# Supplementary material for: Integrated Proteogenomic Characterization Identifies Breast Cancer Immune Subgroups and Subtype-Specific Therapeutic Strategies
Source: Research (Wash D C). 2026 May 12;9:1271. doi: 10.34133/research.1271 (PMC13161541; doi:10.34133/research.1271)
Supplement: Supplementary 1 — Figs. S1 to S5 Tables S1 to S11 [file research.1271.f1.zip]

Archive with 17 entries (17 files):
- S1.ai
- S2.ai
- S3.ai
- S4.ai
- S5.ai
- Supplementary Legends.docx
- Table S1 sample information.xlsx
- Table S10 The abundance of immune cells based on the Xcell.xlsx
- Table S11 The prediction of immunotherapy efficacy.xls
- Table S2 heatmap_scaledata .xlsx
- Table S3 PDC000173-108sample.xlsx
- Table S4 PDC000120-125sample.xlsx
- Table S5 T cells abundance and hallmaker gene sets.xlsx
- Table S6 Sample mutation status.xlsx
- Table S7 Prediction of PKM and ALDOA phosphate kinases.xlsx
- Table S8 Histone lactylation in different subtypes.xlsx
- Table S9 Glycometabolism genes and histone lactylation.xlsx
