# Supplementary material for: Integrated Proteogenomic Characterization Identifies Breast Cancer Immune Subgroups and Subtype-Specific Therapeutic Strategies
Source: Research (Wash D C). 2026 May 12;9:1271. doi: 10.34133/research.1271 (PMC13161541; doi:10.34133/research.1271)
Supplement: Supplementary 1 — Figs. S1 to S5 Tables S1 to S11 [file research.1271.f1.zip › Table S1 sample information.xlsx]

## Sheet: sheet1
Identifier	age	patient's number	rank	age	survival status	survival status	OS（Months）	DFS（Months）	Tumor size（mm）	lymph node metastasis	Histological grade	ER	PR	HER2	Ki67（%）	Stage
C1_E2H0	38	573284	1	38	survival	0	116		18*14	2/11	2	80	90	1	15	T1N1M0
C2_E2H0	58	567476	2	58	survival	0	116		21*16	7/15	2	80	80	1	15	T2N2M0
C3_E2H0	61	564605	3	61	survival	0	115		17*13	0/6	2	90	1	1	5	T1N0M0
C4_E2H1	57	569105	4	57	death	1	91	60	20*14	2/16	2	60	-	1	20	T1N1M0
C6_E2H1	49	564909	5	48	survival	0	115		11*13	0/17	2	90	85	2	10	T1N0M0
C7_E2H0	73	568998	6	73	death	1	51	21	87*37	8/20	2-3	25	+	2	20	T3N2M0
C8_E2H1	66	535580	7	66	survival	0	128		16*22	0/27	2	90	30	1	15	T2N0M0
C9_E2H2	60	536005	8	60	survival	0	128		18*19	6/23	2	90	-	2	20	T1N2M0
C11_E2H0	67	592685	9	67	death	1	65	38	24*25	4/14	3	90	30	2	40	T2N2M0
C13_E2H0	62	599058	10	62	survival	0	101		19*13	0/16	2	90	30	1	30	T1N0M0
C15_E2H1	55	591280	11	55	death	1	40	24	35*23	0/14	2	70	20	1	35	T2N0M0
C16_E2H0	38	611358	12	38	death	1	48	28	20*12	0/3	3	<10	60	1	60	T2N0M0
C17_E0H2	58	607246	13	58	death	1	57	17	23*30	0/5	2-3	1	5	2	40	T2N0M0
C20_E2H0	52	623359	14	52	death	1	73	65	33*16	1/14	2	1	-	1	80	T2N1M0
C21_E2H1	58	591512	15	58	survival	0	99		15*22	0/9	2	90	70	1	20	T2N0M0
C23_E2H1	49	613944	16	49	survival	0	105		17*12	0/4	2	90	90	2	30	T1N0M0
C24_E2H0	46	611043	17	46	survival	0	105		28*19	1/21	2	90	80	2	1	T2N1M0
C27_E2H0	56	613803	18	56	survival	0	105	70	21*16	1/20	2	80	5	1	20	T2N1M0
C30_E2H2	56	609628	19	56	survival	0	103	51	30*18	9/9	2	60	15	2	8	T2N2M0
C31_E2H0	67	607225	20	67	death	1	28	10	24*22	2/9	2	75	70	1	20	T2N1M0
C32_E2H0	69	607270	21	69	survival	0	103		13*10	0/12	2	80	80	2	10	T1N0M0
C35_E2H0	36	607504	22	36	survival	0	104	73	23*17	0/3	2	60	80	1	10	T2N0M0
C38_E2H2	41	607329	23	41	survival	0	103		27*18	0/8	2-3	65	5	2	40	T2N0M0
C39_E2H0	60	609850	24	60	survival	0	104	62	19*18	6/13	2	90	5	1	5	T1N2M0
C44_E2H0	46	627249	25	46	survival	0	86		33*28	1/11	2	60	70	1	20	T2N1M0
C45_E2H1	55	538827	26	55	survival	0	129		21*14	0/22	2	90	90	2	10	T2N0M0
C50_E2H0	53	617343	27	53	survival	0	106		17*22	0/13	3	90	10	1	60	T2N0M0
C52_E2H0	63	618933	28	63	survival	0	107		22*17	1/13	2	95	2	1	10	T2N1M0
C53_E2H1	47	620255	29	47	survival	0	107	57	38*20	11/19	2	70	50	2	30	T2N3M0
C56_E2H1	44	537568	30	44	survival	0	128		16*13	2 /26	2	80	70	2	20	T1N1M0
C57_E2H1	39	536632	31	39	survival	0	128		20*23	0/15	2	80	80	1	5	T2N0M0
C58_E2H0	44	538911	32	44	survival	0	128		24*20	0/28	2	80	80	1	10	T2N0M0
C59_E2H1	44	565406	33	44	survival	0	114	69	21*13	0/20	2	60	80	1	5	T2N0M0
C60_E2H0	42	568295	34	42	survival	0	116		17*19	0/4	2	90	90	1	20	T1N0M0
C62_E2H0	47	578251	35	47	survival	0	118		24*10	7/26	2	90	90	1	20	T1N2M0
C63_E2H1	58	615148	36	58	survival	0	106		21*18	1/20	2	90	60	1	15	T1N1M0
C64_E2H1	46	615226	37	46	survival	0	106		14*10	0/2	2	80	95	2	30	T1N0M0
C65_E2H0	37	613115	38	37	survival	0	105	37	23*15	0/2	2	80	70	1	20	T2N0M0
C66_E2H1	52	606689	39	52	survival	0	103	23	46*32	4/14	2	85	15	1	10	T2N2M0
C67_E2H0	50	605254	40	50	survival	0	103		30*40	7/18	2	80	15	1	15	T2N2M0
C69_E0H0	45	606652	41	45	death	1	38	31	40*26	4/25	2-3	30	30	2	20	T2N2M0
C70_E2H1	49	600726	42	49	survival	0	102		23*19	0/24	2	70	50	2	20	T2N0M0
C72_E2H0	45	565483	43	45	survival	0	114		29*23	1/15	2	85	90	1	5	T2N1M0
C73_E2H1	61	561085	44	61	survival	0	113		20*27	3/20	2	90	60	2	15	T2N1M0
C74_E2H0	36	526177	45	36	survival	0	124		19*14	1/3	2	90	90	1	8	T1N1M0
C75_E2H1	41	576858	46	41	survival	0	118		12*10	3/10	2	90	10	2	30	T1N1M0
C77_E2H1	58	572966	47	58	survival	0	117	55	22*22	5/13	1	70	60	2	10	T2N2M0
C80_E2H1	59	526933	48	59	death	1	41	22	20*18*24	4/16	2	90	80	1	15	T2N2M0
C82_E2H0	41	560308	49	41	survival	0	112	34	12*8	3/17	2	80	90	1	15	T1N1M0
C83_E2H0	41	550375	50	41	survival	0	110	86	26*19	0/10	2	90	10	1	20	T2N0M0
C84_E2H1	38	550346	51	38	survival	0	110		17*12*25	2/14	1-2	90	90	1	5	T2N1M0
C86_E2H1	46	584211	52	46	survival	0	120	11	15*12	1/14	2	95	10	2	20	T1N1M0
C87_E2H1	38	582191	53	38	survival	0	120		27*20	1/3	2	80	70	2	30	T2N1M0
C88_E2H0	56	582249	54	56	death	1	80	59	16*17	4/16	2	90	5	2	30	T1N2M0
C90_E2H1	51	579382	55	51	survival	0	120		19*13	1/20	2	90	20	2	10	T1N1M0
C91_E2H2	46	581862	56	46	survival	0	119		14*20	1/13	1	70	90	2	10	T1N1M0
C92_E2H0	45	449667	57	45	survival	0	119		20*14	1/2	2	90	90	1-2	10	T1N1M0
C93_E2H1	57	577286	58	57	survival	0	119		13*19	0/17	2	90	80	2	20	T1N0M0
C94_E2H2	58	577299	59	58	survival	0	119		16*15	1/22	2	70	40	2	30	T1N1M0
C95_E2H1	52	577263	60	52	survival	0	119		18*14	0/6	2	90	80	2	10	T1N0M0
C99_E2H1	64	551733	61	64	death	1	68	46	16*13	0/18	2	95	60	2	5	T1N0M0
C101_E2H2	39	550645	62	39	survival	0	111		25*18*20	2/20	2	70	80	2	10	T2N1M0
C103_E2H0	49	557856	63	49	survival	0	112		26*31	0/16	2	80	90	1	15	T2N0M0
C105_E2H2	59	553693	64	59	survival	0	110	33	24*20	7/15	2-3	70	40	2	30	T2N2M0
C106_E2H1	62	538591	65	62	survival	0	130	71	69*27	2/20		95	70	1	20	T3N1M0
C107_E2H0	59	556331	66	59	survival	0	111		26*22	2/32	1-2	70	20	1	10	T2N1M0
C109_E2H1	37	543688	67	37	survival	0	131		16*23	9/24	3	95	5	2	10	T2N2M0
C110_E2H0	55	531337	68	55	survival	0	126		15*17	1/20	2-3	<10	10	1	40	T1N1M0
C111_E2H1	50	541487	69	50	survival	0	129	72	26*18	3/19	2	60	40	1	45	T2N1M0
C112_E2H0	55	541417	70	55	survival	0	129	105	40*24	3/9	3	90	40	1	60	T2N1M0
C114_E0H1	71	567248	71	71	death	1	29	23	21*25	1/14	2-3	0	-	2	15	T2N1M0
C115_E0H2	56	571277	72	56	survival	0	116		26*24	3/12	2	0	-	2	20	T2N1M0
C116_E0H2	62	566790	73	62	survival	0	114		27*21	0/8	2	0	-	2	30	T2N0M0
C120_E0H0	62	575623	74	62	death	1	58	8	23*38	3/21	1-2	0	-	2	20	T2N1M0
C121_E0H2	48	561183	75	48	survival	0	113		15*18	4/16	2-3	0	-	2	20	T1N2M0
C123_E0H1	47	542653	76	47	death	1	68	38	11*7	1/21	2	0	-	2	30	T1N1M0
C124_E0H0	59	568582	77	59	survival	0	115		14*14	0/19	1-2	0	-	1	20	T1N0M0
C125_E2H1	63	532959	78	63	death	1	66	64	31*25	4/4	2	95	-	1	3	T2N2M0
C127_E2H0	49	526991	79	49	death	1	82	53	9*14	1/12	2	60	10	1	5	T1N1M0
C129_E2H0	48	528772	80	48	survival	0	125		18*20*18	0/5	2	70	90	1	10	T1N0M0
C130_E2H0	44	528934	81	44	survival	0	125		31*21	7/11	2	95	95	2	5	T2N2M0
C131_E2H0	40	570564	82	40	death	1	60	47	15*23	1/12	2	80	60	2	25	T2N1M0
C134_E2H1	50	538760	83	50	survival	0	129		33*24	3/14	1	80	95	1	1	T2N1M0
C140_E0H3	39	575148	140	39	survival	0	120	75	16*14	0/1	2	-	-	3+	20	T1N0M0
C142_E0H3	43	580827	142	43	survival	0	120		17*18	0/2	2	-	-	3	30	T1N0M0
C145_E0H3	53	599457	145	53	survival	0	101		50*29	0/33	3	-	-	3	50	T2N0M0
C147_E2H3	53	531365	147	53	survival	0	126		26*24	0/22	2	95	-	3+	30	T2N0M0
C149_E2H3	60	585917	149	60	survival	0	97		17*18	0/9	3	90	30	3+	70	T2N0M0
C151_E2H3	51	611699	151	51	death	1	48	46	25*14	0/13	3	80	90	3+	30	T2N0M0
C152_E2H3	48	533419	152	48	survival	0	127		25*38	0/2	2	80	30	3+	40	T2N0M0
C155_E2H3	52	612227	155	52	survival	0	105	48	28*12	前哨0/3	3	50	-	3+	10	T2N0M0
C156_E2H3	63	609771	156	63	survival	0	104		31*26	0/7	2-3	30	-	3+	40	T2N0M0
C158_E0H3	28	561027	158	28	death	1	91	87	14*14	1/3	2	-	-	3	20	T1N1M0
C159_E2H3	36	545882	159	36	death	1	74	46	38*26	1/25（冰冻前哨1/8，腋窝0/17）	2	90	70	3+	30	T2N1M0
C160_E2H3	46	524613	160	46	survival	0	125		24*13/5*4	1/12	2	80	10	3+	10	T2N1M0
C161_E1H3	42	535517	161	42	survival	0	128		18*9	1/17	2-3	5	20	3	20	T1N1M0
C163_E0H3	51	556453	163	51	death	1	50	15	27*35	2/15	2-3	-	-	3	40	T2N1M0
C165_E2H3	54	623072	165	54	survival	0	108		28*19	2/17	2	95	-	3	20	T2N1M0
C166_E2H3	62	576604	166	62	survival	0	119	45	32*29	2/7	2	80	-	3	30	T2N2M0
C168_E0H3	47	539362	168	47	survival	0	129		49*32	3/16	3	-	-	3	20	T2N1M0
C170_E2H3	71	534457	170	71	death	1	23	19	25*37/12*8	4/23	2	80	30	3+	20	T2N2M0
C172_E2H3	48	606621	172	48	death	1	50	40	43*33*30	7/23（腋下7/21，另送腋窝0/2）	2-3	55	55	3+	30	T2N2M0
C173_E2H3	46	591720	173	46	survival	0	99	44	32*19	7/17	2	30	-	3+	20	T2N2M0
C177_E0H3	36	618931	177	36	death	1	51	18	36*22	11/16	2	-	-	3	25	T2N3M0
C180_E2H3	53	578082	180	53	death	1	39	21	35*16/38*18	15/15	2	80	70	3	20	T2N3M0
C183_E0H3	36	553936	183	36	death	1	42	37	25*16	30/30	2-3	-	-	3	20	T2N3M0
C185_E2H3	47	571955	185	47	death	1	35	31	19*13 13*10	8/18	3	50	70	3+	30	T1N2M0
C186_E2H3	49	553701	186	49	death	1	29	8	10*5	9/17	2	20	10	3+	30	T1N2M0
C187_E2H3	32	616337	187	32	death	1	22		30*23	13/27	3	60	40	3+	25	T1N3M0
C188_E0H3	52	552138	188	52	death	1	61	43	23*18	8/20	2	-	-	3	8	T2N2M0
C189_E2H3	50	618873	189	50	survival	0	107		17*23	6/21	2-3	30	5	3+	35	T2N2M0
C191_E0H3	65	535638	191	65	survival	0	128		15*26	0/15	3	-	-	3	20	T2N0M0
C192_E0H3	49	577661	192	49	survival	0	118		17*22	1/28	2-3	-	-	3	20	T2N1M0
C194_E2H3	61	577070	194	61	survival	0	118	42	16*16	0/20	2	70	-	3	30	T1N0M0
C196_E1H3	60	564599	196	60	survival	0	115		24*15	1/19	3	5	5	3+	25	T2N1M0
