# Supplementary material for: Integrated Proteogenomic Characterization Identifies Breast Cancer Immune Subgroups and Subtype-Specific Therapeutic Strategies
Source: Research (Wash D C). 2026 May 12;9:1271. doi: 10.34133/research.1271 (PMC13161541; doi:10.34133/research.1271)
Supplement: Supplementary 1 — Figs. S1 to S5 Tables S1 to S11 [file research.1271.f1.zip › Table S10 The abundance of immune cells based on the Xcell.xlsx]

## Sheet: IA
cell_type	C106	C112	C38	C50	C64	C87	C88	C9	C94	C156	C185	C191	C20	C149	C17	C192	C31	C35	C67
Myeloid dendritic cell activated_XCELL	0.00285644	0.127373	0.0885673	0.11915	0.0326232	0.0609006	0.0607387	1.1e-18	0	0.00569238	0.00246971	0.101913	0.0994782	0.151561	0.0749792	0.121497	0.0777139	0	0
B cell_XCELL	0.0203493	0.254058	0.0647392	0.49412	0.0562609	0.0409648	0.140672	0.0194666	0.111635	0.0966227	0.0188626	0.161986	0.112669	0.127952	0.0847737	0.592287	0.0178068	4.08e-20	0
T cell CD4+ memory_XCELL	0.000693529	0.0467552	5.53e-19	0.0873687	0	1.88e-19	0.0155601	0	0	1.1e-19	5.12e-19	0.00182478	0.00348774	0.0430625	0.0199277	0.0217587	0	1.51e-18	0
T cell CD4+ naive_XCELL	0.00862547	0.0776534	0.049796	0.0996853	0.000937523	0.0233658	0.0190079	0.00397354	0.0494205	0.0252556	1.66e-18	0.00358816	0.023743	0.0569025	0.0220586	0.133322	0.045218	0	0.014778
T cell CD4+ (non-regulatory)_XCELL	0.00474189	0.0109727	1.26e-17	0.007374	1.65e-18	1.67e-18	0	1.98e-19	0	1.3e-18	6.41e-18	0	9.31e-23	0.0258644	0.0135178	9.2e-19	0.00297351	3.51e-19	0
T cell CD4+ central memory_XCELL	0.0124052	0	0.0224541	0	0	0.0190322	0	0.00403555	0.00374911	0.00983598	0.022728	1.28e-18	0	8.11e-20	1.57e-19	0.000603083	0	0.00308363	0
T cell CD4+ effector memory_XCELL	0	0.0618617	0.029298	0.0473844	0.0740082	0.0429341	0.0153058	0.00584311	0.028628	0.0230241	0	0.0269477	0.00669964	0.0768226	0.0210653	0.022647	0.0163308	0.029336	0.00516479
T cell CD8+ naive_XCELL	0.00132713	0.0290838	0.00193844	0.00903181	0.000975731	0.00910296	0.00754935	0.00265436	1.12e-20	2.58e-20	0.00353774	0.00497614	0.00908191	0.00844271	0.00096292	0.0104078	0.000397616	0.00212476	0.00258394
T cell CD8+_XCELL	0.0163154	0.254483	0.0663431	0.323308	0.0200176	0.0119219	0.0991185	0.010906	0.0168122	0.0259696	0	0.0503214	0.081402	0.134516	0.151425	0.247265	0.0901626	0.010256	0.0146292
T cell CD8+ central memory_XCELL	0.032727	0.34498	0.105752	0.450479	0.0512299	0.051765	0.176938	0.0200678	0.0728784	0.0617885	0	0.103563	0.153919	0.246779	0.222907	0.328085	0.129182	0.0208957	0.0144896
T cell CD8+ effector memory_XCELL	0	0.0793632	0.00982397	0.125238	0	1.53e-18	0.00130906	2.48e-20	7.7e-19	4.72e-18	0	0.0131161	0.0179247	0.00887501	0.103874	0.0728601	3.39e-18	0	0
Class-switched memory B cell_XCELL	0.0350931	0.0678146	0.0369315	0.0911715	0.0149613	0.00374233	0.0389243	0	0.00453168	0.00297961	0.0164138	0.0101329	0.0138294	0.0147378	0.0263873	0.113228	0.00311449	0.00701837	0
Common lymphoid progenitor_XCELL	0.0192888	3.86e-19	4.1e-19	2.13e-21	0.00276435	0	0.00473078	0.00767468	0	4.34e-19	0	3.67e-22	3.2e-21	0.00839974	8.56e-20	1.08e-19	0.00656208	0	0
Common myeloid progenitor_XCELL	0.0026148	2.98e-18	0.0255128	8.32e-19	3.49e-05	0.0119418	0	0	0.0264495	3.74e-19	3.12e-18	0	0	0	0	0	9.92e-19	0.0196314	0.029452
Myeloid dendritic cell_XCELL	0	0.0220961	0.0106971	0.0496401	0.000436659	0.00210163	0.021688	0	0.083485	0.00291037	0	0.0155179	0.0148279	0.0343462	0.00944729	0.0449169	0.00755092	2.65e-20	0.0134157
Endothelial cell_XCELL	0.00299626	0.00815129	0.0654469	0.0165866	0.0309014	0.0104444	0.00897434	0.024608	0.0952763	0.0319647	4.27e-19	0.0188947	0.016431	0.0127567	0.00646214	0.0388756	0.0486067	0.0103062	0.289807
Eosinophil_XCELL	0	0	9.48e-18	0	0	3.02e-19	0	9.82e-19	0	1.11e-18	0	3.95e-18	2.83e-18	2.78e-18	4.18e-19	3.57e-18	1.09e-18	0	6.31e-19
Cancer associated fibroblast_XCELL	4.17e-18	2.34e-18	1.72e-18	1.33e-18	0.015082	0	1.38e-18	6.98e-18	0.0280038	3.12e-18	0	0	6.87e-18	1.75e-18	0	0	0.011114	0	0.240022
Granulocyte-monocyte progenitor_XCELL	0	1.5e-17	0	0	0	3.25e-18	0	0	3.24e-17	1.22e-18	0	0	4.92e-18	5.07e-18	0	0	2.39e-18	0	0
Hematopoietic stem cell_XCELL	0.0242162	0.0732915	0.229982	0.0634114	0.144523	0.0881044	0.0336766	5.74e-19	0.289934	0.0261084	0.0138814	0.0430301	0.00399409	0.0677719	0.00875378	0.134516	0.16239	0.100163	0.371571
Macrophage_XCELL	0.00231023	0.0547129	0	0.137376	0	0.0275764	0.0437882	0.00747462	0.0224246	0.0278519	0.0054954	0.0878079	0.0371368	0.020195	0.0458134	0.0505975	0.00985472	0.00181557	0
Macrophage M1_XCELL	3.69e-19	0.0524116	0.00728104	0.0774457	0	0.0129466	0.0196109	0.00219499	0.00416561	0.0216623	0.00626109	0.074473	0.0431452	0.0130328	0.0308112	0.0449581	0.0043248	0	6.16e-19
Macrophage M2_XCELL	0.0192841	0.0175519	0.0100345	0.0550517	0.00186504	0.0437982	0.042897	0.0243432	0.114109	0.0212376	0.0184098	0.0391624	0.016126	0.0155473	0.02762	0.0253916	0.0201941	0.0122992	0.0227969
Mast cell_XCELL	0.00991635	0.00340432	2.01e-19	0.0201311	0.00191725	0.00388186	0.00753653	0.00229857	0.00643084	0.0179886	0.00533356	0.00107691	0.00473311	0.00484408	0.00315914	0.00972549	0.00572575	0.0028086	0.0064601
B cell memory_XCELL	1.01e-18	0.101935	0.0451904	0.189553	0.0407805	0.0193332	0.0504455	0.00308977	0.0674148	0.0227766	2.44e-19	0.065592	0.035945	0.0502353	0.0258532	0.289616	1.36e-19	0	0
Monocyte_XCELL	0	1.7e-18	0	0	0	0	1.39e-18	0	0.0305535	1.58e-18	6.08e-19	0.00207862	4.68e-18	0	0.00707274	0.000733912	7.17e-19	3.88e-19	0
B cell naive_XCELL	3.97e-19	1.35e-19	2.2e-18	0.04984	0.00148116	1.86e-19	0.0089384	0.000756353	0.0251247	0	0	1.73e-18	0	0.00165959	0.00492759	0.0667732	0.00339763	0	0
Neutrophil_XCELL	0.000115202	1.16e-18	1.35e-18	7.81e-19	1.71e-19	0	0	0	0	0	0	1.12e-18	1.05e-18	1.88e-18	0.000222245	0	5.09e-19	2.35e-18	0
NK cell_XCELL	1.85e-20	4.49e-19	2.8e-17	0.0349144	0	2.45e-17	2.12e-19	4.33e-19	0	3.35e-18	3.63e-18	3.88e-18	0.0142605	1.34e-18	0.0393995	4.8e-19	0	0	1.09e-17
T cell NK_XCELL	0.0255386	0.0252735	0.160283	0.0378251	0.0139374	0.0364834	0.0550254	0.0461863	0.275955	0.0190513	0.0414268	0.0561624	0.0264317	0.0208781	0.0460576	0.0924148	0.0268144	0.0254785	0.155899
Plasmacytoid dendritic cell_XCELL	0.000402229	0.0691175	0.0449658	0.111262	2.9e-18	0.0574868	0.0349526	0	0.105875	0.0269536	0.00759205	0.0567591	0.025543	0.00961648	0.071356	0.207475	0	0.00325026	4.64e-18
B cell plasma_XCELL	0.00397599	0.0769296	0.0288831	0.0921876	0.00819523	0.0205043	0.0189746	0.0055933	0.0201309	0.074892	0.0115162	0.0753936	0.0465699	0.0419067	0.0117998	0.0986853	0.00408651	0.00403428	1.51e-18
T cell gamma delta_XCELL	0.0112886	0.0430667	2.55e-17	0.0928402	0.00163685	0.00595207	0.0431315	0.0293705	0	0.00712411	0	0.0310054	0.0492	0.0414047	0.00881879	0.0339186	0.0242121	0.000722217	3.37e-18
T cell CD4+ Th1_XCELL	0.00931205	0	0.0396678	0.000208279	0.00640848	0.0290364	0.0122213	0.0278642	0.0608218	0.0214878	0.0295947	0.0328653	0.0269988	2.07e-18	0.038396	0.0430439	4.75e-18	0	5.01e-19
T cell CD4+ Th2_XCELL	0.066732	0.240428	0.0266867	0.175144	0.0652396	0.0822899	0.0532634	0.0333181	0.0138163	0.0270777	0.00871393	0.150056	0.157076	0.141483	0.357819	0.121009	0.0661464	0.021593	0.0102865
T cell regulatory (Tregs)_XCELL	0.00947293	0.0113087	2.25e-17	0.0197374	0	0	0.0130787	0	0	0.0124229	0.010377	2.71e-19	0.00744781	0.0279504	0.056136	0.00363394	0	2.61e-18	0
immune score_XCELL	0.0358323	0.399818	0.0945196	0.711243	0.0524216	0.0576311	0.208536	0.0267639	0.180894	0.114229	0.0197943	0.212526	0.176686	0.231812	0.236554	0.630351	0.0893829	0.00992009	0.0230034
stroma score_XCELL	0.00149813	0.00407564	0.0327235	0.00829329	0.0246307	0.00522218	0.00448717	0.012304	0.151824	0.0164205	2.13e-19	0.00944737	0.00821548	0.00637834	0.00378148	0.0194378	0.0298603	0.00515311	0.41135
microenvironment score_XCELL	0.0373304	0.403894	0.127243	0.719536	0.0770524	0.0628533	0.213023	0.0390679	0.332718	0.130649	0.0197943	0.221973	0.184902	0.23819	0.240335	0.649788	0.119243	0.0150732	0.434353

## Sheet: IR
cell_type	C1	C107	C109	C11	C116	C125	C129	C13	C140	C147	C165	C21	C23	C32	C4	C53	C58	C60	C65	C70	C74	C84	C99	C110	C111	C142	C145	C15	C151	C152	C161	C170	C172	C173	C187	C188	C196	C27	C39	C7	C83	C92	C155	C16	C177	C186	C2	C30	C59
Myeloid dendritic cell activated_XCELL	0.0126462	0.105043	4.19e-19	0.120965	0	0.0833175	1.07e-19	0.0500359	5.83e-18	5.33e-19	0.0508261	0.0342806	0.00826593	0.015744	0.0921713	0.103944	8.05e-19	0.0611437	0.11096	0.0807515	0.115642	0	0.0254832	0.0194993	0.0792147	0.0521995	0.00406625	0.0557495	0.0969484	0.140353	0.116071	0.100493	0.00497238	0.0359988	0.0883495	0.0946456	0.0308512	2.92e-19	8.69e-19	0	0.051351	1.33e-21	0.18243	0.0186856	0	0.0345241	1.7e-21	0.0787286	0.0465949
B cell_XCELL	0	0.267069	0.0224935	0.154328	0	0.0842745	0	0.00926596	5.4e-19	0.00312924	0.0530333	0.00418831	0.0113058	1.07e-19	0.0634547	0.0899723	0	0	0.0286967	0.0995406	0.0417915	0	0.0171271	0.0137113	0.040379	0.371604	0.0202998	0.0173148	0.0292353	0.285576	0.316495	0.0998137	0.019888	0.0268474	0.0154133	0.0369241	0.0523928	0	0	0.0017532	0.027613	1.19e-18	0.385242	0.00965937	1.37e-17	0.00730343	0.00467123	0.00411823	0.0303945
T cell CD4+ memory_XCELL	0	1.01e-19	1.9e-18	0	0.000302805	0	0	0	2.6e-18	7.28e-20	0.00232394	0	2.6e-20	0	3.52e-19	0	0	0	0	0.00479946	0	0	0	1.62e-18	1.58e-19	0.00431335	0.00432927	2.77e-20	3.03e-19	0.00441352	0.0348977	0.0106243	0	0	1.25e-19	0.00870824	0	0.00200627	0	0	1.7e-19	3.2e-20	0.023715	0	6.16e-19	3.33e-18	1.84e-20	0	1.41e-20
T cell CD4+ naive_XCELL	8.36e-19	0.0759108	1.66e-18	0.0231761	1.31e-19	0.0229785	0.0133053	0.00086574	0.0606659	5.97e-19	0.00615051	0.000360742	0.0043731	0	0.00913281	0.0514557	0	0.00375099	0.0355619	0.0444945	0	0.0168999	0	5.53e-18	1.75e-19	0.0906338	0.00730382	0.00658473	8.68e-19	0.0434907	0.114989	0.060113	2.8e-18	0.000406984	0.002625	0.00951646	0	0	0	0	0.00968493	2.89e-19	0.0916243	0	0	0.00612218	1.49e-19	0.0125474	0.00927245
T cell CD4+ (non-regulatory)_XCELL	1.1e-19	1.27e-17	0	5.55e-18	1.16e-18	0	1.74e-18	0	0	8.13e-18	0.0038348	0	6.36e-19	8.51e-19	0	4.32e-18	6.84e-18	2.12e-18	1.44e-19	4.93e-19	1.56e-18	0	1e-17	3e-18	0	0	8.11e-19	0	3.34e-19	0	0.00856285	0.00194401	1.71e-18	6.86e-18	0	3.15e-19	7.59e-19	0	2.74e-19	0	0	0	0	1.83e-18	0	0	6.71e-18	2.14e-18	3.2e-18
T cell CD4+ central memory_XCELL	0.0149886	0.0190525	1.09e-17	0	1.98e-19	0.0750083	0	0.00647866	0.019053	0	0.000695306	0.0105915	0	0.0093136	0.0301809	0.000250426	1.48e-18	0	0.00844397	3.99e-18	1.85e-19	6.19e-18	0.0251046	0	0.00603548	0.0188073	2.66e-19	0.0108995	1.83e-18	0	0	4.1e-19	7.15e-21	8e-19	0.00367984	2.99e-20	0	0.00873072	0.0168558	0.000973724	0.000839385	0.00636871	0	1.38e-19	0	0.00816341	0.0187149	0.00299864	0.00981831
T cell CD4+ effector memory_XCELL	0.0256106	0.0375226	3.3e-20	0.0340134	0.0454873	0.0207339	0.0133309	0.0156702	0.0583193	3.48e-18	0.0831424	0.0227251	0.000945689	0	0.0108581	0.0511806	0	0.0441699	0.0734096	0.0502097	0	0.0512742	0.0323227	2.67e-19	0.0249583	0.0475248	0.00258613	0.0274205	0.0317977	0.0874199	0.0408826	0.0327254	0	0.0121377	0.022184	5.94e-24	0.00177304	0	0.0162412	0.0178844	0.050249	0.0174073	0.0363933	0.0536109	0.00100025	0.0113889	1.16e-19	0.0741016	0.0278191
T cell CD8+ naive_XCELL	0.00358696	0.00668484	8.42e-19	0.00418434	0.00322197	3.47e-20	0.00686105	0	1.63e-20	0	0.00191983	0	0.00383926	0	1.51e-18	0	0.00354567	0.00470229	0.0021957	0.00336018	0	2.19e-21	0	0	0.00110216	0	0	0.00707547	0.00132368	0.00829116	0.0150076	0.00179997	0	0	0	0.00355535	5.15e-24	0.00133806	0.00310249	2.19e-20	0	0.00389472	0.00726529	1.22e-20	1.79e-18	0	0	0.00206982	0.00482403
T cell CD8+_XCELL	0.0142493	0.174559	0.0818214	0.0335914	0.00813558	0.0359614	0.0219231	0.0341414	0.0172427	0	0.060343	2.76e-18	0.0147323	0	3e-18	0.0908648	2.26e-18	0.0221582	0.0881001	0.0887895	7.65e-18	0.00441405	1.23e-18	0	0.0115521	0.144693	0.0143739	0.0426903	0.0668931	0.150538	0.265767	0.109924	0	0.00615118	0.000363715	0.0560455	0.0250385	0	0.00620554	0.00233374	0.0265704	0.00468526	0.215442	0.0181967	0	0.00264348	5.65e-18	0.0176913	0.0220863
T cell CD8+ central memory_XCELL	0.0284924	0.275269	0.14812	0.100245	0.0339832	0.0538626	0.0393729	0.0490928	0.042982	9.06e-18	0.105236	0	0.0350899	0	1.44e-18	0.166882	9.24e-19	0.0498672	0.131738	0.16152	0.00299017	0.0266425	0	0.0310832	0.0397411	0.208282	0.0407467	0.0626586	0.116981	0.229197	0.349982	0.173023	0.00175575	0.0533333	0.0382518	0.112105	0.048677	0.00344987	0.00171169	0.0204775	0.0589361	0.0102068	0.329547	0.0371685	3.07e-19	0.0397595	9.71e-19	0.0439586	0.062815
T cell CD8+ effector memory_XCELL	3.39e-18	0.0236852	0	0	0	2.36e-18	1.17e-18	1.39e-18	0	9.26e-18	0	2.72e-18	0	1.1e-17	1.01e-17	0.00901301	0	0	0	2.86e-18	0	2.02e-18	5.45e-17	0	0	0.0404642	9.86e-19	4.27e-19	0	0.0302368	0.063301	0.0205859	3.17e-18	1.96e-18	0	0	0.00266983	1.65e-18	0	6.64e-19	0	9.36e-18	0.0362671	0	5.95e-18	0	1.65e-18	2.28e-19	2.46e-18
Class-switched memory B cell_XCELL	0.00396618	0.065289	0.0076422	0.0271475	4.28e-19	0.0127027	0	0	0	0.0179489	0.0143495	0.0243206	0.0178045	0.011558	0.0268706	1.14e-18	3.95e-18	0.0235267	0.00517782	0.00568631	0.0490296	3.51e-18	0.00056042	0	0.00607545	0.078474	0.0037328	0.00576666	0.0131108	0.0561054	0.0640077	0.006409	0.0208144	0.0228401	0	0.00647663	0.00166618	0.0125334	0.00608316	0	0.00808104	2.47e-18	0.0576346	0.00451157	1.06e-18	0.0142968	0.0181242	0	0.0116793
Common lymphoid progenitor_XCELL	7.51e-21	6.29e-20	0.00849057	0	0.000438633	0.00906319	0.000157461	0.0119587	0	0.0150401	0.0104963	1.28e-18	1.37e-19	2.18e-20	2.88e-19	1.23e-19	0.00300406	0.00354669	1.48e-19	0.00668067	0.0151692	0	0	0.0227879	0	5.54e-19	9.84e-20	3.39e-20	2.28e-20	0.00169414	0	0	0.00211991	0	0.000787101	0	1.65e-19	0.00445131	0.00402318	0	0.000135796	0	0	0	2.52e-19	2.43e-20	0	8.44e-19	9.12e-21
Common myeloid progenitor_XCELL	0.0222245	0.00738873	0.0191394	0.0138944	0.00166181	0.0109888	0.0177929	0	0.0373043	0	6.01e-20	0.012599	0.00688828	0.0152067	0	0	0.00210272	0.0195982	0	0.00109446	0.0344891	0.0119882	0.0119537	3.73e-18	0.00126349	0.00261489	0	0.00354796	0	1.18e-19	0	0	2.71e-18	0	0.00462624	0	1.67e-19	0	0.00145884	0	0.032821	0.00721015	0	0.000723092	0.0258877	0.0274339	1.16e-18	0.00956458	0.0218417
Myeloid dendritic cell_XCELL	0	0.0338133	0.0297916	0.0162481	0.00786468	9.96e-21	5.55e-19	0.00131525	0.0356972	2.04e-19	0.00328193	3.64e-19	7.42e-19	1.77e-18	0.0250373	0.00856197	0	0.000118049	0.01269	0.00716611	0.00910854	0.0626067	0	0.004789	0	0.0196034	0.0215835	0.00719241	0.00100598	0.0269247	0.0294959	0.0156256	0	4.89e-19	0.00961045	0.0177622	0	4.07e-19	7.6e-21	0.0012509	0.0012081	0	0.0168012	0	0.0393397	0.00358596	0	0.00638063	0.00515976
Endothelial cell_XCELL	0.0184955	0.151148	0	0.0501134	0.0167699	0.0668671	0.0227015	0.0179748	0.207922	0.00576313	0.00917445	0.0394542	0.0462463	0.00123574	0.0532695	0.0348515	1.36e-18	0.0466604	0.0359084	0.0649293	2.23e-19	0.240071	0	0.00436739	0.00111989	0.0847983	0.00747729	0.0318504	0.00320072	0.056222	0.0269674	0.00391571	0	0.00361108	0.0183046	0.00596757	0.00482626	9.26e-19	0.00211256	0.0245545	0.0365366	0.0236706	0.041154	0.0152899	0.241082	0.0239399	0.00429897	0.0611425	0.0198483
Eosinophil_XCELL	2.22e-18	4.07e-18	0	0	0	0	0	5.25e-19	0	1.94e-18	0	9.35e-19	0	2.42e-18	0	0	0	0	1.17e-18	1.93e-18	0.00581573	0	5.58e-18	0	0	0	0	3.17e-20	0	4.97e-19	5.15e-18	0	1.57e-18	0	0	0	0	0	0	2.23e-18	0	0	5.66e-18	0	5.75e-18	4.13e-18	2.74e-18	0	1.71e-18
Cancer associated fibroblast_XCELL	0.0616389	0.047108	0.132288	0	1.28e-18	4.84e-18	0.0761332	1.52e-17	0.168337	7.9e-18	0	2.81e-18	0	1.88e-19	1.48e-18	7.63e-18	0.00759283	0.0406561	3.86e-19	0	0.107459	0.0568315	0	1.34e-17	0	0.0417165	1.35e-18	0.000889951	0	0.0314474	2.08e-18	0	0	0	1.46e-18	3.84e-18	0	6.96e-19	0	5.94e-18	0.0072588	4.75e-18	0.0331031	8.84e-18	0.155673	0.010366	1.05e-17	9.74e-20	0.0187599
Granulocyte-monocyte progenitor_XCELL	0.0174247	5.07e-19	0.0343885	5.09e-18	5.76e-19	0	4.71e-19	0	1.13e-17	1.86e-18	3.17e-19	6.48e-18	0	0.00123876	0	3.25e-18	0.016861	0.00796752	7.17e-18	0	1.11e-18	0.0104687	0	0	5.23e-18	0	3.92e-18	0.0132119	5.52e-19	3.78e-18	0	0	0	0	0	0	2.16e-18	0	6.3e-19	0	0.03062	0	0	0	1.93e-17	0	0	0	0
Hematopoietic stem cell_XCELL	0.165661	0.271819	0.285863	0.183025	0.0673259	0.18124	0.176797	0.079041	0.355367	0.0117194	0.059861	0.105129	0.109338	0.0713824	0.129025	0.143299	0.131116	0.187334	0.0808908	0.169445	0.156912	0.264953	0.0815448	0.000636538	0.0621271	0.291724	4.67e-19	0.139444	0.0648799	0.0904099	0.0678754	0.00119627	0	0	0.0266385	0.0012603	0.0867843	0	0.0620374	0.0653922	0.118944	0.0947506	0.136644	0.0864776	0.493291	0.135574	0.0471632	0.160997	0.20716
Macrophage_XCELL	6.14e-19	6.4e-19	0	0.0359152	0.04121	1.93e-18	0.00672938	0.00898497	0.0142009	0.00138126	0.0107703	0.024741	0.00811822	0.0254277	0.000604686	0.0114124	4.33e-19	0.00704374	0.028775	0.00377731	0	0.0288113	0.00944752	4.27e-19	0.00650382	0	0.0247683	0.0246619	0.0394762	0.0339829	0.0160321	0.00831772	0.00908232	0.0225998	0.000110282	0.013915	0.0369429	0	5.49e-19	0	0.0220853	0.0213192	0.0318316	0.0657852	0	0	1.39e-19	0.00153456	0.00396267
Macrophage M1_XCELL	0	2.13e-18	0.0013484	0.0350607	0.0246199	0	0	0.00997539	6.46e-05	0.000838467	0.00555492	0.0144281	0.000769878	0.00918789	0.00328688	0.0188489	1.35e-18	0.00633987	0.0193325	0.00245493	0	0.00276722	0.00679532	0	0.0141098	5.58e-19	0.0177386	0.00808054	0.0301719	0.0334817	0.0111249	0.0125879	0.0083265	0.0197439	0.00421267	0.0141953	0.0287239	7.26e-20	3.12e-18	0.00067806	0.0172329	0.00953319	0.0342872	0.0341626	0.0013869	0	3.4e-18	0.00419663	0
Macrophage M2_XCELL	0.0073792	0.0262075	0.00764018	0.0565725	0.0379041	0.0171871	0.0380954	0.014748	0.092503	0.00916831	0.0208063	0.0322311	0.0196096	0.020232	0.0196733	0.00982636	0.000622285	0.0263578	0.039183	0.00869003	0	0.0917417	0.0188547	0.0070594	0.0130743	0.0187176	0.0174847	0.036535	0.0217878	0.0213414	0.016189	0.00824411	0.00904717	0.0201684	0.00766768	0.0187651	0.0253335	0	0.00208575	0.00122007	0.0365693	0.0194762	0.0261742	0.0570217	0.0596877	0.015767	0.00999796	0.0185868	0.023873
Mast cell_XCELL	0.0132578	0.00068935	0.0181703	0.000388892	6.47e-20	0.000616348	0.00730846	2.56e-21	0.00320711	0	0.00342179	0.00328641	0.0154592	0.0206399	0	0	0.00168498	0.00643862	8.7e-20	0.000371432	0.000113194	0.00451701	0.00977571	0.000788173	0.0006713	0	0.0029988	0.0133661	0.0148124	0.0154283	0.0013468	0.00243957	0	0	0.000237948	0.00635941	0.00375484	0.00578117	0.00331016	6.48e-20	0.0154663	0.00756058	0	0.00412633	0.00122726	0.0126975	0.00228852	0	0.014898
B cell memory_XCELL	7.3e-18	0.153398	1.01e-20	0.0826085	0	0.0350501	5.27e-18	0.00369976	2.88e-20	1.87e-19	0.0182	0	9.2e-19	9.81e-18	0.0441047	0.0575088	0	1.11e-19	0.0203497	0.0547726	0.0763976	0	0.0135613	0.000100753	0.010934	0.205324	0.00775868	6.88e-19	0	0.120654	0.166505	0.0459798	6.88e-05	0.0019961	0.0078914	0.0091594	0.00629415	0	0	5.76e-20	0.0082496	2.17e-18	0.178332	0	0	0	1.79e-18	0.00988534	0.0100125
Monocyte_XCELL	0	0	7.62e-18	5.36e-19	0.0141505	0	4.48e-18	4.86e-18	0.0837527	0	0	0	0	0	0	4.32e-18	8.68e-18	0	2.72e-19	1.33e-18	0	0.133228	6.72e-18	0	5.31e-18	3.2e-18	0.00301671	0	0	2.01e-18	0	2.34e-18	6.4e-18	0	0	1.43e-18	0	0	1.05e-18	0.00121197	0	2.93e-18	0	0.0165949	1.24e-18	0	4e-18	1.86e-18	2.17e-18
B cell naive_XCELL	0	0.0167975	4.24e-18	0.00626384	0	6.97e-21	0	0.000967181	0.000744252	1.9e-19	0	0	9.38e-19	0	0.00387224	0.0140492	0	0	3.95e-19	0.00908756	1.81e-18	0	5.46e-19	0.000737173	0.001056	0.0315267	0.00212564	0.00116429	0.000316233	0.00693091	0.0243678	0.00537701	1.08e-18	1.08e-19	0	0.00513575	7.54e-20	0	3.85e-18	8.61e-19	0	4.39e-19	0.0357533	0	8.53e-18	0	7.47e-19	0	0.00034441
Neutrophil_XCELL	5.67e-20	6.96e-19	0.00431024	0	1.71e-18	1.5e-18	2.92e-19	0	0	0	0	2.52e-19	0	0.000782502	1.34e-18	3.38e-18	0	3.79e-19	0	2.2e-18	0.000347686	0.00203599	0	0	7.47e-19	0	0	8.64e-20	4.03e-19	0	7.97e-19	0	1.04e-19	0	5.65e-18	7.9e-19	1.4e-19	5.09e-21	2.17e-21	0.0105002	9.9e-20	0	0	0	0.00291628	3.46e-19	2.09e-19	0	0
NK cell_XCELL	4.07e-19	0	5.93e-18	2.61e-17	1.32e-18	1.26e-17	2.43e-19	0	3.14e-18	0	0.000143462	0	0	1.47e-17	2.48e-17	0	6.23e-19	3.61e-18	4.63e-18	0	3.02e-18	0	5.49e-18	6.38e-18	1.68e-19	1.07e-19	7.1e-18	1.77e-18	7.52e-18	0	1.91e-19	0	1.45e-17	0	2.03e-17	8.31e-18	1.36e-19	3.23e-19	5.94e-20	0	1.86e-19	3.03e-18	0	1.03e-17	3.66e-17	0	4.03e-17	1.63e-17	1.66e-17
T cell NK_XCELL	0.0107854	0.109522	0.305542	0.0988976	0.0320017	0.0722533	0.039721	0.0417046	0.101084	0.0968133	0.0541159	0.104243	0.0192944	0.00310263	0.114449	0.0601629	0.000867524	0.0197401	0.0493222	0.0537214	0.0165868	0.0272946	0.09701	0.0227918	0.0285586	0.0994968	6.79e-22	0.0273855	0.0262143	0.0500765	0.0734142	0.0561611	0.0527697	0.0575292	0.0801229	0.050778	0.0179366	0.0102806	0.062324	0.00846374	0.0416471	0.0189884	0.0485277	0.034574	0.219296	0.0618934	0.05138	0.0461944	0.0135655
Plasmacytoid dendritic cell_XCELL	0	0.00231964	0.0340521	0.0923925	0.0308501	0	0.0142558	0.00938651	0.0445358	0.00284895	0	0.032425	0	0	0.012494	0.110611	2.96e-18	2.97e-18	0.017703	0	0	0	0.0131372	0.00135886	0.0488375	0.00386913	0.0105875	0	0.0494237	0.0811807	0.0416422	0.0559406	0.0112775	0.0329595	0.0164851	0.0450666	0.0248081	0.000582577	4.04e-19	1.45e-18	0.0210327	7.76e-19	0.101625	0.0327488	1.33e-19	4.77e-18	4.78e-20	0.0160057	0.0179295
B cell plasma_XCELL	0.00550345	0.0303469	0.0334078	0.0304319	0.0104749	0.0238511	0	0.0175589	1.02e-21	0.000768651	0.0213025	0.00994321	0.00707131	3.01e-05	0.0243643	0.0292739	3.98e-20	0.0219974	0.0108818	0.0213048	0	7.85e-19	0.017798	0.002759	0.0311395	0.0331448	0.0100631	0.00791195	0.0280408	0.120506	0.0244498	0.0416661	0.00954578	0.00599024	0.0138926	0.0110324	0.036951	0.0042492	0.0088483	0.0198447	0.0104952	0.00104964	0.0662544	0.00116839	9.72e-19	0.0156349	0.0186239	0.0115691	0.0243845
T cell gamma delta_XCELL	1.24e-18	0.0053666	9.83e-18	0.0030327	1.49e-19	0	0	0.0265974	1.04e-17	0.0039076	0.0139189	3.29e-18	0	1.61e-19	0	0.00693678	1.68e-20	0.00391597	1.31e-19	0.01594	1.69e-17	0.00518899	0	0.00477879	0	2.16e-18	0.0345484	0.0167055	0.0220811	0.0270413	0.0484995	0.0173748	0.00120269	0.010144	0.00350344	0.0259169	0.0249159	0.0165509	0	0.00443547	0	0	0.0340583	0.0137108	2.5e-18	2.95e-19	1.39e-18	8.53e-19	4.31e-19
T cell CD4+ Th1_XCELL	9.16e-20	0.00979938	9.5e-20	0.0257898	4.1e-18	0.00493949	6.04e-19	0.0489407	0.0126941	0.00886858	3.97e-19	0.0219303	0.00273628	3.65e-20	0.0164214	0.0505472	0	0.0108997	0.0282645	0.00160703	0	0.0125506	0.0236834	0.058027	0.0417523	0.00632539	0.00944551	0	0.00871604	0.0388815	0.0144681	0.0490926	0.0185467	0.0413818	0.0268068	0.00595189	0.0209674	0	0.00237392	0.00057609	0.00080938	0.00132891	0.0372559	0.0235353	1e-21	0.0400656	0.0133104	0.0262285	0.00357762
T cell CD4+ Th2_XCELL	0.0115813	0.00259293	0.0352228	0.0424461	0.0919944	0.0283239	0.0165835	0.0309056	0.00939447	0.101048	0.0443901	0.00522732	0.0272171	1.67e-18	1.25e-18	0.0326045	0.00507804	0.0262242	0.0728093	0.0638468	0.0648428	0.0917464	1.78e-18	0.111612	0.044726	0.0409419	0.0649544	0.0313415	0.014679	0.104134	0.0891916	0.0917077	0.0384419	0.0843983	0.0754523	0.150434	0.0353614	0.00554391	0.00924922	0.0402491	0.0397505	0.00891244	0.0962075	0.0480081	0.0116269	0.0055784	0	0.0400721	0.0149227
T cell regulatory (Tregs)_XCELL	0	0	5.5e-18	7.35e-18	0.00158627	0	0.00750461	0.0208519	0	0	0.013509	5.89e-19	4.78e-20	0.0075131	9.27e-19	4.25e-18	1.4e-18	0	0.0212434	1.76e-18	0.0353812	0	1.07e-19	0	0.00527705	0	0.00260294	0.0194682	0.0402755	0.0138997	5.26e-19	0.0324469	0	0	6.07e-19	0.0170421	0.0193029	0.00451753	0.0103417	0	0	0.0173216	0.022681	1.3e-17	2.32e-18	6.06e-20	6.08e-21	0	0
immune score_XCELL	0.0183381	0.317421	0.104391	0.160314	0.0475739	0.0805682	0.023974	0.035805	0.102734	0.003007	0.0898857	0.0214772	0.033077	0.0312334	0.0593978	0.133874	0.00112332	0.023839	0.105508	0.133097	0.0381178	0.157075	0.0242336	0.012859	0.0394041	0.357267	0.0580273	0.0701503	0.100949	0.341633	0.425133	0.15871	0.0193136	0.0370656	0.0171571	0.0873375	0.0787527	0.00385412	0.0063438	0.0113667	0.0619621	0.0223767	0.432878	0.0762417	0.0289888	0.0174869	0.00463983	0.0198165	0.0510008
stroma score_XCELL	0.0405677	0.158594	0.107646	0.0308369	0.00868683	0.0334335	0.102932	0.00898739	0.254989	0.00288156	0.00458723	0.0197271	0.0231232	0.000729241	0.0266347	0.0174258	0.00449847	0.0510804	0.0199969	0.0324647	0.0628353	0.249848	3.39e-20	0.0021837	0.000559945	0.101341	0.00675521	0.0227341	0.00160036	0.0438347	0.0212241	0.00195786	5.19e-20	0.00180554	0.00923561	0.00298379	0.00648262	8.22e-19	0.00105628	0.0122773	0.0242102	0.0118353	0.0411882	0.00764495	0.420518	0.017153	0.00214949	0.0305713	0.0243315
microenvironment score_XCELL	0.0589058	0.476015	0.212037	0.191151	0.0562607	0.114002	0.126905	0.0447924	0.357723	0.00588856	0.0944729	0.0412042	0.0562001	0.0319626	0.0860325	0.1513	0.00562179	0.0749194	0.125505	0.165561	0.100953	0.406924	0.0242336	0.0150426	0.0399641	0.458608	0.0647825	0.0928845	0.102549	0.385468	0.446357	0.160667	0.0193136	0.0388711	0.0263927	0.0903213	0.0852353	0.00385412	0.00740008	0.0236439	0.0861722	0.034212	0.474066	0.0838867	0.449507	0.0346399	0.00678932	0.0503877	0.0753323
[truncated: 2 more columns]

## Sheet: IS
cell_type	C114	C115	C121	C130	C134	C168	C189	C57	C75	C80	C90	C120	C163	C3	C101	C124	C131	C24	C44	C52	C6	C69	C8	C82	C93	C95
Myeloid dendritic cell activated_XCELL	0	0.045471	0.082169	0.0121172	0.0401992	0	0.0149705	0.0279942	0.00644658	0.0900372	0.00325129	0.000805863	0.149455	0.048786	0.0117247	0.033623	0.00257849	0.0485525	0.0061918	0.0380259	0.0454379	0.125969	0.0778333	0.0567154	0	0.0597796
B cell_XCELL	4.95e-20	0.00952204	0.0910988	4.75e-20	0.0518915	0	0.0249477	6.13e-19	2.2e-19	0.150163	1.28e-18	0.000740945	0.329474	0.00887315	0.0204546	0.42173	0.00405273	0.0346937	0.00293541	0.0155966	0.300757	0.0613225	0.316583	0.0669156	0	0.212428
T cell CD4+ memory_XCELL	0	3.35e-19	1.78e-22	1.5e-19	1.14e-19	1.35e-18	0	0	2.9e-18	9.2e-23	0	0.000291044	0.0415847	8.28e-20	0	2.67e-18	0	0.00312137	0	0.00249882	9.34e-21	0.0177265	0.060513	5.13e-19	0	1.98e-19
T cell CD4+ naive_XCELL	4.3e-19	0.0174106	0.0565767	0.00735165	0.00321431	0.00922024	0.00633737	0	1.75e-19	0.0134432	0	7.08e-19	0.0620496	0.00104413	9.54e-19	0.0610981	0.00281878	0.00221742	0	0.00472957	0.0826801	0.0511184	0.0576378	0.0253992	3.69e-19	0.039054
T cell CD4+ (non-regulatory)_XCELL	2.16e-18	0	7.65e-19	0	0	6.3e-20	0	1.38e-18	1.53e-17	5.19e-19	0	0	0.0102987	1.06e-18	7.03e-18	0	0	0	2.53e-18	2.81e-19	5.98e-20	0.0264471	0.00404395	0	4.67e-17	0
T cell CD4+ central memory_XCELL	0.0141858	0.013927	0	5.4e-19	0.0095248	0.0445439	0.0373749	0.00482105	0.00362465	0.00724096	0.0444907	0.00191639	3.19e-19	0.0337448	0.0222875	0	0.00113052	0	0.00830456	0.00380599	0.0165737	0	1.06e-22	9.85e-19	0	0.0322566
T cell CD4+ effector memory_XCELL	0.0267002	0.0112161	0.0590572	0.0174493	0.00933698	7.63e-18	0.013392	0.0540264	0.0408338	0.0284674	0	0.00207516	0.0271279	0.053172	0.0185613	0	0.0646174	0.067817	2.51e-18	0.045457	0.0257887	0.0751954	0.0848467	0.0344917	2.55e-19	0.0416958
T cell CD8+ naive_XCELL	0.00572983	0	0.00860215	0.000739544	0.00314154	8.38e-19	7.89e-20	6.28e-20	2.5e-19	0.000806076	7e-19	0.00193994	0.00315735	0.00905756	1.08e-05	0	0.00362196	0.0148203	0.000449457	0.00530979	0.00212937	0.00046517	0.00175304	0	0	9.07e-21
T cell CD8+_XCELL	0	0	0.144883	0.0108964	0	0	0.0245491	0.00359031	1.77e-18	0.0503055	0	0.0132028	0.177478	0.0944658	2.76e-18	0.0772001	0.0346194	0.0734519	2.1e-19	0.0275489	0.105571	0.0998007	0.121878	0.0102545	1.17e-17	0.057007
T cell CD8+ central memory_XCELL	0.00171586	0.00489924	0.213192	0.0327879	0.044747	2.16e-18	0.0173757	0.00291289	0	0.0853853	4.37e-18	0.0115968	0.271613	0.103792	0.00371398	0.1268	0.049311	0.12603	0	0.0823631	0.165568	0.168188	0.253156	0.0547514	4.89e-18	0.103315
T cell CD8+ effector memory_XCELL	0	0	0	2.03e-18	1.79e-17	0	3.34e-18	1.77e-18	0	7.88e-19	8.06e-18	0	0.0662819	0.0121244	0	1.18e-18	0.00103763	7.07e-19	1.01e-17	1.06e-18	0	0.0320762	0	0	0	1.5e-18
Class-switched memory B cell_XCELL	2.16e-18	0.00831632	0.0199617	0.00112317	0.00254745	0.00439933	0.0158213	0.0118773	1.52e-18	0.0335834	0	0	0.0827498	0	0	0.0945587	0.00348906	0.00922393	0.00411947	0.0299602	0.042509	0.0199862	0.0419664	4.47e-18	0	0.000690661
Common lymphoid progenitor_XCELL	0.00722145	3.52e-22	0	0.00477312	0	0.00619728	6.99e-19	0.000832276	0.00559527	0.00257375	0	0.00309291	0	0.0033967	0.0128892	0	0	0.00772396	0	0.00567199	0	1.34e-20	0.0214081	0	4.68e-18	0.00307282
Common myeloid progenitor_XCELL	7.69e-19	0.00316718	0	0.00795969	0.00647344	0.0125826	3.41e-19	0.0156618	0.0410793	0.0203474	0.0410634	1.96e-19	1.7e-18	0.00455309	0.0148643	0.00701014	0.00532045	0.00825794	0	0.0121677	0.0220761	0.00098776	0.00835312	0.0318263	0.0505419	0.00123937
Myeloid dendritic cell_XCELL	0.00192462	0.000884651	0.0270449	3.9e-19	1.21e-19	1.66e-18	0.00238354	5.63e-19	0.0249758	0.00940776	0.00080716	0	0.0142023	0.00655994	0	0.0109834	2.12e-20	0.0017529	0	3.3e-21	0.0192182	0.0534579	0.0492465	0.00772179	0	0.00713145
Endothelial cell_XCELL	0.0341033	0.0273804	0.0734931	0.0833937	0.0561281	0.00864903	0.071078	0.0641672	0.107142	0.00860954	0.0651846	0.0037126	0.0203292	0.0175582	0.0139104	0.0674779	0.0173185	0.0370567	0.0247544	0.191275	0.110184	0.0185618	0.00850211	0.0798869	0.076031	0.0638066
Eosinophil_XCELL	0.00464179	3.7e-18	6.61e-18	1.59e-19	0	0.00536267	0	0	1.61e-18	0	0	2.41e-19	0	1.05e-18	0	0	1.03e-19	1.29e-18	0	0	0	0	2.52e-18	0	1.83e-17	8.17e-19
Cancer associated fibroblast_XCELL	0	0	0.0556785	0.0120282	0.0498961	0	7.76e-18	0.00708244	0.0497136	0.00803492	0.0326862	0.0179416	0	0.0624465	7.68e-18	0.129578	0.0801463	0.0403032	1.5e-18	0.0705407	0.139784	5.43e-18	0.0243012	4.16e-22	0.00713256	0.0197096
Granulocyte-monocyte progenitor_XCELL	0	0	1.61e-18	0.00254683	0	0	0	7.36e-21	1.99e-18	0	1.98e-18	0.00225498	6.03e-18	1.75e-19	0	0.00638461	0.00657697	0	0	0.011605	0	0	0	0.0509837	0	0
Hematopoietic stem cell_XCELL	0.0210952	0.110926	0.249563	0.100824	0.16961	0.0673918	0.120863	0.190977	0.189321	0.0939031	0.358374	0.0624897	0.0171056	0.160129	0.0848617	0.250206	0.108046	0.209272	0.0302402	0.38331	0.279346	0.0501689	0.108757	0.148291	0.230586	0.191001
Macrophage_XCELL	0.00927012	0.000201535	4.76e-19	0.0419683	0.0039359	2.95e-19	0	9.05e-19	0	0.00592927	4.25e-18	0.0072646	0.0369743	0.0136786	5.76e-19	0.00292956	0.0328417	0	0.0172932	0.00607828	0	0.0498581	0.018068	0.0262983	0	0.00989982
Macrophage M1_XCELL	0	0.00191286	0.00230881	0.0182158	0	0	5.51e-19	0	0	5.35e-19	0.00239437	0.00106212	0.0270077	0	4.27e-20	0	0.0161885	9.88e-19	0.00908978	0	0	0.0392099	0.00899244	0.0272191	5.96e-19	0.00125766
Macrophage M2_XCELL	0.0262669	0.0216069	0.00869735	0.0367765	0.0201957	0.0045894	0.00137878	0.00518655	0.0516787	0.0268606	0.0095551	0.017501	0.0226117	0.0294352	0.00478938	0.0217936	0.0291845	0.00743715	0.0239278	0.0337456	0.01645	0.031099	0.0270279	0.0237589	0.0276283	0.0422831
Mast cell_XCELL	0	0	1.37e-19	0.00389038	0	0.000748111	0	0	0.00331255	0.00302194	1.1e-18	0	0.00726741	0.00503808	0.00259666	1.33e-19	0.0141101	0.00244985	0.00895945	0.00364466	0.0102172	0.00626882	0.00753904	0.00615773	0.00181233	2.02e-20
B cell memory_XCELL	1.28e-18	0.00535203	0.0643282	0.000134609	0.0245719	3.96e-18	0.0125585	0.00128992	0.00373227	0.0764233	0.000842225	0	0.136177	0.00668078	0.015007	0.238029	1.18e-18	0.0194329	5.12e-19	0.00154682	0.177016	0.0215704	0.149599	0.0432561	9.23e-19	0.134884
Monocyte_XCELL	0	0	0	0.0131817	6.77e-19	0	0	5.75e-18	0.00531082	4.35e-18	4.12e-17	0	2.07e-18	0	8.95e-18	0	0.0160042	4.9e-19	0	0	0	0.0102649	2.5e-19	0.00857349	3.99e-17	2.88e-18
B cell naive_XCELL	1.06e-19	7.67e-20	2.39e-18	0	3.33e-18	0	0	0	9.56e-20	0	5.04e-18	0	0.0256853	0	0	0.0386714	0	0	5.14e-20	2.64e-18	0.033517	1.89e-19	0.0384178	0	0	0.0190128
Neutrophil_XCELL	0	0	7.1e-19	0.00181109	8.17e-19	0	2.68e-19	0	0	2e-19	8.38e-18	8.03e-19	2.16e-19	2.09e-19	6.82e-19	2.56e-18	6.74e-05	9.44e-20	0	3.64e-19	0	6.39e-20	1.48e-19	0	0	5.68e-19
NK cell_XCELL	0	0	4.98e-20	0	0	0	1.53e-18	6.01e-18	2.74e-17	1.94e-17	0	0	0.0136263	3.58e-18	6.56e-18	1.01e-17	0	6.77e-18	2.36e-17	1.63e-18	0	2.13e-19	0.00625692	0	2.6e-17	0
T cell NK_XCELL	0.0602268	0.112864	0.108855	0.0242448	0.0492182	0.0723106	0.0272971	0.0637564	0.161874	0.0254101	0.207573	2.56e-18	0.00913808	0.0253042	0.0707198	0.0792232	0.0223585	0.00583234	0.00822953	0.00942807	0.0715052	0.0415143	0.0782208	0.0692842	0.3514	0.0837196
Plasmacytoid dendritic cell_XCELL	0.0107241	0.0349456	0.0265045	0.00114649	0.0271579	0.00923928	1.89e-18	0	0.0230855	0.0577719	0	9.8e-19	0.0708965	7.42e-20	0.00915093	0.0167517	0.00188432	6.62e-19	0.0025374	0	0	0.0424819	0.065971	0.0490794	0	0.00180189
B cell plasma_XCELL	0.0079276	0.00918415	0.0262277	0.000865663	0.0580888	0.00668505	0.0182073	0.0154209	0.0130875	0.0350446	0.0244956	0.00544161	0.0384534	0.00806558	0.0185347	0.0343665	0.000379268	0.0259788	0.00204308	0.0196817	0.0341555	0.00836707	0.0671577	0.0230951	0.0146692	0.0370273
T cell gamma delta_XCELL	0	2.86e-19	0.000491261	0.00162243	6.43e-18	4.84e-18	3.4e-19	0	0	0.00183745	6.3e-18	0.00166777	0.0250012	3.92e-19	2.24e-18	5.46e-18	2.6e-21	0	0.00497716	0	0	0.0284809	0.0188107	0	0	0
T cell CD4+ Th1_XCELL	0.00237628	0.0329835	2.77e-19	2.2e-19	0.00421329	1.62e-18	1.51e-18	0.000361615	0.0332639	0.0163503	0.0217374	1.85e-18	0.00754012	0	0.0307763	4.35e-18	4.52e-19	0	0.00109981	0	0.00157831	0.000792394	0	0.0238814	0.0105344	0.00694018
T cell CD4+ Th2_XCELL	0.0062002	0.00783669	0.0663968	0.0534124	0	0	8.07e-19	2.96e-19	0	0.048067	0	0.0639348	0.213932	0.00444804	0.00184249	0.0826391	0.0202921	0.0768114	0.00137294	0.0202017	0.0316089	0.0596883	0.120824	0.0407775	1.73e-17	0.00991552
T cell regulatory (Tregs)_XCELL	0.00722582	0	1.01e-17	0	0	0.035186	9.71e-18	6.61e-18	7.21e-18	0.0136752	6.31e-18	0.0102197	0.0504413	0	0	0	0.00707979	8.91e-18	0.00510223	0	6.36e-18	0.0260142	0.00158987	0	0	0
immune score_XCELL	0.0105577	0.00707215	0.175351	0.0478318	0.0372182	0.00407386	0.0345868	0.00239354	0.0223994	0.145885	0.000538107	0.0141389	0.392881	0.0857437	0.0153675	0.341895	0.067797	0.0748989	0.0194587	0.0352456	0.290509	0.204947	0.349077	0.0839476	0.00120822	0.190977
stroma score_XCELL	0.0170516	0.0136902	0.107102	0.0505982	0.0530121	0.00432452	0.0434787	0.0379704	0.0982653	0.00892074	0.0489354	0.0485729	0.0101646	0.0599095	0.00695519	0.121739	0.0495112	0.0408414	0.0123772	0.21201	0.136579	0.00928088	0.0164016	0.0399435	0.0722275	0.0981988
microenvironment score_XCELL	0.0276093	0.0207623	0.282453	0.09843	0.0902303	0.00839837	0.0780655	0.040364	0.120665	0.154806	0.0494735	0.0627118	0.403046	0.145653	0.0223227	0.463634	0.117308	0.11574	0.0318359	0.247256	0.427087	0.214228	0.365479	0.123891	0.0734357	0.289176
