# Supplementary material for: Integrated Proteogenomic Characterization Identifies Breast Cancer Immune Subgroups and Subtype-Specific Therapeutic Strategies
Source: Research (Wash D C). 2026 May 12;9:1271. doi: 10.34133/research.1271 (PMC13161541; doi:10.34133/research.1271)
Supplement: Supplementary 1 — Figs. S1 to S5 Tables S1 to S11 [file research.1271.f1.zip › Table S11 The prediction of immunotherapy efficacy.xls]

## Sheet: sheet1
gene	IL4I1	NAT10	CD3E	CD40	STAT1	PTPN2	AVERAGE	AVERAGE	DNAJC13	FBXO22	BAG5	SEC13	FLII	AVERAGE	AVERAGE	VCAN	AGK	GREM1	PDIA5	RBCK1	AVERAGE	AVERAGE
GBM-PRJNA482620_anti-PD-1	1.00574	0.10476	0.24958	-0.03678	0.21479	-1.2054	0.0554483	0.589284	0	-1.3126	-0.21479	-0.26754	0.34335	-0.290316	-0.0112725	-0.51467	-0.4693	0.4693	-0.01194	0.51467	-0.002388	-0.00499425
Melanoma_GSE145996_anti-PD1	0	0.17609	0.17609	0	0.17609	0.17609	0.117393		0	-0.47712	0.47712	0	-0.47712	-0.095424		0.17609	0	0.17609	0	-0.17609	0.035218
Melanoma-GSE78220_anti-PD-1	-0.18701	0.59526	0.03255	-0.18701	0	0.23207	0.0809767		-0.25563	0.35688	0.59526	-1.28422	-0.46987	-0.211516		-1.8287	0.0497	-1.01001	-0.25563	-0.0497	-0.618868
Melanoma-GSE91061_anti-PD-1	0.84711	0.01713	1.79817	1.37496	-0.04658	0.4872	0.746332		-1.32937	-2.1041	-0.46997	-0.45297	-0.15001	-0.901284		-0.54037	-0.99919	2.08144	0.55249	-1.21432	-0.02399
Melanoma-phs000452_anti-PD-1	-0.08105	-0.60523	0.04803	0.78836	0.04097	-1.51119	-0.220018		-0.76175	0.2145	1.32675	-0.20349	0.56334	0.22787		-0.45924	0.34406	0.01903	-0.06392	-0.23131	-0.078276
Melanoma-PRJEB23709_anti-PD-1	4.63641	-0.19163	4.63641	3.03791	5.20462	1.41682	3.12342		0.04198	-2.53247	0.40335	-0.47691	0.65319	-0.382172		-0.0644	0.01357	-0.11222	0.55534	2.87361	0.65318
NSCLC_GSE126044_anti-PD-1	1.02119	-0.41913	0.47712	0.273	1.02119	0.41913	0.465417		0.87506	-0.09691	-0.87506	0	0	-0.019382		0.273	-0.87506	0.47712	-0.09691	-0.09691	-0.063752
NSCLC_GSE135222_anti-PD-1	1.45366	-0.07105	0.54478	2.67157	0.33596	0.14049	0.845902		0.2183	0.89102	0.19141	0.75143	-0.04089	0.402254		-0.19141	-0.21407	0	0.06271	0.2462	-0.019314
RCC-Braun_2020_anti-PD-1	-0.22111	-0.27429	-0.20473	0.09495	-0.14594	-0.3562	-0.184553		-0.07394	-0.09495	-0.173	0.08285	-0.01547	-0.054902		0.85824	-0.4687	0.23415	-0.09955	0.06807	0.118442
RCC-GSE67501_anti-PD-1	0.96221	0.6377	NA	0.50148	NA	NA	0.700463		0.1881	0.03279	0	0	1.37239	0.318656		NA	-0.1881	NA	-0.50148	-0.03279	-0.24079
STAD-PRJEB25780_anti-PD-1	0.78023	0.00392	1.33571	1.07165	1.31263	0.00392	0.751343		-0.28944	1.35897	0.96979	0.71828	1.65349	0.882218		-3.06817	-1.0926	0.98978	0.50772	0.84444	-0.363766
SUM
Melanoma-GSE115821_anti-CTLA-4	0.54407	1.14613	0.19189	1.14613	-0.06695	0.06695	0.504703	0.455129	-0.8451	-0.19189	-0.36798	-0.19189	0.19189	-0.280994	-0.464353	-0.54407	0.06695	0.19189	0.54407	0.8451	0.220788	0.134513
Melanoma-Nathanson_2017_anti-CTLA-4	0.53648	0	0.53648	0.97618	0.92067	-0.53648	0.405555		0.49535	0.07885	-1.09255	-0.05504	-2.66517	-0.647712		-0.57911	0.03225	0.12976	-0.0105	0.66879	0.048238
Melanoma-PRJEB23709_anti-CTLA-4+anti-PD-1	2.14199	-0.33609	1.78049	0.73868	3.14641	0.78195	1.37557	1.37557	0.78195	-0.84906	0.16853	0.48511	0.46751	0.210808	0.210808	0.13187	0.15609	-0.36742	0.5211	0.59632	0.207592	0.207592
Melanoma-GSE115821_ALL	0.49743	0.7087	0.28571	0.66362	0.75521	-0.00973	0.48349	1.57064	-0.09542	0.02973	0.02973	0.02973	1.07713	0.21418	-0.0596673	-0.45912	1.34756	0.14418	1.34756	0.49743	0.575522	0.419355
Melanoma-PRJEB23709_ALL	6.8445	0.43418	6.04633	3.10035	8.28212	1.99937	4.45114		0.25165	-2.79306	0.08546	0.17287	0.76836	-0.302944		-0.08546	0.12592	-0.43418	0.76202	2.22196	0.518052
RCC-Braun_2020_ALL	-0.1168	-0.91705	-0.09698	0.23301	-0.23819	-0.20019	-0.2227		-0.20665	-0.14637	-0.01314	0.09613	-0.18116	-0.090238		0.82206	-0.26991	0.15889	-0.07945	0.19086	0.16449
LGG_E-MTAB-6270_Peptide-vaccine	0	-0.1881	0.27019	0	0.78612	-0.60774	0.0434117	0.00272694	0.46416	0.10354	0	-0.27019	0.10116	0.079734	-0.0991603	0.38498	-0.10116	0	0.38498	0.75083	0.283926	0.130993
Melanoma-GSE100797_ACT	0.58353	-0.98924	0.54478	1.04109	1.32308	1.04109	0.590722		-1.0428	-1.26352	-0.21848	0.31166	-0.02921	-0.44847		0.75081	-2.35307	0.75081	0.43544	0.58353	0.033504
Melanoma-GSE106128_DCs_treated	-0.36265	-0.70413	NA	-0.92675	NA	-0.51028	-0.625953		-0.06902	0.00579	0.18467	NA	0.16358	0.071255		NA	0.20081	NA	0.06801	-0.04217	0.07555
