# Supplementary material for: Integrated Proteogenomic Characterization Identifies Breast Cancer Immune Subgroups and Subtype-Specific Therapeutic Strategies
Source: Research (Wash D C). 2026 May 12;9:1271. doi: 10.34133/research.1271 (PMC13161541; doi:10.34133/research.1271)
Supplement: Supplementary 1 — Figs. S1 to S5 Tables S1 to S11 [file research.1271.f1.zip › Table S2 heatmap_scaledata .xlsx]

## Sheet: Sheet3
	type	immunoactivation	immunoactivation	immunoactivation	immunoactivation	immunoactivation	immunoactivation	immunoactivation	immunoactivation	immunoactivation	immunoactivation	immunoactivation	immunoactivation	immunoactivation	immunoactivation	immunoactivation	immunoactivation	immunoactivation	immunoactivation	immunoactivation	immunoactivation	immunoactivation	immunoactivation	immunoactivation	immunoregulation	immunoregulation	immunoregulation	immunoregulation	immunoregulation	immunoregulation	immunoregulation	immunoregulation	immunoregulation	immunoregulation	immunoregulation	immunoregulation	immunoregulation	immunoregulation	immunoregulation	immunoregulation	immunoregulation	immunoregulation	immunoregulation	immunoregulation	immunoregulation	immunoregulation	immunoregulation	immunoregulation	immunoregulation
term	geneset	C106	C112	C149	C156	C160	C17	C180	C183	C185	C191	C192	C20	C31	C35	C38	C50	C64	C67	C73	C87	C88	C9	C94	C1	C103	C107	C109	C11	C110	C111	C116	C125	C129	C13	C140	C142	C145	C147	C15	C151	C152	C155	C158	C159	C16	C161	C165	C166
GSE28726_ACT_CD4_TCELL_VS_ACT_NKTCELL_UP	ACTIVATED_CD4_TCELL	-0.00693292	0.13238	0.16186	0.054676	-0.0211306	0.0540938	0.0115256	0.0164463	-0.0640548	0.0893674	-0.00364518	0.147453	0.0920843	0.0827924	0.10597	0.0632961	0.0312551	0.0362064	-0.0166075	-0.167727	-0.0461653	0.0143858	-0.0284105	-0.0892057	-0.200457	-0.206208	-0.0516802	0.0268774	0.0480983	0.14445	0.0436437	-0.00301099	-0.0968595	-0.148056	-0.0425342	0.0869838	0.0128542	0.0877846	0.106532	0.00209995	0.0792724	-0.0659355	0.0594369	0.0721771	0.104208	0.108385	-0.11809	-0.0377275
GSE28726_ACT_CD4_TCELL_VS_ACT_VA24NEG_NKTCELL_UP	ACTIVATED_CD4_TCELL	0.0799794	0.0717868	0.125658	0.024715	-0.0464468	0.0776245	0.00632202	0.0279859	0.0300228	0.110244	0.104154	0.0765529	0.0366594	0.099934	0.081573	-0.00552492	0.0167395	-0.0160102	-0.0702822	-0.160966	-0.038648	0.100477	-0.0687867	-0.140038	-0.238268	-0.238485	-0.0888449	-0.02852	-0.0479979	-0.0256124	-0.0493403	-0.0567648	-0.136861	-0.07369	-0.141114	0.0652369	-0.0292771	0.0243239	0.0483055	-0.121268	-0.00188538	-0.0892712	-0.0673051	0.0738591	0.12642	-0.0506933	-0.0379976	-0.0109677
GSE28726_NAIVE_VS_ACTIVATED_CD4_TCELL_DN	ACTIVATED_CD4_TCELL	-0.265551	-0.0832598	-0.0846873	-0.100931	-0.160696	-0.183959	0.0136394	-0.179806	-0.236692	0.120413	-0.154082	-0.0890137	-0.129374	-0.238896	-0.0536289	-0.169302	-0.319539	-0.232654	-0.177603	-0.196247	-0.124375	-0.272611	-0.250841	-0.0935429	-0.118661	-0.238084	-0.215548	-0.137338	0.0636426	0.0115382	0.000295371	-0.177294	-0.141805	-0.238733	-0.267727	-0.184298	0.0167165	-0.0533495	-0.2616	-0.304819	-0.308224	-0.328907	-0.104098	-0.0435486	0.0459314	-0.298658	-0.116039	-0.14303
GSE14699_DELETIONAL_TOLERANCE_VS_ACTIVATED_CD8_TCELL_DN	ACTIVATED_CD8_TCELL	-0.157526	-0.0322501	-0.209597	-0.245184	-0.100463	-0.126719	-0.163741	-0.0991189	-0.0997863	-0.134109	-0.0934778	0.0272095	-0.136093	-0.0986399	-0.0254952	-0.0790528	-0.260546	-0.12505	-0.0265941	-0.212965	-0.070176	-0.182632	-0.170014	-0.275617	-0.191436	-0.13985	-0.0751815	-0.187167	-0.260457	-0.148801	-0.161974	-0.166297	-0.149551	-0.139176	-0.238117	-0.0230723	-0.270405	-0.209693	-0.278142	-0.323991	-0.0611728	-0.218303	-0.0950143	-0.111301	-0.138103	-0.079758	-0.0818335	-0.340667
GSE27786_BCELL_VS_CD4_TCELL_UP	BCELL	0.162139	0.0763164	0.0320484	0.044445	0.0147885	0.0978778	-0.0264623	0.185792	-0.0282284	0.0708347	0.133448	-0.125846	0.00934784	0.00474917	-0.15537	0.184368	0.0654865	0.0959825	-0.00498445	0.0291705	0.0183161	0.0521089	0.0585802	-0.0871406	-0.0530803	-0.14659	-0.148385	0.118029	-0.204775	0.0118095	-0.00114343	0.0862679	-0.121369	-0.000835077	0.0145141	-0.0540914	0.0205976	-0.056069	0.015855	-0.120108	-0.109544	0.0695027	0.0817363	0.0138344	-0.00660731	-0.0611985	-0.120904	0.0100708
GSE27786_BCELL_VS_ERYTHROBLAST_UP	BCELL	-0.120513	-0.0918168	-0.153518	-0.144214	-0.226094	-0.237071	-0.151513	-0.0351199	-0.145709	-0.125818	0.00324864	0.00913041	-0.0273614	-0.12592	-0.0855476	-0.00866956	-0.217237	-0.0789895	-0.127582	-0.00233624	-0.0505308	-0.141743	-0.239059	-0.153002	-0.185924	-0.268453	-0.266008	-0.151954	-0.147828	-0.130815	-0.0762714	-0.130614	-0.268679	0.00699151	-0.229355	-0.23665	-0.241048	-0.200962	-0.21385	-0.19306	-0.362618	-0.159309	-0.254158	-0.199271	-0.29595	-0.167314	-0.166611	-0.0414129
GSE27786_BCELL_VS_MONO_MAC_UP	BCELL	0.187241	0.10103	0.231161	0.144599	0.106766	0.0802998	-0.0224423	0.0437455	-0.0209685	0.0351033	0.0996291	0.147145	0.0888246	0.255638	0.128148	0.0311162	0.18662	0.117291	-0.142618	0.129226	-0.0437396	0.108277	-0.121693	-0.138216	0.0673297	-0.0514427	-0.0690734	0.0192082	0.0584192	0.102096	-0.0473392	-0.0233489	-0.152258	-0.00975582	-0.141102	-0.0785067	0.0182556	0.0972633	0.0520165	-0.201646	-0.137476	-0.0949604	-0.0327614	0.0230383	0.0418032	-0.0902749	0.170059	-0.0794557
GSE27786_BCELL_VS_NEUTROPHIL_UP	BCELL	-0.0132523	-0.216995	0.011953	-0.0916015	-0.0386967	-0.282889	-0.171394	0.00441831	-0.122559	-0.185696	-0.115927	-0.211696	-0.00105602	0.163752	-0.0772563	-0.271886	-0.0165428	0.10655	-0.260037	-0.251651	0.0238679	-0.0442089	-0.169712	-0.285658	-0.264995	-0.265759	-0.271546	-0.101988	-0.0751635	-0.0209824	-0.195869	-0.0153586	-0.206218	-0.0189013	-0.281034	-0.361296	-0.234599	-0.0780961	-0.0588346	-0.282106	-0.30211	-0.205756	-0.218922	-0.182244	-0.138677	-0.337995	-0.0293134	-0.0489486
GSE27786_BCELL_VS_NKCELL_UP	BCELL	0.115108	0.0402866	0.090776	-0.0556544	-0.0712609	0.0390411	-0.090216	0.00909981	0.031447	0.166836	0.124121	0.0494183	0.0957124	0.167049	0.0497477	0.0089863	0.200221	0.124744	-0.0896664	-0.0441979	0.0496923	0.0343528	0.205973	-0.12058	0.059629	-0.200208	-0.188339	-0.0489726	0.0876638	0.203982	0.00881787	0.0238436	0.03584	0.015342	-0.0800543	-0.0408161	0.00361516	-0.100084	0.0147714	-0.192881	-0.0445611	-0.127014	-0.0567293	-0.18107	0.236089	-0.265477	0.139059	-0.0403256
GSE27786_BCELL_VS_NKTCELL_UP	BCELL	0.187352	0.13069	0.10115	-0.0146101	-0.0636776	0.0775026	0.105269	0.0492493	0.17562	0.22379	0.0861696	0.145237	0.204581	-0.0158204	0.0158911	0.0660633	-0.110642	0.0114093	0.0331444	-0.0312627	0.0123746	0.118975	0.129384	-0.13748	-0.207932	-0.032337	-0.268004	0.0158772	0.0840818	-0.0830514	-0.218301	-0.0948653	0.0768151	0.0113724	-0.254776	0.0291402	0.0379124	-0.0907444	0.224437	-0.178575	0.103088	0.144497	-0.158849	-0.257103	0.0871441	0.0779281	0.0199753	-0.139286
GSE27786_LIN_NEG_VS_BCELL_DN	BCELL	-0.0198289	-0.0700619	-0.0168928	-0.0383589	-0.109932	-0.0324266	-0.237497	-0.156324	-0.107158	-0.0365168	-0.0186115	-0.119541	-0.0478161	-0.233872	-0.177383	-0.0802501	-0.211236	-0.240694	-0.232663	-0.158817	-0.270825	-0.130199	-0.036633	-0.318703	-0.20171	-0.267276	-0.274107	-0.0579817	-0.340182	-0.218798	-0.0755243	-0.0602753	-0.344079	-0.205198	-0.13682	-0.152152	-0.19359	-0.221758	-0.131146	0.00782672	-0.104537	-0.0672732	-0.103233	-0.149806	-0.35367	-0.115846	-0.178395	0.049873
GSE3982_BCELL_VS_BASOPHIL_UP	BCELL	-0.119042	-0.209122	-0.00154869	-0.0371231	-0.244476	-0.351029	-0.145412	-0.360407	-0.284203	-0.11309	-0.128399	-0.292145	-0.15331	-0.336903	-0.155867	-0.304465	-0.150288	-0.233321	-0.304925	-0.211127	-0.181357	-0.165217	-0.237508	-0.139869	-0.190908	-0.3239	-0.265707	-0.17104	-0.280066	-0.287973	-0.0338523	-0.174664	-0.133943	-0.341603	-0.174965	-0.255966	-0.24738	-0.357634	-0.206979	-0.307756	-0.335306	-0.345041	-0.238776	-0.21754	-0.291331	-0.265139	-0.209537	-0.132066
GSE3982_EOSINOPHIL_VS_BCELL_DN	BCELL	0.00834152	0.049914	0.00506686	0.197907	-0.0539793	0.0885837	0.140718	-0.100284	-0.0695404	0.231508	0.0979447	0.0856161	0.0929121	-0.052784	0.126823	-0.00246355	-0.0295076	0.0151802	-0.0618258	-0.178319	-0.218152	0.0324218	-0.147544	-0.186842	-0.176503	-0.359736	-0.138949	-0.133566	-0.0737707	0.0145752	0.00376512	0.0180888	-0.133608	-0.163027	-0.063237	-0.155513	0.10074	-0.0791302	-0.0610017	-0.25252	-0.19783	-0.170376	0.0467398	0.0839106	0.0729888	-0.213053	-0.0571719	-0.115173
GSE3982_NEUTROPHIL_VS_BCELL_DN	BCELL	-0.220944	-0.136835	0.00472552	0.0498157	-0.299693	-0.0152082	-0.162399	-0.257154	-0.204385	-0.111974	-0.0432487	-0.0466176	-0.0527968	-0.171596	-0.00558067	-0.176167	0.0183863	-0.0544404	-0.166778	-0.181943	-0.238921	-0.122786	-0.237435	-0.233889	-0.186173	-0.372764	-0.288769	-0.140268	-0.0831813	0.00567287	-0.0528161	-0.221642	-0.210438	-0.201589	-0.265047	-0.137964	-0.023238	-0.208177	-0.102756	-0.229844	-0.264133	-0.325433	-0.157319	-0.00312121	-0.0462997	-0.185317	-0.217362	-0.121263
GSE6259_BCELL_VS_CD4_TCELL_UP	BCELL	0.0805477	0.056252	-0.011267	-0.288295	-0.143395	-0.191561	0.103014	0.00601939	-0.0515198	-0.0524098	-0.0872877	0.164098	-0.0428104	0.0525915	-0.0621861	-0.0478408	-0.0313167	0.132657	-0.227728	-0.0645421	-0.0573381	0.106525	0.0516184	0.0174773	-0.140626	-0.116889	-0.219002	-0.32225	-0.0732828	0.0594093	-0.291178	0.047083	-0.195961	0.0143907	-0.230216	-0.105307	-0.0202095	-0.242698	0.0437034	-0.141996	-0.205054	-0.0964345	-0.174553	-0.184613	-0.0138063	-0.0694079	-0.0348094	0.0010143
GSE10325_CD4_TCELL_VS_MYELOID_UP	CD4_TCELL	-0.0588585	0.0705028	0.169678	-0.00860008	0.296928	0.0664725	-0.109205	0.0033658	-0.0815495	-0.33049	-0.0200189	-0.0670073	-0.070238	0.158325	-0.0281108	0.123239	-0.00314991	0.0548277	-0.0792713	-0.0945278	-0.030174	-0.0886878	-0.023308	-0.113306	0.0718175	0.129862	-0.0698562	-0.331703	-0.0391037	-0.0566664	-0.0589041	0.0972148	-0.102251	-0.0765972	-0.15404	-0.0082696	-0.153928	-0.238641	-0.0907664	-0.0668016	0.0900926	0.11416	0.157659	-0.08873	0.0142153	0.0560128	0.0223177	0.0775057
GSE22886_CD4_TCELL_VS_BCELL_NAIVE_UP	CD4_TCELL	0.0663472	0.0802655	-0.00808924	-0.0360084	0.110731	-0.00501635	-0.139149	0.0362407	0.0288025	-0.0330142	0.123854	-0.126749	-0.126656	-0.0823874	-0.137069	0.118319	-0.246197	-0.185778	0.0100788	0.0576821	0.0228089	-0.273486	0.097055	-0.10546	-0.176868	-0.10073	-0.208919	-0.0514592	-0.176873	-0.127575	-0.081289	-0.081943	-0.173668	-0.1805	-0.0860878	0.177778	-0.109291	-0.339466	0.0155948	-0.000907103	0.072676	0.0990677	-0.104308	-0.256825	-0.0508576	0.0148088	0.00600429	0.141689
GSE27786_CD4_TCELL_VS_ERYTHTROBLAST_UP	CD4_TCELL	0.0598438	-0.000365796	0.0658064	0.1182	-0.176779	-0.0827346	-0.078248	-0.0132233	-0.0904086	-0.0856549	0.144235	-0.0980068	0.0049842	0.0661017	0.0469135	0.0347359	-0.0632637	0.0749825	-0.0786059	-0.0536245	-0.0746036	0.0282624	-0.144793	-0.188668	-0.165146	-0.240337	-0.118005	-0.0084644	-0.317099	0.00331208	0.0407195	-0.0848359	-0.0609519	0.0199946	0.0633937	-0.240736	-0.127659	-0.114717	-0.0168802	0.00445642	-0.111771	0.0293734	-0.0461531	-0.0980299	-0.12711	-0.0286067	-0.124539	-0.0709063
GSE27786_CD4_TCELL_VS_MONO_MAC_UP	CD4_TCELL	-0.0868526	-0.0168296	-0.0937869	-0.0600949	0.00990256	-0.038242	-0.0420721	-0.0308768	0.0327021	0.0519667	0.0199463	0.0736618	0.0773575	-0.00180796	0.0161483	-0.0743723	-0.141328	0.0205694	-0.203495	-0.0445957	-0.132425	-0.0342222	-0.216455	-0.208213	-0.261747	-0.16622	-0.194474	-0.155202	-0.0712745	-0.0400071	-0.0456046	-0.140549	-0.207162	-0.0171528	-0.198907	-0.0969089	-0.197184	-0.0912374	-0.172082	-0.307968	-0.284501	-0.127945	-0.131882	-0.105623	-0.26121	-0.0197334	0.0496821	-0.114743
GSE27786_CD4_TCELL_VS_NEUTROPHIL_UP	CD4_TCELL	-0.105502	-0.16927	0.0459112	0.0242675	-0.233708	0.0304522	-0.112116	0.0143375	-0.0269027	-0.0787378	-0.121098	-0.116952	-0.0357434	-0.0393432	-0.0391618	-0.200374	-0.0446837	-0.0363086	-0.16889	-0.121667	-0.202759	-0.0874387	-0.142602	-0.305049	-0.150062	-0.275495	-0.2388	-0.10754	-0.00572826	0.00489123	0.0144723	-0.0798548	-0.154148	-0.144505	-0.108901	-0.317763	-0.14179	-0.0830854	-0.12824	-0.26448	-0.296281	-0.136071	-0.170486	-0.0177369	-0.0304218	-0.30597	-0.00777361	0.0504202
GSE27786_CD4_TCELL_VS_NKCELL_UP	CD4_TCELL	0.172562	0.109344	0.188297	-0.0208772	-0.0752572	0.057264	0.0524054	0.124734	-0.180502	0.0788747	0.0390786	0.13215	0.0172294	0.0105863	0.0382406	0.16838	-0.0965611	0.15041	-0.111114	-0.0470613	0.0693201	0.0327769	-0.0624058	-0.18262	-0.177672	-0.070778	-0.222008	0.223569	-0.197908	0.155824	0.105075	-0.0240297	-0.223102	0.187724	0.0636397	0.071329	-0.114909	0.0479004	0.146946	-0.0594857	-0.102263	0.045366	0.112955	-0.0384322	-0.138705	-0.0213979	-0.0697521	0.0746435
GSE27786_CD4_TCELL_VS_NKTCELL_UP	CD4_TCELL	-0.107429	-0.0264302	-0.136236	-0.268053	-0.0472182	-0.0132244	-0.250222	-0.141911	0.00248955	-0.145519	-0.0904293	0.117919	-0.143822	-0.0253915	-0.0536285	-0.00536519	-0.0957297	-0.146589	-0.245802	-0.121982	-0.0325052	-0.0525308	-0.208471	-0.294532	-0.270636	-0.224363	-0.340973	-0.214342	-0.104946	-0.0693609	-0.121456	-0.104886	-0.160873	-0.202857	-0.280863	-0.257719	-0.197759	-0.205313	-0.0480551	-0.189795	-0.19885	-0.0421349	-0.0153179	-0.0755683	0.0607646	-0.133518	-0.189752	-0.184055
GSE27786_LIN_NEG_VS_CD4_TCELL_DN	CD4_TCELL	-0.130855	-0.0301148	-0.127213	-0.11159	-0.00648332	-0.0273655	-0.0762056	-0.0462831	0.11027	0.031227	-0.163505	-0.0652015	0.0569078	-0.244095	-0.101086	-0.0552907	-0.122513	-0.0560727	-0.0731795	-0.189367	-0.0530216	-0.127265	-0.0989548	-0.0467791	-0.105112	-0.0626415	-0.0440518	-0.0262954	-0.188675	-0.163567	-0.312311	-0.25921	-0.0892976	-0.128982	-0.100401	-0.0344346	-0.133393	-0.130836	-0.136754	-0.159708	-0.110044	-0.081321	-0.20231	-0.0821995	-0.177275	0.137762	-0.0506424	-0.182648
GSE6259_BCELL_VS_CD4_TCELL_DN	CD4_TCELL	0.0424911	-0.0976652	-0.121378	0.0360764	-0.220629	0.0244055	0.180634	-0.160135	-0.121656	-0.0840858	0.0450918	-0.132901	0.0424776	-0.161846	0.0083329	-0.134313	-0.214841	-0.285119	-0.128076	-0.00615048	0.00781765	-0.0681407	-0.0621013	-0.244196	-0.167012	-0.193451	-0.0848203	-0.174691	-0.171619	-0.0989349	0.074519	-0.00535036	-0.0792053	-0.227154	0.0626634	-0.121347	-0.00118354	-0.217656	0.0856107	0.0750891	-0.230826	-0.0599137	-0.0807809	0.0345615	-0.232251	0.0202751	-0.138513	0.172105
GSE8835_CD4_VS_CD8_TCELL_UP	CD4_TCELL	0.117485	0.013123	0.280377	0.25073	0.0534886	0.208477	0.020032	0.09967	0.0965768	0.140538	0.24488	0.16895	0.116401	0.0257322	-0.0439805	0.0345388	-0.0110456	0.0263735	-0.321013	0.0172213	-0.0567499	0.239558	-0.075364	-0.063632	-0.00448239	-0.212697	0.101206	0.0818084	-0.003501	0.0241519	0.0202628	0.145813	0.00388486	0.0540135	0.130538	0.0166668	0.0349882	0.006607	0.088711	-0.137045	-0.0916849	-0.0549519	0.061491	0.154835	0.109082	-0.126326	0.00278189	0.0477476
GSE22886_CD8_TCELL_VS_BCELL_NAIVE_UP	CD8_TCELL	-0.0642498	0.159389	0.0563078	0.0518218	0.0877305	0.0732882	-0.0197657	-0.0359584	0.14075	0.123209	0.145346	0.0603476	0.00995788	0.118714	0.0384869	0.0919089	-0.179166	-0.116465	0.0802735	0.0317299	0.145382	-0.134946	0.204271	0.0572323	-0.145499	-0.104249	-0.193972	-0.0916189	-0.069313	0.0227475	0.056394	-0.118619	0.0390721	-0.0867122	0.111844	0.176374	-0.20149	-0.229212	-0.000385922	0.130232	0.127351	0.129408	-0.0237371	-0.196244	0.0521431	0.156863	0.14287	0.206347
GSE27786_BCELL_VS_CD8_TCELL_DN	CD8_TCELL	-0.183024	0.0535423	-0.0882916	0.0683862	0.0799759	-0.0177208	0.0467258	0.0158169	-0.020493	-0.0992957	0.0846488	0.112678	0.0349663	-0.0840295	0.0964936	-0.00947252	0.0920267	-0.0289893	0.0039833	-0.168404	-0.195532	0.111204	-0.108364	-0.0968229	-0.00913899	-0.0661473	0.0972977	0.00104176	0.0639876	-0.135685	-0.0712042	-0.141742	-0.163964	-0.0851709	0.0037337	0.11049	-0.0379967	-0.206211	0.0557947	-0.0628658	0.0773282	-0.0548601	0.00129862	0.030781	-0.0553286	-0.0125524	-0.235259	0.0482395
GSE27786_CD4_VS_CD8_TCELL_DN	CD8_TCELL	-0.0102933	-0.179725	-0.0498926	-0.179666	-0.114638	-0.10178	-0.0806607	-0.192591	-0.186009	-0.116469	-0.143134	-0.0789711	-0.106502	-0.117112	-0.0497023	-0.199656	0.0223638	0.0740839	-0.284164	-0.232302	-0.23636	-0.0926564	-0.16138	-0.154843	-0.00529232	-0.310687	-0.313764	-0.101202	-0.100584	-0.16065	-0.284566	-0.106906	-0.241703	-0.0850357	-0.260723	-0.279925	-0.123984	-0.023787	-0.105945	-0.289883	-0.186944	-0.125971	-0.118727	-0.156435	-0.00533664	-0.197061	-0.0785986	-0.072111
GSE27786_CD8_TCELL_VS_ERYTHROBLAST_UP	CD8_TCELL	0.0239613	-0.0865422	-0.000102996	0.013753	-0.182201	0.0353567	-0.0862224	0.0294622	-0.17819	-0.0442648	-0.12216	-0.00802423	0.00346302	0.0766142	0.0343115	0.00415546	-0.119779	-0.131961	-0.0574933	-0.0767968	-0.0725355	0.0509549	-0.175066	-0.251199	0.0278226	-0.144869	0.00809941	-0.0439286	-0.113423	0.0416768	0.0590541	-0.0559327	-0.0910003	0.181442	-0.164	-0.116627	-0.0801067	-0.183768	-0.0636569	0.0108403	-0.197925	-0.149833	-0.066317	-0.0982565	0.0560779	-0.139563	-0.126853	-0.12068
GSE27786_CD8_TCELL_VS_MONO_MAC_UP	CD8_TCELL	0.217891	0.145462	0.139928	-0.0145147	0.181495	0.0694133	0.0552299	0.156321	0.00424988	0.2384	0.190636	0.178364	-0.0110146	0.236771	0.072771	-0.0482873	0.0506971	0.139949	-0.0497908	0.0850353	0.0790637	0.0988601	-0.0519668	0.0788998	-0.0396439	-0.259161	-0.15354	-0.125557	0.0290994	-0.0675613	0.107598	0.11547	-0.100102	0.00991975	-0.000277709	-0.00128758	-0.0329496	0.0142594	-0.0425105	-0.0538638	-0.128392	0.0686211	0.00588598	-0.0934867	-0.00883075	0.0270615	-0.0964693	-0.0601503
GSE27786_CD8_TCELL_VS_NEUTROPHIL_UP	CD8_TCELL	-0.0998659	-0.198266	-0.0506492	0.00788856	-0.192654	-0.156739	-0.141148	-0.0152253	-0.234207	-0.0597544	-0.0905724	-0.0539075	-0.0643953	-0.0104019	-0.143487	-0.22034	-0.0115879	0.149293	-0.276393	-0.145901	-0.0597015	-0.141391	-0.221601	-0.298207	-0.228393	-0.280688	-0.198762	-0.0562626	0.0651077	-0.0841052	-0.0242917	-0.0843555	-0.252904	-0.05303	-0.228934	-0.404382	-0.165946	0.000707735	-0.0514752	-0.248072	-0.324365	-0.23541	-0.0726168	-0.141854	0.0571367	-0.279708	-0.135145	-0.10977
GSE27786_CD8_TCELL_VS_NKCELL_UP	CD8_TCELL	0.0789129	0.135614	0.216604	0.0807341	-0.060327	0.0710117	0.099131	-0.00198704	0.100217	0.227369	0.267742	0.157748	0.127322	0.132747	0.0968783	-0.00233602	0.205904	0.335272	-0.0278363	-0.234535	-0.112027	0.282646	-0.0529227	-0.0830252	-0.0728525	-0.274572	-0.262126	-0.0903069	-0.103746	0.103734	0.0412886	0.161791	0.0487673	-0.0677133	-0.151269	-0.0661378	-0.0134532	0.134289	-0.0238848	-0.250011	-0.316109	-0.108203	0.122194	0.0648809	0.083465	0.00953284	-0.0105059	0.269462
GSE27786_CD8_TCELL_VS_NKTCELL_UP	CD8_TCELL	0.125874	0.0747566	0.0244685	0.0465036	0.0180503	-0.138985	0.0822738	0.0803109	-0.0236509	0.258466	0.197775	-0.00357891	0.103755	-0.0419725	0.226263	0.117189	0.0928575	0.178978	0.137782	-0.0838921	0.0274307	0.0931263	-0.00658335	0.0254841	-0.100856	-0.294209	-0.238222	-0.027036	-0.00790338	-0.135434	0.0729882	-0.0786683	-0.204906	0.0720764	-0.115654	0.0224096	0.0177956	-0.01094	-0.0357172	-0.23037	-0.0315999	-0.00112802	0.0850343	-0.0035144	0.187738	0.095141	-0.082704	0.24446
GSE27786_LIN_NEG_VS_CD8_TCELL_DN	CD8_TCELL	0.0379797	-0.0173397	0.0445897	-0.0750458	0.0746628	0.0765626	0.112283	0.0940758	0.0641354	0.0955445	0.110726	0.0334031	-0.0362608	-0.227265	0.0560066	0.0714734	-0.0913083	-0.263223	-0.00113466	-0.202001	0.0138811	-0.0454861	0.0878491	-0.0976953	-0.203336	-0.0461098	-0.122575	0.106075	-0.141567	-0.148288	-0.147118	-0.0390352	-0.0749142	-0.085337	0.00325914	0.0499975	-0.0634602	-0.108266	-0.0481434	0.0785484	0.024108	0.0397468	-0.171054	-0.0581588	0.0849762	0.0567565	-0.24173	0.03522
GSE27786_LSK_VS_CD8_TCELL_DN	CD8_TCELL	-0.0543408	0.101727	0.0494836	0.0106419	0.151622	0.0377903	1.64079e-05	0.138722	0.300175	0.0822168	0.208477	0.0921052	-0.0453757	-0.306188	-0.0362762	0.0959307	-0.133805	-0.238145	-0.187813	-0.169047	-0.142497	-0.0491601	0.0341096	-0.0848167	-0.0137879	0.0895715	0.00530046	0.0911303	-0.155744	0.0057346	-0.0148552	-0.108502	0.170599	-0.177701	0.0171016	0.214152	0.023684	-0.0915951	-0.0070681	0.157088	0.0946918	0.162558	0.047951	0.129759	-0.0359011	0.0195443	-0.153439	0.0260625
GSE45365_NK_CELL_VS_CD8_TCELL_DN	CD8_TCELL	-0.133856	-0.182211	-0.0686122	0.0826438	0.130743	-0.236503	0.0335091	-0.130809	-0.1173	-0.00573115	-0.0641676	0.00974969	-0.0779686	-0.255561	-0.300573	-0.0113726	-0.0154267	-0.221606	-0.0446239	-0.0510115	-0.147755	-0.166757	-0.230428	-0.261755	-0.0749624	-0.118615	0.003078	-0.309224	-0.318906	-0.270788	-0.179545	-0.227257	-0.14508	-0.275785	-0.279942	-0.0555678	-0.233239	-0.0788899	-0.20852	-0.152973	0.110918	0.0240298	-0.22479	-0.149696	0.0863483	-0.0314293	-0.224334	-0.24923
GSE6259_BCELL_VS_CD8_TCELL_DN	CD8_TCELL	0.0167543	-0.191349	0.20835	-0.0861199	-0.0602705	-0.017207	0.227054	-0.0865538	-0.120969	0.0284852	0.0241235	0.103094	0.214887	-0.0726075	-0.231934	-0.053414	-0.281048	-0.0220281	-0.0434058	-0.0477375	0.0114244	0.00939607	0.0143029	-0.245083	-0.17192	-0.0749758	-0.12838	-0.102216	-0.11453	-0.195412	-0.118296	-0.101323	-0.112158	-0.0276478	-0.280975	-0.039438	-0.231495	-0.228412	0.0824675	-0.0170318	-0.0608241	-0.0696821	-0.173295	-0.181703	0.121532	-0.00672742	0.0693838	-0.209347
GSE6259_CD4_TCELL_VS_CD8_TCELL_DN	CD8_TCELL	-0.214445	-0.068272	-0.0657381	-0.0956256	0.0853865	0.0013837	-0.156106	0.115803	0.0962185	-0.0123666	0.0271211	-0.0329297	-0.104279	-0.295593	-0.0560046	0.0793383	-0.355342	-0.352191	-0.254761	-0.0419891	-0.0330151	-0.39159	-0.0722281	0.0996971	-0.265457	0.0042592	-0.21154	0.12262	-0.334031	-0.122107	0.0558692	-0.276119	0.06279	-0.213968	-2.35082e-05	0.051566	-0.0791729	-0.26467	0.0698535	0.0890528	0.0601013	0.149398	0.0935621	-0.184501	-0.140942	-0.0470768	-0.328992	-0.0415594
GSE7460_CD8_TCELL_VS_CD4_TCELL_ACT_UP	CD8_TCELL	-0.250881	0.0725672	-0.0484606	-0.0188282	0.267612	0.0721248	0.0512752	0.0205648	0.0852504	0.0193572	0.0659772	0.0413518	-0.213324	-0.235879	0.065814	0.12764	-0.214938	-0.296057	0.0917329	0.00474185	0.0186964	-0.237373	0.0289216	-0.0509104	-0.153104	0.107381	0.0521347	-0.0273875	-0.0836034	-0.197268	-0.156394	0.0231074	-0.0164718	-0.232702	-0.126798	0.159612	-0.0150943	0.0750394	-0.0881455	0.217864	0.100145	-0.0433563	-0.0984755	0.0343775	-0.135192	0.0790587	-0.05155	-0.247813
GSE7460_CD8_TCELL_VS_TREG_ACT_UP	CD8_TCELL	-0.0792599	-0.174417	0.0672187	0.147472	0.0991397	0.00444639	-0.00848624	0.0392868	0.0795709	-0.12867	0.00295961	-0.0398432	-0.16225	-0.0415696	0.0227452	-0.0205453	-0.169875	-0.315571	0.0140996	-0.022163	-0.14678	-0.118903	0.0315696	-0.00587096	-0.188816	0.0553442	-0.0666526	0.0724755	-0.220756	-0.0716994	0.0376165	-0.048468	0.0246901	-0.114876	0.0426414	0.15787	-0.0681908	-0.166598	0.160239	0.213423	0.208653	0.0563808	-0.0359274	-0.0102039	0.0125134	0.188583	0.0446611	0.0961379
GSE3982_CENT_MEMORY_CD4_TCELL_VS_NKCELL_UP	CENT_MEMORY_CD4_TCELL	-0.104977	-0.2003	0.038837	-0.00228511	-0.174515	0.119017	0.161403	-0.121793	0.052724	-0.113273	0.0893455	0.0963698	0.0715966	-0.105003	0.0313411	0.0934817	0.204152	-0.233092	-0.102335	-0.14874	-0.121815	-0.0204039	-0.0778768	-0.000436727	-0.348024	-0.263908	-0.302643	-0.195688	-0.0991704	-0.0584146	-0.150052	-0.168481	0.0715569	0.090981	-0.00309311	-0.166555	-0.161615	-0.0144177	-0.0217176	-0.278867	-0.0183781	-0.117713	0.0480514	0.152337	-0.12124	-0.142704	-0.0138128	-0.0638395
GSE3982_EOSINOPHIL_VS_CENT_MEMORY_CD4_TCELL_DN	CENT_MEMORY_CD4_TCELL	0.108154	0.0238028	0.19465	0.0813511	-0.0965007	-0.0622291	0.166237	-0.00278622	-0.017855	0.131323	0.13301	0.118589	0.110296	0.0823327	-0.045303	0.0141495	0.257656	0.256684	-0.131502	-0.071855	-0.0167722	0.138047	-0.0352	-0.228822	-0.032174	-0.211534	-0.137774	-0.219203	0.0997349	0.010623	0.0596637	-0.0204768	-0.0429577	-0.0191874	0.139137	-0.111146	0.0450878	-0.00922658	-0.0548808	-0.156	-0.178106	-0.0685358	-0.116046	-0.0404569	0.172591	-0.0446688	0.0026518	0.0523571
GSE3982_MAC_VS_CENT_MEMORY_CD4_TCELL_DN	CENT_MEMORY_CD4_TCELL	-0.298594	-0.259251	-0.0543166	-0.0899829	-0.270354	-0.247939	-0.0924218	-0.134997	-0.254906	-0.33088	-0.0909576	-0.20755	-0.043937	-0.338335	-0.428242	-0.125144	-0.157908	-0.342295	-0.253547	-0.0856789	-0.320591	-0.157514	-0.123051	-0.233202	-0.411213	-0.435781	-0.376339	-0.34903	-0.295112	-0.29211	-0.201859	-0.321494	-0.35018	-0.452195	-0.310067	-0.270209	-0.248111	-0.324397	-0.0892288	-0.353851	-0.296354	-0.242475	-0.31722	-0.101362	-0.319406	-0.222321	-0.385842	-0.232331
GSE3982_MAST_CELL_VS_CENT_MEMORY_CD4_TCELL_DN	CENT_MEMORY_CD4_TCELL	-0.00373204	-0.0626157	0.0693892	-0.164267	-0.219781	-0.0237484	-0.126506	-0.0754427	-0.175778	-0.21708	-0.080424	-0.0417818	0.0022658	-0.19076	-0.178638	-0.0893384	-0.110552	-0.263674	-0.347249	-0.205729	-0.234068	-0.063822	-0.131966	0.0391697	-0.24049	-0.0942654	-0.396517	0.0146521	-0.203011	-0.33934	-0.0968008	-0.115035	-0.193558	-0.0764687	-0.197425	0.104008	-0.275543	-0.214927	-0.00534318	-0.293465	-0.0624175	0.0149975	-0.301449	-0.106683	-0.205237	-0.0292377	-0.217266	-0.137701
GSE3982_NEUTROPHIL_VS_CENT_MEMORY_CD4_TCELL_DN	CENT_MEMORY_CD4_TCELL	0.0121702	0.00432376	0.0962562	-0.0773895	-0.117309	-0.0688224	0.0416166	-0.0109775	-0.133634	0.0142419	0.00773854	0.199763	0.137344	0.0570709	0.153935	0.00511758	0.236189	0.184735	0.0271427	-0.0868151	0.0752099	0.178301	-0.232451	0.00548301	-0.00359345	-0.17781	-0.0847293	-0.107473	0.0641718	-0.00666693	0.041375	0.0761086	-0.198048	-0.0343404	-0.227093	-0.209605	0.0619295	0.00631381	-0.0523873	-0.279988	-0.300823	-0.115364	-0.0261275	0.0866823	-0.0697646	-0.178045	0.0227951	0.0496165
GSE22886_NEUTROPHIL_VS_DC_DN	DC	-0.0462485	-0.0153658	0.0670936	-0.0410201	-0.0864934	0.0158841	-0.0289321	-0.0774815	-0.0884711	-0.144665	-0.0308251	0.0309555	0.0776026	0.0687718	-0.021447	-0.0731841	0.0193289	-0.0103814	-0.0887389	-0.277489	-0.171372	-0.109157	-0.183626	-0.176446	-0.00297693	-0.063854	-0.0447867	-0.0994258	-0.00788977	0.180605	0.0973469	-0.0176892	-0.191087	0.054929	-0.203014	-0.155164	-0.192809	0.0965425	-0.168926	-0.137824	-0.221147	-0.251584	-0.00607171	-0.0668601	0.0454598	-0.139397	0.0143348	0.000397979
GSE27859_DC_VS_CD11C_INT_F480_INT_DC_UP	DC	-0.157069	0.0108794	-0.0569468	0.0980718	-0.0227961	-0.0645025	-0.0116398	-0.153623	0.129106	-0.00431484	0.0112096	0.010927	-0.0911217	-0.200117	-0.0815248	0.161628	-0.0360291	-0.129648	-0.0438433	-0.182759	-0.0350751	0.0209588	0.198538	-0.111669	-0.150429	-0.000236728	-0.257468	-0.180636	-0.195238	-0.119714	-0.0609484	-0.124745	-0.16776	-0.368993	-0.0582995	-0.0857972	-0.175567	-0.168104	0.0404007	0.0435451	-0.109696	0.110199	-0.0642799	-0.185599	-0.0958361	-0.192815	-0.0135395	-0.141591
GSE34515_CD16_NEG_MONOCYTE_VS_DC_DN	DC	-0.0544389	-0.0579838	-0.0574577	-0.18903	-0.108858	-0.0150436	-0.110634	0.112082	-0.154811	0.0161766	-0.140528	0.145463	-0.099396	-0.167747	0.0596219	-0.0919553	-0.197475	-0.0820889	-0.106561	-0.180669	-0.151648	-0.1092	0.0397972	-0.328776	-0.155248	-0.141208	-0.251645	-0.0438568	-0.0792357	-0.067684	-0.00637356	-0.0217169	-0.296158	-0.00326271	-0.199104	-0.100361	-0.132564	-0.153917	-0.167515	-0.0557708	-0.104427	-0.0610158	-0.113227	-0.131199	-0.0782545	-0.164107	-0.268059	-0.111501
GSE360_DC_VS_MAC_UP	DC	-0.131971	-0.0796668	-0.0715184	-0.107283	-0.107736	-0.0828411	-0.21951	-0.0238202	-0.0913465	-0.136498	-0.0569318	-0.0692176	-0.189976	-0.0951576	-0.0862795	-0.0809975	-0.193852	-0.11232	-0.187908	-0.0265072	-0.0208522	-0.29817	-0.071535	-0.207542	-0.164071	-0.139503	-0.170244	-0.0819294	-0.272544	-0.0530345	-0.12045	-0.101306	-0.253881	-0.276722	-0.137039	-0.154102	-0.137088	-0.274541	0.0467758	0.0804736	-0.0722993	-0.0758963	0.046483	-0.0855176	-0.288094	-0.121726	-0.17029	-0.139374
GSE3982_DC_VS_NEUTROPHIL_UP	DC	0.0270183	-0.201756	-0.0489883	0.164931	-0.180086	-0.0956438	-0.0789388	-0.221418	-0.289901	-0.203803	-0.152982	-0.20456	0.0931555	-0.0168094	-0.160732	-0.159974	-0.0248141	-0.0958397	-0.0646677	-0.154302	-0.0651048	-0.13513	-0.288921	-0.15494	0.0537529	-0.168176	0.0278362	-0.13352	-0.0830819	0.0360704	0.000264093	-0.00971213	-0.198788	-0.163816	-0.0830448	-0.385559	-0.131933	-0.170015	-0.162818	-0.108492	-0.292086	-0.239333	-0.0403972	-0.00467158	-0.143703	-0.319806	-0.230301	0.0271122
GSE3982_DC_VS_EFF_MEMORY_CD4_TCELL_DN	EFF_MEMORY_CD4_TCELL	0.0730002	0.0816561	0.00635553	-0.171354	0.0764066	0.0681127	-0.132573	0.137883	0.00236788	-0.241874	0.0828352	0.140623	0.046155	-0.0721143	-0.0963335	0.228059	0.106335	-0.0143279	-0.0579512	-0.0670972	0.233642	-0.0349705	0.0230828	-0.0889521	-0.209191	-0.0172095	-0.154179	-0.213421	0.0643932	-0.123966	-0.214817	-0.109961	-0.0542335	0.032237	-0.13382	0.15161	-0.090151	-0.171565	0.0954513	-0.0407127	0.0559177	0.14131	-0.191082	-0.0793209	-0.0453367	0.0378631	-0.14737	-0.14053
GSE3982_EFF_MEMORY_CD4_TCELL_VS_NKCELL_UP	EFF_MEMORY_CD4_TCELL	-0.333412	-0.179231	0.0212793	0.0512237	-0.343731	-0.148867	-0.236654	-0.25565	-0.175829	-0.182256	-0.102728	-0.0618321	-0.171924	-0.185411	-0.209511	-0.112085	-0.294582	-0.202512	-0.300723	-0.288884	-0.323686	-0.178148	-0.186297	-0.00351056	-0.356005	-0.339514	-0.443834	0.0494511	-0.134999	-0.139812	-0.0299631	-0.189122	-0.364985	-0.170789	-0.208057	-0.174553	-0.224066	-0.414341	0.0236947	-0.260012	-0.292504	-0.280872	-0.103694	-0.0231318	-0.337689	-0.217228	-0.313262	0.0934598
GSE3982_EOSINOPHIL_VS_EFF_MEMORY_CD4_TCELL_DN	EFF_MEMORY_CD4_TCELL	-0.109074	-0.010614	-0.0102669	0.043307	-0.127571	0.00241747	-0.0184961	-0.194714	-0.0434443	0.029152	0.00527537	-0.12005	0.0173108	-0.0443159	-0.0256704	-0.0173872	0.0551366	-0.163965	-0.260654	-0.219631	-0.218158	-0.100801	-0.171123	-0.0129426	-0.0382969	-0.267062	-0.118598	-0.117099	-0.147042	-0.0741764	-0.0323125	-0.0579514	-0.0690396	-0.188621	-0.141243	-0.11746	-0.0682339	-0.0404097	-0.0355583	-0.138487	-0.270581	-0.110491	0.0718845	0.155252	0.0918564	-0.179326	-0.0886445	-0.0527978
GSE3982_MAC_VS_EFF_MEMORY_CD4_TCELL_DN	EFF_MEMORY_CD4_TCELL	-0.0521677	-0.270351	-0.0605114	-0.0530575	-0.152784	-0.140199	-0.0109667	0.0421025	0.0300905	-0.214391	0.125068	-0.130004	-0.279886	-0.154588	-0.136416	-0.0402705	-0.0336726	-0.28433	-0.155591	-0.0933862	-0.274162	-0.146854	-0.116696	-0.226617	-0.30157	-0.362167	-0.405702	-0.208347	-0.143487	-0.335193	-0.216074	-0.163014	-0.0869795	-0.309089	-0.333611	-0.160447	-0.166456	-0.0110892	-0.0475295	-0.197021	-0.0789991	0.102392	-0.0588968	-0.0531591	-0.165775	-0.152396	-0.309532	-0.0827539
GSE3982_NEUTROPHIL_VS_EFF_MEMORY_CD4_TCELL_DN	EFF_MEMORY_CD4_TCELL	-0.0680572	-0.107801	-0.0191671	-0.14719	-0.180854	-0.232354	-0.0246199	-0.152492	-0.0595221	-0.138936	-0.243008	-0.0278752	-0.00659605	-0.147919	-0.17042	-0.122656	-0.0378941	-0.0579364	-0.14812	-0.214736	-0.221988	-0.0734444	-0.344559	-0.208434	-0.112505	-0.235495	-0.142405	-0.256192	-0.0159729	-0.0471905	0.0230109	0.0603867	-0.200168	-0.11102	-0.306494	-0.173177	-0.00518773	-0.228668	-0.196234	-0.25094	-0.238812	-0.217175	-0.132982	0.0590533	-0.150096	-0.216804	-0.0807048	-0.224549
GSE41867_NAIVE_VS_EFFECTOR_CD8_TCELL_DN	EFFECTOR_CD8_TCELL	0.24011	0.0485585	0.0785942	0.0799492	0.00451535	0.164334	-0.0122855	0.0965133	0.0715586	0.13401	-0.0298655	0.0395683	0.114619	0.0590502	0.0372467	-0.0556228	0.0463038	0.0894954	-0.204398	-0.0521944	0.00839669	0.04364	-0.132269	-0.204007	0.132925	-0.152768	-0.163423	0.0702234	0.00259726	0.123145	-0.310898	-0.058113	-0.00917226	0.0689393	-0.13309	-0.196295	-0.052234	0.0585939	-0.152214	-0.333734	-0.213473	-0.201058	-0.134109	0.0682163	0.258032	-0.252089	0.139285	-0.0127338
GSE9650_EFFECTOR_VS_EXHAUSTED_CD8_TCELL_DN	EXHAUSTED_CD8_TCELL	-0.281929	-0.320762	-0.193381	-0.415848	-0.285932	-0.112245	-0.284733	-0.387227	-0.287354	-0.260929	-0.291468	-0.395685	-0.290776	-0.21177	-0.353622	-0.233624	-0.166012	-0.0792083	-0.327	-0.265657	-0.297805	-0.339576	-0.182915	-0.148768	-0.147028	-0.0429004	-0.0434146	-0.112215	0.0167234	-0.0875549	-0.193215	-0.350265	-0.279598	0.0157672	-0.0800591	-0.0671411	-0.295194	-0.181672	-0.380018	-0.334666	-0.349999	-0.232341	-0.282748	-0.174894	-0.0695227	-0.106419	-0.144273	-0.161361
GSE9650_EXHAUSTED_VS_MEMORY_CD8_TCELL_UP	EXHAUSTED_CD8_TCELL	-0.372795	-0.346582	-0.314099	-0.281845	-0.327515	-0.0901329	-0.267836	-0.306229	-0.117174	-0.282254	-0.126282	-0.325482	-0.236496	-0.202342	-0.296443	-0.342481	-0.143502	-0.133524	-0.219185	-0.263058	-0.273928	-0.275491	-0.344264	-0.146316	-0.135487	-0.0470035	-0.0884319	-0.166252	-0.127276	0.0701943	-0.0428782	-0.360529	-0.0321279	-0.11048	-0.112127	-0.0421384	-0.385177	-0.0577122	-0.309929	-0.172112	-0.313983	-0.271099	-0.255886	-0.0242913	-0.145424	-0.134617	-0.289144	-0.104351
GSE9650_NAIVE_VS_EXHAUSTED_CD8_TCELL_DN	EXHAUSTED_CD8_TCELL	-0.226797	-0.243791	-0.176572	-0.235404	-0.258321	-0.159923	-0.195019	-0.255909	-0.00846306	-0.067911	-0.0519417	-0.304954	-0.134444	-0.253043	-0.31329	-0.219619	-0.202776	-0.178541	-0.181916	-0.084973	-0.197487	-0.29033	-0.0873404	0.0942009	-0.0585279	0.0344184	-0.0238946	-0.139933	-0.122229	-0.0392415	-0.0271972	-0.250938	-0.0625253	0.0509089	0.0238749	0.188336	-0.38324	-0.140774	-0.168895	-0.19641	-0.0690477	-0.0349496	-0.250109	-0.315794	-0.081652	-0.147653	-0.226471	-0.109377
GSE12366_GC_BCELL_VS_PLASMA_CELL_UP	GC_BCELL	0.103696	0.0528025	0.218963	0.0193382	0.00864257	0.156551	-0.085313	0.0596904	-0.0192912	0.156197	0.0324559	0.171121	0.131398	-0.0319344	0.0553896	0.0566943	0.118827	-0.101747	-0.155622	-0.0704165	-0.00749327	0.0825308	0.0363394	-0.225606	-0.394872	-0.336783	-0.351402	0.044352	-0.0832846	-0.0371025	-0.228835	-0.209873	-0.246576	-0.108038	-0.150346	0.0314145	-0.304627	-0.0668675	0.218235	-0.06317	6.49e-05	-0.00737341	-0.123449	-0.256095	0.28222	-0.0539273	-0.230405	-0.189516
GSE12366_GC_VS_MEMORY_BCELL_UP	GC_BCELL	-0.158581	0.16541	-0.0249249	-0.123233	-0.055684	-0.0517919	-0.117264	0.0224942	-0.0706813	-0.066589	-0.0630993	0.0979242	0.0836932	-0.0448273	-0.194626	0.0190046	-0.11496	0.0602127	-0.179725	-0.000712	-0.0117943	0.0957659	0.182283	-0.0149032	-0.172324	-0.185278	-0.304901	-0.118413	-0.0608774	0.0100426	-0.132873	-0.228586	-0.131893	-0.273512	-0.214712	-0.0251555	-0.146612	-0.0724889	0.0965444	0.0718924	0.0585143	0.0758068	-0.137153	-0.200387	0.0139137	-0.00722323	-0.0207951	-0.208508
GSE12366_GC_VS_NAIVE_BCELL_UP	GC_BCELL	-0.12052	0.123419	-0.0384938	-0.15135	0.0312728	-0.0470954	0.0329739	0.0152178	0.0908447	0.0816242	-0.0760725	0.00396851	-0.0542998	-0.0851782	-0.0756289	0.0485369	0.00846474	-0.132411	-0.159374	-0.188367	0.0623599	0.134468	-0.00721536	-0.084652	-0.164005	-0.131892	-0.172859	-0.110193	0.116171	0.00959118	-0.331172	-0.213011	-0.00269436	-0.112749	-0.220622	0.0113892	-0.0909679	-0.0417547	0.115803	-0.0335966	-0.023957	-0.169724	-0.149233	-0.132141	0.0320221	-0.0195518	0.0671797	-0.27019
GSE28237_FOLLICULAR_VS_EARLY_GC_BCELL_DN	GC_BCELL	0.0755268	0.126937	0.179865	0.0655633	0.0649452	0.127105	0.125975	0.028455	0.152754	0.0370436	0.177512	0.15634	0.127528	0.0994009	0.00683392	-0.0202295	0.0854714	-0.0175238	-0.0243871	-0.0671865	-0.0536893	0.0850049	-0.000949382	-0.178659	-0.0844126	-0.109854	-0.133573	0.0379581	0.117863	0.0211703	0.0871055	-0.0398814	-0.06466	-0.0310353	0.0061279	0.0759102	0.11254	-0.0333612	0.0602635	-0.171673	-0.154068	-0.119356	-0.0544187	0.0468197	0.161543	0.0782643	0.0460939	0.00763932
GSE28237_FOLLICULAR_VS_LATE_GC_BCELL_DN	GC_BCELL	-0.0737796	0.0670228	0.0217676	0.0332423	0.0937764	-0.144057	-0.0179355	-0.0168956	0.087926	0.0630975	0.0572466	-0.0147972	0.0127416	-0.0973536	0.0350218	-0.0638938	0.0702837	-0.186874	-0.0880668	-0.0761692	-0.0578816	-0.252308	-0.116275	-0.197956	0.10362	-0.13927	-0.0302342	-0.0232727	0.0690485	-0.0471646	0.0032415	-0.11109	-0.0548751	-0.174351	0.0337658	-0.0926689	0.119867	-0.0748891	-0.0837233	0.043616	-0.0998624	0.00443953	0.156605	0.113499	-0.0862753	0.0436846	-0.179861	-0.0126162
GSE4142_GC_BCELL_VS_MEMORY_BCELL_UP	GC_BCELL	-0.0425145	-0.153164	-0.145294	0.110394	-0.197532	-0.31247	0.0233136	-0.275832	-0.165694	-0.128208	-0.137118	-0.103997	-0.121342	-0.0320657	0.0671879	-0.252759	-0.174103	-0.140388	-0.00506592	-0.24247	0.119667	-0.190498	-0.123052	-0.289288	-0.0283011	-0.076692	-0.150913	0.0494744	-0.210186	-0.0447107	-0.052942	-0.0356647	-0.115993	-0.0569466	-0.0436725	0.0396809	-0.197271	-0.113152	-0.102259	0.159682	-0.128792	-0.139561	-0.112407	-0.0161778	-0.04989	0.0313868	-0.0544962	-0.0795785
GSE4142_NAIVE_VS_GC_BCELL_DN	GC_BCELL	0.128015	0.14006	0.101363	0.0266023	-0.0865948	-0.0382842	0.21208	-0.0288135	-0.0709976	0.0162887	0.0192427	0.226065	0.0671944	0.0398147	0.0291598	0.114679	0.160352	0.104754	0.138793	0.036179	0.0914609	0.0615952	-0.0248562	-0.169107	-0.199747	-0.316068	-0.208558	-0.0166271	0.182884	-0.130583	-0.0642195	0.00350577	-0.17712	0.000675869	-0.160827	-0.125375	0.0366247	0.119155	-0.00446451	-0.192954	-0.136277	0.111096	-0.0875183	-0.0568714	-0.00146618	0.00663199	-0.0149873	0.153601
GSE4142_PLASMA_CELL_VS_GC_BCELL_DN	GC_BCELL	0.166736	0.135626	0.179231	0.079708	-0.111877	0.208726	0.181147	0.0559034	-0.0347607	0.15966	0.00897527	0.139697	0.229417	0.299237	-0.0178033	-0.0565741	-0.0119574	0.10754	-0.104854	0.0459794	-0.0224683	0.188176	-0.151971	-0.246577	-0.172456	-0.177913	-0.135867	-0.163179	0.318812	0.0201757	-0.0309039	-0.062919	-0.126825	0.101476	-0.0453708	-0.232279	0.0832992	0.0846066	0.0468349	-0.127013	-0.359094	-0.225232	0.00211124	0.0293838	0.0319169	-0.0454271	0.0360445	0.177173
GSE4811_CLASSSICALY_ACTIVATED_VS_TYPE_2_ACTIVATED_MACROPHAGE_UP	M1	-0.143609	0.0372117	-0.16422	-0.246889	-0.418278	-0.000242005	-0.238122	-0.301791	-0.0989197	-0.323253	-0.180426	-0.237799	0.00312765	-0.25565	-0.239489	-0.147552	-0.0748503	-0.120623	-0.0118401	-0.311756	-0.264988	-0.183508	-0.210125	-0.233551	-0.214386	-0.200754	-0.244081	-0.393634	0.0973119	-0.0508401	-0.0461741	0.0105699	-0.00593124	-0.269566	0.0149381	-0.0822598	-0.0804084	-0.100781	-0.199009	-0.311079	-0.398504	-0.162966	-0.150608	-0.0902546	0.079323	-0.0490462	-0.364423	-0.114481
GSE5099_CLASSICAL_M1_VS_ALTERNATIVE_M2_MACROPHAGE_UP	M1	-0.316227	-0.11123	-0.00221029	0.0178818	-0.048288	-0.0747992	-0.055518	-0.190128	-0.107275	-0.0236593	0.15694	-0.13938	-0.124348	-0.379228	-0.168833	0.0150075	-0.0995274	-0.365076	-0.0457092	-0.152975	-0.254065	-0.17376	-0.0623979	-0.247292	-0.270626	-0.306107	-0.288627	-0.219006	-0.290448	-0.178218	-0.109314	-0.232711	-0.330503	-0.319142	-0.240258	0.175379	-0.224262	-0.296622	-0.247523	-0.155593	0.0487915	-0.113141	-0.120665	0.00225194	-0.261348	-0.0886945	-0.321432	-0.153075
GSE5099_MONOCYTE_VS_CLASSICAL_M1_MACROPHAGE_DN	M1	-0.0978044	-0.0862933	0.0204637	-0.0658998	-0.257386	-0.244649	0.0153375	-0.151867	-0.0776972	-0.105102	-0.0279741	-0.145326	-0.199126	-0.091797	-0.112457	-0.111031	-0.110146	-0.137782	-0.130585	-0.194787	-0.0915721	-0.264073	-0.15769	0.0267291	-0.242719	-0.297622	-0.295876	-0.169943	-0.297469	-0.146618	-0.0351253	-0.145506	-0.217718	-0.254189	-0.285689	-0.120629	-0.180775	-0.144963	-0.0603325	-0.23303	-0.250117	-0.299201	-0.15466	-0.0582181	-0.110585	-0.165515	-0.160635	-0.0708565
GSE32164_ALTERNATIVELY_ACT_M2_VS_CMYC_INHIBITED_MACROPHAGE_UP	M2	-0.355448	-0.189918	-0.311393	-0.173016	-0.167197	-0.37249	-0.308711	-0.288024	-0.169362	-0.234912	-0.230353	-0.263206	-0.278267	-0.488871	-0.200862	-0.154083	-0.488286	-0.442432	-0.345081	-0.234924	-0.36321	-0.470446	-0.1843	-0.310308	-0.18608	-0.133981	-0.133396	-0.226643	-0.361106	-0.346138	-0.263051	-0.36462	-0.467285	-0.350935	-0.335502	-0.209435	-0.120652	-0.307914	-0.248189	-0.233251	-0.163157	-0.227318	-0.237623	-0.207071	-0.411851	-0.256654	-0.313326	-0.245596
GSE32164_RESTING_DIFFERENTIATED_VS_ALTERNATIVELY_ACT_M2_MACROPHAGE_DN	M2	-0.332595	-0.252185	-0.291722	-0.183071	-0.175067	-0.295358	-0.32214	-0.215891	-0.15045	-0.336245	-0.27614	-0.339369	-0.165387	-0.46412	-0.187014	-0.264688	-0.468383	-0.453282	-0.356505	-0.246131	-0.327373	-0.48068	-0.218995	-0.327737	-0.114471	-0.153295	-0.0662234	-0.247737	-0.295639	-0.314448	-0.296698	-0.409499	-0.346033	-0.271394	-0.439021	-0.25711	-0.101246	-0.20186	-0.314402	-0.27414	-0.151273	-0.275702	-0.258495	-0.130132	-0.431891	-0.251307	-0.320051	-0.328693
GSE4811_CLASSSICALY_ACTIVATED_VS_TYPE_2_ACTIVATED_MACROPHAGE_DN	M2	-0.242485	-0.249364	-0.392644	-0.424147	-0.275737	-0.433596	-0.0460585	-0.261734	-0.321759	-0.287795	-0.413368	-0.335601	-0.246895	-0.502869	-0.289223	-0.393492	-0.385179	-0.325752	-0.190991	-0.283847	-0.377823	-0.375742	-0.349999	-0.074053	-0.262266	-0.271857	0.121666	0.053368	-0.387688	-0.304998	-0.344252	-0.239948	-0.135405	0.101033	-0.345322	0.0189657	-0.266533	0.142854	-0.27058	-0.092245	-0.152724	-0.179305	-0.162272	-0.0522905	-0.361356	0.0230039	-0.260253	-0.0922554
GSE5099_CLASSICAL_M1_VS_ALTERNATIVE_M2_MACROPHAGE_DN	M2	0.0689001	-0.0743078	0.124117	-0.0370485	-0.246961	-0.279941	0.0110327	-0.329824	0.107628	0.0175713	0.0923917	-0.260263	0.018196	-0.0289278	-0.238119	-0.109312	-0.183517	0.0106724	-0.0319281	-0.0245183	0.0407551	-0.124077	-0.16755	0.0855671	-0.262686	0.204138	-0.248421	-0.0549512	-0.263771	0.0390412	-0.318993	-0.167057	0.170081	-0.135899	-0.12462	0.126363	-0.309966	0.00407644	0.0629455	-0.0672974	-0.15469	-0.236556	-0.106819	-0.195819	0.0158281	0.175591	-0.133833	-0.282987
GSE16385_MONOCYTE_VS_MACROPHAGE_DN	MACROPHAGE	0.0655795	0.0336969	0.189633	0.0381461	0.0265433	-0.266836	0.0480786	0.152883	-0.0694257	-0.00401999	-0.0734675	-0.00434392	-0.0460326	0.252864	-0.115349	0.116222	-0.0286578	-0.050378	0.0203365	0.0871786	0.101471	0.140969	0.0929283	-0.126308	0.117415	-0.0206838	0.198641	-0.0588409	-0.0731688	-0.207619	0.037083	-0.116334	-0.316998	0.0792618	-0.163594	-0.130346	-0.0309168	-0.148681	0.0697014	-0.250579	-0.0968297	0.0137067	-0.0784356	-0.153646	-0.223269	0.0516845	0.16071	0.051911
GSE27859_MACROPHAGE_VS_CD11C_INT_F480_HI_MACROPHAGE_UP	MACROPHAGE	0.0973002	0.10825	0.180318	0.031926	0.0563944	0.233868	-0.0722993	0.0669991	0.151694	0.186266	0.148603	0.0787907	0.281606	0.0154475	0.106083	0.125629	0.0510883	0.0200244	-0.0200908	-0.0133572	0.147094	-0.0725894	-0.00614929	0.0654477	-0.113447	-0.0342911	-0.229233	0.105831	-0.0236794	0.217753	-0.0548049	-0.070354	-0.0509145	-0.0964336	0.164701	0.19641	-0.0133074	-0.182426	0.0678658	0.207254	-0.0306327	0.0653111	0.0914249	-0.0818766	0.0605806	0.218422	-0.187223	0.0265182
GSE27859_MACROPHAGE_VS_DC_UP	MACROPHAGE	-0.0369396	0.0518924	0.139283	-0.0068533	-0.0348344	0.13434	0.168644	0.0157679	0.0702504	0.0559501	0.171456	0.119818	0.134405	-0.0720149	0.0107781	0.150925	-0.0555257	-0.0213479	-0.074594	-0.0245522	0.026701	-0.0817847	0.115783	0.148037	-0.22126	-0.248972	-0.260981	0.0162426	-0.191675	0.0112827	-0.0621099	-0.0727008	-0.111554	-0.120868	-0.0333643	0.116767	-0.0901612	-0.066135	-0.0859463	0.103559	0.0567008	0.0180194	0.023461	-0.0627299	-0.0586089	0.21813	-0.237945	0.1235
GSE3982_EOSINOPHIL_VS_MAC_DN	MACROPHAGE	-0.00820147	-0.107486	-0.0978327	-0.0849091	0.0700383	0.130864	-0.0512334	-0.194862	-0.0862235	-0.000590768	-0.0251215	0.0353545	0.0772083	0.156441	0.0290983	-0.128345	0.0621163	0.103042	-0.211079	-0.240494	0.0682328	-0.0213999	-0.142321	-0.0755508	0.0426218	-0.0994602	0.00113097	0.0350978	0.00327242	0.250652	0.0161568	0.0592937	-0.148393	0.0132708	-0.0362016	-0.165571	-0.227765	0.0861407	0.0185583	-0.264009	-0.361943	-0.302659	-0.0562179	0.0760707	0.0921649	-0.163786	0.0705331	0.00748651
GSE3982_MAC_VS_NEUTROPHIL_UP	MACROPHAGE	0.0316152	-0.0417442	0.103923	0.0575181	-0.1472	0.0612006	0.0608926	-0.0716155	-0.0971942	-0.0606538	0.0612378	0.00907793	0.0562721	0.115052	-0.0140107	-0.103326	0.0251131	-0.0362845	-0.164631	-0.0571024	-0.219439	0.0389324	-0.237528	-0.173435	-0.115498	-0.261088	-0.0339502	-9.09349e-05	0.0279864	0.0613799	0.117719	-0.0539902	-0.0555672	0.0333388	0.021037	-0.112735	-0.0186208	-0.151917	0.0558659	-0.173616	-0.247408	-0.204754	0.0171482	0.0525061	0.0197562	-0.135664	0.030752	0.186377
GSE3982_EOSINOPHIL_VS_MAST_CELL_DN	MAST_CELL	-0.0471663	0.0889871	0.0230959	0.119444	0.0948447	0.176288	0.106378	-0.0651613	-0.0436285	0.214385	0.136784	0.136161	0.133155	0.149486	0.122014	0.0296383	0.156808	0.115833	-0.140868	-0.25209	-0.0816635	0.100556	-0.216306	-0.0978287	0.0455485	-0.218444	-0.0662204	-0.0888508	0.0556172	0.0084828	0.0148064	-0.00194346	-0.130255	-0.0316481	-0.0187699	-0.130505	0.0469988	0.094621	-0.0431455	-0.150384	-0.241889	-0.132874	-0.0446273	0.073945	0.13024	-0.229932	-0.0424661	-0.0750765
GSE3982_MAST_CELL_VS_BASOPHIL_UP	MAST_CELL	-0.0508197	-0.175589	-0.113375	-0.137255	-0.0830621	-0.0557271	0.0957122	-0.118714	0.0249125	-0.0250834	-0.145587	-0.183755	0.0653278	0.0524417	-0.127479	-0.198772	-0.0719079	0.0258073	-0.109357	-0.078014	-0.156248	0.0236288	-0.0960129	-0.0143915	0.0335539	-0.0415996	-0.0477442	-0.0332296	-0.0174115	0.098424	0.110315	-0.203118	0.0935028	0.0178863	0.0966727	-0.100677	0.050587	0.00514955	-0.136085	-0.168413	-0.279941	-0.325493	0.174788	-0.0237453	-0.0182809	-0.09521	-0.109523	0.00898045
GSE3982_MAST_CELL_VS_MAC_UP	MAST_CELL	-0.119795	-0.0934814	-0.00274104	-0.152862	-0.276052	0.0136616	-0.0514987	-0.0189638	-0.122256	-0.146189	-0.104219	0.104758	0.120714	-0.0463168	-0.119391	0.149534	-0.122924	-0.240501	-0.110797	-0.194838	-0.129101	-0.0736343	-0.108865	-0.174221	-0.312001	-0.183986	-0.403513	-0.215684	-0.0824423	-0.100858	-0.23479	-0.187827	-0.0811424	-0.224085	-0.1612	0.00389057	-0.232362	-0.182085	-0.0137987	-0.241637	-0.133526	-0.012162	-0.269043	-0.171029	-0.145022	-0.150039	-0.139676	-0.0467003
GSE3982_MAST_CELL_VS_NEUTROPHIL_UP	MAST_CELL	-0.067548	-0.0445584	-0.0140458	-0.0203873	-0.0915292	-0.161934	-0.00918368	-0.043689	-0.121058	-0.0455645	-0.0182447	-0.0982354	-0.0517153	-0.0495319	-0.0328626	-0.0555353	-0.0498193	-0.167841	-0.0237564	-0.102593	-0.0505818	-0.03585	-0.153773	-0.0810614	0.000120398	-0.197077	0.00777693	-0.129033	0.0167707	-0.0306439	0.00174852	-0.0415788	-0.186291	-0.0415144	-0.0512555	-0.220383	-0.0513569	-0.106203	-0.161343	-0.290868	-0.156102	-0.124573	-0.0193718	0.0301449	-0.194666	-0.232156	-0.0933586	0.0294655
GSE3982_MAST_CELL_VS_NKCELL_UP	MAST_CELL	-0.0894179	-0.21039	-0.0756553	-0.0625393	-0.15732	-0.114909	-0.021874	-0.173122	-0.143237	-0.103157	-0.164197	-0.113581	-0.060787	-0.0430366	-0.0163592	-0.158905	-0.128476	-0.0472545	-0.120855	-0.218994	-0.155175	-0.131013	-0.156356	-0.110148	-0.00826684	0.0542594	0.00160418	-0.16161	-0.0942687	0.0996085	-0.119684	-0.0456335	0.0236031	0.14173	-0.209558	-0.168152	-0.228204	-0.122556	-0.308091	-0.235911	-0.119877	-0.3217	0.0140273	0.0566907	0.0843644	-0.27242	0.0309812	-0.194577
GSE11386_NAIVE_VS_MEMORY_BCELL_DN	MEMORY_BCELL	0.03809	-0.0325895	0.165784	0.140124	-0.187223	-0.11601	-0.153066	-0.079524	-0.0125177	-0.126434	0.043062	-0.158307	-0.14337	0.00435948	0.0548877	-0.0644612	0.0638022	-0.0991796	-0.206219	-0.011731	-0.122813	-0.0508125	0.043687	-0.122416	-0.0932953	-0.1719	0.0206392	0.130671	-0.214017	-0.0174369	-0.0637261	-0.0445934	0.0693816	-0.214671	-0.146375	-0.0526458	-0.119978	-0.0475722	0.0399514	0.184359	0.0207046	0.0379882	0.149132	-0.0228769	-0.187887	-0.204455	-0.248788	0.13061
GSE12366_PLASMA_CELL_VS_MEMORY_BCELL_DN	MEMORY_BCELL	-0.0463567	0.0559908	0.078688	-0.049396	0.00285886	0.108346	-0.124571	0.209515	0.0751522	0.070459	0.109837	0.0386515	0.0302669	-0.0594699	0.064852	0.0833512	-0.0607047	-0.130666	-0.207115	0.0900065	-0.113802	-0.0647188	0.0567425	-0.0756255	-0.337512	-0.156031	-0.460553	-0.110437	-0.208596	0.0170368	-0.316239	-0.0416804	-0.131347	-0.106158	-0.324805	0.0103119	-0.170348	-0.238405	0.0244627	0.0463696	-0.0236172	0.0801612	-0.200243	-0.184453	-0.126646	0.131227	-0.289627	-0.138364
GSE13411_NAIVE_VS_MEMORY_BCELL_DN	MEMORY_BCELL	-0.0265228	0.0156711	-0.0357159	0.0584079	-0.192342	-0.0458281	0.109885	0.057889	-0.00652395	-0.04504	0.0362466	0.00491597	-0.0590292	-0.100119	0.0713102	0.0145685	-0.00665049	0.0881805	0.0557846	-0.0228253	0.0549833	-0.00445171	-0.11172	0.0125375	-0.112256	-0.160961	-0.0431575	-0.0144653	0.00210729	0.126943	0.0424593	0.0406495	0.0218338	-0.0612915	0.0736424	-0.0980936	0.0778232	-0.0643457	-0.168579	0.00361345	-0.091779	-0.00606218	0.0499969	0.0152799	0.034964	0.0876713	0.128689	0.0860648
GSE13411_PLASMA_CELL_VS_MEMORY_BCELL_DN	MEMORY_BCELL	-0.25803	-0.122666	-0.141823	-0.241709	-0.178262	-0.245547	-0.296542	-0.278512	-0.108534	-0.202208	-0.0449381	-0.228724	-0.307967	-0.519275	-0.243297	-0.194582	-0.439872	-0.471234	-0.209393	-0.128456	-0.196343	-0.468889	-0.0724373	-0.409294	-0.364124	-0.256617	-0.359556	-0.311334	-0.371451	-0.340427	-0.307665	-0.266572	-0.393195	-0.39513	-0.367354	-0.131813	-0.211134	-0.434369	-0.182174	-0.235864	-0.149659	-0.0185275	-0.240103	-0.378165	-0.377954	-0.163561	-0.287385	-0.345529
GSE17186_MEMORY_VS_NAIVE_BCELL_UP	MEMORY_BCELL	-0.199523	-0.0222832	0.183449	0.224068	0.0862136	0.000714952	0.0719381	-0.0022687	-0.140609	0.015407	0.052566	-0.0605437	-0.0503084	-0.0666468	0.0981884	0.00122036	-0.058269	0.103182	-0.071321	-0.0199628	0.137002	-0.0149524	-0.0702667	-0.0777816	0.0349574	-0.206914	-0.00758396	0.0387111	0.0582841	-0.160635	0.203115	0.0201388	-0.105512	-0.156591	0.103353	0.0329804	0.241583	0.00155592	0.0253654	-0.00497904	0.0902586	0.120654	0.225599	0.243551	-0.114532	0.0178245	0.128447	0.0534704
GSE4142_GC_BCELL_VS_MEMORY_BCELL_DN	MEMORY_BCELL	-0.142898	-0.121335	-0.0680896	-0.225309	-0.0685548	-0.145414	-0.1265	-0.0858125	-0.0967648	-0.0492822	-0.269999	0.10737	0.0499458	-0.179882	0.0222167	0.0466802	0.0444604	-0.162312	-0.0710801	0.00476247	-0.11191	-0.157241	-0.0464173	-0.0373764	-0.135642	0.0499972	-0.0799517	-0.0843161	-0.302884	-0.266762	0.0619601	-0.271258	-0.236832	0.0965131	-0.220394	-0.30014	-0.0645372	-0.117536	-0.171725	-0.189651	-0.208229	-0.0858738	-0.169322	-0.294868	-0.0905112	-0.261109	0.0390625	-0.0629399
GSE4142_PLASMA_CELL_VS_MEMORY_BCELL_DN	MEMORY_BCELL	-0.074564	-0.156271	-0.132148	-0.126721	-0.0284668	-0.0614968	-0.115056	-0.0832222	-0.0834558	-0.0936777	-0.202218	-0.108225	-0.0809647	0.0243138	-0.194766	-0.225499	0.125004	-0.10824	-0.0561265	-0.248805	-0.204406	-0.120693	-0.263852	-0.281995	-0.165444	-0.254127	-0.26265	-0.252313	0.0327008	-0.125745	-0.199644	-0.143024	-0.225364	-0.120782	-0.187296	-0.220184	-0.179322	-0.0103029	-0.236208	-0.327711	-0.305326	-0.224267	-0.289324	-0.0372703	-0.140072	-0.219888	-0.258114	-0.212684
GSE42724_MEMORY_BCELL_VS_PLASMABLAST_UP	MEMORY_BCELL	-0.111835	-0.0139486	-0.149602	0.100752	0.0499897	0.236386	0.174868	0.0625286	-0.0318267	0.0431628	-0.0658846	0.106872	-0.0199959	-0.0815304	0.128321	0.00111688	-0.175234	-0.0973006	-0.138246	-0.0741659	0.0557843	-0.191269	0.22024	-0.0280456	-0.102694	0.0436789	-0.2138	0.0946084	0.000776825	0.147125	-0.109029	-0.0535108	-0.168134	0.152023	-0.213283	-0.0186067	-0.148116	-0.0641019	-0.00887824	0.139318	0.188908	0.107604	-0.0443886	-0.158824	-0.020319	0.10721	0.0255522	0.0883462
GSE42724_NAIVE_VS_MEMORY_BCELL_DN	MEMORY_BCELL	-0.00127808	-0.0683273	-0.197841	-0.151357	-0.279919	-0.0498649	-0.21976	-0.138211	-0.00956857	-0.120445	-0.0707878	-0.132171	-0.0127509	-0.0764244	-0.0511563	-0.0990844	-0.174299	-0.224139	0.0186129	-0.148979	-0.0857785	-0.240783	0.0214435	-0.152213	-0.363526	-0.233475	-0.364042	-0.0496148	-0.234653	-0.0224392	-0.217594	-0.280338	-0.0852385	-0.0940509	-0.14559	0.0423358	-0.308682	-0.262565	0.0405336	-0.0398132	-0.12128	-0.191613	-0.0982601	-0.217015	-0.180057	0.0149765	-0.175599	-0.0855009
GSE10239_NAIVE_VS_MEMORY_CD8_TCELL_DN	MEMORY_CD8_TCELL	-0.232292	-0.148751	-0.274718	-0.00141763	-0.0446943	-0.238536	-0.192216	-0.18455	0.0032993	-0.257156	-0.0824998	-0.123452	0.179839	-0.150649	0.0223944	-0.168426	-0.0465211	-0.222971	-0.0848479	-0.146742	-0.195932	-0.285316	-0.30127	-0.00887378	-0.213025	-0.0167621	-0.135314	0.0998956	-0.263546	-0.184788	-0.111327	-0.105031	0.028274	0.150294	-0.322382	-0.112811	-0.378421	-0.162958	-0.132784	-0.133932	-0.0837321	-0.20497	-0.218903	-0.169848	0.0220222	-0.156621	-0.253	-0.144876
GSE21360_NAIVE_VS_QUATERNARY_MEMORY_CD8_TCELL_DN	MEMORY_CD8_TCELL	-0.11648	0.0655458	0.039762	0.143775	0.0719807	0.231113	0.283364	0.0720451	0.0226141	0.215079	0.0427639	0.141834	0.331133	-0.21852	0.129787	0.0215519	-0.211785	0.144333	-0.183888	-0.145664	-0.0443401	0.00698102	0.17892	-0.0309254	-0.374212	-0.305334	-0.159166	0.321269	-0.0545424	0.154259	-0.0150548	0.294466	-0.373572	0.00283889	-0.114971	-0.213	-0.0807868	-0.058389	-0.11848	0.214998	0.194528	0.345195	0.0417176	-0.249004	-0.244069	-0.227562	-0.0402911	0.251
GSE21360_PRIMARY_VS_SECONDARY_MEMORY_CD8_TCELL_UP	MEMORY_CD8_TCELL	0.11712	0.0446538	-0.0239653	-0.177667	-0.0537533	-0.0373086	-0.041038	-0.151499	-0.0840385	-0.165267	-0.228473	0.0388739	0.235026	-0.0538675	0.00779588	0.058849	-0.124981	0.114731	-0.103378	0.0804313	-0.0575618	-0.00995298	-0.00812353	-0.109311	0.0664918	0.163085	-0.0409813	-0.0195018	-0.0543865	-0.101956	-0.158535	-0.0186016	-0.157781	0.157346	-0.188776	-0.18385	-0.114263	0.0763342	0.0104815	-0.16778	-0.145107	-0.120667	-0.180353	-0.196531	0.143225	-0.153509	0.00114802	-0.148275
GSE21360_PRIMARY_VS_TERTIARY_MEMORY_CD8_TCELL_UP	MEMORY_CD8_TCELL	0.0482148	0.0543506	0.0483238	0.00449071	-0.0410898	-0.0564559	0.0631744	0.086229	-0.0133862	0.0806179	0.0785378	0.0998039	0.0792838	0.00822135	0.0240145	0.00575166	-0.0604158	-0.000135384	-0.221426	0.0209573	0.0607947	0.0367389	-0.0529395	-0.144682	-0.122545	-0.0883085	-0.223856	0.0927254	-0.146004	-0.0721834	-0.150752	0.0444899	-0.111194	-0.131876	-0.175064	-0.165237	-0.109188	-0.168576	0.115627	-0.0691989	-0.127508	-0.10843	-0.0833631	-0.10418	0.158819	-0.157175	-0.105245	-0.0098993
GSE21360_SECONDARY_VS_TERTIARY_MEMORY_CD8_TCELL_UP	MEMORY_CD8_TCELL	0.150733	0.0621693	0.163992	0.0871182	0.144091	0.0722053	0.0528923	0.0541063	0.0344905	0.140803	0.196209	0.238913	0.164005	0.109043	0.128866	0.122445	0.217487	0.282887	0.0540969	0.00997999	0.00266025	0.18717	0.0321148	-0.148695	0.0863567	-0.270447	0.0675075	0.0810733	0.108269	0.0479635	0.0558005	-0.0182142	-0.0650727	0.0648418	-0.203912	-0.169597	0.0371352	0.1295	-0.0137995	-0.28815	-0.348423	-0.240497	-0.0631694	0.0297375	0.187123	-0.259635	0.139673	0.0179349
GSE23321_CENTRAL_VS_EFFECTOR_MEMORY_CD8_TCELL_UP	MEMORY_CD8_TCELL	-0.0480768	-0.107737	0.0712596	-0.0141296	-0.248771	-0.189895	-0.0968659	0.0386078	-0.139347	-0.0331577	0.168553	-0.191148	-0.0244083	-0.246709	-0.234191	-0.219438	-0.157844	-0.219257	-0.260666	-0.199706	-0.229622	-0.246404	-0.0893461	-0.0378519	-0.273474	-0.099081	-0.214467	-0.209169	-0.172058	-0.118562	0.0220931	-0.0864779	-0.034529	-0.222234	-0.102053	0.0895832	-0.157372	-0.174335	-0.194979	-0.118469	-0.00530609	-0.0971392	0.030423	-0.047928	-0.273372	-0.0444579	0.0168415	0.127442
GSE9650_EFFECTOR_VS_MEMORY_CD8_TCELL_DN	MEMORY_CD8_TCELL	-0.0856059	-0.100847	0.0918251	0.0402197	-0.21789	-0.177083	0.0252172	-0.0560148	-0.189382	0.0552077	-0.0483223	-0.0422897	0.0505845	-0.134813	-0.127194	-0.0600551	0.0185441	0.00888479	-0.0160046	-0.0589649	-0.0886816	-0.0293941	-0.0745852	-0.130275	-0.261047	-0.431262	-0.305731	-0.165549	-0.173593	-0.179216	-0.0493069	-0.0923218	-0.239347	-0.238598	-0.372559	-0.198122	-0.232832	-0.206761	-0.163274	-0.246383	0.0301577	-0.246458	-0.021495	-0.016096	0.0768137	-0.203395	-0.11732	0.0528461
GSE27786_BCELL_VS_MONO_MAC_DN	MONO_MACROPHAGE	-0.14919	-0.115445	-0.188093	-0.159969	-0.162138	-0.113297	-0.0136509	-0.163576	-0.198538	-0.143364	-0.119956	-0.222687	-0.0970416	-0.0494101	-0.380747	-0.134139	-0.231061	-0.0569837	0.0125986	0.0639688	-0.140314	-0.103668	-0.0762504	0.0394806	-0.157439	0.134052	-0.147736	-0.0853687	-0.142083	-0.134875	0.0184195	-0.038842	-0.00818631	-0.121924	-0.0640356	-0.048759	-0.157668	-0.132489	0.0204031	-0.00821412	-0.0333324	-0.0529138	-0.0833892	-0.210029	-0.0359086	-0.0253258	-0.131391	0.103846
GSE27786_CD4_TCELL_VS_MONO_MAC_DN	MONO_MACROPHAGE	-0.0847157	-0.200099	-0.125722	-0.289019	-0.223315	-0.274438	-0.200829	-0.106108	-0.0768266	-0.147677	0.00397787	-0.116314	-0.0584559	-0.138661	0.0391627	0.049473	-0.281887	-0.0667465	-0.0494322	-0.143499	-0.125217	-0.250764	-0.09148	0.0890929	-0.133613	-0.0327585	-0.257167	0.0194829	-0.0375875	-0.0783661	-0.0195762	-0.287355	0.0288101	-0.206699	-0.0686267	-0.0652073	-0.101629	-0.271167	-0.147281	-0.24251	-0.205225	-0.193861	-0.066714	-0.140912	-0.050881	-0.015152	-0.183579	-0.187609
GSE27786_CD8_TCELL_VS_MONO_MAC_DN	MONO_MACROPHAGE	-0.209082	-0.112932	-0.0403583	-0.266785	-0.0737716	-0.110393	-0.224834	-0.116639	-0.0376068	-0.105097	-0.105571	-0.120972	-0.0701076	-0.118472	-0.0902889	0.0718847	-0.214384	-0.216519	-0.10861	0.0503844	-0.0451821	-0.0889184	0.00930682	-0.098948	-0.0957283	0.19516	-0.343605	-0.200266	-0.165252	-0.118858	-0.19991	-0.253893	-0.0767783	-0.31157	-0.0947386	-0.0499108	-0.167971	-0.275645	-0.153849	-0.0218234	-0.0775602	0.0645583	-0.175447	-0.199593	-0.0848625	-0.0456293	-0.179224	-0.193181
GSE27786_ERYTHROBLAST_VS_MONO_MAC_DN	MONO_MACROPHAGE	0.0540278	-0.163025	0.00953655	-0.00539506	-0.0923178	-0.129162	-0.0570505	-0.0168629	-0.0630792	-0.084419	-0.100442	-0.121444	0.0896283	0.140747	0.0528132	-0.212798	-0.120027	-0.151186	-0.287004	-0.0180538	-0.172878	-0.0154806	-0.133245	-0.122775	-0.307216	-0.292438	-0.195315	-0.0867792	-0.228007	-0.146142	0.136221	-0.11838	-0.23731	-0.0724622	-0.0125991	-0.24509	0.0378545	-0.0530897	-0.137513	-0.1212	-0.161186	-0.100724	-0.0416183	-0.0997695	-0.244702	-0.0163631	-0.0206148	0.00416245
GSE27786_LIN_NEG_VS_MONO_MAC_DN	MONO_MACROPHAGE	-0.0901163	-0.106157	-0.182195	-0.153943	0.0166543	-0.121492	-0.121768	-0.110777	0.113072	-0.0686452	0.00391261	-0.17223	-0.141943	-0.100962	-0.171814	-0.0659984	-0.248742	-0.345073	-0.145611	-0.315096	-0.263475	-0.281618	-0.107864	-0.142723	-0.0429517	0.00617747	-0.123831	-0.217519	-0.218423	-0.126255	-0.159076	-0.201063	-0.15842	-0.386009	-0.0399618	-0.0457364	-0.117949	-0.368958	-0.0273137	-0.0464402	-0.166807	-0.114446	-0.112831	-0.235147	-0.237118	-0.13175	-0.350554	-0.298959
GSE27786_LSK_VS_MONO_MAC_DN	MONO_MACROPHAGE	-0.22683	-0.0330534	-0.0812957	-0.130407	-0.00447822	0.0411093	-0.118501	0.105734	-0.121712	-0.166038	-0.0713697	0.00222927	-0.258406	-0.0541856	-0.0581127	0.00249978	0.126755	-0.171501	-0.0802908	0.0596228	-0.0618106	-0.183592	0.0883751	0.114901	-0.144152	0.0642775	-0.178939	0.00416719	-0.20854	0.0652	0.164878	0.012743	-0.0617636	-0.163885	0.0121234	0.153903	0.0171522	-0.270787	-0.186764	0.311082	0.14138	0.0823219	0.0485128	-0.108768	-0.125493	0.179381	-0.190191	0.0785804
GSE27786_NEUTROPHIL_VS_MONO_MAC_DN	MONO_MACROPHAGE	-0.00290138	0.0345852	0.133709	0.199098	-0.158992	0.0805923	-0.0035023	0.0819745	-0.116544	0.103078	0.118599	0.0257833	0.221329	0.139384	0.129539	-0.0256409	0.29972	0.248177	-0.0848304	-0.107735	0.0236988	0.0138087	-0.172371	-0.231591	-0.246558	-0.293243	-0.297503	-0.14899	0.202791	0.00125254	-0.0662971	0.0215308	-0.0712706	-0.213204	-0.13042	-0.0304976	0.248317	-0.0194878	0.134083	-0.169185	-0.15745	-0.0954826	-0.0917154	-0.0156015	0.0738593	-0.0959933	0.0662201	0.0173952
GSE27786_NKCELL_VS_MONO_MAC_DN	MONO_MACROPHAGE	-0.201479	-0.132986	-0.15162	-0.0714947	-0.0232028	-0.367329	-0.163131	-0.207321	-0.220491	-0.373196	-0.291384	-0.350481	-0.127473	-0.118715	-0.253365	-0.176303	-0.208463	-0.370173	-0.202181	-0.16639	-0.192835	-0.414089	-0.229104	-0.185292	0.151404	0.122306	-0.18568	0.0153495	-0.135777	-0.206998	-0.0177221	-0.354566	-0.0837467	-0.199646	0.0382107	-0.184051	-0.143247	-0.180428	-0.0258539	-0.213797	-0.173044	-0.216892	0.0209897	0.173274	-0.330105	-0.14744	-0.118664	-0.258637
GSE27786_NKTCELL_VS_MONO_MAC_DN	MONO_MACROPHAGE	-0.141769	-0.239871	-0.0498514	-0.154618	-0.0656626	-0.180342	-0.0890081	-0.0232422	-0.145286	-0.285005	-0.178349	-0.0882988	-0.201825	0.0385567	-0.247067	-0.0516158	-0.245524	-0.116289	-0.206423	-0.140602	-0.0743418	-0.353841	-0.278485	0.0880985	-0.0220046	0.140128	-0.112426	-0.268471	-0.05228	-0.0828657	-0.0705979	-0.327907	-0.0367769	-0.407406	-0.198909	0.0274111	-0.214185	-0.0952135	-0.148211	-0.133324	-0.0499638	-0.0452831	-0.0508585	-0.0105584	-0.210794	-0.211273	-0.22408	-0.193499
GSE11386_NAIVE_VS_MEMORY_BCELL_UP	NAIVE_BCELL	-0.158939	0.268805	-0.0111104	0.0740303	0.128441	0.231037	0.258829	0.0558284	0.025332	0.297044	0.0375269	0.138633	0.0990454	0.071657	0.0355423	0.0803759	0.0700756	-0.200207	0.0482348	-0.0667311	-0.112473	0.0554463	0.152968	-0.165243	0.0182873	-0.00653725	0.0679752	-0.00817471	0.255126	0.129346	0.0667363	-0.260379	-0.205371	-0.211386	0.146853	-0.100767	-0.00778558	0.0486034	-0.00713402	-0.0538423	0.0469123	0.0264997	0.0218327	0.0188904	0.0874895	0.0119825	-0.0176403	-0.157031
GSE12366_PLASMA_CELL_VS_NAIVE_BCELL_DN	NAIVE_BCELL	-0.0637045	0.0751412	0.1117	-0.0533426	-0.103927	0.0377635	-0.0199152	0.104927	-0.0022656	0.0186904	0.0531555	0.0841109	0.0635467	-0.201432	-0.0912281	0.0706497	-0.0351085	-0.165232	-0.18557	-0.0166051	-0.0415508	-0.0470658	-0.027697	-0.0899862	-0.413922	-0.294234	-0.382156	-0.123657	-0.256165	-0.128334	-0.193882	-0.0869465	-0.165044	-0.190027	-0.35644	0.0669276	-0.282713	-0.340713	-0.0755289	-0.021563	0.0815074	0.0259362	-0.188614	-0.084644	0.019642	0.0357453	-0.267205	-0.135839
GSE13411_NAIVE_BCELL_VS_PLASMA_CELL_UP	NAIVE_BCELL	-0.125493	-0.0880482	-0.0883118	-0.285967	-0.0824909	-0.0713961	-0.304649	-0.0365978	-0.166855	-0.143895	-0.0841946	-0.166488	-0.26342	-0.335333	-0.211922	-0.0348629	-0.400527	-0.409604	-0.233388	-0.124286	-0.172989	-0.427061	0.0276615	-0.190471	-0.286815	-0.230849	-0.175214	-0.193493	-0.27093	-0.180873	-0.339255	-0.0474804	-0.357673	-0.231286	-0.315649	-0.0320583	-0.284664	-0.245816	-0.160502	0.0809205	-0.0209697	0.0100163	-0.0881379	-0.264491	-0.215314	-0.0996761	-0.362678	-0.228098
GSE22886_NAIVE_BCELL_VS_BM_PLASMA_CELL_UP	NAIVE_BCELL	-0.261816	-0.291248	-0.0608636	-0.209617	-0.34185	-0.364681	-0.376513	-0.351122	-0.293763	-0.314606	-0.305896	-0.283426	-0.227199	-0.363024	-0.34841	-0.322538	-0.378769	-0.496468	-0.295457	-0.222386	-0.324173	-0.509218	-0.296967	-0.384364	-0.432858	-0.453101	-0.442272	-0.322923	-0.380511	-0.428281	-0.309836	-0.361764	-0.402984	-0.454689	-0.497524	-0.22589	-0.381983	-0.422398	-0.356389	-0.249219	-0.361654	-0.244797	-0.283902	-0.355343	-0.423992	-0.316065	-0.332873	-0.362122
GSE22886_NAIVE_BCELL_VS_DC_UP	NAIVE_BCELL	-0.329458	-0.11325	-0.0663341	-0.0985224	-0.298593	-0.333659	-0.0381627	-0.107528	-0.0289324	0.0893613	0.0722365	0.0583951	-0.160231	-0.403152	-0.260697	0.061565	-0.0616135	-0.415611	0.0852973	-0.0791401	-0.441924	-0.247933	0.0172332	-0.337479	-0.279	-0.376964	-0.449002	-0.240761	-0.131742	-0.322589	-0.219207	-0.32492	-0.210597	-0.365554	-0.344655	0.0965498	-0.110538	-0.253179	-0.319202	-0.157767	0.192092	-0.0767117	-0.0620619	0.145891	-0.270895	-0.113135	-0.119813	-0.128588
GSE22886_NAIVE_BCELL_VS_NEUTROPHIL_UP	NAIVE_BCELL	-0.315948	-0.309633	-0.101124	0.0375095	-0.486089	-0.434155	-0.209047	-0.363453	-0.318973	-0.164794	-0.113779	-0.303812	-0.189087	-0.527752	-0.301705	-0.290478	-0.249804	-0.336184	-0.31441	-0.333387	-0.355271	-0.417358	-0.3626	-0.439239	-0.486664	-0.46752	-0.587819	-0.385986	-0.347538	-0.353637	-0.251526	-0.424103	-0.391898	-0.441224	-0.473712	-0.273604	-0.218905	-0.382005	-0.180255	-0.35745	-0.275313	-0.318021	-0.202761	-0.0764513	-0.291087	-0.349922	-0.416674	-0.386268
GSE42724_NAIVE_BCELL_VS_PLASMABLAST_UP	NAIVE_BCELL	-0.449244	-0.222012	-0.329059	-0.0995305	-0.0850709	6.95056e-05	0.0283962	-0.241245	-0.210483	-0.106762	-0.23374	-0.0746172	-0.0268691	-0.565988	0.0137875	-0.081224	-0.516644	-0.0778727	-0.216417	-0.0887001	-0.195678	-0.461175	0.110406	0.0602731	-0.283584	-0.294951	-0.138159	0.219751	-0.293979	0.0307854	-0.363737	0.0691257	-0.518993	-0.114005	-0.409709	-0.27461	-0.256599	-0.243086	-0.406532	0.18933	0.0743365	0.192103	-0.157571	-0.268064	-0.510222	-0.296893	-0.145496	0.0342669
GSE42724_NAIVE_VS_B1_BCELL_UP	NAIVE_BCELL	-0.0665985	0.188681	0.0811988	0.256901	0.12897	0.0891717	0.02218	0.00895439	-0.114322	-0.0872088	0.136522	0.0594929	-0.0780014	-0.112257	0.190558	-0.0615301	0.0326205	-0.125034	-0.250759	0.0145305	0.0271573	-0.131834	-0.0520734	-0.168653	-0.148694	-0.25194	-0.119435	0.302973	-0.075181	-0.0550649	0.0482684	0.248393	-0.082899	-0.128663	-0.132403	0.148395	-0.0945755	-0.101343	-0.00394163	0.403132	0.0278368	0.109099	-0.0576089	0.0576384	-0.163209	0.021694	-0.0274893	-0.140087
GSE42724_NAIVE_VS_MEMORY_BCELL_UP	NAIVE_BCELL	-0.0479739	-0.065167	-0.0656836	0.119145	-0.156398	-0.268801	-0.100213	-0.0587535	-0.247235	-0.0317519	-0.174563	-0.170772	-0.0418159	-0.284557	-0.0935811	-0.0315314	-0.273164	-0.116985	-0.106381	-0.115739	0.0406565	-0.256305	0.00534432	-0.301149	-0.103256	-0.192743	-0.313455	-0.248395	-0.237042	-0.174337	-0.0854074	0.129845	-0.310239	-0.392028	-0.114151	-0.0417105	-0.368371	-0.337223	-0.158364	0.0705567	-0.0891622	-0.019977	-0.143239	-0.290489	-0.248946	-0.10552	-0.127175	-0.155636
GSE14308_NAIVE_CD4_TCELL_VS_INDUCED_TREG_UP	NAIVE_CD4_TCELL	-0.0401743	0.266496	0.196042	0.183059	-0.0372756	0.106539	-0.0204315	0.179697	0.110469	0.121679	0.110198	0.157487	0.0716693	0.0501971	0.0582548	0.144454	-0.0569837	-0.0723045	0.158287	0.00195217	0.179131	0.0166822	0.218521	-0.205621	-0.382726	-0.259509	-0.215006	0.0807182	-0.211145	0.00653065	-0.0570646	0.00749334	-0.127586	-0.136105	0.19561	-0.0205717	-0.141939	-0.128241	0.0143747	0.0363321	-0.0322681	0.0701786	0.109625	-0.186883	-0.167637	0.185092	-0.0966072	0.141602
GSE14308_NAIVE_CD4_TCELL_VS_NATURAL_TREG_UP	NAIVE_CD4_TCELL	0.0220559	-0.0268406	0.122216	-0.0161085	-0.212332	0.0280541	-0.21075	0.111134	0.0603751	-0.00180784	0.00328359	-0.0367732	0.0339803	-0.00298014	0.106592	0.0260427	0.0172006	-0.0704232	-0.0717026	0.00779277	-0.119251	0.00530081	-0.0296741	-0.154937	-0.141599	-0.127364	-0.318881	-0.0684677	-0.224706	0.0524481	-0.0344745	0.00434123	0.0817645	-0.0903337	-0.0740747	-0.259417	-0.206069	0.0328735	-0.0452953	-0.0793422	-0.164538	0.00213058	0.134088	-0.0631314	-0.19496	-0.107998	-0.072307	0.0379894
GSE14308_TH1_VS_NAIVE_CD4_TCELL_DN	NAIVE_CD4_TCELL	-0.18599	-0.0469828	-0.0783423	-0.0729328	-0.305088	-0.262035	-0.0326482	-0.107546	-0.21273	-0.204465	0.0217095	-0.0132991	-0.111024	-0.100181	-0.128169	-0.142896	-0.19172	-0.201379	-0.191038	-0.141204	-0.309022	-0.0706349	-0.091656	-0.182001	-0.389316	-0.469682	-0.25712	-0.232586	-0.254581	-0.389775	-0.196346	-0.16226	-0.22395	-0.281222	-0.304567	-0.0668714	-0.192027	-0.146669	-0.10874	-0.255606	-0.178849	-0.197934	-0.160853	-0.0724398	-0.165212	0.0558429	-0.19525	-0.143004
GSE14308_TH17_VS_NAIVE_CD4_TCELL_DN	NAIVE_CD4_TCELL	-0.247136	-0.0581692	-0.217479	-0.178205	-0.142733	-0.132846	-0.135339	-0.0425445	-0.0657174	-0.275006	-0.215584	-0.175025	-0.257515	-0.142298	-0.107002	-0.139551	-0.293237	-0.197886	-0.220787	-0.142917	-0.179315	-0.0526633	-0.16531	-0.24296	-0.151461	-0.173939	-0.192715	-0.154715	-0.34374	-0.205511	-0.323517	-0.369728	-0.227789	-0.26309	-0.0895042	-0.255554	-0.218816	-0.149822	-0.115119	-0.261175	-0.175949	-0.135579	-0.140618	-0.193483	-0.217379	-0.0699466	-0.153868	-0.341438
GSE14308_TH2_VS_NAIVE_CD4_TCELL_DN	NAIVE_CD4_TCELL	0.0455011	-0.156839	0.0250098	-0.0170762	-0.104908	-0.138994	-0.0817445	0.0631814	0.0469995	0.0112711	0.0464117	0.143952	-0.0136168	-0.0706721	-0.0153361	-0.0224975	-0.102283	-0.0778139	-0.0752716	0.0838288	-0.00611409	0.00472145	-0.0670339	-0.171413	-0.178968	-0.161261	-0.0618986	0.0272478	-0.172352	-0.0796141	-0.303695	-0.254231	-0.0732482	-0.0364898	-0.176388	-0.185282	-0.163162	0.0158318	0.0914104	0.0332828	-0.0642825	-0.0278225	-0.151153	-0.123618	-0.0147951	-0.156784	-0.0272194	-0.0614572
GSE15659_NAIVE_CD4_TCELL_VS_RESTING_TREG_UP	NAIVE_CD4_TCELL	-0.232022	-0.222253	-0.123774	-0.205414	0.00718697	-0.103189	-0.332994	-0.255935	-0.145789	-0.150595	-0.204607	-0.0174996	-0.253878	-0.239044	-0.0500757	-0.151954	-0.268067	-0.245641	-0.106078	-0.0320748	-0.390409	-0.287125	-0.0329563	-0.319692	-0.196709	-0.231151	-0.176777	-0.0899162	-0.32109	-0.284721	-0.224964	-0.227445	-0.239056	-0.242659	-0.206382	-0.187354	-0.213958	-0.269344	-0.197837	-0.0714332	-0.078541	-0.172654	-0.0497182	-0.321743	-0.0519055	-0.143935	-0.214384	-0.268996
GSE22886_NAIVE_CD4_TCELL_VS_DC_UP	NAIVE_CD4_TCELL	0.104539	0.047542	0.111864	-0.0335394	0.0366054	-0.0895754	0.103435	-0.0264992	0.0593265	-0.0297233	0.218923	0.0224645	-0.123943	-0.0442117	0.0112739	0.205541	-0.0288388	-0.0976295	-0.0800326	-0.117993	-0.0874811	-0.0911389	0.0611286	-0.393203	-0.327329	-0.161692	-0.272334	-0.33909	-0.173145	-0.148765	-0.118276	-0.17141	-0.159369	-0.227186	-0.194712	0.0120144	-0.126882	-0.351443	0.156751	-0.0713393	0.0577319	0.282296	0.0993166	-0.0909055	0.0341799	0.0204567	-0.191248	-0.016364
GSE22886_NAIVE_CD4_TCELL_VS_NEUTROPHIL_UP	NAIVE_CD4_TCELL	0.157606	0.106611	0.125883	-0.00489484	0.0099199	0.0761799	-0.111401	0.0299376	-0.0986495	-0.0505083	-0.024655	0.0112807	-0.113555	0.14356	-0.107606	0.0421517	-0.0182617	0.00055542	-0.115468	0.0070994	0.149993	0.0183796	-0.0349523	-0.225678	-0.114125	-0.0693082	-0.111804	-0.270099	0.170397	0.146861	0.0746304	0.106639	-0.2109	-0.216339	0.0205659	-0.0629999	-0.172874	-0.0204165	0.0827731	-0.0513298	-0.279205	-0.0481282	-0.00198421	-0.239936	0.0636405	0.0166809	-0.0127419	0.0225376
GSE28726_NAIVE_CD4_TCELL_VS_NAIVE_NKTCELL_UP	NAIVE_CD4_TCELL	-0.0800317	-0.010258	-0.0178931	-0.058524	-0.0466177	0.0650046	-0.0961833	-0.111386	0.0422435	0.00880091	-0.0432847	-0.0653493	-0.0172289	0.0157439	-0.0390772	0.00799801	-0.153228	-0.204356	-0.230293	-0.144117	-0.236714	-0.161929	-0.184808	-0.016841	-0.235023	-0.228194	-0.203077	-0.0564652	0.00971114	-0.0624935	-0.157566	-0.0134596	-0.0599141	-0.0893141	-0.150451	0.0818957	-0.127448	-0.0682655	0.0713653	-0.0608877	0.0204532	-0.0650555	-0.175096	-0.118977	0.0687345	-0.0585163	-0.301407	-0.171994
GSE28726_NAIVE_CD4_TCELL_VS_NAIVE_VA24NEG_NKTCELL_UP	NAIVE_CD4_TCELL	-0.317581	-0.0985063	0.0577359	-0.163445	-0.172466	-0.262436	-0.00703627	-0.267066	-0.314425	0.0369573	-0.27845	-0.161876	-0.209819	-0.172571	-0.0535288	-0.13332	-0.263857	-0.101417	-0.227511	-0.179903	-0.0675806	-0.235179	-0.311104	-0.196582	-0.0812538	-0.182093	-0.172451	-0.167435	0.0769397	-0.00660876	0.0830026	-0.0252206	-0.250151	-0.266882	-0.271222	-0.379845	-0.00668446	-0.0721174	-0.294656	-0.30263	-0.287189	-0.3428	-0.0563561	-0.125653	-0.00633141	-0.275245	-0.0527917	-0.136091
GSE40685_NAIVE_CD4_TCELL_VS_TREG_UP	NAIVE_CD4_TCELL	-0.0766038	0.142199	0.0402242	-0.0874431	-0.0626161	-0.161178	0.0344538	-0.293391	0.193235	0.00694424	0.107403	-0.0368277	0.0595449	-0.193858	-0.0368495	-0.0197625	0.0889882	-0.0974228	-0.053591	-0.265579	-0.177624	-0.109934	-0.060235	-0.094734	-0.256606	-0.238148	-0.332732	-0.0457437	0.0482341	-0.0252259	-0.152878	-0.16173	0.150791	-0.152969	-0.122311	0.0228628	0.0209659	-0.144643	-0.12223	-0.0927309	-0.150856	-0.206286	-0.18847	0.0487579	0.116348	-0.116179	-0.0848588	-0.0287899
GSE10239_NAIVE_VS_KLRG1INT_EFF_CD8_TCELL_UP	NAIVE_CD8_TCELL	0.0349274	0.0908088	0.290018	0.259287	-0.214308	0.0884959	0.264879	0.0592719	0.177259	0.334692	0.26888	0.223666	0.198878	-0.0909099	0.110581	0.256178	0.316625	-0.138328	0.151339	-0.0463685	0.0808555	0.263634	0.242077	0.0449144	-0.315072	-0.395699	-0.416102	-0.0412438	-0.00593865	0.207178	0.235327	-0.100191	-0.132794	-0.177449	-0.017495	0.247457	-0.0562514	-0.296034	0.052044	0.0794703	0.195147	0.165464	-0.00187671	0.230384	0.110782	-0.00705123	-0.151212	0.044689
GSE10239_NAIVE_VS_MEMORY_CD8_TCELL_UP	NAIVE_CD8_TCELL	0.141012	-0.0280086	0.162931	0.156616	-0.194884	0.162856	-0.0135361	0.220683	-0.0718669	0.12847	-0.0413904	0.171914	-0.0225589	0.0939049	0.16088	-0.0282018	0.172934	-0.00635099	-0.0442062	0.0397307	0.193916	0.0423118	0.0991614	0.0237594	-0.142301	-0.312088	-0.384375	0.142952	0.125174	0.171316	-0.0834992	-0.131007	-0.0514356	-0.182593	-0.0685887	-0.051791	0.0252963	-0.0275879	0.276128	0.0800099	-0.0501356	0.0787863	-0.161472	-0.2358	0.236951	0.0514942	0.0116044	0.0267988
GSE21360_NAIVE_VS_QUATERNARY_MEMORY_CD8_TCELL_UP	NAIVE_CD8_TCELL	0.0204416	0.189805	-0.0149986	0.157336	0.156044	0.351676	0.350884	0.112926	0.123102	0.185989	0.160445	0.335576	0.307037	-0.152302	0.411198	0.119724	-0.215284	0.275336	-0.0552503	-0.0660042	0.0320202	0.146394	0.31077	0.116864	-0.306369	-0.22018	-0.0841308	0.322457	0.0271255	0.255922	-0.0429066	0.264618	-0.267717	-0.0575441	-0.206715	-0.143612	0.0225492	0.0164065	0.00546555	0.282157	0.374843	0.432658	0.190143	-0.122147	-0.101659	-0.226072	0.0242997	0.28084
GSE21360_NAIVE_VS_TERTIARY_MEMORY_CD8_TCELL_UP	NAIVE_CD8_TCELL	-0.277606	-0.115713	-0.069613	-0.0567706	0.0632564	-0.222228	-0.109194	-0.0773058	0.137983	-0.0478106	0.0393311	-0.0374683	-0.298994	-0.20316	-0.294339	-0.0290659	-0.222855	-0.197347	-0.0601937	0.0277338	-0.0265141	-0.159917	0.0215462	-0.200127	-0.0709893	-0.0716933	-0.00804696	-0.100424	-0.287767	-0.222931	-0.120175	-0.191623	-0.00321037	-0.234178	-0.244859	0.10126	-0.203022	-0.217699	-0.016221	-0.10198	0.00761881	-0.0537522	-0.259868	-0.155917	0.0127785	0.114012	0.00588195	-0.229515
GSE22886_CD8_VS_CD4_NAIVE_TCELL_UP	NAIVE_CD8_TCELL	-0.120641	-0.0912193	-0.209417	-0.124675	-0.0921136	-0.0381408	-0.238663	-0.0797463	-0.128786	-0.0361691	-0.118843	-0.228922	-0.0155719	-0.115991	-0.264751	-0.130771	-0.089227	-0.160927	-0.0614574	-0.306793	-0.180777	-0.0934912	-0.126802	-0.128035	-0.138988	-0.135965	-0.191234	-0.106028	-0.108528	-0.131545	-0.124299	-0.140184	-0.170852	-0.142798	-0.015525	-0.243775	-0.118539	-0.13231	-0.237384	-0.149042	-0.284548	-0.193202	-0.247007	-0.108521	-0.236175	-0.170625	-0.148047	-0.0846843
GSE22886_NAIVE_CD8_TCELL_VS_DC_UP	NAIVE_CD8_TCELL	-0.0595309	-0.116231	-0.0475848	-0.190206	-0.166089	-0.115322	-0.142068	-0.170501	-0.0365041	-0.195993	-0.0636031	-0.0485722	-0.0260747	-0.261549	-0.0839272	-0.0350442	-0.201701	-0.0982711	-0.179429	-0.1955	-0.196808	-0.24105	0.0625695	-0.128777	-0.372935	-0.339325	-0.414384	-0.335616	-0.183413	-0.137825	-0.134513	-0.300601	-0.327863	-0.152595	-0.158351	0.0339882	-0.122778	-0.356615	-0.161943	-0.0665988	-0.0139713	-0.023712	-0.0508253	-0.106341	-0.151728	-0.0827237	-0.183579	0.0358096
GSE22886_NAIVE_CD8_TCELL_VS_NEUTROPHIL_UP	NAIVE_CD8_TCELL	0.0758225	0.127648	0.0707751	0.0764394	0.162141	0.0802026	-0.0218412	0.13757	0.0351711	-0.00468244	0.126752	0.146449	-0.00270261	0.0858125	-0.0843978	0.0919964	0.00741551	0.01582	-0.17557	0.0402358	0.0881476	-0.102674	-0.0468316	-0.0373718	-0.0653827	-0.0540972	-0.0825727	-0.15363	0.000587778	0.106118	-0.0205646	0.174593	0.0735425	0.0727629	-0.0679081	-0.0884014	-0.158431	-0.0104286	0.0615437	-0.00492839	-0.175829	0.0479465	0.0288958	0.0141942	0.224034	-0.0243112	-0.0340492	-0.0395287
GSE22886_NAIVE_CD8_TCELL_VS_NKCELL_UP	NAIVE_CD8_TCELL	-0.111241	0.0130079	-0.0342122	-0.114175	-0.00755106	-0.0804722	0.201089	-0.230585	-0.160772	-0.0366844	-0.0494371	-0.171889	-0.174379	0.0319781	-0.179976	-0.0208013	0.138258	-0.0206607	0.13808	-0.00903384	-0.0656845	-0.231494	-0.0106918	0.118112	-0.148095	-0.0200439	-0.0214104	-0.202067	-0.0573329	-0.167716	-0.00945149	-0.0348133	0.0325614	-0.261446	-0.118512	-0.0410026	-0.0672564	-0.168234	-0.215246	-0.22351	-0.0183929	0.050951	0.0884122	-0.0290361	0.116574	0.155004	0.06224	-0.0166447
GSE23321_CD8_STEM_CELL_MEMORY_VS_NAIVE_CD8_TCELL_DN	NAIVE_CD8_TCELL	0.0046176	0.0803675	-0.0479404	0.0426019	0.000851366	-0.0991678	-0.149558	0.00299556	-0.0919726	-0.150545	-0.118558	-0.0748536	-0.115713	0.0211608	-0.172875	-0.0100503	-0.197067	-0.0596917	-0.0537928	-0.101122	-0.0419048	-0.215693	0.00311932	-0.198757	-0.0868564	-0.0292534	0.0186739	-0.261488	-0.317992	-0.264357	-0.158705	0.130953	-0.159243	-0.151756	-0.00573674	-0.252614	-0.136343	-0.227104	-0.224559	0.131877	-0.0469412	0.0148369	-0.0521057	-0.275111	-0.0952038	-0.147682	0.0417707	-0.300165
GSE23321_EFFECTOR_MEMORY_VS_NAIVE_CD8_TCELL_DN	NAIVE_CD8_TCELL	0.173692	0.191002	0.230671	0.256275	0.0940967	0.233925	0.167325	0.026748	-0.109765	0.191367	0.163184	0.0532041	0.27117	0.151661	0.141654	0.0619216	0.192696	0.240207	-0.0898429	0.0533776	0.0198177	0.192788	-0.0758334	-0.28356	-0.224636	-0.370337	-0.087403	0.126446	0.294672	-0.088209	0.0651515	-0.0210089	-0.289279	-0.0196591	0.0681625	0.0178368	0.222249	0.0858253	0.0735373	-0.0863528	-0.0176343	-0.0141909	0.0986978	0.0681678	0.0972167	-0.135103	0.00727087	0.241397
GSE41867_NAIVE_VS_EFFECTOR_CD8_TCELL_UP	NAIVE_CD8_TCELL	0.0471273	0.146541	-0.0044218	0.119368	-0.00254239	0.0954813	0.219219	-0.0188965	0.128638	0.242857	0.196569	0.162759	0.043059	0.039259	0.107691	-0.0193045	0.00444756	0.144405	-0.0464664	-0.0859525	-0.062421	0.0153249	-0.135631	-0.00664818	-0.0526409	0.0233722	0.0296774	-0.1253	0.272264	0.0435519	0.265396	0.114037	-0.0801516	-0.147456	0.116955	-0.0442376	0.279357	0.17242	-0.0578381	-0.148243	-0.0467035	0.0226345	0.0916404	0.00498731	0.00288066	-0.109073	-0.00342709	0.108206
GSE9650_NAIVE_VS_EFF_CD8_TCELL_UP	NAIVE_CD8_TCELL	0.00743208	-0.152737	0.144923	-0.0506494	-0.138643	-0.0466128	0.0160585	-0.114172	-0.212564	-0.00140607	0.0145067	0.0328939	0.0415445	-0.0278274	-0.092567	-0.0119266	0.150037	-0.0427605	-0.0606805	0.0474621	0.099938	-0.105363	0.0383464	-0.0323065	-0.112318	-0.341334	-0.12598	-0.181479	-0.139033	-0.0171904	-0.115628	0.0820697	-0.153351	-0.212455	-0.21561	-0.0984177	-0.0655658	-0.0655238	-0.165217	-0.0551934	0.0176101	-0.0494036	-0.0195822	0.0668691	0.073566	-0.282353	-0.144908	-0.0907234
GSE9650_NAIVE_VS_EXHAUSTED_CD8_TCELL_UP	NAIVE_CD8_TCELL	-0.174144	0.024922	-0.0488966	0.0390683	0.0572378	0.118904	0.100007	-0.0628694	0.0109976	0.0719368	-0.00453513	0.0342503	-0.106661	-0.118667	0.0829141	0.0510644	0.00227255	-0.137016	-0.0946081	-0.0763251	-0.0708255	-0.0805633	0.0531903	-0.109825	-0.239208	-0.175098	-0.287245	-0.159641	-0.141741	-0.187172	-0.0142943	-0.0265063	-0.15862	-0.123991	-0.0132325	0.012598	-0.000641767	-0.127146	0.030292	-0.234599	-0.151684	-0.00251592	-0.0571162	-0.118676	0.0897519	-0.212913	-0.100482	-0.122877
GSE9650_NAIVE_VS_MEMORY_CD8_TCELL_UP	NAIVE_CD8_TCELL	-0.137666	-0.0883953	0.010922	0.195138	0.0972839	-0.0394951	0.148963	-0.109259	0.0358811	0.0313196	0.12521	0.0490187	-0.138737	-0.0135547	-0.143628	-0.0397419	-0.0538939	-0.0987703	-0.163004	-0.00198226	0.0922639	-0.0505405	-0.0410016	-0.146449	-0.0206544	-0.20954	-0.0615547	-0.0738432	0.0207107	0.0577405	-0.0393339	0.131934	-0.145986	-0.163542	-0.0318645	0.0704907	-0.0173602	-0.150798	-0.0588048	-0.0443015	-0.0441828	0.0769648	0.0140367	0.0561745	-0.04886	-0.107664	-0.185239	-0.058809
GSE24102_GRANULOCYSTIC_MDSC_VS_NEUTROPHIL_DN	NEUTROPHIL	-0.245859	-0.201861	-0.149716	-0.0100835	-0.265905	-0.0890391	-0.121144	-0.211294	-0.173898	0.00704852	-0.154593	-0.272614	0.0477818	-0.288657	-0.180648	-0.202543	-0.186551	-0.266804	-0.18053	-0.246718	-0.0772254	-0.23757	-0.312599	-0.306128	-0.161116	-0.27775	-0.347816	-0.215526	-0.122757	-0.292219	0.00049239	-0.249355	-0.237008	-0.269946	-0.118341	-0.258593	-0.165592	-0.23031	-0.256611	-0.271555	-0.235228	-0.296562	-0.162761	-0.0678117	-0.167257	-0.268575	-0.35024	-0.22605
GSE27786_ERYTHROBLAST_VS_NEUTROPHIL_DN	NEUTROPHIL	0.0477422	-0.0278327	0.128562	-0.037737	-0.158693	0.0528247	-0.0984219	-0.0281313	-0.0819589	-0.144048	-0.0263943	0.0354513	0.0465492	0.117519	0.0901384	-0.0791063	-0.0726382	-0.0703945	-0.0433457	0.0301995	-0.129737	-0.0283511	-0.0981763	-0.0912224	-0.183632	-0.0401381	-0.264581	0.0562689	-0.0313872	-0.0897768	0.156739	-0.097953	-0.170745	-0.0633872	0.0979757	-0.254509	0.0275802	-0.239697	-0.184405	-0.0705893	-0.267712	-0.265872	-0.0806183	-0.136224	-0.0993901	-0.0469034	-0.14732	0.0411983
GSE27786_LIN_NEG_VS_NEUTROPHIL_DN	NEUTROPHIL	-0.187032	-0.306365	-0.137317	-0.227846	-0.173093	-0.165906	-0.241059	-0.166237	0.0350957	-0.289727	-0.212452	-0.257564	-0.165928	-0.0944404	-0.144779	-0.213179	-0.379591	-0.17304	-0.265283	-0.263846	-0.167116	-0.160628	-0.176221	-0.291952	-0.284022	-0.0642906	-0.229689	-0.268761	-0.274876	-0.189603	-0.0817584	-0.265474	-0.0476968	-0.198267	-0.10381	-0.0534719	-0.11664	-0.306355	-0.317861	-0.207261	-0.161608	-0.133873	-0.177164	-0.106634	-0.18292	-0.116075	-0.203473	-0.0684913
GSE27786_NEUTROPHIL_VS_MONO_MAC_UP	NEUTROPHIL	-0.0298149	0.079749	-0.0151002	0.0921841	0.125867	-0.156092	-0.027318	0.0743738	-0.114476	-0.0662619	-0.0150992	0.00454337	-0.0318554	-0.0984058	0.0551173	-0.0466842	-0.311812	-0.0232066	-0.0206151	0.156907	-0.0681878	0.040313	0.097719	-0.0353618	-0.117137	0.102284	-0.185197	0.0532698	-0.215706	-0.0441908	-0.0289172	-0.182264	0.00764892	-0.0818125	0.113607	-0.0540102	-0.166543	-0.15024	-0.150352	-0.0145241	-0.0281425	0.0782235	-0.0694361	-0.252855	-0.137995	0.113356	-0.0993154	-0.088232
GSE27786_NKTCELL_VS_NEUTROPHIL_DN	NEUTROPHIL	-0.318878	-0.181189	-0.0859747	-0.0722979	-0.134301	-0.329699	-0.115229	-0.0481238	-0.159031	-0.257842	-0.202748	-0.243859	-0.196237	-0.0503125	-0.240515	0.0145998	0.0179481	-0.0910823	0.138896	0.0877653	0.130854	-0.366383	-0.119537	0.242634	-0.0229344	0.0679238	-0.0729926	0.0397526	-0.274632	-0.00175735	-0.0290475	0.0306128	-0.0272104	-0.292537	0.0426392	-0.173435	-0.178327	-0.164083	-0.0908505	-0.0385632	-0.123145	0.0642385	0.00722565	-0.0510832	-0.308579	-0.0450015	-0.203262	0.0313761
GSE3982_MAST_CELL_VS_NEUTROPHIL_DN	NEUTROPHIL	-0.226771	-0.16491	-0.176881	-0.162344	-0.12711	-0.113211	-0.220606	-0.0673945	-0.284765	-0.230216	-0.13364	-0.00570629	-0.057114	-0.284984	-0.233409	0.0269749	-0.495912	-0.271756	-0.225192	-0.0641977	-0.260568	-0.291418	-0.079948	-0.291197	-0.234703	-0.139072	-0.378692	-0.0777995	-0.222547	-0.208516	-0.221336	-0.283198	-0.384005	-0.154277	-0.223759	-0.166945	-0.350487	-0.344225	-0.257503	-0.0707584	-0.0350285	0.0158768	-0.319242	-0.296554	-0.247104	-0.0417226	-0.250363	-0.179734
GSE3982_NEUTROPHIL_VS_EFF_MEMORY_CD4_TCELL_UP	NEUTROPHIL	-0.148202	-0.0964849	-0.156605	-0.0840343	-0.136449	-0.0752593	-0.240233	-0.0846366	-0.0763721	-0.195629	-0.00955898	-0.145691	0.0170796	-0.221898	0.0013297	-0.11791	-0.31747	-0.256501	-0.239538	-0.0439559	-0.184868	-0.293505	-0.099128	-0.265218	-0.149604	-0.208041	-0.255856	0.101166	-0.247444	-0.286999	-0.0886864	-0.0826786	-0.259297	-0.172989	-0.18431	-0.0771895	-0.121841	-0.248189	-0.0757387	-0.14919	-0.221992	-0.126792	-0.150285	-0.0472163	-0.257981	-0.137433	-0.253792	-0.0191527
GSE3982_NEUTROPHIL_VS_NKCELL_UP	NEUTROPHIL	-0.149268	-0.160825	-0.209126	-0.0571206	-0.0491018	-0.258804	-0.200682	-0.0342781	0.00753989	-0.257281	-0.0446387	-0.0957094	-0.101758	-0.331264	-0.20215	-0.0126399	-0.330583	-0.455855	-0.16583	-0.0826712	-0.224735	-0.293555	-0.0251995	-0.191005	-0.123688	-0.197508	-0.056335	-0.13776	-0.368969	-0.351736	-0.207657	-0.244893	-0.220857	-0.299298	-0.129762	0.112449	-0.263449	-0.398898	-0.268727	0.0610736	-0.102642	-0.110137	-0.0971727	-0.129935	-0.165221	0.0308084	-0.3569	-0.29155
GSE22886_NAIVE_CD4_TCELL_VS_NKCELL_DN	NKCELL	0.185239	0.0317361	0.169773	0.215694	-0.138777	0.13602	-0.185354	0.0649359	-0.113783	0.137048	0.119092	-0.0165071	0.130385	0.0559242	0.0703719	0.123004	0.165838	-0.22317	0.018189	0.151133	-0.0072235	-0.0334089	-0.0304928	-0.130486	-0.113901	-0.156118	-0.156807	0.0320003	-0.145229	-0.128055	0.193238	0.0225146	-0.0773715	-0.0516776	0.215277	-0.0661063	0.0732541	-0.0678629	0.0842725	0.102504	-0.0949217	0.159902	0.029221	0.0923583	-0.154431	-0.020062	-0.0260886	0.128382
GSE22886_NAIVE_CD8_TCELL_VS_NKCELL_DN	NKCELL	-0.0699166	0.0931292	-0.00278259	0.117363	-0.151722	0.230649	-0.263754	0.011079	0.0221141	0.0206927	0.0826433	0.0273398	0.0157691	-0.117107	-0.146393	0.202611	-0.0168422	-0.312927	0.121265	0.234482	-0.0305398	-0.174917	0.194846	0.00113893	-0.187981	-0.089605	-0.137559	-0.270412	-0.13768	-0.0472784	0.188208	-0.020734	-0.129156	-0.290001	0.237618	0.045911	0.0659668	-0.335508	0.0781658	0.16846	0.123337	0.195601	-0.110853	-0.102703	-0.191466	0.0746816	-0.173173	-0.00226226
GSE22886_NAIVE_TCELL_VS_NKCELL_DN	NKCELL	0.0279455	0.0395719	0.140171	0.168733	-0.126875	0.061198	-0.209515	-0.048823	0.0378764	0.0391906	0.0899382	0.105421	0.199382	-0.198846	0.0134845	0.0950907	0.0957559	-0.312915	-0.150981	0.0661764	-0.137791	-0.154466	0.0885455	0.0394966	-0.115466	-0.173805	-0.125755	0.0148355	-0.148926	-0.225335	0.217917	-0.0985562	-0.18204	-0.35077	0.17132	0.0878263	0.0672459	-0.277648	0.11364	0.0655273	-0.0195338	0.0671007	-0.101841	-0.177161	-0.267371	-0.00574061	-0.207291	0.0135775
GSE27786_LIN_NEG_VS_NKCELL_DN	NKCELL	-0.0465544	-0.0718207	-0.167122	-0.0888524	-0.14665	-0.0660217	-0.144015	-0.107235	-0.084701	-0.0212611	-0.0664578	-0.107041	-0.079467	-0.0228907	-0.134907	0.11372	-0.100227	-0.115653	0.095107	0.0814073	-0.108069	-0.33222	-0.00317221	-0.142635	-0.240537	-0.0488753	-0.170881	-0.0247644	-0.14735	0.0204936	-0.123573	-0.0509407	-0.0349759	-0.0441441	-0.0889894	-0.160451	-0.137467	-0.209272	-0.0588002	0.0360807	-0.0737764	0.101546	-0.0819346	-0.203569	-0.320598	0.145372	-0.209868	0.102354
GSE27786_NKCELL_VS_ERYTHROBLAST_UP	NKCELL	0.238298	0.0665893	-0.0294112	0.160347	-0.137119	0.0701659	0.0904624	0.0787072	0.0752542	0.0726215	0.279102	0.0031685	0.0109118	0.159402	0.0713986	0.0780383	0.0337926	0.108598	-0.0733463	0.0301065	0.0214659	0.207655	0.0367238	-0.267018	-0.0574827	-0.267083	-0.107245	-0.0352435	-0.110322	0.139736	0.129217	-0.00405561	-0.0260289	-0.098481	0.144012	-0.156355	-0.0268247	-0.208086	0.0372789	-0.0227641	-0.0161617	-0.156164	-0.046896	0.127152	-0.124967	0.00395182	0.0219456	-0.132003
GSE27786_NKCELL_VS_MONO_MAC_UP	NKCELL	0.0501266	-0.0790296	-0.106025	-0.0518474	-0.299252	-0.0620297	-0.246354	-0.145189	-0.0424895	-0.123186	-0.126282	-0.0536788	-0.0382581	-0.0914648	-0.100945	-0.148577	-0.19692	-0.097583	-0.187328	-0.105175	-0.0913057	-0.318594	-0.150672	-0.127138	-0.258355	-0.242801	-0.32906	-0.196686	-0.262959	-0.0404921	-0.04834	-0.218838	-0.154584	-0.134674	-0.288392	-0.0676016	-0.190599	-0.021305	-0.117305	-0.192432	-0.195175	-0.0656166	-0.168063	-0.29323	-0.115883	-0.0781512	-0.0367208	-0.102702
GSE27786_NKCELL_VS_NEUTROPHIL_UP	NKCELL	-0.153126	-0.105342	-0.163014	-0.0355373	-0.116296	-0.198652	-0.0327325	0.0707733	-0.0502563	-0.0936485	-0.114365	-0.116861	-0.0666085	0.0497454	-0.229045	-0.194362	0.0255642	-0.0352885	-0.152372	-0.229882	-0.219341	-0.163151	-0.0990791	-0.0246403	-0.225716	-0.258408	-0.200919	-0.153234	-0.111638	-0.129753	-0.0157765	-0.113146	-0.314918	-0.135988	-0.219563	-0.155472	-0.131498	-0.0790122	-0.166071	-0.151242	-0.260879	-0.122276	-0.164382	-0.230644	-0.213809	-0.185822	-0.0304777	-0.101967
GSE27786_NKCELL_VS_NKTCELL_DN	NKCELL	0.104346	0.0995218	0.307122	0.0225816	-0.0308799	-0.0859876	-0.0102257	-0.0281046	-0.00617871	0.216678	0.202181	0.05405	0.157747	0.161535	0.0113617	-0.0185359	0.0459614	0.221798	0.0780685	0.0465209	-0.166914	0.160015	-0.0944942	-0.327976	-0.119149	-0.200681	-0.27185	-0.28011	0.118815	-0.179403	0.0558127	-0.0508562	-0.0700696	-0.0177375	0.0125207	-0.2262	0.156396	0.000340048	0.0450376	-0.281935	-0.261664	-0.121824	-0.0158427	-0.0523006	-0.0453066	-0.0482434	0.00237002	0.0549098
GSE3982_EOSINOPHIL_VS_NKCELL_DN	NKCELL	-0.101993	-0.143295	0.0798973	0.0194234	-0.0429614	0.100936	-0.0356604	-0.156878	-0.00968999	-0.117971	-0.00689935	0.0865143	0.101139	0.00335952	0.0608552	-0.0239102	0.184159	-0.0896292	-0.198224	-0.207373	-0.0696351	-0.0822107	-0.220633	0.0594114	-0.107481	-0.25738	-0.115501	0.0609184	-0.148472	-0.0651456	-0.106134	-0.0967669	-0.0378746	-0.0068276	-0.0959774	-0.14744	-0.0580889	-0.0550565	0.0493443	-0.0335172	-0.227384	-0.132373	-0.0733341	-0.118136	-0.00671232	-0.205521	-0.127457	-0.14253
GSE3982_NEUTROPHIL_VS_NKCELL_DN	NKCELL	0.0790293	-0.0779798	0.0867606	0.0091786	-0.0120906	0.0994113	0.0640208	-0.0478116	-0.102229	0.0169423	0.0120702	-0.0344128	0.189631	0.0607385	0.0468224	-0.193948	0.192971	0.0804658	0.0467526	-0.223072	-0.21348	0.0746025	-0.189549	-0.00294711	-0.024495	-0.159384	-0.062382	-0.0240949	0.0619878	-0.128946	-0.0407998	0.075593	-0.0405428	-0.0211173	-0.0135169	-0.150659	0.121093	0.0845154	-0.111751	-0.282986	-0.0860499	-0.091774	0.0630799	0.0579017	-0.00925735	-0.26397	0.0234471	0.0564287
GSE27786_CD4_TCELL_VS_NKTCELL_DN	NKT_CELL	0.124313	0.0343417	0.0933762	-0.037751	-0.0733717	0.015155	0.102471	0.228697	0.0808727	0.106401	0.219632	-0.0213177	0.0810638	0.113547	0.166864	0.0802058	-0.126957	-0.0510348	0.047033	0.0386281	-0.0493494	0.108264	0.0498817	0.0419733	-0.218024	-0.178547	-0.254736	0.155009	0.057735	-0.094282	0.136218	0.0188197	-0.0122474	0.157979	-0.049059	-0.00420848	0.0127404	-0.013058	-0.0955145	0.0104616	0.0589244	-0.0736083	-0.155915	-0.074251	0.232122	0.0294101	-0.0725973	0.0299542
GSE27786_NKTCELL_VS_ERYTHROBLAST_UP	NKT_CELL	-0.0620509	-0.0372243	0.0422128	-0.0328035	-0.0448694	0.0689753	0.058926	0.0109572	-0.183615	-0.0754584	0.00390676	0.0907308	0.0385599	0.052437	0.207568	-0.0457378	-0.0529158	-0.0280675	0.0353035	-0.112969	0.0892107	0.048177	-0.0888746	-0.054862	0.0117669	-0.227423	0.0748803	-0.116898	-0.2262	0.0233364	0.113705	-0.000374293	-0.145756	0.0792378	-0.129375	-0.216316	-0.157922	-0.118406	-0.0254649	-0.0519487	-0.327783	-0.11982	-0.0556544	0.0359028	0.0244594	-0.262338	-0.0617975	-0.118457
GSE27786_NKTCELL_VS_MONO_MAC_UP	NKT_CELL	-0.031813	-0.000981987	0.0375438	0.0148155	-0.157599	-0.00210859	-0.0676927	0.0212414	0.00501418	0.0648975	0.125338	0.0913671	0.0510101	-0.026603	-0.000314991	-0.160582	-0.0571394	0.0140412	-0.050892	-0.117109	-0.160546	0.0156806	-0.114113	-0.306638	-0.186815	-0.191507	-0.314331	-0.148676	-0.129965	0.068521	-0.0185252	-0.062844	-0.169567	-0.0488877	-0.0526832	-0.11369	-0.213769	0.0445205	-0.0537279	-0.246009	-0.252737	-0.199271	-0.164028	-0.227216	-0.0725903	-0.18989	0.0845693	-0.0673133
GSE27786_NKTCELL_VS_NEUTROPHIL_UP	NKT_CELL	0.028532	-0.00737316	0.0414838	0.0136439	-0.0908796	-0.0634065	-0.0324615	-0.00354309	-0.117695	0.0857556	-0.128308	0.0151229	-0.0191346	-0.00106828	-0.100471	-0.170549	0.0147338	0.0791325	-0.131893	-0.137099	-0.12292	7.25608e-05	-0.149373	-0.185818	-0.170837	-0.238974	-0.146721	0.0839456	-0.00991265	0.0424158	0.0166325	-0.0297723	-0.158496	-0.0247144	-0.149494	-0.289505	-0.0635356	0.0548397	-0.0568666	-0.189819	-0.271766	-0.174128	-0.107106	-0.0222684	0.0511551	-0.217688	-0.0136844	-0.00159702
GSE3039_NKT_CELL_VS_ALPHABETA_CD8_TCELL_UP	NKT_CELL	0.0543689	0.0562168	-0.0947836	-0.108617	-0.077485	0.0168641	-0.0218806	-0.164719	0.0869979	0.0718295	-0.118669	0.0452414	0.0196804	0.00830516	-0.00811352	-0.130437	-0.0433703	-0.0130032	-0.123312	-0.242153	-0.185426	-0.0370007	-0.152819	-0.112412	-0.147122	-0.146632	-0.186508	-0.073185	0.0041205	0.0234642	0.0479676	-0.0848867	0.0242887	0.0674342	0.0196163	-0.0789627	0.00276835	0.123237	-0.102719	-0.278463	-0.228906	-0.370765	-0.112297	-0.0388602	0.0872518	-0.0511769	0.0265812	0.0510241
GSE11924_TFH_VS_TH1_CD4_TCELL_DN	TH1	0.151462	-0.099578	0.0578726	0.0533355	-0.0578517	0.0304377	-0.00589224	0.060911	0.120605	0.123764	-0.0558605	-0.0027402	0.161327	-0.0412191	0.0617498	0.021016	0.0414261	0.0314399	0.0708285	0.0315671	-0.0492588	0.155312	-0.0723148	0.0582314	0.0506852	-0.0565616	-0.0545822	-0.326227	0.0701852	-0.0459116	0.0834327	0.0175994	-0.0489825	-0.0516849	0.0259362	-0.174743	0.091017	0.160022	-0.161342	-0.203722	-0.0554986	-0.277891	-0.0662858	0.116894	-0.0687981	-0.161513	0.0965193	-0.0399507
GSE11924_TH1_VS_TH17_CD4_TCELL_UP	TH1	-0.171675	-0.107642	-0.0459538	0.00629692	-0.0961091	-0.335119	-0.16755	-0.15122	-0.172846	-0.184896	-0.199388	-0.240305	-0.255181	-0.378212	-0.0924057	-0.226114	-0.129844	-0.103697	-0.16436	-0.195479	-0.149681	-0.414465	-0.184428	-0.171384	-0.143495	-0.103893	-0.0398545	-0.243792	-0.210952	-0.0885812	-0.225107	-0.249096	-0.128457	-0.206874	-0.0932276	0.154698	-0.172869	-0.0932838	-0.139754	-0.223098	-0.0713959	-0.074331	-0.153472	-0.0508052	-0.311656	-0.0950377	-0.254695	-0.117638
GSE11924_TH1_VS_TH2_CD4_TCELL_UP	TH1	0.163531	-0.0675344	-0.0538152	-0.208362	-0.050799	-0.273482	-0.048037	-0.139456	-0.0147236	-0.0784877	-0.0541106	-0.0968594	0.063684	0.0400973	-0.0352009	-0.0610738	0.0192629	0.0215149	0.0975724	-0.133443	-0.227805	0.0801585	-0.200014	0.0603202	-0.0557621	-0.210559	-0.194927	-0.104717	-0.152456	-0.0917009	-0.309939	-0.0224209	-0.0432905	-0.0122641	-0.284688	-0.109037	-0.143256	0.0256634	-0.202367	-0.0855109	-0.297173	-0.198036	-0.0260385	-0.203606	0.146715	-0.137743	-0.0881154	0.0273686
GSE14026_TH1_VS_TH17_UP	TH1	0.0220929	0.119201	0.284406	0.114123	0.0366604	0.0273095	-0.000851575	0.0927016	-0.0132376	0.107453	0.107344	0.0619351	-0.0396786	0.0343933	-0.0252027	-0.0144457	-0.212577	0.0592061	0.000582316	0.100546	0.101496	-0.00784189	-0.0277394	-0.0658067	-0.0380873	-0.00182206	-0.0554375	0.110837	0.0497501	0.0118931	-0.00831667	-0.0821307	-0.0941874	0.0547474	-0.0989333	0.0969716	-0.049584	-0.0452774	0.0971507	-0.0936077	0.203928	0.141081	-0.103117	-0.0978921	0.0363253	0.214564	0.0488258	-0.0451236
GSE14308_TH1_VS_INDUCED_TREG_UP	TH1	-0.210754	-0.0232729	-0.0509269	-0.241522	-0.121019	-0.0764743	-0.195382	-0.110168	0.0295251	0.0399809	-0.134789	0.0358522	-0.150767	-0.192367	0.00152566	-0.0935683	-0.117936	-0.149144	-0.211853	-0.144955	-0.0147043	-0.182231	-0.0418808	-0.036282	-0.132687	0.0330441	-0.228502	0.0283879	-0.225839	0.024233	-0.0349146	-0.243032	-0.14172	-0.179676	-0.026076	0.00684598	-0.111641	-0.231592	-0.147246	-0.0371904	-0.00270835	0.0540946	-0.0812161	-0.138905	-0.157683	-0.120289	0.0015985	-0.0335478
GSE14308_TH1_VS_NAIVE_CD4_TCELL_UP	TH1	-0.24815	-0.0785137	-0.18345	-0.221851	-0.241661	-0.0665137	-0.16683	-0.0434803	-0.150288	-0.129951	-0.166372	0.00762625	0.131157	-0.101159	0.0430993	-0.0736113	-0.201866	-0.186247	-0.0593797	-0.265679	-0.104706	-0.198905	-0.0121666	-0.306447	-0.153192	-0.0662813	-0.262801	-0.123252	-0.108072	-0.0335709	-0.0319449	-0.0963607	-0.118836	-0.0289675	-0.243319	-0.314896	-0.302025	-0.0975463	-0.260218	-0.274768	-0.183452	-0.125599	-0.107865	-0.156245	-0.244418	-0.213678	-0.246236	-0.0591274
GSE14308_TH1_VS_NATURAL_TREG_UP	TH1	-0.00657918	-0.231806	-0.225068	-0.14941	-0.0932669	-0.162781	-0.180314	-0.282702	-0.241361	-0.100444	-0.143324	-0.107958	0.0442836	-0.0490369	-0.107278	-0.189781	-0.0629944	-0.066486	-0.157899	-0.241642	-0.239844	-0.253115	-0.11598	-0.0421216	-0.114253	-0.084623	-0.103813	-0.0150515	-0.114385	-0.222621	-0.0573877	-0.169764	-0.00545167	0.151451	-0.23034	-0.211486	-0.140287	0.15367	-0.239504	-0.193639	-0.272284	-0.211883	0.0155144	-0.0848131	0.0783037	-0.229373	-0.263418	-0.242876
GSE14308_TH1_VS_TH17_UP	TH1	-0.0536582	0.0958823	-0.0451432	-0.0252007	-0.0520306	0.0205323	-0.0423911	-0.0665277	-0.0738876	-0.0224748	-0.0360337	-0.11555	0.0622973	-0.197815	-0.115586	-0.0896422	-0.137665	-0.28286	-0.195776	-0.138964	-0.189865	-0.299515	0.0638331	-0.20962	-0.315499	-0.220558	-0.200717	-0.0262134	-0.236875	-0.128645	0.133436	-0.18385	-0.111196	-0.273135	-0.132739	0.130068	-0.252785	-0.201957	-0.00579936	-0.0965965	-0.0998559	0.0647065	-0.0629628	-0.236927	-0.129415	-0.140472	-0.302056	-0.0608771
GSE14308_TH2_VS_TH1_DN	TH1	-0.0391234	-0.151049	-0.00544415	-0.0212839	-0.116195	0.0068132	0.173481	0.0368371	-0.0940947	-0.0419273	0.092845	-0.0952387	-0.0045367	-0.0604691	0.0481879	-0.285145	-0.213028	-0.164953	0.00929302	-0.130477	-0.165221	-0.125539	-0.0996684	-0.118076	-0.011185	0.0194425	-0.0586995	0.0402289	-0.0114809	-0.0975626	-0.00647949	0.00606838	-0.0355005	-0.00786467	-0.124646	-0.143889	-0.084669	-0.191718	-0.144834	0.0350029	-0.109162	-0.0679499	-0.147758	-0.195519	-0.0106124	-0.136479	-0.098408	0.0522866
GSE32901_NAIVE_VS_TH1_CD4_TCELL_DN	TH1	-0.104177	0.247892	0.0841746	0.0140878	0.2633	0.15528	0.174425	0.105821	-0.0824458	0.145929	0.107481	0.246185	0.0960459	-0.106166	-0.078087	0.174831	-0.180368	-0.213707	0.0425084	0.0790331	-0.00568225	0.014475	0.19568	-0.222529	-0.0896449	-0.123194	-0.114173	-0.00117986	0.0603861	-0.0568611	-0.0605221	0.162132	-0.165007	-0.130485	0.0918656	0.133906	-0.0344576	-0.0732298	0.00901502	0.0666994	0.16054	0.296689	0.194021	0.0313589	0.0469828	0.183352	0.0998431	-0.0396462
GSE32901_TH1_VS_TH17_ENRICHED_CD4_TCELL_UP	TH1	0.191535	0.0287951	0.239068	0.287877	0.0256509	0.0257804	-0.0214408	0.11342	0.0501619	0.125939	0.122467	-0.00736648	0.0790604	-0.0512823	-0.0654143	0.10297	-0.145895	-0.187797	0.0184889	0.0492094	-0.0364757	-0.0765589	0.0757235	-0.0551009	-0.175017	0.0119656	-0.130506	0.218562	-0.180219	-0.119006	0.133037	-0.038408	-0.0199311	-0.100119	0.208388	0.057655	0.0681307	-0.0708897	0.1071	0.178463	0.0268305	0.13556	0.0483826	0.0266438	-0.100398	0.0265217	-0.00698355	-0.014787
GSE32901_TH1_VS_TH17_NEG_CD4_TCELL_UP	TH1	-0.363385	-0.261483	-0.235568	-0.215688	-0.321939	-0.217118	-0.158241	-0.233681	-0.30199	-0.235192	-0.135723	-0.307803	-0.105279	-0.343309	-0.176654	-0.115569	-0.216124	-0.0807566	-0.335521	-0.36697	-0.294697	-0.175875	-0.179193	-0.00823324	-0.3927	-0.387106	-0.453276	-0.256372	-0.324137	-0.181278	-0.107177	-0.320015	-0.331122	-0.327098	-0.0547316	-0.324417	-0.330031	-0.166446	-0.283918	-0.241624	-0.213061	-0.371177	-0.254921	-0.408431	-0.245246	-0.198762	-0.155331	-0.319066
GSE3982_BASOPHIL_VS_TH1_DN	TH1	0.0416366	0.0290656	0.170234	0.0371903	-0.128863	0.0802829	0.11499	-0.044335	0.123825	0.145089	0.176193	0.163453	0.214659	0.0400672	0.164891	0.088769	0.124513	0.0986253	-0.0781824	-0.116221	-0.0290389	0.0450199	-0.175037	0.0437517	-0.0962933	-0.151515	-0.15038	0.107263	-0.0106191	0.159337	0.239495	-0.167357	0.0356828	0.119014	-0.000391683	0.00542978	0.0890154	-0.0628816	-0.101963	-0.0989419	-0.317606	-0.318321	0.0177138	0.039672	0.142717	0.0443572	0.0111917	0.0453997
GSE3982_BCELL_VS_TH1_DN	TH1	-0.363013	-0.334896	-0.167263	-0.236134	-0.362817	-0.125883	-0.182798	-0.121782	-0.237257	-0.181763	-0.0978953	-0.245507	-0.0671383	-0.151234	-0.182021	-0.176844	-0.261365	-0.293266	-0.263492	-0.291031	-0.231902	-0.290193	-0.320406	-0.0732399	-0.419277	-0.310965	-0.372476	-0.11637	-0.135967	-0.105979	-0.0669593	-0.165882	-0.173556	-0.328308	-0.183624	-0.197359	-0.232326	-0.0786781	-0.299766	-0.211031	-0.219287	-0.241862	-0.304469	-0.0948896	-0.218648	-0.284076	-0.250245	-0.022508
GSE3982_CENT_MEMORY_CD4_TCELL_VS_TH1_DN	TH1	-0.206885	0.027962	0.02029	0.0193058	-0.00709294	-0.00326435	0.153482	-0.00774421	-0.0763256	0.132229	0.117925	0.240151	0.161999	-0.0187593	0.0442347	0.126004	-0.230024	0.147102	-0.0128936	-0.0852387	0.108772	-0.0195271	-0.138569	-0.203036	-0.0148442	-0.153104	0.0773028	-0.167516	0.109343	0.151845	0.0941938	-0.0368925	-0.13774	-0.0749468	-0.0581427	-0.0874249	0.036786	0.00991379	-0.299455	-0.137125	-0.135544	-0.194183	-0.0275127	0.0683234	0.0114901	-0.15944	-0.0777307	0.0493025
GSE3982_DC_VS_TH1_DN	TH1	0.316928	0.028128	0.151557	-0.0303534	0.0184059	0.100902	-0.0500547	0.0273022	-0.0368164	0.0702164	-0.0572791	0.188585	0.163632	0.164614	0.0603022	0.0728247	0.0297967	0.195634	0.15795	-0.044597	0.0954352	0.0879361	-0.121684	0.0211008	-0.189507	-0.160057	-0.0511719	-0.0817424	0.311396	0.0712187	-0.278633	-0.14798	-0.119461	-0.0382171	-0.273901	0.143094	-0.00397547	-0.103427	0.144608	-0.151318	-0.251483	-0.13937	-0.0842304	-0.130624	0.151046	0.0486859	0.0825948	-0.12174
GSE3982_EFF_MEMORY_CD4_TCELL_VS_TH1_DN	TH1	-0.347247	-0.392862	-0.133642	-0.390216	-0.317822	-0.240921	-0.209781	-0.280475	-0.300043	-0.233158	-0.343687	-0.272198	-0.0983995	-0.242241	-0.260994	-0.171548	-0.223656	-0.0794014	-0.305834	-0.352906	-0.324563	-0.21472	-0.260393	-0.281954	-0.190985	-0.351603	-0.202228	-0.210806	-0.084199	-0.123174	-0.181289	-0.175443	-0.365396	-0.0228949	-0.287959	-0.335487	-0.171151	-0.0679654	-0.369645	-0.240184	-0.414432	-0.385142	-0.333296	-0.168894	-0.211198	-0.333629	-0.185615	-0.120602
GSE3982_EOSINOPHIL_VS_TH1_DN	TH1	-0.0326143	0.0545874	0.156991	0.0585617	0.0943603	0.112853	0.116691	0.0955219	0.0807537	0.148168	0.230246	0.204042	0.103309	-0.0504517	0.066991	0.143102	0.220571	0.230951	0.0179661	-0.0175921	2.78709e-05	-0.0273015	-0.119468	-0.261017	-0.0736191	-0.348525	-0.0169195	-0.149637	-0.0183774	-0.0219535	0.0782297	-0.0960859	-0.142082	0.0968663	-0.119677	-0.0787636	0.00250048	-0.047527	-0.0788864	-0.281648	-0.0947846	-0.131976	0.0469153	0.17202	-0.00604397	-0.0656982	0.104372	0.00204737
GSE3982_MAC_VS_TH1_DN	TH1	-0.193044	-0.0415609	-0.0189256	-0.21591	-0.187181	-0.207253	-0.175718	-0.145802	-0.35461	-0.312699	-0.127566	-0.0965819	-0.17514	-0.140813	-0.187288	-0.100467	-0.120825	-0.13143	-0.0303969	-0.206981	-0.00100205	-0.202579	-0.154613	-0.165252	-0.339848	-0.259316	-0.404942	-0.246876	-0.261195	-0.128261	-0.328668	-0.077082	-0.313834	-0.391157	-0.300047	-0.20017	-0.272469	-0.131765	-0.209573	-0.0901212	-0.0238396	-0.0309843	-0.212514	-0.296232	-0.155823	-0.183586	-0.218759	-0.191607
GSE3982_MAST_CELL_VS_TH1_DN	TH1	-0.0943206	-0.252538	0.0936166	-0.192977	-0.0721567	-0.139378	-0.09714	-0.158209	-0.218804	-0.0606622	-0.210849	-0.220743	-0.280854	-0.29221	-0.234807	-0.0955646	-0.164967	-0.128411	-0.257987	-0.0513252	-0.244627	-0.19803	-0.331888	-0.288359	-0.245648	-0.331801	-0.231383	-0.145818	-0.193135	-0.24527	-0.13052	-0.205847	-0.2513	-0.172652	-0.273441	-0.178856	-0.191978	-0.136589	-0.216208	-0.269446	-0.368458	-0.314651	-0.13546	-0.00644562	-0.296243	-0.244797	0.0060272	-0.0901064
GSE3982_MEMORY_CD4_TCELL_VS_TH1_DN	TH1	-0.183637	-0.0536945	0.0236076	-0.065462	-0.140545	0.0575739	0.0516926	-0.0707842	-0.106537	0.116674	-0.072037	0.11496	0.0398622	-0.0636343	0.0382891	0.0488569	-0.32351	0.107248	-0.181512	-0.165363	-0.142425	-0.0268371	-0.220721	-0.229909	-0.117807	-0.290097	-0.137093	-0.13551	0.215156	0.0965986	0.183919	-0.134101	-0.268369	-0.083514	-0.119829	-0.179382	0.0509986	0.0814431	-0.26509	-0.215433	-0.252521	-0.255289	-0.0798646	0.0811249	0.160275	0.00720706	-0.134365	-0.115276
GSE3982_NEUTROPHIL_VS_TH1_DN	TH1	0.0920656	0.241743	0.232474	0.0924193	0.0087588	0.249385	0.285542	0.0283114	0.0639487	0.229751	0.118323	0.161612	0.151716	0.257258	0.244623	0.0513	0.181689	0.17746	0.0305773	-0.0609986	0.00535161	0.214278	0.0671163	-0.0439041	-0.00172261	-0.244212	-0.00275884	-0.0825278	0.102955	0.248654	0.0146916	0.0305899	-0.100872	0.0960323	0.127112	0.00527711	0.0809053	0.129248	0.123571	-0.0769295	-0.122688	-0.0715726	0.0764008	0.187947	0.162073	0.199775	-0.101507	-0.0377608
GSE3982_NKCELL_VS_TH1_DN	TH1	0.12345	0.0381096	0.162104	-0.00393829	0.0228809	0.0674357	0.239268	-0.132945	-0.0680448	0.169726	0.111613	0.0783929	0.259901	0.113228	0.0439296	0.00162319	0.00339714	0.12519	-0.0587089	-0.148435	-0.0658574	0.000201817	-0.22378	-0.00458877	-0.135428	-0.0847383	-0.0463677	-0.197179	0.269959	0.186651	0.0408662	0.191993	-0.0847604	0.0595701	0.0267736	-0.134139	-0.0412404	0.0487202	-0.0946631	-0.162157	-0.268455	-0.179118	0.203979	0.150701	0.238682	0.0628452	0.100341	0.0422999
GSE43863_TH1_VS_TFH_EFFECTOR_CD4_TCELL_UP	TH1	0.092348	-0.0701252	0.0200853	0.152798	-0.214373	0.154107	-0.0294203	0.14963	-0.0657429	-0.03086	-0.00306591	-0.119051	0.0326821	0.164998	0.0499224	-0.219752	0.0360792	-0.175524	-0.0823656	0.0823149	0.16017	-0.0979223	-0.110103	0.135507	-0.115413	-0.1149	-0.117893	0.183258	-0.0555965	-0.133132	0.0258287	0.036061	0.131105	-0.154305	0.0335842	0.101157	0.173536	-0.0102439	0.00529981	0.185542	0.0383541	-0.329502	0.102639	-0.106613	-0.237304	0.0240593	0.103914	-0.0821874
GSE43863_TH1_VS_TFH_MEMORY_CD4_TCELL_UP	TH1	0.189503	0.141606	0.287704	0.194878	0.0429471	0.211583	0.259628	0.181229	0.177132	0.191052	0.130444	0.292414	0.226778	0.169546	0.248722	0.0410599	0.13638	0.23628	0.0738727	0.0471965	0.118873	0.24278	-0.1027	-0.200468	-0.0634405	-0.366357	0.00655254	-0.0730215	0.18691	0.194399	0.187592	0.0184926	-0.159732	0.133915	0.103355	-0.148918	0.174693	0.121671	0.0462051	-0.261513	-0.1051	-0.138444	0.226929	-0.0119233	0.185079	-0.0201609	0.0166931	0.0700615
GSE46242_TH1_VS_ANERGIC_TH1_CD4_TCELL_UP	TH1	-0.114598	0.0782789	-0.0495869	-0.00394571	0.169703	0.217009	-0.135585	0.170098	0.161158	0.100542	0.225615	0.0200898	0.0483342	-0.0270499	0.112974	0.195216	-0.0983269	-0.0738701	0.201281	0.181529	0.139972	-0.119599	0.0906671	-0.086181	0.0527295	0.0594842	0.100973	0.171301	-0.125467	0.0635814	0.195201	0.00216184	-0.111352	-0.243617	0.0867042	0.0310155	-0.0474779	-0.0992584	-0.0688482	-0.0344065	0.148951	0.166945	0.177953	0.0332231	-0.090323	-0.203424	0.000726433	-0.148111
GSE46242_TH1_VS_ANERGIC_TH1_CD4_TCELL_WITH_EGR2_DELETED_UP	TH1	-0.205353	0.117975	-0.102146	0.0411051	0.162598	0.0504513	-0.124833	0.134466	-0.0174405	0.059395	0.232867	0.177617	-0.0165424	-0.24212	0.0780854	0.229674	-0.242558	-0.151474	0.101234	-0.0350967	-0.0322783	-0.23589	0.197399	-0.075537	0.0304342	0.0360094	-0.0791512	0.20364	-0.127905	-0.144636	-0.0152105	-0.0470866	-0.159223	-0.159389	-0.191259	-0.0268815	-0.121947	0.0167147	-0.161472	0.110794	0.159399	0.11246	-0.0348184	-0.181556	0.0357151	0.0486176	-0.00166909	-0.160274
GSE5960_TH1_VS_ANERGIC_TH1_UP	TH1	-0.126768	0.0166041	-0.133054	-0.12201	-0.171082	-0.0853353	-0.117168	-0.184932	-0.253869	-0.123622	-0.142732	-0.100781	-0.0225744	-0.269646	-0.0644364	-0.0963462	-0.145043	-0.168297	-0.147433	-0.131769	-0.0991736	-0.224707	-0.20608	-0.2429	-0.260774	-0.305743	-0.314526	-0.281088	-0.250701	-0.155975	-0.160748	-0.197515	-0.213074	-0.188565	-0.32651	-0.232482	-0.247172	-0.187093	-0.217313	-0.254186	-0.198635	-0.163365	-0.0483705	-0.1811	-0.122233	-0.168346	-0.267486	-0.0983182
GSE11924_TFH_VS_TH17_CD4_TCELL_DN	TH17	0.1346	0.0599169	0.0416548	-0.151359	0.0703845	0.186588	0.228247	-0.00597823	0.0648294	0.191098	0.0748191	0.0348939	0.218189	0.13698	0.05065	0.0795761	0.231387	0.0916518	-0.0416738	0.0321535	-0.0417385	0.288958	-0.0448235	0.126677	-0.0435043	-0.0884872	-0.0932391	-0.110771	0.273526	0.165992	0.0800885	-0.102002	-0.0177088	0.0654598	0.186853	-0.121131	0.31931	-0.0532562	0.0174248	-0.267242	-0.26659	-0.243979	-0.0687416	-0.0249309	0.247117	-0.0495477	0.0499619	0.0489909
GSE11924_TH1_VS_TH17_CD4_TCELL_DN	TH17	0.0734093	-0.0712719	0.0747319	-0.122683	-0.133466	-0.0648991	0.0134069	-0.085287	-0.042458	0.0333282	-0.0303367	0.0395348	-0.0992163	0.0421403	-0.104396	0.100434	0.0333382	-0.0622028	0.15935	-0.00989041	0.0618775	-0.0507302	-0.116855	0.175049	0.102713	0.0548663	-0.0898607	-0.123475	-0.0328076	-0.0691726	0.0242543	0.0266698	-0.0287399	-0.105259	0.0378141	0.0314807	0.0140898	-0.202135	-0.0728866	0.0230199	-0.112321	-0.0908884	0.0336476	-0.0563624	-0.153062	0.0686941	0.0178558	0.148343
GSE11924_TH2_VS_TH17_CD4_TCELL_DN	TH17	0.118403	0.0766228	0.073812	-0.0329375	-0.0150925	-0.0999847	-0.104384	0.026395	0.0312564	-0.0783701	0.039957	0.0225408	-0.0405336	0.0704743	0.191676	0.0146357	0.0419136	0.0400716	-0.139724	0.118418	0.00468162	0.000906147	0.0314501	-0.130197	-0.0729888	-0.0419218	-0.215048	-0.194363	-0.169052	-0.0242457	-0.132666	-0.0770681	0.0446942	-0.0465314	-0.202438	-0.019851	-0.166708	-0.09208	-0.0604356	-0.0245953	0.023318	0.00107771	-0.0410892	-0.118123	-0.173269	-0.0499092	-0.0638341	-0.114013
GSE14026_TH1_VS_TH17_DN	TH17	-0.0271248	0.061492	0.0577297	0.0159222	0.0950091	-0.172351	-0.210794	-0.0308901	-0.00113148	-0.0779683	-0.238767	0.209109	0.0912275	0.0932862	-0.0183172	-0.104024	-0.0555793	0.0662916	-0.255521	0.030507	-0.214355	0.144697	0.0568737	-0.0374907	0.106835	0.126425	0.129078	-0.0492884	0.013377	0.0173015	0.0670461	0.193428	-0.0365463	-0.0314032	0.16228	-0.261533	-0.044344	0.0363882	0.188751	-0.0239066	-0.198322	0.0746504	0.0236555	-0.168451	0.0858232	-0.140872	0.152914	-0.147494
GSE14308_TH1_VS_TH17_DN	TH17	-0.217905	-0.268958	-0.287462	-0.0748448	-0.29873	-0.25257	-0.162601	-0.226486	-0.230423	-0.159588	-0.137633	-0.216905	-0.247769	-0.204781	-0.158513	-0.213912	-0.185261	-0.252623	-0.24858	-0.119618	-0.14824	-0.253448	-0.10949	-0.168133	-0.292038	-0.147389	-0.350783	-0.258821	-0.368788	-0.286589	-0.0950361	-0.222468	-0.253781	-0.402224	-0.243919	-0.204981	-0.152307	-0.123988	-0.0514908	-0.161733	-0.1692	-0.161269	-0.277169	-0.248024	-0.265841	-0.156373	-0.329502	-0.0958544
GSE14308_TH17_VS_INDUCED_TREG_UP	TH17	-0.127267	-0.268131	-0.0306445	-0.0750052	-0.0481135	-0.0770916	-0.24235	-0.278416	-0.189188	-0.0611717	-0.196028	-0.204466	-0.0351135	-0.182199	-0.16671	-0.123272	-0.0549006	-0.279659	-0.193828	-0.0383133	-0.0641796	-0.074521	-0.234514	-0.205596	-0.204842	-0.194737	-0.15367	-0.132448	-0.286123	-0.213521	-0.152572	-0.167052	-0.16241	-0.10368	0.00067946	-0.274695	-0.121021	-0.249879	-0.143281	-0.164347	-0.182596	-0.169954	-0.107395	-0.144111	-0.292511	-0.162887	-0.253267	-0.287624
GSE14308_TH17_VS_NAIVE_CD4_TCELL_UP	TH17	-0.100601	-0.0873016	0.0288133	-0.0855521	-0.11689	0.0650673	-0.0306287	0.0477413	0.00823769	0.0569627	0.0627558	-0.0650955	0.0337376	0.0308551	0.209153	-0.154575	-0.107091	-0.0511406	-0.0415145	-0.14813	-0.00455746	0.0031158	-0.07966	-0.136508	0.0703391	-0.0712985	0.0995974	-0.229708	-0.00209428	-0.0945932	0.163814	-0.103994	-0.0961556	-0.0401927	0.0753742	-0.101204	0.0123131	-0.116609	-0.101956	-0.179636	-0.120978	-0.167423	-0.0448891	0.106756	-0.119982	-0.0143066	-0.12964	-0.0275535
GSE14308_TH17_VS_NATURAL_TREG_UP	TH17	-0.0293522	-0.0744261	-0.149938	-0.0777092	-0.140678	-0.0567092	-0.0516597	-0.154658	-0.0676849	-0.0297092	-0.103837	0.0601218	0.0175444	-0.0410991	-0.322602	-0.0807733	-0.0951125	-0.114133	-0.0495242	-0.163323	-0.198703	-0.224209	-0.163022	0.145172	-0.098164	-0.0463895	-0.0956205	-0.201684	-0.0402989	-0.133348	0.0065014	-0.00246425	-0.089512	-0.119399	-0.0344414	-0.188158	0.0504775	-0.18876	-0.132309	-0.170023	-0.232649	-0.0931683	-0.125301	0.0258561	0.0771065	-0.0808023	-0.136874	-0.014082
GSE14308_TH2_VS_TH17_DN	TH17	-0.244629	-0.281507	-0.184951	-0.258784	-0.247158	-0.151043	-0.352908	-0.212389	-0.274561	-0.290771	-0.287647	-0.0943238	-0.210251	-0.277783	-0.215539	-0.0613887	-0.0687958	-0.290313	-0.190197	-0.220522	-0.125216	-0.298697	-0.140835	-0.203037	-0.119801	-0.135083	-0.194191	-0.212276	-0.282735	-0.276878	-0.271322	-0.148853	-0.23663	-0.319859	-0.257277	-0.17205	-0.243093	-0.219659	-0.253531	-0.0659671	-0.233488	-0.193039	-0.180327	-0.212949	-0.232882	-0.29299	-0.19846	-0.280179
GSE32901_NAIVE_VS_TH17_ENRICHED_CD4_TCELL_DN	TH17	0.126677	0.246234	0.260933	0.33686	-0.0764242	0.152183	0.0895651	-0.0307332	0.122733	0.270568	0.217033	0.12717	0.0995848	0.0266941	0.162147	0.16373	0.0162723	-0.0961397	0.0384105	0.096596	0.199699	0.119569	0.14899	-0.210198	-0.214488	-0.178191	-0.243597	0.197067	0.0714483	0.201313	0.137836	-0.191486	0.0493314	-0.138474	0.232843	0.045577	0.223686	-0.0133198	0.0970561	0.200554	-0.14787	0.0313738	0.0542342	-0.132375	0.133625	0.0153275	-0.174435	0.0536958
GSE32901_TH1_VS_TH17_ENRICHED_CD4_TCELL_DN	TH17	-0.110282	-0.0694076	-0.036581	-0.0080968	0.0151364	-0.317188	-0.126535	-0.227991	-0.128685	-0.00597957	-0.0390534	0.0309249	-0.155937	0.006431	-0.045931	-0.0123365	-0.0900233	-0.255624	-0.095939	-0.192343	-0.200374	-0.123028	-0.141282	-0.199807	-0.144594	-0.218905	-0.160134	-0.198628	-0.209977	-0.240709	0.00385909	-0.178588	-0.198119	-0.190727	-0.207109	-0.106555	-0.2306	-0.186253	-0.354496	-0.31063	-0.319852	-0.178292	-0.160727	-0.034998	-0.295585	-0.165607	-0.112129	0.0370593
GSE32901_TH17_EMRICHED_VS_TH17_NEG_CD4_TCELL_UP	TH17	-0.0909864	-0.000571546	-0.123732	-0.128911	0.0326504	-0.157825	0.0232202	0.278981	-0.0333585	-0.0486097	0.034307	0.157799	-0.302886	0.046004	-0.0296512	0.136307	-0.162027	-0.00760782	0.237069	-0.0272712	0.324637	-0.0738279	-0.00971168	0.176143	0.0381659	-0.104219	-0.0395399	0.0133842	0.0877498	-0.0715245	0.0605318	0.191187	0.0131461	-0.00968936	-0.232489	-0.131533	-0.0808535	0.0809096	-0.133914	-0.168447	0.0128579	0.309232	0.0160118	0.0858267	-0.250803	0.0518444	-0.157096	-0.0130905
GSE11924_TH1_VS_TH2_CD4_TCELL_DN	TH2	-0.208698	-0.140945	-0.292491	0.128781	-0.170654	0.0496519	0.0444139	-0.294898	0.0734323	-0.0699293	0.0193489	-0.0969528	-0.026009	-0.0100527	-0.162139	-0.107952	0.111719	-0.166361	-0.0411285	-0.0334168	-0.0118758	-0.174146	-0.185301	0.0593359	-0.217059	0.0342892	-0.00277549	0.0447911	-0.146416	0.169982	0.246934	0.0518831	-0.00453399	-0.0673225	0.283215	0.0249587	0.0439615	-0.269546	0.00295846	0.216817	-0.104043	-0.0707206	0.00841613	0.165807	-0.263813	0.086025	-0.304902	0.175953
GSE11924_TH2_VS_TH17_CD4_TCELL_UP	TH2	-0.243961	-0.264474	-0.341074	-0.308738	-0.126682	-0.238081	-0.0299707	-0.254176	-0.0414039	-0.207591	-0.282733	-0.220994	-0.0929682	-0.218943	-0.166566	-0.195577	-0.175925	-0.325736	-0.287994	-0.216197	-0.170259	-0.287186	-0.116262	-0.0923215	-0.161103	-0.0984735	-0.0113519	-0.129068	-0.0714462	0.0447678	-0.0269391	-0.11419	-0.105698	-0.119001	-0.0670946	-0.116396	-0.125654	-0.336961	-0.16685	-0.184415	-0.251094	-0.262318	-0.0640301	-0.0316778	-0.181862	-0.191075	-0.207455	-0.151262
GSE13306_TREG_RA_VS_TCONV_RA_UP	TREG	-0.179909	-0.291363	-0.12406	-0.0424382	-0.0119562	-0.302215	-0.236978	-0.218473	0.0072767	-0.140044	-0.200065	-0.195586	-0.0787061	-0.0300629	-0.280792	-0.274138	-0.01943	-0.113733	-0.281373	-0.0162963	-0.186609	-0.208061	-0.171952	-0.147452	-0.26901	-0.100968	-0.177248	0.0300708	-0.199635	-0.203754	0.0157287	-0.198485	-0.0734223	-0.175408	-0.143323	-0.1099	-0.0532321	-0.0960743	-0.254974	-0.0778038	-0.150957	-0.211582	-0.012366	-0.0216964	-0.0872465	-0.0917472	-0.0644086	-0.214439
GSE13306_TREG_VS_TCONV_LAMINA_PROPRIA_UP	TREG	-0.249062	-0.295157	0.0234981	-0.077527	-0.148429	-0.351616	-0.185618	-0.0538786	-0.0439395	-0.141558	-0.194884	-0.288005	-0.164913	-0.116737	-0.108952	-0.154012	-0.395702	-0.0642574	-0.036153	-0.0510935	-0.263442	-0.33275	-0.234242	-0.050677	-0.0993161	-0.138167	-0.101762	-0.223704	-0.17482	-0.216236	0.0551373	-0.00926545	-0.012166	-0.194394	-0.0295031	-0.0626198	-0.236709	-0.171827	-0.354794	-0.139939	-0.185227	-0.0970356	0.125739	0.00749917	-0.376863	-0.141422	-0.366127	0.059857
GSE13306_TREG_VS_TCONV_UP	TREG	-0.106571	-0.16161	-0.306061	-0.230562	-0.0815339	-0.101078	-0.0225081	-0.131018	-0.143071	-0.0819242	-0.313223	-0.159617	-0.245495	-0.00528667	-0.0982185	-0.213448	-0.143587	0.0222498	0.134794	-0.262774	-0.0718911	-0.223503	-0.174525	0.0408521	0.175285	0.221139	0.12322	-0.13559	-0.189798	0.000437913	-0.0318222	-0.0542135	0.150685	-0.168538	-0.0957331	0.0289139	0.00855963	0.0562848	-0.135198	-0.0368782	-0.0377433	-0.0740023	-0.0241225	-0.05263	-0.170937	-0.0575871	-0.0550052	0.0701651
GSE14308_NAIVE_CD4_TCELL_VS_NATURAL_TREG_DN	TREG	-0.0243625	-0.136749	0.0774344	0.0190037	-0.140075	-0.177352	-0.138414	-0.109522	-0.0765088	0.0224385	-0.0591011	0.024982	0.0536106	-0.156148	0.0859614	-0.144993	-0.1465	-0.280829	0.0576512	-0.0725742	-0.22612	-0.225674	-0.0166736	-0.0823244	0.00492565	0.047126	0.0859167	-0.128712	-0.266174	-0.215074	0.145162	-0.13828	-0.164975	-0.0704986	-0.196905	0.0603207	-0.141013	-0.0895617	-0.158133	-0.193451	-0.14639	-0.286417	-0.133137	-0.137405	-0.0368966	0.0522247	0.0164701	0.0111022
GSE14308_TH17_VS_NATURAL_TREG_DN	TREG	-0.00517215	-0.17141	-0.0132064	-0.280494	0.00901963	-0.0523812	0.0140672	0.0473578	0.0371195	-0.19991	-0.155106	-0.119072	-0.0405301	0.0395277	-0.271423	-0.189422	-0.11043	-0.0908126	-0.320964	-0.0983357	-0.131418	-0.0729099	-0.148862	-0.0429376	-0.187707	-0.23585	-0.105972	-0.156673	-0.263894	-0.214577	-0.10791	-0.10674	-0.257887	-0.167496	-0.167779	0.0180082	0.0509675	-0.250302	-0.102052	-0.100679	-0.134454	0.0942516	-0.120051	-0.0832806	-0.179881	-0.0460669	-0.124457	-0.0852954
GSE14415_NATURAL_TREG_VS_TCONV_UP	TREG	-0.283091	-0.189864	-0.163598	-0.150073	-0.205003	-0.307202	-0.054045	-0.0155669	-0.00228244	-0.178331	-0.122298	-0.272813	0.0234165	-0.0507488	-0.135126	-0.238319	-0.214039	0.000956154	-0.244478	-0.0677797	0.0812531	-0.227695	-0.0701509	-0.0592876	-0.261261	0.0409439	-0.10548	0.0254367	-0.391849	0.0985089	-0.119211	-0.177183	-0.151637	-0.118168	-0.259757	-0.0518687	-0.3703	-0.270061	0.0725166	0.101296	0.00581902	-0.0652952	-0.11932	-0.17612	-0.0585772	0.0459641	-0.264026	-0.0318157
GSE15659_TREG_VS_TCONV_UP	TREG	-0.115843	-0.425587	-0.0138966	-0.340119	-0.207085	0.0753249	-0.0675275	-0.0098421	-0.240754	-0.120241	-0.160212	-0.0528725	0.135473	0.068981	0.145609	-0.22227	-0.0196799	-0.183155	-0.00229016	0.16604	0.0569372	0.146489	-0.226521	0.158369	-0.209281	0.0591778	-0.0237021	0.0741575	0.260487	-0.2197	-0.279919	-0.0887161	0.171835	-0.0266697	-0.0314567	-0.105422	-0.17666	-0.223789	0.18966	0.0987014	-0.1708	-0.0202757	-0.255909	-0.260833	-0.0898799	0.125867	-0.0628454	-0.0442536
GSE17580_TREG_VS_TEFF_UP	TREG	-0.127284	-0.00463503	-0.149557	-0.102709	0.0162852	-0.0983672	-0.0270637	-0.0423079	-0.218135	-0.0288788	-0.153015	-0.198605	-0.0548945	-0.0120455	-0.274763	-0.0157099	0.0473409	-0.212065	-0.126635	-0.193563	-0.110387	-0.242356	-0.118924	0.0448284	0.00533112	-0.0383077	0.000578915	-0.0819456	0.0699002	-0.0716322	-0.0436479	-0.201061	-0.0652368	-0.265125	-0.064989	-0.237521	-0.134614	-0.127408	-0.105345	-0.240349	-0.12955	-0.0369028	0.129882	-0.118554	-0.127063	-0.0772874	-0.083765	-0.136413
GSE19512_NAUTRAL_VS_INDUCED_TREG_UP	TREG	-0.477333	-0.399196	-0.305722	-0.460808	-0.237555	-0.458268	-0.283578	-0.206305	-0.429441	-0.34557	-0.374154	-0.336792	-0.381415	-0.377344	-0.408568	-0.258583	-0.347011	-0.228577	-0.0793852	-0.00912954	-0.188553	-0.149129	-0.273195	0.107721	-0.00495296	-0.0185661	-0.126494	-0.188209	-0.235285	-0.346073	-0.251136	-0.305393	-0.322849	-0.361405	-0.243942	-0.271801	-0.235727	-0.223016	-0.392354	-0.340902	0.0237442	-0.151449	-0.199965	-0.225454	-0.278176	-0.117715	-0.326613	-0.258302
GSE20366_TREG_VS_NAIVE_CD4_TCELL_DEC205_CONVERSION_UP	TREG	-0.267679	-0.123661	-0.258211	-0.28358	-0.123171	-0.0420954	-0.215697	-0.313198	-0.18905	-0.291156	-0.199434	-0.12902	-0.269505	-0.219236	-0.165209	-0.145135	-0.398639	-0.386377	-0.279553	-0.242743	-0.226116	-0.469104	-0.0923966	-0.263416	-0.17441	0.0432418	-0.166359	-0.132789	-0.245797	-0.389461	-0.227773	-0.257219	-0.283277	-0.112411	-0.192481	-0.176754	-0.280527	-0.331885	-0.226172	-0.156674	-0.187904	-0.258756	-0.251939	-0.263399	-0.359426	-0.136474	-0.220637	-0.243205
GSE20366_TREG_VS_NAIVE_CD4_TCELL_HOMEOSTATIC_CONVERSION_UP	TREG	-0.255489	-0.0622265	-0.0312492	-0.0330004	-0.00646849	-0.111494	-0.114613	-0.0416514	-0.180387	-0.0510549	0.0480667	0.0138591	-0.113041	-0.182885	0.0361607	-0.0444282	-0.0153595	-0.185763	-0.0186241	-0.00374285	-0.202736	-0.288895	-0.0193212	-0.234179	-0.0613586	0.00647863	-0.0583887	-0.0195169	-0.00851174	-0.214323	-0.0208217	-0.169057	-0.17767	-0.0825781	0.00686779	0.142371	-0.173281	0.0426795	-0.184657	-0.0808642	0.180649	-0.180871	-0.0405913	-0.104146	0.0694245	0.210443	-0.177462	-0.203529
GSE20366_TREG_VS_NAIVE_CD4_TCELL_UP	TREG	-0.207546	-0.105577	-0.0318298	0.0537872	0.13312	-0.083159	0.0186812	-0.302437	-0.107897	0.0833698	-0.00941918	-0.0366545	-0.257429	-0.123813	-0.13922	0.00568067	-0.178244	-0.123164	-0.053328	0.0262041	0.159313	-0.131913	0.0352393	0.0563892	-0.206276	-0.0139028	-0.0921502	0.071688	-0.0765882	-0.00361664	0.0662462	0.0308032	0.0492096	-0.0758122	0.0645618	0.149876	-0.00226936	-0.265619	-0.0849454	0.0867162	0.185072	-0.0786525	-0.0676261	0.0980717	-0.013789	0.156079	-0.232354	-0.145687
GSE20366_TREG_VS_TCONV_UP	TREG	-0.283799	-0.269476	0.0112623	-0.149446	-0.0868088	-0.193233	-0.155453	-0.0669387	-0.174145	-0.0457703	-0.152719	-0.188154	-0.309793	-0.0485452	-0.345009	-0.206851	-0.0298105	0.0332032	-0.12462	-0.03589	-0.114145	-0.301059	-0.0731204	0.17733	0.114457	0.243103	0.206381	-0.242902	-0.0736536	-0.100905	0.122735	-0.0151446	0.0832909	-0.156728	0.00216983	-0.0548528	-0.12057	-0.164426	-0.0418458	-0.107609	0.027163	-0.14467	0.157506	-0.0147685	-0.0235056	0.0847876	-0.183839	-0.0265754
GSE22045_TREG_VS_TCONV_UP	TREG	0.0322688	0.0232672	0.154984	0.092931	-0.115634	0.0239987	-0.0666911	-0.165394	-0.03854	0.236356	0.139558	-0.233504	-0.0523182	-0.0623525	0.0386473	-0.215347	-0.240356	-0.386029	-0.221912	-0.143764	-0.11515	-0.197209	0.038238	-0.147095	0.010626	-0.0134378	-0.00777024	0.0924742	-0.202007	0.113202	0.167345	0.261532	0.0154676	-0.0954166	0.237503	-0.01164	0.101146	0.0672196	0.12239	0.195723	-0.024477	0.10211	-0.0284084	0.0180911	-0.134893	0.085122	0.229696	0.122272
GSE24210_TCONV_VS_TREG_DN	TREG	-0.218436	-0.0836322	-0.0546035	-0.307391	-0.114603	-0.0996597	-0.293935	-0.107289	-0.147196	-0.291645	-0.232537	-0.0605118	-0.207656	-0.100366	-0.183415	-0.0157507	-0.0552484	-0.112897	-0.0197924	-0.041067	-0.0780548	-0.112068	0.105452	0.00622507	0.190187	0.149784	-0.127387	0.144076	-0.0722566	-0.0781587	-0.222392	-0.114367	-0.0528634	0.0163457	-0.287459	-0.18597	-0.151562	-0.155404	-0.0905372	0.00454589	-0.0863353	0.000360295	0.0761971	0.0263367	-0.0275328	-0.285936	-0.0350525	-0.123001
GSE25087_FETAL_VS_ADULT_TREG_DN	TREG	-0.16707	-0.215039	-0.241633	-0.225768	-0.147781	-0.234571	-0.204311	-0.140436	-0.272088	-0.168588	-0.285235	-0.261723	-0.0794653	-0.253164	-0.183751	-0.23548	-0.241389	-0.189419	-0.0982663	-0.224772	-0.0678703	-0.370515	-0.154654	-0.278409	-0.263758	-0.178033	-0.13709	-0.273923	-0.236896	-0.400697	-0.0107524	-0.250276	-0.305728	-0.456659	-0.228797	-0.088468	-0.286557	-0.352813	-0.1787	0.000280767	-0.0452723	-0.231371	0.0173291	-0.198463	-0.334464	-0.115577	-0.17382	-0.13749
GSE25087_TREG_VS_TCONV_ADULT_UP	TREG	-0.367559	-0.155144	-0.297621	-0.352954	-0.188506	-0.262287	-0.173026	-0.340355	-0.126533	-0.179501	-0.394808	-0.363028	-0.258606	-0.374266	-0.297666	-0.230794	-0.40877	-0.415976	-0.301898	-0.270419	-0.245498	-0.517824	-0.199475	-0.235131	-0.213932	-0.101893	-0.163301	-0.268839	-0.182792	-0.138799	-0.174099	-0.209074	-0.183012	-0.379523	-0.327568	-0.36461	-0.202549	-0.399603	-0.364727	-0.118811	-0.243501	-0.344706	-0.198255	-0.211171	-0.211482	-0.230294	-0.243818	-0.270346
GSE25087_TREG_VS_TCONV_FETUS_UP	TREG	-0.222603	-0.0306342	-0.0538207	0.0741145	-0.104854	-0.0451682	-0.291533	-0.255296	-0.0596643	-0.100942	-0.177757	-0.105376	-0.117912	-0.0532864	-0.00571208	-0.19277	-0.348016	-0.210578	-0.170838	-0.26088	-0.219414	-0.243846	-0.251873	-0.0971535	-0.214083	-0.132655	-0.0409051	-0.0441359	-0.0293592	-0.0940086	-0.0532129	-0.117147	-0.0576809	-0.0416	-0.121365	-0.134668	-0.117014	-0.0671375	-0.088454	-0.0774972	-0.16603	-0.262211	-0.0671667	0.0588496	-0.0577708	-0.0482782	-0.0922633	-0.0793124
GSE35543_IN_VITRO_ITREG_VS_CONVERTED_EX_ITREG_DN	TREG	-0.284769	-0.221968	-0.343491	-0.246875	-0.271724	-0.243458	-0.189217	-0.318233	-0.161125	-0.309002	-0.288719	-0.280239	-0.222898	-0.0915965	-0.169362	-0.298885	-0.132978	-0.263543	-0.387307	-0.129883	-0.219254	-0.285364	-0.100242	-0.0737296	-0.150304	0.00659898	-0.288694	-0.197686	-0.147017	-0.278177	-0.160345	-0.327209	-0.153255	-0.249682	-0.187894	-0.312663	-0.130844	-0.0888535	-0.153231	-0.115442	-0.2563	-0.239752	-0.169054	-0.0866884	-0.015442	-0.101175	-0.386422	-0.0891383
GSE35543_IN_VIVO_NTREG_VS_CONVERTED_EX_ITREG_DN	TREG	-0.209525	-0.404242	-0.544665	-0.201019	-0.277525	-0.285088	-0.23741	-0.180986	-0.354562	-0.460184	-0.366759	-0.419681	-0.383615	-0.143046	-0.48641	-0.302136	-0.349724	-0.30904	-0.342502	-0.0448547	-0.0226585	-0.138251	-0.408971	0.117517	0.21712	0.178765	0.0470052	0.121885	-0.074764	-0.286001	-0.426017	-0.394531	0.231693	0.0609599	-0.158475	0.0117245	-0.18475	0.0753026	-0.161075	-0.101281	0.055358	-0.0787675	-0.346123	-0.0977892	-0.148327	-0.0585734	-0.391214	-0.348376
GSE35543_IN_VIVO_NTREG_VS_IN_VITRO_ITREG_DN	TREG	-0.168305	-0.314351	-0.321674	-0.14747	-0.0152965	-0.279168	-0.188871	-0.10752	-0.250933	-0.310464	-0.159747	-0.278359	-0.271394	-0.210544	-0.18333	-0.0691457	-0.153572	-0.272228	-0.170239	0.0198044	-0.325995	-0.26659	-0.105169	0.0880207	0.101428	0.132721	0.175908	-0.0261402	-0.190259	-0.414182	-0.267122	-0.124207	-0.0573544	-0.103147	-0.0984253	-0.0445936	-0.132114	-0.0568093	-0.212392	-0.143182	-0.110936	-0.031548	-0.111118	-0.105737	-0.084142	-0.174515	-0.0671398	-0.0856844
GSE35543_IN_VIVO_NTREG_VS_IN_VITRO_ITREG_UP	TREG	-0.189606	0.0791645	-0.205185	-0.287724	-0.136936	-0.0157033	-0.252745	-0.263205	-0.180953	-0.178228	-0.228386	-0.0275621	-0.0588807	0.0732185	-0.203703	-0.196087	-0.234955	-0.240121	-0.108831	-0.120231	-0.199258	-0.0514346	-0.175612	-0.00152328	-0.0039128	-0.00203156	0.112525	-0.0593541	-0.110103	-0.294703	-0.0800303	-0.00610596	0.195546	-0.230836	0.0337052	0.178937	-0.158003	-0.237491	-0.157259	-0.0389346	-0.0300599	-0.0885366	-0.191271	-0.184086	-0.0406042	0.156134	0.157759	0.0468457
GSE37605_NOD_VS_C57BL6_IRES_GFP_TREG_UP	TREG	-0.278745	-0.216972	-0.27587	-0.18297	-0.278318	-0.25142	-0.180408	-0.126429	-0.223022	-0.274602	-0.22008	-0.41917	-0.319344	-0.180096	-0.213893	-0.15668	-0.249907	-0.231031	-0.195474	-0.0211121	-0.280905	-0.270044	-0.109027	0.092868	-0.0146579	0.0855472	0.0753788	-0.268909	-0.0765443	-0.169023	-0.232577	-0.123602	-0.226106	-0.206184	-0.195793	-0.0642626	-0.0900537	-0.304397	-0.235932	-0.118893	-0.0787424	-0.0986951	-0.0422227	-0.029462	-0.280369	-0.0437607	-0.215736	0.00132551
GSE37605_TREG_VS_TCONV_C57BL6_FOXP3_FUSION_GFP_UP	TREG	-0.322377	-0.317523	-0.217478	-0.221309	-0.287272	-0.152664	-0.0885945	-0.334018	-0.264729	-0.242399	-0.145099	-0.375351	-0.103732	-0.0880799	-0.158583	-0.184359	-0.289267	-0.259095	-0.124403	-0.0901576	-0.224643	-0.0829267	-0.0766555	0.203721	-0.281065	0.0143087	-0.128784	-0.262147	-0.370513	-0.166579	-0.152789	-0.168493	-0.0257314	-0.263565	-0.312436	-0.137997	-0.416457	-0.360252	-0.129811	-0.0446315	-0.0634087	-0.353352	-0.202291	-0.284826	-0.216475	-0.19442	-0.287892	-0.0348866
GSE37605_TREG_VS_TCONV_C57BL6_FOXP3_IRES_GFP_UP	TREG	-0.271546	-0.208525	0.040776	-0.266508	-0.140222	-0.310146	0.366799	-0.0313558	-0.436469	-0.302941	-0.166039	-0.249145	-0.371254	-0.263347	-0.21678	-0.363042	-0.0057595	-0.0993155	0.0514754	-0.293506	-0.127521	-0.403839	-0.0260968	-0.0871316	-0.0213412	0.221569	-0.0968144	-0.501752	-0.139308	-0.174437	-0.221931	-0.243672	0.0595827	0.0239404	-0.451211	0.00435681	-0.0896887	-0.323183	-0.0413915	-0.146526	-0.0475494	-0.0648249	-0.321715	-0.289408	-0.117189	0.305216	-0.0675691	-0.130346
GSE37605_TREG_VS_TCONV_NOD_FOXP3_FUSION_GFP_UP	TREG	-0.185594	-0.374654	-0.353032	-0.318157	-0.473445	-0.251909	-0.29282	-0.291001	-0.463207	-0.444724	-0.428503	-0.219733	-0.259395	-0.531806	-0.481151	-0.333631	-0.394275	-0.31017	-0.412085	-0.394372	-0.249548	-0.426152	-0.324017	-0.0520607	-0.26357	-0.124089	-0.241179	-0.407857	-0.391955	-0.192766	-0.573289	-0.247417	-0.137109	0.0139697	-0.356696	0.0135026	-0.437716	-0.113439	-0.121009	-0.11007	-0.105799	-0.147691	-0.442278	-0.196758	-0.144795	0.0693087	-0.102036	-0.260419
GSE40443_INDUCED_VS_TOTAL_TREG_DN	TREG	-0.357299	-0.152194	-0.148968	-0.322155	-0.170001	-0.0749527	-0.103106	-0.270068	-0.024926	-0.208061	-0.105383	-0.234527	0.127216	-0.548392	-0.0872933	-0.155596	-0.430884	-0.174555	-0.188119	-0.30322	-0.206953	-0.329608	-0.130302	0.140198	-0.0457235	-0.0840247	-0.213216	0.0407172	-0.382535	-0.105271	-0.260272	-0.133206	-0.0905655	-0.209291	-0.244646	-0.145122	-0.311831	-0.273116	-0.267085	0.0547137	-0.123205	-0.174611	-0.127862	-0.272509	-0.407359	-0.0784703	-0.267789	-0.10876
GSE40443_INDUCED_VS_TOTAL_TREG_UP	TREG	0.011106	-0.183155	-0.100669	-0.181374	0.0876668	-0.00105814	-0.151816	-0.283337	-0.0467117	-0.108014	-0.150538	-0.16983	-0.0358401	-0.00755526	-0.101486	-0.0773861	-0.198585	-0.112953	-0.328983	-0.124775	-0.163427	-0.21659	-0.161229	-0.032062	0.215036	0.127563	0.00197972	-0.184197	-0.061716	-0.203178	-0.134506	-0.0631436	-0.0477879	-0.04099	-0.356701	-0.219586	-0.223183	-0.190524	0.0141568	-0.104848	-0.143264	-0.174318	-0.118292	-0.0692596	-0.0501411	-0.22249	-0.160908	-0.228911
GSE40685_NAIVE_CD4_TCELL_VS_TREG_DN	TREG	0.0137133	-0.263246	-0.0334467	-0.0352795	-0.136259	-0.0107293	-0.242052	-0.265344	-0.24137	-0.256174	-0.166379	-0.234227	0.0648801	-0.0745029	0.0786918	-0.132825	0.00978834	-0.00275793	-0.163507	0.122097	-0.00192199	0.0403133	-0.102108	0.204202	-0.150934	-0.212507	-0.247851	-0.0086963	-0.279026	-0.0463323	-0.152611	-0.0575204	0.0622765	0.0405162	-0.2125	-0.127484	-0.170998	-0.146334	-0.0528413	-0.00918532	-0.141074	-0.104832	-0.0846824	-0.172145	-0.125953	-0.198833	-0.135392	-0.161328
GSE6875_TCONV_VS_TREG_DN	TREG	-0.164124	-0.0287261	-0.0751517	-0.289259	-0.105067	-0.223363	0.0220606	-0.17084	-0.21457	0.01761	-0.0490252	-0.120705	0.0252011	0.00717813	-0.0374496	-0.0274098	-0.179678	-0.116154	-0.154304	-0.100422	-0.133397	-0.126936	-0.0345756	-0.0442867	0.0219412	-0.129651	0.0540329	-0.105489	0.0193954	-0.128927	0.13484	-0.131648	-0.222462	0.0604701	-0.292399	-0.146634	-0.215411	-0.051208	-0.134912	-0.115315	-0.158871	-0.236723	-0.0377665	-0.0934471	0.0885637	-0.197717	-0.0818879	0.150039
GSE7460_TCONV_VS_TREG_LN_DN	TREG	-0.416331	-0.126951	-0.0655748	0.0460145	0.187241	-0.058791	-0.0972305	-0.196756	-0.0659781	-0.107476	0.0692432	-0.154611	-0.2854	-0.0715741	-0.189442	-0.0631614	-0.167474	-0.205173	-0.142305	-0.170666	-0.00210404	-0.135111	0.0188207	0.0194567	-0.0370866	0.00540962	0.281417	0.115456	-0.253642	-0.0972056	-0.217435	-0.225674	0.0640432	-0.113788	0.0720695	0.180095	-0.0703824	-0.228659	-0.132202	0.0854585	0.203403	0.16137	0.0733678	0.162214	-0.190728	-0.107784	0.00589285	-0.240369
GSE7460_TREG_VS_TCONV_ACT_UP	TREG	-0.160609	-0.133636	0.046756	0.278676	-0.0150859	-0.0417435	0.0868894	-0.0638915	0.0414079	-0.079042	0.146345	-0.147612	0.00906254	-0.0624199	0.0451786	-0.137075	-0.12532	-0.000511878	-0.164727	-0.0662386	-0.114182	-0.165885	-0.13191	-0.142187	-0.0954731	-0.206029	0.206194	0.0326788	0.025303	0.173466	0.163323	0.0221022	0.0325296	-0.0434838	0.156533	-0.0512291	0.0702852	-0.0759191	-0.0274086	0.265867	0.00132153	-0.0243553	0.23877	0.0564264	-0.149875	0.120785	-0.22288	0.21227
GSE7852_TREG_VS_TCONV_FAT_UP	TREG	-0.170231	-0.210185	-0.307107	-0.105611	-0.10657	-0.210974	-0.147913	0.0603129	-0.161199	-0.00275546	-0.188095	-0.29515	-0.243746	-0.177309	-0.0702582	0.0304872	-0.322436	-0.123379	-0.144641	-0.115091	-0.0274695	-0.308579	-0.151158	-0.020607	-0.0418329	0.0875469	0.110949	-0.0270644	-0.0161038	0.0421683	0.021082	-0.0237147	-0.0736833	-0.255288	-0.102815	-0.175332	0.0577585	-0.0761507	-0.222885	-0.017306	-0.0761122	-0.176392	0.0936792	0.00736001	-0.0761475	-0.229739	-0.115342	0.0296104
GSE7852_TREG_VS_TCONV_LN_UP	TREG	-0.358043	-0.109497	-0.238246	-0.162719	0.0241952	-0.0865915	-0.222815	-0.273066	-0.147387	-0.102548	-0.0986002	-0.181532	-0.238097	-0.0903088	-0.28436	-0.232003	-0.161408	-0.214821	-0.123816	-0.091368	-0.27699	-0.130519	-0.00306853	0.00437907	-0.103627	-0.013952	0.219548	-0.0210307	-0.197156	-0.150275	-0.0598026	-0.0422939	0.0904122	-0.183466	0.0761755	0.0736201	-0.0565288	-0.214552	-0.124356	0.172224	-0.030209	0.0473194	0.0688724	0.169499	-0.146538	-0.0253718	-0.0453587	-0.112608
GSE7852_TREG_VS_TCONV_UP	TREG	-0.314183	-0.171344	-0.087609	0.00103516	0.144062	-0.229965	-0.021999	-0.297588	-0.131282	0.0890818	-0.0565179	-0.27318	-0.20222	-0.129179	-0.175947	-0.0511339	-0.193072	-0.152257	0.0437074	-0.0758003	-0.163303	-0.262342	0.0119519	0.0642243	0.132039	0.155683	0.311409	-0.103067	-0.226874	0.0358456	0.0368087	-0.141458	0.0343443	-0.152757	0.136412	-0.113966	0.048077	-0.261594	-0.203332	-0.0896199	-0.02375	-0.182295	0.1772	-0.0238484	0.0490358	-0.0583612	-0.145918	-0.123051
[truncated: 67 more columns]
