# Supplementary material for: Integrated Proteogenomic Characterization Identifies Breast Cancer Immune Subgroups and Subtype-Specific Therapeutic Strategies
Source: Research (Wash D C). 2026 May 12;9:1271. doi: 10.34133/research.1271 (PMC13161541; doi:10.34133/research.1271)
Supplement: Supplementary 1 — Figs. S1 to S5 Tables S1 to S11 [file research.1271.f1.zip › Table S3 PDC000173-108sample.xlsx]

## Sheet: Sheet1
Gene	A2_A0D0_01A	BH_A0HK_01A	C8_A12T_01A	A2_A0D2_01A	C8_A12U_01A	AR_A1AS_01A	A2_A0EV_01A	AN_A0AM_01A	D8_A142_01A	A2_A0SW_01A	AO_A0JL_01A	BH_A0BV_01A	A2_A0T6_01A	E2_A158_01A	E2_A15A_01A	A2_A0T7_01A	C8_A12Q_01A	A8_A079_01A	A2_A0YF_01A	BH_A0DD_01A	BH_A0E9_01A	A2_A0YG_01A	E2_A150_01A	BH_A18N_01A	A2_A0YM_01A	BH_A0C7_01A	A2_A0SX_01A	A7_A0CD_01A	C8_A12W_01A	AN_A0AL_01A	A7_A0CE_01A	BH_A0C0_01A	A2_A0YC_01A	A7_A0CJ_01A	AO_A12F_01A	A2_A0YL_01A	A8_A06Z_01A	A2_A0D1_01A	A2_A0CM_01A	A8_A09G_01A	C8_A131_01A.1	C8_A134_01A	A8_A09I_01A	C8_A12L_01A	A2_A0EX_01A	AN_A0FL_01A	BH_A0DG_01A	AN_A0AS_01A	AO_A0JC_01A
A1BG	1.69501	2.6735	1.24619	1.00873	0.939675	0.8178	1.64784	0.768315	1.39026	1.18289	1.20832	1.44121	1.58018	0.496556	0.779557	1.62907	1.22679	0.917046	1.31876	0.928644	2.29854	1.72923	2.31073	1.07793	2.7516	1.4744	1.57784	2.97873	1.37527	1.03347	1.24429	1.44302	1.03435	0.755267	0.954725	2.0554	0.801939	2.64392	0.825761	1.38467	0.922035	1.02903	1.5245	0.83975	0.957082	1.01485	0.885002	2.83721	0.749047
A2M	1.679	1.89888	0.990154	0.951341	1.07776	0.701378	1.36793	0.569045	1.12386	1.24501	1.20534	1.03862	0.855546	0.455173	0.941376	1.51711	1.48471	1.08909	1.78722	0.502702	1.78273	2.12087	1.96105	0.772168	4.90345	1.0889	1.96013	2.12651	1.04145	1.32053	1.49087	1.68723	0.608478	0.49853	1.62495	1.52556	0.749704	2.42282	0.921357	0.840538	1.27635	1.1279	1.1734	0.804517	0.927498	0.878237	0.80628	1.7384	0.659394
A2ML1	0.214186	0.276813	0.305427	0.792449	0.615392	0.577908	0	0	0	0.399117	0.639749	0.370466	0.932027	5.77412	1.13454	0.50605	0.430892	0.30797	0.296114	0.375339	0.576473	0.564842	4.81377	0.539576	1.82037	0.565471	1.51126	0.569335	0.582953	0.585204	0.704649	0.561696	0.489617	0.630804	2.19296	1.25577	0.77486	0.968772	3.03912	0.798131	1.81649	1.63948	0.780761	4.95038	0.875325	0	0	0	0.51713
AAAS	2.59443	1.59191	1.11986	1.30188	0.909709	1.12067	1.13745	1	1.08276	0.757492	0.768351	0.840589	1.09688	1.21702	1.01152	2.09023	1.82846	1.12356	0.830886	1.71371	1.03562	1.05726	2.36114	1.16748	0.75132	0.932197	0.866471	1.93344	2.00616	1.01749	1.16552	1.88451	1.00119	1.13792	1.01018	1.95189	0.835878	2.0502	1.07313	1.42696	0.972857	1.02004	1.53645	1.24994	0.985555	1.17618	1.0158	1.41957	0.962274
AACS	0.873261	0.676669	0.911806	0.686821	0.966609	0.898691	0.804384	0.679218	1.06075	0.66671	0.596559	0.724463	1.00033	0.721849	0.999351	1.78135	2.35941	0.81065	0.757783	0.738522	0.759542	1.35541	1.12366	0.713775	0.630892	0.610719	0.553576	0.646881	0.948164	1.88311	0.79448	1.07963	0.601519	1.32282	0.790695	1.50935	1.13602	0.64075	0.570111	1.1737	1.02479	0.946976	0.865516	1.34615	0.774737	2.17381	0.877514	1.08761	0.968219
AADAT	0	0	0	1.67583	0.409444	0.352078	0	0	0	1.58398	2.44958	1.41544	0.77645	1.37346	1.1754	0	0	0	1.11915	0.984865	3.20534	0	0	0	0	0	0	0	0	0	0	0	0	0.956374	1.88862	1.79424	0.769862	5.38527	1.24615	0	0	0	1.15694	1.81706	0.868806	0	0	0	0
AAED1	0.151361	0.303828	0.717331	1.29383	0.928368	1.06686	2.34546	1.05461	1.62595	1.07882	1.15387	1.27969	1.32675	0.783217	0.900437	0	0	0	0.889961	0.296559	1.00414	1.01982	3.5092	1.11359	1.70603	1.25698	1.15562	0	0	0	1.12639	2.55659	1.10798	0.810639	0.945511	0.318244	0	0	0	0	0	0	0.187902	0.95736	0.842498	0.832858	0.818376	0.291739	0
AAGAB	0.972524	1.057	1.38834	0.865254	1.0772	1.27793	0.8334	1.24066	0.779239	0.692105	0.700018	1.18882	0.903152	0.687344	1.42965	1.31146	1.32213	1.09289	0.918159	1.59763	0.902114	1.50736	0.875595	1.28909	0.775524	1.26287	0.727648	1.71892	1.96757	1.12924	0.891172	2.37275	1.0044	0.723048	0.687783	1.21168	1.18176	1.85194	0.831582	1.36376	0.66213	1.124	3.34541	0.872593	1.02818	0.483629	1.19571	1.36107	1.01969
AAK1	1.01084	1.08758	1.03012	1.01165	0.915485	1.11819	1.36213	1.04379	1.31096	0.969304	0.892402	1.1122	1.1183	1.16015	1.01789	1.49116	1.15921	1.01377	0.949874	1.23589	1.14679	1.03542	1.3544	1.22212	1.2184	1.02458	1.1868	1.14573	1.20991	1.00283	0.965908	1.19951	0.991285	1.22684	0.893822	1.30683	1.23363	1.59345	0.99993	1.18303	1.23342	1.32929	1.34228	0.910356	1.11487	0.898171	1.18225	1.43712	0.915352
AAMDC	0.195696	0.401682	0.840715	0.625581	0.582134	0.82115	0.686178	0.64655	1.06903	1.67525	1.33159	1.54593	1.24748	1.39262	1.54247	0.400554	0.406514	3.81394	0.685264	0.713913	0.440219	0.759966	0.155747	0.987501	2.08734	0.818641	1.75159	0.160476	0.18977	0.966738	0.743695	0.30484	0.943941	1.05166	0.579307	0.283875	1.04241	0.187721	0.875905	0.74807	0.870955	0.808416	0.247336	1.11052	1.21399	1.15489	2.39369	0.680598	1.1607
AAMP	0.682449	1.22562	1.23146	0.888303	1.33305	0.95532	0.88502	1.14098	0.835624	0.789072	0.953483	0.8436	0.867238	0.780176	1.16604	0.813827	0.758225	1.4118	0.864211	0.851391	0.92761	0.977274	0.547299	0.892882	0.910509	0.676995	0.917649	1.84209	1.41305	1.22236	0.623495	0.758127	0.940082	0.684782	1.23306	0.818874	0.824819	0.817661	0.783604	0.824772	1.00052	1.26435	1.12455	0.728357	1.01259	1.69145	1.17788	1.07343	1.00217
AAR2	3.23411	1.54696	1.24089	1.17802	1.2017	0.863615	0.987513	1.13622	1.10021	0.841149	1.02679	0.720492	0.889507	0.730571	1.14211	2.27271	1.66631	1.38905	0.959778	1.65543	1.02432	1.31083	2.14993	1.37336	1.03969	1.19654	0.837593	2.35773	3.38032	0.973486	1.04025	1.98374	0.816931	1.11778	1.11464	2.10539	1.11338	1.31911	1.19514	1.31102	0.966877	0.886097	1.80457	1.08406	1.05924	1.02865	0.931716	1.31977	0.939423
AARD	0	0	0	0	0	0	1.29275	0.889902	1.01186	0	0	0	0	0	0	0	0	0	0	0	0	0	0	0	0	0	0	0	0	0	0	0	0	1.09524	1.384	0.502073	0	0	0	0	0	0	0	0	0	0	0	0	0
AARS	0.893079	0.712698	1.28574	1.41505	1.00295	0.975639	0.875628	1.30334	1.09685	1.03993	1.07634	0.903197	0.806794	1.05499	1.10206	1.05657	1.32552	0.950637	0.767418	1.06376	0.90655	1.58745	0.886941	0.905893	0.882309	0.96684	0.897104	1.05248	1.61545	1.24947	1.30394	1.24111	0.814602	0.999787	1.64541	1.12594	0.901722	0.975338	1.03999	0.798631	0.923273	1.34113	1.40954	1.07683	0.863271	1.23344	1.10105	0.947955	0.733872
AARS2	0.934986	0.973903	1.00447	1.05022	0.923526	1.11933	1.11091	0.819564	1.52012	1.00448	0.903868	0.959057	0.99915	1.44536	1.00777	0.671338	0.779052	0.929727	0.856647	1.30855	1.07155	0.991476	2.40529	1.20031	0.920329	1.18568	0.927416	0.87867	0.950213	1.11559	1.10761	1.11537	1.04691	1.12052	1.29643	1.1329	0.929352	1.00508	0.916613	1.13127	0.909821	1.23399	0.807837	0.855222	0.921086	1.38726	0.76638	0.858899	0.950925
AARSD1	0.914878	1.19502	1.05143	0.829412	0.824828	1.03603	1.24576	0.881964	1.05532	0.867739	0.807541	0.804501	1.03559	0.657966	0.735234	0.904218	0.951878	0.94956	0.931565	1.08564	0.961562	1.01918	0.870487	1.17373	0.985879	1.29145	0.915087	0.987138	1.04347	0.85911	1.07913	1.19558	1.26117	0.958849	0.860983	0.911623	1.33195	1.65455	0.883157	1.77439	1.00834	0.821573	1.02973	1.09643	1.12588	0.876323	1.00899	1.13769	1.33411
AASDHPPT	2.19317	1.38111	1.09981	1.25676	1.02868	1.17377	1.35627	1.1392	1.14977	1.67958	0.853817	0.828761	1.15424	1.07009	1.25868	1.72762	1.46477	1.20315	1.04779	1.21779	0.870284	0.972959	1.80757	1.15463	0.905145	0.979007	1.02508	1.4157	1.70973	1.18419	0.932123	2.8118	0.825072	1.05904	0.917816	1.20846	0.644693	1.55887	1.14607	1.046	0.947946	1.13363	1.52684	1.32535	1.09041	1.25395	0.885125	1.48076	1.12191
AASS	0.552449	0.711952	1.10452	1.05667	0.848267	1.08347	1.51117	1.22436	0.977581	0.985422	0.989691	1.01314	1.86039	0.765784	0.940866	1.00545	0.953558	0.767494	1.20619	1.14086	1.6723	0.896666	0.738962	2.60849	2.08124	1.24313	1.45754	1.78959	1.44002	0.762589	0.817191	0.629496	1.07403	1.06338	1.07677	1.24238	0.639351	1.64371	0.741929	0.89969	1.01594	0.761852	0.849363	0.840409	1.2905	2.2353	1.0393	1.00631	1.47471
AATF	1.87982	1.32909	1.21236	1.11483	0.775917	0.790849	1.06714	1.07391	1.21714	1.01586	1.09431	0.889868	0.928505	1.64013	1.04163	1.70997	1.54555	0.993428	0.918189	0.996186	0.964301	1.09745	1.31469	0.896182	0.865022	1.20781	1.25663	0.789108	1.11539	1.05966	1.39131	1.19572	0.801599	0.845788	1.8621	1.59034	0.947403	1.5784	1.3314	1.15333	0.728792	0.794675	1.53158	1.32732	0.969327	0.741299	0.880253	1.35178	0.827005
ABAT	0.470837	0.563896	1.07407	0.482896	1.54595	2.87683	0.993553	0.84001	0.481708	0.753918	0.432619	1.58887	0.781028	0.28698	0.595282	0.518497	0.408142	0.390532	1.88242	1.09983	0.943982	0.75182	0.705103	2.94869	0.418992	1.21661	0.437557	1.39247	0.904442	0.296801	0.479526	2.17556	2.10744	0.741808	0.356844	0.933984	0.62255	0.601384	0.369156	0.566143	0.484353	0.357705	0.434494	0.256111	0.472079	0.349296	0.925717	0.54747	2.28178
ABCA1	0	0	0	0.749285	0.846779	0.979388	1.2474	1.07299	0.829206	0.91689	0.832547	0.881644	1.01566	0.864763	0.993336	1.76722	1.63806	0.819882	0	0	0	1.21425	1.54264	0.820701	1.9866	1.03759	1.09016	2.51052	2.76923	1.30614	0	0	0	0.796715	0.99677	2.40261	3.07366	2.5336	0.499208	0	0	0	2.01397	1.01587	2.63594	0	0	0	1.23838
ABCA12	0	0	0	1.0189	1.4466	0.713302	0.640734	1.89885	0.68159	0	0	0	0	0	0	0	0	0	0.97147	1.18121	1.84687	0	0	0	0	0	0	0	0	0	1.00499	0.964043	0.974989	0.866153	0.748629	12.3332	0	0	0	2.17215	1.03344	1.01217	0.48592	1.51935	0.87678	0.997569	1.00345	0.655379	0
ABCA2	2.45695	3.57926	1.46218	0.935707	1.03577	0.874489	0.894966	1.35167	1.24435	0	0	0	1.16143	1.06371	1.03513	0	0	0	0.651592	1.68454	0.678142	0	0	0	0	0	0	0.0694911	0.0426438	1.80431	1.17524	0.078913	0.889038	0.87526	1.84284	1.00861	0.966395	0.0968265	1.06602	0	0	0	0.505037	1.0515	0.711272	0	0	0	0
ABCA3	0	0	0	0.791764	0.753049	1.66744	1.48557	0.693001	1.0378	0.878397	0.630582	0.618787	1.15662	0.82306	0.793763	2.62208	2.06275	1.20149	1.13407	0.798465	1.17375	1.24297	2.04446	1.02406	0	0	0	4.43491	2.70045	1.11027	0.640727	1.0549	1.09787	0.960487	1.20536	0.58633	0.853417	1.5067	0.620721	1.58893	1.09478	0.483784	2.07548	1.01302	0.855428	0.96753	0.587941	1.5786	0.83261
ABCA8	0	0	0	0.390581	2.6029	0.459201	1.20022	0.805926	0.779732	1.93141	1.02227	1.49477	0	0	0	0	0	0	0	0	0	0	0	0	2.40476	0.88948	1.25999	0	0	0	0	0	0	0	0	0	0	0	0	0	0	0	1.06815	0.640973	1.13167	0	0	0	0.61034
ABCB10	0.817987	0.817626	0.909079	1.28963	0.895178	1.15233	0.924956	1.02419	0.884237	0.942926	1.24731	1.19201	1.00772	1.17469	1.01576	0	0	0	0.834091	1.49181	1.02348	0.670507	2.43327	0.95647	0.768957	1.21758	1.08536	0.408282	0.474867	1.16899	0.949647	0.721305	0.723818	0.949083	1.23055	1.0913	0	0	0	1.53368	0.863342	0.982639	0.889573	1.10226	0.898634	2.19533	0.861567	1.07078	0.954045
ABCB6	0.571303	0.425558	0.485528	0.827725	1.25628	1.00011	0.947812	1.49687	0.987458	0.397271	0.55984	0.340959	0.519186	0.954168	0.893028	2.1184	1.70153	0.867946	0.407493	0.924206	0.861997	1.2333	0.465856	0.791343	1.14438	0.380309	0.855301	0.864445	0.634777	2.60443	0.429769	0.445392	0.914036	0.47785	0.90499	0.35625	1.41696	3.53683	0.84074	1.60902	0.969313	0.816698	0.532757	1.36695	0.856026	1.52736	0.87595	1.22619	0.860848
ABCB7	0.626877	0.490185	0.738991	0.855874	1.22351	1.43468	0.516316	1.14336	0.849978	0.674427	0.842965	0.861633	0.758373	1.20464	1.02892	1.24985	0.962899	0.800126	0.96127	1.17943	0.867704	1.01836	0.452893	1.37193	0.989562	0.668601	0.890503	0.479622	0.411625	0.922503	0.970715	0.554096	0.966342	0.94191	1.13294	1.20342	1.6213	1.43533	1.16972	0.789691	0.68038	0.695205	0.485376	0.859084	0.800401	1.2676	0.852774	1.39814	1.09893
ABCB8	0	0	0	0.908512	0.833922	0.901489	1.21825	0.8307	1.67701	0.659521	0.70838	0.62081	0.729071	1.15403	0.9578	1.75668	1.33365	0.808407	0	0	0	0.882255	0.53374	0.979188	1.10468	0.456886	0.896827	1.43015	1.24311	1.05067	0.772025	1.15866	0.791721	0.8708	1.54216	0.833443	1.43778	0.270947	1.01351	1.81541	1.20699	0.905941	1.30595	0.696331	0.765958	1.49996	1.07802	1.38141	0.812447
ABCC1	0.815797	0.450764	0.555983	0.864961	0.917228	1.66405	0.662047	0.981856	0.600414	0.634211	0.682657	0.71265	0.9785	2.20307	1.01029	0.28983	0.369095	0.561871	0.873193	0.651598	0.891154	0.882564	0.821397	1.64751	1.11806	0.209308	0.748153	1.00838	0.976563	1.15213	1.03347	0.54063	0.986515	0.949684	1.60461	1.3641	0.913067	1.46897	1.03833	0.861817	1.15287	1.48096	0.933005	1.62709	0.991703	1.23792	0.855671	0.830133	1.16652
ABCC10	0.657621	1.54077	1.27243	1.13331	0.653973	0.722206	0.91734	0.838424	1.28543	0	0	0	0.808517	1.58214	0.913416	1.80835	1.50689	1.36639	1.17846	1.23226	1.81576	0.877796	2.14065	0.829498	0.232589	0.773947	0.221638	2.50668	2.58309	1.28489	1.36464	0.14152	0.813481	1.31566	2.10833	1.03553	0	0	0	0.837231	0.53095	1.37593	1.28486	1.25879	0.968752	1.71624	0.57054	1.87506	0
ABCC11	0	0	0	0.691448	0.807394	2.71047	1.25935	2.62881	1.00407	1.47139	1.1873	1.33957	0	0	0	0	0	0	0	0	0	0	0	0	1.66153	1.22183	1.33467	0	0	0	0	0	0	0.640384	1.29421	2.6855	0	0	0	4.33672	0.931866	0.845535	4.00352	1.04392	0.756377	0.973162	1.68673	1.44371	0
ABCC3	2.21414	0.927997	0.37707	0.992202	0.726172	1.3922	0.20199	0.522223	0.24925	0.556473	0.617358	0.723327	0.708384	0.550499	0.807894	1.78353	3.05185	0.653719	1.30783	0.62652	1.01901	0.980548	2.31962	1.0014	1.70541	1.28753	1.47573	5.49019	2.93327	1.03314	0.565396	0.905318	1.20218	0	0	0	0	0	0	0.906814	1.54231	0.844183	1.71537	1.17694	0.333782	0.850303	1.11019	0.564541	2.92217
ABCC4	0	0	0	1.16092	0.721037	0.853757	0	0	0	0	0	0	0.805252	0.841006	0.783349	0	0	0	0	0	0	0	0	0	0	0	0	0.569622	0.790027	1.22448	0	0	0	0.626904	0.82186	0.367637	1.82033	0.57837	0.881841	0	0	0	1.56078	0.863583	1.06917	4.12774	0.906844	1.79988	0
ABCC5	0	0	0	0	0	0	0.101448	1.24194	0.441483	0	0	0	0.306644	1.39114	1.32065	0	0	0	0	0	0	0	0	0	0	0	0	2.03464	2.20748	1.12899	0	0	0	0.628964	0.514367	0.472015	0	0	0	0	0	0	0	0	0	0.69656	1.27037	0.392754	0
ABCD1	3.25857	1.11085	0.774658	0.70197	1.4786	0.887655	0.727017	1.01029	0.808508	1.1137	0.816819	0.67011	0.601455	0.769042	0.851334	2.0102	2.64885	0.730091	0.92226	0.65034	0.664004	1.02705	0.648293	0.754779	0	0	0	1.01491	0.757537	1.95144	0.770597	0.332525	0.961981	0.69306	0.548975	1.12846	1.01622	2.27416	1.43819	0.991689	1.35183	0.78786	0.833503	1.83471	0.721263	1.30949	0.980006	1.09251	0.645402
ABCD3	0.280893	0.329651	0.492537	0.825111	1.18826	1.69306	0.493939	0.93329	0.579101	0.466387	0.551167	0.5443	0.441725	0.632952	0.637386	0.400632	0.403962	0.81278	0.977318	0.64139	0.551868	0.592426	0.311611	0.951547	0.252858	0.396899	0.295058	0.463779	0.423152	1.63402	0.65062	0.465073	0.970627	1.43578	0.578463	0.551699	0.765783	0.368138	0.5642	0.602784	0.630021	0.582357	0.325982	0.722255	0.520827	0.814705	0.781575	0.554616	1.57351
ABCD4	0	0	0	0.879041	1.09041	1.97344	0	0	0	0	0	0	0	0	0	0	0	0	0	0	0	0	0	0	0	0	0	0.788591	0.886707	1.64748	0	0	0	0.921401	0.958184	1.34085	0	0	0	2.44769	1.36311	0.767725	0	0	0	1.46146	1.03966	0.936218	3.21493
ABCE1	1.30978	1.06404	1.05677	1.40168	1.06077	1.05439	0.969706	0.920553	0.95871	0.917178	0.977948	0.893738	0.887629	1.4659	1.03543	0.888837	0.966889	1.05305	0.957806	1.24398	0.855524	0.93961	1.46652	0.826517	0.863326	0.965593	0.868672	1.0933	1.4524	0.883038	1.52762	1.3124	1.01638	1.11002	1.20341	1.13996	0.965258	1.1416	1.13681	0.738813	1.01174	1.08638	1.05756	1.18183	1.00214	0.859484	0.916573	1.20807	0.950695
ABCF1	1.12547	0.963721	0.948235	1.22197	0.935912	1.05275	0.979538	1.05012	1.18911	0.933533	1.35677	0.988105	0.938033	1.07252	1.28679	0.658675	1.10862	0.822032	0.813621	0.941992	0.866564	1.06845	1.22522	0.868385	0.957747	0.821954	1.01278	0.702841	0.655642	1.06129	1.2675	0.725456	1.03948	1.11137	1.1388	0.80311	0.948819	0.740427	1.10399	0.995285	0.975779	1.36185	0.956435	0.947539	0.95148	1.2137	1.04376	0.906516	0.883423
ABCF2	1.94012	1.13706	1.06987	1.49428	1.03668	0.991213	1.04113	0.92541	1.10278	1.10156	1.22474	0.896534	0.918291	1.39105	1.04532	1.19139	1.71107	0.848191	0.841998	1.19249	0.968494	1.51027	0.832944	0.887783	1.00747	0.966593	1.05914	0.992463	1.07393	1.1534	1.43113	1.27392	1.00033	0.972227	1.78048	1.13596	1.1145	0.860679	1.05296	1.10957	1.01415	1.34243	0.940516	1.06756	1.02085	0.890832	0.978266	1.00227	0.868873
ABCF3	0.710779	0.742818	1.044	1.07912	1.01575	1.26605	1.01022	0.994834	0.931817	0.989949	0.959616	1.10559	1.02338	0.972051	1.2511	0.773859	1.37382	0.976636	0.912251	1.33933	0.885431	1.10934	0.656575	0.968457	0.780356	0.940376	0.916526	0.860933	0.763893	1.16009	1.38061	1.61503	1.02492	1.17478	0.875103	0.878344	1.3894	1.01642	1.0781	0.815307	0.86285	1.34241	0.603478	1.28283	1.01881	1.0622	0.75432	0.738533	0.962053
ABCG1	0	0	0	0	0	0	0	0	0	0	0	0	1.11776	1.25175	0.844723	0	0	0	0	0	0	0	0	0	0	0	0	3.71983	2.38742	1.19601	0	0	0	0	0	0	0	0	0	1.99718	0.854972	0.728658	1.901	0.918187	1.13315	2.34332	0.892286	1.07051	0
ABHD10	1.83001	1.79356	1.04128	0.942627	1.3775	1.22966	1.21821	1.05679	0.933039	0.723772	0.899378	1.10665	1.05575	1.5414	0.88421	1.22661	1.97288	1.10943	1.16896	0.965609	1.06842	0.699159	2.28958	1.69727	1.06209	1.6075	1.13673	2.40067	1.53309	1.07011	0.852441	1.87728	1.07213	1.21273	0.888259	1.5889	1.06771	1.60934	0.966785	1.14924	0.77698	0.92779	1.26899	0.658091	0.788806	2.17961	0.947423	1.89597	0.766154
ABHD11	1.05377	1.54551	0.79291	0.557969	0.71921	0.942386	0.818928	0.738088	0.707429	1.21654	1.23027	0.887313	0.779296	0.635263	1.01916	2.5079	1.54681	0.971804	0.771092	1.57595	0.845765	0.79728	1.34763	1.11163	0.433332	0.935019	0.503538	1.37741	1.45812	1.00104	0.774929	2.05116	0.951636	0.569743	0.781423	1.18288	1.15768	2.10023	0.764272	1.74668	1.12493	0.589397	1.52446	0.5476	0.555444	1.43878	1.02322	1.106	1.0317
ABHD12	0.202763	0.268952	0.473177	1.10579	0.951274	1.46767	0.885536	0.827935	0.984984	0.902784	0.656261	0.743203	0.638625	1.31438	1.12637	0.707351	0.584995	1.01184	0.886026	0.816606	1.04717	1.13272	0.792858	1.28826	0.970258	0.481312	0.766055	0.675158	0.529981	1.50913	0.715358	0.561904	1.44326	1.18689	0.748474	0.707846	0.884014	1.24396	0.777409	0.64852	1.01672	0.667422	0.384172	0.848925	0.677618	1.16767	1.492	0.750162	0.897628
ABHD13	0	0	0	2.0068	1.04221	1.18018	0.951332	1.19916	1.1155	0	0	0	0.662292	1.07555	0.95553	0	0	0	0	0	0	1.61518	3.99232	1.44826	1.0677	1.09736	0.737232	0	0	0	0	0	0	0	0	0	0	0	0	0	0	0	0	0	0	0	0	0	0
ABHD14B	1.55442	3.05516	1.04162	0.748391	1.07358	1.20509	1.44965	0.832485	0.937297	1.0551	1.04089	1.32823	1.34238	0.576011	0.706039	1.6504	0.964986	0.977601	0.98135	1.24796	1.20959	0.826262	1.59551	1.28833	0.926037	1.19047	1.08353	5.67668	2.98592	0.54021	0.709595	2.2251	1.12419	0.737637	0.631966	2.72329	2.71369	1.9743	0.533952	1.15118	0.92817	0.68501	1.41242	0.581297	1.01384	0.817639	0.838686	1.70642	1.5571
ABHD16A	0.655217	0.702691	0.703938	0.944318	0.866973	1.24791	1.01242	1.3055	0.918206	0.803787	1.01855	0.814593	0.852898	1.46047	1.01201	1.27103	1.65492	0.601826	0.891557	1.07696	1.01516	0.977848	1.53508	1.05381	0.847715	0.712843	0.721666	0.710283	0.737974	0.836199	1.07011	0.733968	1.04097	0.878053	1.36804	1.03454	0.531919	1.8095	0.956612	1.65291	0.785343	0.731349	1.77354	0.932383	0.761217	1.15909	1.05165	1.0395	1.19351
ABHD17A	0	0	0	0.806286	1.07464	0.968276	0.676668	1.49704	1.00019	0	0	0	0	0	0	0	0	0	0	0	0	1.07304	1.8671	1.18475	0	0	0	0	0	0	0	0	0	1.05118	0.850332	1.79134	0	0	0	0	0	0	0.54871	0.874563	1.08454	1.21722	1.09639	0.252716	0
ABHD17B	0.751024	1.33777	0.725562	1.04304	1.0476	1.26421	0	0	0	0.583375	0.641255	0.689524	0.908843	1.8235	0.779836	0	0	0	1.06581	0.698283	1.26176	1.02508	2.08194	0.871092	0.859529	0.445778	0.936415	1.93037	1.22146	1.75741	0	0	0	0.78132	1.4713	1.03563	0.941593	3.83552	0.981297	0.877582	1.02911	0.837478	0.946922	0.784998	1.09898	2.39906	1.11902	1.4255	0
ABHD17C	0	0	0	1.00109	0.757996	0.932134	0	0	0	0.978806	0.923038	0.979379	1.09519	1.24866	0.930938	0	0	0	0	0	0	0.866584	3.14733	1.33875	0	0	0	1.74477	0.99385	1.41861	0	0	0	1.25214	1.09023	2.46359	0	0	0	1.63315	0.834465	0.489391	0.516076	0.597757	0.937098	2.60472	0.937003	0.914642	0
ABHD3	2.50588	3.50041	0.961793	0.808926	1.0317	0.860738	0.918734	0.968458	0.889268	0.799651	0.585964	0.676938	0.931721	1.3431	0.892158	2.28595	2.28825	0.759601	0.82837	0.77552	1.58728	0	0	0	0	0	0	0	0	0	0	0	0	1.25594	0.653412	0.284911	0	0	0	0	0	0	1.15886	1.3429	0.681548	2.20974	0.976286	1.08557	0
ABHD4	0.949698	0.759493	0.833809	1.21047	1.15698	1.03622	1.20285	1.10925	1.02824	1.27936	1.01978	1.01995	1.16178	0.775729	0.873563	1.51558	1.68	1.2003	0.988979	0.975144	0.875629	2.05944	0.450472	1.00759	0.930739	1.4874	0.641524	1.79303	2.54866	0.821786	0.652071	1.60776	0.935708	0.947473	0.696832	1.05164	0.834455	3.01925	0.85355	1.54244	0.955986	0.741958	1.69373	0.948258	1.1374	1.53225	1.08365	1.7074	0.861979
ABHD5	0.871981	0.955654	0.767828	1.22388	0.721028	1.54226	5.0047	0.908558	1.00768	2.54337	1.40997	1.25376	0.954173	1.63785	1.09146	1.97062	2.65379	1.54789	1.19331	2.07785	1.06198	1.2753	2.10463	1.44731	3.67611	0.984976	2.31718	1.33546	1.29469	0.792426	0.96863	1.15304	1.45556	1.20019	0.918993	0.826803	0.757279	4.23377	1.16157	1.16966	0.759124	0.878681	2.58057	0.890085	0.666536	0.80634	0.926211	1.1823	0.817041
ABHD6	0	0	0	0.805557	1.05374	0.756993	1.49068	0.769945	1.36322	0.910598	0.995192	1.02574	0.867296	0.582452	0.738835	1.87741	1.69166	0.858258	1.04511	1.3481	1.57332	0.984718	0.363714	0.927188	1.34002	0.524852	1.11934	0.403449	0.549354	0.797281	0.719762	0.365099	1.13015	1.22046	1.07566	0.628492	2.2631	2.03196	0.739016	1.55879	1.13416	1.21948	1.25769	0.843313	1.20806	0	0	0	0.963817
ABI1	0.997707	1.08977	1.02555	1.21171	1.00421	1.07448	1.04877	0.961907	1.17752	1.00758	1.05068	1.05764	0.982212	1.12919	1.04924	1.43591	1.38298	1.06698	1.11485	1.15894	0.993382	0.864034	2.37829	0.806264	1.05731	1.07932	1.09759	1.12577	1.39409	1.39615	1.04066	1.72893	0.949793	0.93249	0.954243	1.10053	0.923172	1.45096	1.26206	1.17244	1.19808	1.06017	1.27995	1.01901	1.13028	1.02739	0.858468	1.73269	0.956972
ABI2	0.745012	1.51072	1.26162	1.19865	0.902415	0.900301	0.773122	1.21601	0.658084	0.740028	0.956764	0.996854	1.30538	1.93473	1.0856	0.620147	0.743508	1.61937	1.13952	1.07746	1.36298	0.805388	0.536913	1.0584	1.13887	1.36511	0.865001	0.905668	0.975887	1.06491	0.94785	0.906135	1.24211	1.65265	0.721108	0.931026	0.934937	1.49987	0.904636	0.964989	0.860254	1.40101	0.72671	0.871156	1.03389	0.861757	1.09024	1.37563	1.2249
ABI3	1.55102	0.920825	1.08907	1.1258	1.18767	0.86022	1.19749	1.11909	1.15204	1.19296	1.09818	1.3429	0.92197	0.892391	1.25681	1.03819	1.27229	0.894407	1.36803	0.854076	1.11649	1.00683	1.40274	0.999483	0.884993	0.86743	1.57998	1.37715	2.01893	0.926469	1.00756	1.52409	1.01607	0.890869	0.847901	0.95805	0.850812	1.26766	1.341	1.37567	1.10454	1.29134	1.2856	0.85258	1.03907	0.724017	0.804879	1.49894	0.939444
ABI3BP	0.863766	2.77094	1.17632	1.64598	0.879778	0.468469	2.55879	0.897364	1.64427	1.74516	0.937229	1.40253	4.11134	1.11419	1.2991	0.841829	2.1782	0.537874	1.6386	0.797053	3.45412	1.82496	1.92399	0.578678	2.20184	0.819588	3.94191	1.49268	1.24214	0.324589	0.526441	1.77355	1.24236	0.868531	0.473343	1.15089	0.71759	1.44683	0.815072	1.94286	0.480264	0.582419	0.89729	0.510271	2.06194	0.459674	1.59689	1.27351	1.1223
ABL1	0.225592	0.302687	0.765943	0.956728	1.30136	1.14492	0.779481	1.00962	0.997576	1.18137	1.03734	0.900196	1.0089	1.02978	1.13364	0.247263	0.446113	0.915738	1.10842	0.666668	1.2659	1.19008	0.485934	1.00348	1.35041	0.83359	1.09208	0.946799	1.06122	1.02606	0.883195	0.394633	1.13852	0.946699	1.02594	0.818702	0.581901	0.431097	0.787537	0.661874	1.12633	1.06886	0.303061	1.24559	1.13403	0.917382	1.11045	0.630988	1.04025
ABL2	0.580676	0.846018	0.927889	0.973613	1.0098	1.11488	1.0006	0.982051	1.10392	0	0	0	1.0015	1.14534	1.1205	0.407403	0.676611	0.819966	1.20565	0.490265	0.999856	1.12408	0.188981	0.745187	0	0	0	0.661114	0.611083	1.18405	1.0347	0.444094	0.984576	1.09466	1.2302	0.305099	1.53782	0.431925	1.24613	0.690379	1.15201	0.975995	0.264832	0.978331	0.910257	1.24818	1.13377	0.49274	1.02938
ABLIM1	0.596325	0.892392	0.938216	1.12655	0.498633	0.657711	1.67271	0.840001	1.18938	1.24836	1.12114	0.952535	1.22051	1.1509	0.880916	0.945525	1.44452	0.868438	1.154	1.20508	1.76582	1.08123	0.778296	0.821116	2.06161	0.907608	1.57935	0.896659	0.871193	1.46914	1.54089	0.753895	0.991261	0.815788	0.76092	0.978476	0.754412	0.79161	0.800774	1.58296	1.44789	1.05414	0.969495	0.807368	1.09983	1.72637	0.959166	0.943335	0.655606
ABLIM2	0.252118	0.686984	1.08739	0.703153	0.891136	0.73344	3.77252	1.30671	1.58151	2.1667	1.51041	2.01337	1.39525	1.05987	1.18343	2.44414	1.79353	1.05503	0.944627	1.45872	1.68532	0.984883	3.24614	1.18129	3.41939	0.363112	1.48997	0.096742	0.223334	0.428198	1.05857	1.21765	0.993642	0.869691	0.712115	0.251855	0	0	0	0	0	0	1.47429	1.10237	1.06412	0.461272	1.26326	0.299748	0.965994
ABLIM3	0.325063	0.535945	1.1287	0.477731	0.90569	1.11396	1.14335	1.66723	0.801633	1.28774	0.784555	0.988397	1.24411	0.733939	0.747365	0.867935	0.961032	0.933863	1.98868	0.472702	1.05411	0.699211	0.306235	1.37645	2.57554	1.06052	1.65228	3.25964	1.77327	0.757551	0.758157	0.394536	1.15213	0.499812	0.482001	0.476494	0.565366	1.0856	0.875918	0	0	0	0.998337	0.792495	0.81127	0	0	0	2.37531
ABR	1.00226	1.10066	0.9711	0.8427	1.09165	0.785173	1.22324	0.938748	1.01113	1.00849	0.947612	1.24791	1.0326	0.596123	1.13568	1.17511	0.908551	0.939587	1.17431	0.899978	1.05042	0.908856	0.74737	1.13286	1.10378	1.88076	1.17882	0.81737	1.07521	0.808195	1.28794	1.30631	0.943836	0.751399	0.691227	0.734392	0.90036	0.891279	0.881145	0.882065	1.16307	0.997229	1.05387	1.00632	0.966487	0.590835	1.19916	0.970759	1.13503
ABRACL	3.67092	1.52458	0.800094	1.03587	0.677407	0.777165	1.25115	1.08239	1.25561	0.678779	1.3325	1.02479	0.691119	0.872226	0.787487	1.60121	2.64209	0.774767	0.700556	1.15382	0.668841	1.1618	4.5084	0.982941	0.625444	1.04856	1.29789	1.82111	1.24535	0.915135	1.39367	3.12193	0.733791	0.793218	1.96371	2.22792	1.0942	3.83122	1.16681	0.932851	0.991502	0.835184	1.35734	1.11104	0.646269	2.09866	0.970072	1.20465	1.10962
ABRAXAS1	0.205753	0.238653	0.809579	0.635124	1.35451	0.867407	1.29904	0.932992	1.20561	1.07535	0.910212	0.946608	1.49881	0.908251	0.93394	0.13782	0.40339	1.01616	1.19149	1.29583	1.20471	1.08608	0.879245	1.27365	0.814302	1.58259	1.33019	0.604014	0.411893	1.00268	0.937199	3.12259	0.757477	1.29771	1.12588	0.768661	1.5081	0.5338	1.12367	0.893407	0.927708	0.857346	0.638973	0.953834	1.14144	0.641339	0.97299	0.430339	1.23427
ABRAXAS2	0.661781	0.705328	1.05235	0.905442	0.971783	1.24992	0.806342	1.21162	0.862279	1.02353	1.03011	1.15464	1.27856	0.900694	1.01	0.394473	0.723844	1.04212	1.14578	0.877975	1.13881	0.992215	0.420191	1.02981	1.30301	1.02783	1.32936	0.366807	0.388212	1.024	1.04632	0.606486	1.24708	0.759422	0.81938	0.673406	1.13913	0.505683	1.00732	0.929877	1.06199	0.90964	0.454768	0.846256	1.20963	0.851544	1.11706	0.718398	1.18867
ABT1	3.20736	1.6501	1.16512	1.15837	0.879059	0.871213	1.15833	1.02835	1.13325	1.08089	1.3992	0.840055	0.899914	1.90995	0.961057	1.74356	1.53426	0.757692	0.996556	1.69957	1.11908	1.31629	3.49694	0.712031	0.714053	1.2421	0.897088	0.770312	0.855808	1.19824	1.03017	1.93939	0.667438	1.14964	1.46997	1.31268	0.355404	0.655504	1.48856	1.04684	0.960814	1.15034	1.45244	0.985325	0.957774	0.973825	0.741949	1.4879	0.694729
ABTB1	0	0	0	1.07647	0.744711	0.812073	0	0	0	0	0	0	0	0	0	0	0	0	0.987304	1.88386	1.24778	1.07651	2.43939	1.10983	0	0	0	0	0	0	0	0	0	1.48561	1.3645	0.482748	0	0	0	1.59775	1.07547	1.11281	0	0	0	0	0	0	0
ABTB2	0.444695	1.77589	1.29769	2.28835	0.942709	0.840735	0.50104	0.823755	0.652841	0	0	0	0.460667	0.773266	1.11387	0.176916	0.120316	0.512004	1.02772	0.323833	0.585687	0	0	0	0	0	0	0.833142	0.759383	1.20482	1.79338	0.136334	0.791238	1.13735	1.54564	0.878115	0	0	0	0.456873	1.3423	1.13169	1.84263	1.01926	1.09709	3.09879	1.04621	0.661484	1.1927
ACAA1	1.72088	2.18051	1.42269	0.729557	1.08499	1.49514	1.11237	1.24726	0.863922	0.972085	0.843373	0.943363	1.07379	0.469835	0.722972	1.66948	1.91877	0.855255	0.80432	1.0281	0.935699	0.866585	2.09524	1.21274	0.890614	0.871246	0.693521	1.92142	2.02502	0.913204	0.757268	1.69798	0.972501	0.992439	0.659405	2.09038	0.706507	2.14172	1.00256	2.28543	1.0986	0.713184	1.61893	0.572941	0.678933	0.815584	0.786317	1.78244	1.14237
ACAA2	0.907308	1.35616	0.960147	1.56322	1.2177	1.07244	2.20006	0.930539	1.19219	1.81665	1.40622	1.11677	0.953501	1.37602	0.944007	1.12185	1.94269	0.960326	1.52301	0.985657	0.96687	0.835032	1.93495	1.96844	2.45283	1.20516	1.87908	1.15557	1.19503	0.785089	1.6587	1.74716	1.02648	0.939347	1.18549	1.17768	0.763519	1.36399	1.05884	1.06802	1.5531	0.875769	1.28862	2.34765	0.992758	1.07358	1.1639	1.58271	0.912573
ACACA	1.20949	1.26504	1.04503	0.758061	1.0401	1.02218	0.987874	1.02647	0.915806	0.624876	0.793086	0.674022	0.84831	0.669891	1.05162	1.50634	1.93072	1.02599	0.930915	2.91835	0.955901	0.899667	1.06758	0.724315	0.946862	1.04492	0.614866	1.67404	2.1443	0.844632	0.953667	2.74273	0.875188	0.597405	0.98014	1.0528	2.10821	1.22081	0.755856	2.14035	0.883099	0.732871	1.09318	1.99626	1.01059	0.884372	0.7522	0.988733	0.645162
ACACB	1.98275	2.65948	1.02169	0.722786	0.715415	0.604043	2.6529	0.854755	0.922924	1.5589	1.26088	1.38241	1.09985	0.5362	0.658515	0.760112	1.06063	0.817425	0.872148	1.5232	1.39528	1.07705	0.941334	0.800865	3.41473	0.996447	1.92091	3.25508	2.90512	0.960329	0.9836	0.203518	0.959516	0.818623	1.5925	1.34423	0	0	0	1.46425	0.781749	0.772161	2.7286	0.698888	0.775211	0.64821	1.12298	0.824407	0.748454
ACAD10	1.29745	0.889897	0.868244	0.833177	1.31503	1.19	0.862824	0.690343	0.778927	0.895792	0.90247	0.756373	0.880423	1.23716	1.31067	1.87016	1.41879	1.04965	0.952904	1.76908	0.911433	1.20153	1.14724	1.1148	1.08736	1.20005	0.772062	1.01414	0.875493	1.12258	1.14042	0.930441	0.951853	0.940448	1.11849	0.628134	1.23995	1.14875	0.966791	1.08689	1.05533	0.93216	0.985175	0.843232	0.74833	1.04443	0.643178	0.829135	0.741317
ACAD11	0.148238	0.259083	0.5184	1.02952	0.873932	1.60704	0.987503	1.18419	0.755983	0	0	0	0.704691	2.04047	1.08415	0	0	0	0	0	0	0.909565	1.31116	1.44681	0	0	0	0	0	0	0.806068	2.5221	0.957306	1.19834	0.666	0.84598	1.12618	3.50896	0.925437	1.60121	0.910007	0.944546	1.25579	1.00698	0.801673	0	0	0	0
ACAD8	0.771644	1.25403	1.31169	1.06048	0.952341	1.43932	1.12119	1.14714	1.10152	1.20144	0.920888	1.03373	1.22791	2.24649	1.15684	0.681641	1.17862	1.0827	0.804617	0.847704	1.08723	0.834811	0.929448	1.37739	1.12712	1.19716	0.982902	0.813966	0.914508	1.30111	0.736815	0.812647	1.07122	1.52734	1.10681	1.16403	0.803307	1.28467	0.689365	2.0274	1.05633	0.692352	0.637965	1.11408	1.1728	3.22313	0.752443	1.08439	1.34136
ACAD9	0.700774	0.818669	0.843903	1.15448	0.760345	0.932194	0.985685	0.718488	0.933329	1.00776	1.00649	0.907803	0.825293	1.4582	1.03108	0.702056	0.951862	1.12579	0.938902	0.845263	0.912267	0.925794	0.716892	1.06052	1.05447	1.21284	0.934142	0.888475	0.560935	1.5869	1.04349	1.17206	1.19801	1.55757	0.99756	0.854108	1.13803	0.555791	1.3319	0.928138	0.795522	1.4794	0.644618	1.13978	0.878021	1.64988	0.84109	0.873739	0.899679
ACADL	0	0	0	0	0	0	0	0	0	2.49799	0.876938	1.52593	1.00642	0.839952	1.00783	0	0	0	0	0	0	0	0	0	3.24929	0.857087	2.88511	0.173722	0.184345	1.97292	0.530059	0.184	2.33078	0	0	0	0	0	0	0	0	0	0.136265	0.906077	0.932809	0	0	0	0.865481
ACADM	0.713091	1.05994	0.931898	0.933971	0.910174	1.10234	1.2558	0.785494	0.793688	1.23371	0.948851	1.08085	0.99285	1.21389	0.786905	0.821267	1.24939	1.06392	0.879239	0.857471	1.05151	0.753532	0.803168	1.43969	1.38503	1.26171	1.18477	0.997241	0.990943	1.009	1.31775	0.971667	1.52001	0.956651	0.690942	1.02029	1.52124	0.510981	0.902434	0.832897	0.832723	0.695953	0.65808	0.632715	1.13237	2.20475	0.817868	1.08149	1.1277
ACADS	1.25777	1.62971	0.743427	0.776047	0.600959	1.09277	2.32361	0.757609	0.86111	1.14808	0.898133	1.24376	0.94553	0.758577	1.18442	1.11164	1.8475	1.18234	0.864791	1.52488	1.12514	0.754881	1.74446	1.98749	2.70002	0.893228	1.77301	2.56591	1.73288	1.04931	0.705435	1.35904	0.64829	0.466415	0.445506	1.82648	0.737528	0.735443	0.640569	1.06915	0.671506	1.02727	1.31906	0.610843	0.737274	1.15853	0.616106	1.01483	1.10794
ACADSB	0.529041	1.12954	0.654574	0.472929	1.21007	0.784859	0.768868	0.522789	0.337763	0.761615	0.379816	0.723933	1.11625	0.270503	0.983391	0.638306	0.6215	0.976965	1.39084	1.2654	0.934221	0.449767	0.651341	1.48748	0.529726	2.27168	0.509046	2.13186	1.63667	0.462649	0.442383	1.27225	2.20957	2.25659	0.429091	1.14066	4.70563	1.31092	0.524529	0.341489	0.202103	0.281007	0.898527	0.516278	0.702021	0.950653	0.800019	0.938982	0.714939
ACADVL	1.16767	1.38208	0.7874	0.854925	0.668051	0.971649	1.48888	1.00414	1.0799	1.11439	1.39307	1.07097	0.942127	0.627913	1.2315	1.36505	1.26864	1.33184	0.884173	0.858031	1.01429	0.822173	1.95587	1.49994	1.79009	1.02811	1.25391	1.4093	1.96485	1.10766	1.19073	1.51808	1.11668	0.997467	0.870132	1.06292	1.33722	0.969826	0.926308	1.15493	0.964909	0.895998	1.40221	1.54901	0.862622	1.25965	0.716191	1.28819	1.28255
ACAN	0.157248	0.264065	0.391036	1.51403	1.05201	1.12257	1.41484	0.761453	1.80137	0.641516	1.81405	0.804252	0.741133	1.05479	0.886873	0.267896	0.411778	0.696204	0.964856	0.340281	1.41012	0.815079	0.203174	1.17278	1.66575	0.463131	0.704536	0.369734	0.328459	0.665049	1.09947	0.120838	1.23027	0.780762	0.719188	0.507924	1.06389	0.485992	2.21431	0.727731	1.18184	1.79388	0.437712	0.647916	1.10073	1.42151	0.903822	0.506549	0.672466
ACAP1	2.10904	1.01375	1.19151	1.15859	1.50249	0.585673	1.64901	1.26775	1.1735	1.10705	1.0888	0.966274	0.822844	1.06083	1.25888	0.738527	0.926681	0.664623	0.958316	0.888279	0.932181	1.02138	2.24991	0.779339	1.11854	0.859421	2.11711	0.708703	0.992734	0.685185	1.06285	1.4855	0.806733	1.00364	0.667312	0.891916	0.869658	0.904994	1.22157	1.63729	1.43666	0.973329	1.24778	0.784512	1.06955	0.615826	1.01837	0.859701	1.56203
ACAP2	1.03608	0.806834	1.08753	1.51652	1.06123	1.07445	1.17279	1.14043	1.10912	0.972912	1.05701	1.1194	1.05416	1.05169	1.20514	1.18592	1.27729	0.926	0.928718	0.669144	1.01685	0.975813	0.811215	0.936286	1.33743	0.950814	1.2933	0.707748	0.717987	1.21907	0.906124	1.34503	0.970354	1.15357	0.794271	0.837251	1.02064	0.604466	1.09889	0.830093	1.07593	1.44084	0.795198	1.25892	1.15907	0.993344	1.05694	0.965698	1.10299
ACAP3	0	0	0	0.873388	1.35708	0.947403	1.22634	1.1062	1.11365	1.24163	1.09325	1.05214	0.891202	0.473886	0.879942	3.33245	1.82287	1.02442	0.748315	1.45518	1.2326	1.15413	2.60879	0.888101	1.13384	1.46604	0.989913	0	0	0	0.720622	1.73323	0.657092	0.798037	0.638268	2.32991	1.59262	3.46912	0.912666	0	0	0	0.101612	0.698644	1.73256	1.21811	1.78628	1.12134	0.800938
ACAT1	0.898861	0.800715	0.789935	0.83224	1.05365	0.771005	1.27556	1.00442	1.00295	1.6913	1.11423	1.02015	1.17114	1.12825	1.11582	0.549436	0.647183	0.866256	1.28349	0.91532	1.27445	0.725685	1.46008	2.18632	1.69196	1.18359	1.38502	1.54112	0.977496	1.20005	0.769954	0.931735	1.40573	0.911355	0.921399	0.873351	1.10785	0.877819	0.814251	0.895988	0.869398	0.817779	0.845092	1.10088	0.826048	2.63504	0.763213	0.9025	0.837845
ACAT2	2.37688	1.22602	1.43357	1.14563	1.16167	1.12528	1.06521	1.18121	1.23827	0.961694	0.914721	0.799658	0.691109	0.467147	0.861738	0.957677	1.36488	1.20501	0.82217	1.46787	0.995034	0.955282	1.49997	0.82351	0.69903	1.69106	1.0289	1.90738	1.87317	1.26511	1.18348	1.71486	0.97286	1.05757	1.57076	1.64499	0.849448	3.5802	0.904228	1.25597	0.948198	1.01137	1.61823	1.22164	0.806603	1.26037	1.43637	1.1963	1.20871
ACBD3	1.58526	1.66238	1.13735	1.21001	0.939322	1.10815	1.03882	1.12293	0.975946	1.25207	1.12239	1.27546	0.937353	0.717444	0.962749	1.43694	1.46576	1.19942	0.774298	1.28773	0.845254	0.922681	1.51119	0.854789	0.733349	1.18062	0.855958	1.05911	1.44449	0.82747	0.925775	1.1866	1.03697	0.829621	0.983457	1.0855	1.22708	1.82348	0.945281	1.585	0.956717	1.07391	1.63241	1.36825	0.794584	1.2721	1.31648	1.43125	1.11522
ACBD5	1.92624	2.30732	0.990945	0.87403	1.33681	0.921263	1.03883	0.889603	1.12548	1.14184	1.1423	0.734549	0.793374	0.673536	1.0455	0.983906	0.976948	0.788025	0.907264	1.41232	1.0976	1.38188	1.45733	0.83276	1.12441	1.2525	0.937603	1.27384	1.3862	1.35476	0.798994	1.48389	0.813452	2.01076	0.880121	1.25681	0.983322	2.66968	0.877098	1.31404	1.24937	0.705721	1.36478	1.58091	0.722634	0.780105	0.965122	1.03887	0.994033
ACBD6	0.836058	1.08981	0.900203	0.928881	0.732467	1.05717	1.12389	0.889945	1.12885	1.18976	1.41669	1.0811	1.165	0.843971	1.03675	1.43905	1.30986	0.948953	1.04277	1.33818	1.1708	1.06164	1.51829	1.06349	1.33743	1.21453	1.18365	1.11067	1.3135	1.10843	1.256	0.984884	0.983728	0.912806	1.06173	1.25816	0.999549	0.988169	0.920976	0.743533	1.05109	1.48509	1.18428	1.32939	0.992576	0.882183	0.870271	0.717549	0.934719
ACBD7	1.21745	1.84802	0.906939	6.25368	1.21359	0.701657	0.901124	1.07901	2.32437	2.83562	0.956152	1.02732	0.733691	2.42157	0.872994	1.01591	0.799219	2.51075	0.992153	0.613934	0.595537	0	0	0	0	0	0	1.1419	0.994112	2.12112	1.2792	0.642033	0.703402	0.701129	2.40175	0.805455	0.758396	0.0898045	0.632986	0	0	0	0	0	0	4.48975	1.28134	1.00367	1.38049
ACD	1.88985	1.13456	1.10079	1.28431	1.04834	1.09964	1.23236	0.82051	0.930182	1.41328	1.56983	1.48588	1.3284	1.05376	1.02792	1.47457	1.26814	1.08685	1.15093	1.15513	1.41024	1.42698	0.933457	1.23298	0.829089	1.43868	0.990814	1.00398	1.47658	0.949081	1.08552	1.73558	0.878378	1.32479	0.966321	1.43397	2.42342	4.93326	0.960194	1.50126	1.15196	0.919931	0.856441	1.12643	1.00193	1.9332	0.947856	2.63358	0.786376
ACE	0.30376	0.417383	0.506887	1.09171	1.11592	1.02427	1.15236	0.911846	1.80118	0.980549	1.00663	0.870891	1.11678	1.43872	0.928731	2.40348	1.82535	0.721866	1.55039	0.874064	1.57926	1.10513	0.387752	0.746606	2.39109	1.0215	1.23185	0.948981	0.908588	1.6312	0.733272	1.19262	0.875315	0.757331	0.764081	3.90298	1.89462	1.04833	0.964323	1.54412	1.12004	0.75377	1.09315	1.25424	1.10189	1.79266	0.96461	2.65377	0.833367
ACE2	0	0	0	0	0	0	0	0	0	0	0	0	0	0	0	0	0	0	0	0	0	0	0	0	1.27558	1.36292	1.1842	0	0	0	0.402316	1.30445	0.28002	0.924015	1.4413	5.0978	0	0	0	0	0	0	0	0	0	0	0	0	0
ACIN1	0.500228	0.514107	1.02127	0.892011	1.09291	1.01095	0.709141	1.03457	0.789291	0.933579	0.94437	1.04562	0.941166	1.07118	1.02044	0.529398	0.574388	1.11831	1.0668	0.736519	0.910129	0.965583	0.387184	0.981649	0.70382	0.932131	1.0324	0.603564	0.55291	1.0485	1.1834	0.559994	1.08018	1.08021	0.974693	0.571955	1.33001	0.375272	1.01068	0.723187	1.0312	0.931284	0.525133	1.07086	1.03425	0.80914	1.03538	0.601752	1.02369
ACLY	1.02503	0.916815	0.888469	0.755667	1.07138	1.03364	0.926792	0.830378	1.29594	0.780996	0.640685	0.854187	0.895054	0.55986	1.00046	0.932538	1.02713	0.775233	0.835439	0.735268	0.628595	0.732111	0.712361	0.926916	0.724545	0.942079	0.743555	1.10689	1.57472	0.550026	0.861657	1.31669	0.929728	0.769326	1.15757	0.937726	1.5217	0.678997	0.958186	2.31452	1.09877	0.943346	0.738219	0.813152	0.83175	0.727808	0.681414	0.758774	0.906817
ACO1	0.989299	1.25859	0.997259	1.12873	0.770349	1.08362	2.19161	1.04516	1.1651	1.4746	0.994518	1.40787	1.39984	1.49302	1.09258	2.07001	1.2498	1.23122	0.989475	0.902946	1.17177	0.849862	1.50392	1.2903	3.00138	1.02805	1.5373	2.12098	1.45868	0.963672	0.694875	1.94845	0.972786	0.78443	0.921816	1.41072	1.29432	0.789617	0.771967	0.963457	1.1525	0.890431	1.13292	0.744006	1.15544	0.980945	1.06845	1.72467	1.59261
ACO2	1.32194	1.44906	0.962477	0.801673	0.959008	0.815676	1.11642	0.877877	0.977243	0.995994	0.89373	0.694012	0.638988	0.789558	0.982273	1.00248	1.05998	0.899204	0.694726	0.737671	0.760705	0.770215	1.58621	1.40978	1.02393	1.02982	0.894674	1.86524	1.54436	1.8198	0.843248	1.53899	1.25411	0.906999	0.792026	1.22646	1.19104	1.63604	0.911744	1.21492	0.783604	0.828921	1.32474	0.679972	0.690904	3.30999	0.818573	1.1876	1.00112
ACOT1	3.10097	2.38594	1.09768	1.13687	0.872208	0.856969	1.08803	1.21059	0.923382	1.56057	1.40406	1.39051	2.39677	0.155028	0.349515	1.60411	0.951387	1.57846	1.14228	2.20799	1.48589	1.27536	3.38279	1.82979	1.67832	1.32836	1.09402	3.79194	4.39935	0.834431	1.01284	2.09072	0.834115	1.11055	0.927074	3.28036	0.948918	3.1873	0.930198	1.95007	0.833987	0.685813	1.82022	0.681178	0.642927	1.31989	1.16398	2.10286	0.969033
ACOT11	3.03123	1.62074	0.762586	1.19832	1.33836	0.951829	1.3191	1.07108	0.747275	0.71828	1.29748	0.759037	0.577832	0.597809	1.07073	1.2279	1.30534	1.01113	0.721411	1.06352	0.922708	1.07367	2.14184	2.28615	1.34153	1.54075	1.02068	0.723365	1.15375	0.986605	1.13553	0.710387	1.09983	0.498846	0.742261	0.862592	0.999935	0.828058	1.11201	0.502356	0.92171	1.46582	0.780956	1.39553	0.78834	1.32588	0.800418	1.10146	2.23188
ACOT13	2.24161	1.49472	0.887361	1.02126	1.01315	0.920795	1.47575	1.03874	0.886794	1.08608	1.71852	1.23889	0.830804	1.02191	1.30288	1.00417	1.87425	0.991272	0.871318	1.78	0.979409	0.751365	2.45061	1.32594	1.04096	2.07162	1.07681	2.69441	1.92541	0.800833	0.921141	1.68824	1.04708	0.930344	0.908367	1.07318	1.15214	2.27254	1.02273	0.736988	0.712883	1.01525	1.63792	0.977986	0.673355	0.987001	1.03135	1.11296	0.701248
ACOT2	1.23787	2.73553	1.00849	0.810626	1.24805	0.483718	1.78971	1.20985	0.73877	1.34123	1.5812	0.865525	1.09346	0.462495	0.581146	1.67317	1.61384	1.26628	1.2479	1.42727	0.991765	0.809852	3.65746	1.89977	2.6529	0.616772	1.35167	0	0	0	0.696446	2.04878	1.62755	0.792407	0.814473	2.59888	0.186878	5.93308	0.858867	1.47686	0.744292	0.699699	1.02511	0.515737	0.758917	1.34934	1.03232	0.930998	0.911624
ACOT4	0.564157	0.68208	1.18004	0.612971	0.59686	1.27906	0.56894	1.73725	0.781436	1.09469	0.993315	0.987262	0.879803	0.604491	0.611368	0.471389	0.613847	1.0968	0.956615	2.12076	0.596191	0.448993	5.25168	2.5356	0	0	0	0	0	0	0.437162	0.298617	1.15816	1.34363	1.01172	0.853933	0	0	0	1.76792	1.26646	0.825209	0.643314	0.833701	0.956688	0.693825	1.03898	1.66508	1.46342
ACOT7	3.28816	0.947221	1.07732	1.03988	1.58779	0.974142	0.898275	1.03704	1.23554	1.28642	0.991253	0.825487	0.584169	0.650875	1.15499	1.7897	1.85816	1.03608	0.605678	1.10153	0.76681	0.856366	1.23576	1.34461	0.555993	1.30884	0.610212	0.964415	2.10843	0.735072	1.29664	1.87541	0.667625	1.78241	0.609832	1.49039	0.827396	2.72434	1.08031	0.875798	1.14335	0.9289	1.81793	1.04748	0.696139	0.660537	0.735674	1.75458	0.824599
ACOT8	0.728054	0.961453	1.1786	0.782214	1.06583	0.897555	0.676491	1.67416	0.870606	0.827364	0.77675	0.61503	0.650797	0.614997	1.09937	1.40596	1.38654	1.24158	0.639313	1.05842	0.822108	1.27754	0.554469	0.661688	0.785721	0.713522	0.648341	0.650738	0.959018	0.925225	0.747961	1.55696	0.993754	1.09486	0.523899	0.688442	1.06582	0.470258	0.935968	1.54221	1.03373	0.662188	0.972957	0.76748	0.596647	1.00394	0.597749	1.07482	0.591249
ACOT9	1.05524	1.14755	1.13666	1.60113	0.976386	0.951863	1.3144	1.19955	1.34061	1.10384	0.985264	0.887663	1.08366	1.02663	1.19779	1.27542	1.56227	0.84069	0.830455	0.67343	1.11217	0.775326	2.03419	0.986915	1.52842	0.96967	1.33036	0.710261	0.74598	1.38711	0.873536	1.49574	1.08125	0.93168	0.834787	0.919573	0.813575	0.80329	0.84697	1.03027	1.13719	1.04001	1.31245	1.44367	1.05834	1.15771	1.02758	1.23324	0.89808
ACOX1	1.47152	1.29259	0.834707	0.990039	1.14702	1.05622	1.28292	1.02114	1.08384	0.904571	0.772656	0.679903	0.606938	0.693629	0.63061	1.35006	1.73204	0.979561	0.58892	1.10463	0.681126	0.710315	1.65729	0.856974	0.676145	0.82861	0.588483	1.40908	1.26925	1.2794	0.786019	1.99664	1.13707	1.76461	0.763092	1.28472	0.917701	2.37334	0.668517	2.34393	1.16575	0.888902	1.19124	1.57518	0.682138	1.15335	1.92127	1.43887	0.868926
ACOX2	0	0	0	0.782786	1.24343	0.87912	1.67587	0.893845	1.18413	0	0	0	0	0	0	3.0066	1.38234	0.921501	0.983416	0.82214	1.41465	0.946683	1.49413	1.43743	1.93095	1.20252	1.23404	0	0	0	1.19117	2.84717	0.832731	0.854155	0.566029	1.60778	0	0	0	0	0	0	1.44912	0.79238	1.12742	0	0	0	0.918087
ACOX3	1.18355	1.7549	1.35219	0.673732	1.39842	1.53736	1.07055	0.649286	0.867472	0.859468	0.48534	0.672377	1.0519	0.574276	0.869725	0.951154	0.916851	0.507384	0.83048	1.68415	0.764339	1.51065	1.76933	0.764477	0.527853	0.897141	0.501043	1.07097	1.01621	0.911168	0.526521	0.711803	0.900418	0.723242	0.622204	1.26767	0.986759	3.05085	0.561317	1.72835	1.22341	1.19757	1.21718	1.25688	0.861651	0.990087	0.874922	0.916351	1.35457
ACP1	1.41685	1.76528	1.17035	0.859684	0.993888	1.22725	0.980168	0.900632	0.887469	1.24505	0.939979	1.32479	1.1867	1.36018	0.944809	1.37885	1.48337	1.00635	0.9743	0.985458	0.713455	0.904535	2.08764	1.08012	0.773047	1.40259	1.05518	1.86772	1.68897	1.05107	1.19399	1.81239	0.94728	1.10729	1.14884	1.77764	0.716839	1.71108	0.946652	1.10335	0.761011	0.943873	0.950168	0.735358	0.828197	0.718464	0.958473	1.40792	1.12679
ACP2	1.72988	1.31648	0.795102	0.923326	0.869101	0.686616	1.36252	0.832854	1.08503	0.980194	0.934559	0.786138	0.972209	0.935684	1.00127	1.32303	1.24564	1.16383	1.03456	0.824937	0.698974	0.931852	1.57465	0.912355	1.04306	1.28632	1.18158	1.30904	2.02899	1.08103	0.782432	1.13064	1.3081	0.718162	1.00833	1.25512	1.91261	1.72265	0.939337	1.59849	1.17832	1.06166	1.30374	0.801533	0.95585	1.3994	0.843118	1.38738	1.61504
ACP5	2.12156	1.10343	0.933766	0.997273	1.30444	1.00309	1.87225	1.12284	1.2465	1.33076	1.14764	1.14105	0.702348	0.717846	1.01574	2.21284	2.59254	0.823702	1.41122	1.111	1.14723	1.40865	1.99197	0.713739	1.20675	1.52962	1.03401	1.95618	2.66037	0.664147	1.00411	1.97913	1.19029	0.674676	0.674759	2.52508	1.26193	1.8315	1.1259	0.838308	1.61107	1.0045	1.78272	0.994616	0.823141	0.954991	0.78425	1.94032	0.826177
ACP6	0.90221	1.51042	1.05231	0.817869	0.534113	2.4255	0.847713	1.18671	0.995785	0.758373	1.07907	1.34918	1.21592	1.2472	0.945806	1.53717	1.91928	1.00525	1.14671	0.757471	1.08227	0.797808	1.09508	1.54935	0.564531	0.862734	0.943749	1.69848	1.83701	0.878923	0.58549	1.42602	1.14797	0.785154	0.639477	1.9969	1.42941	2.19668	0.716105	2.1736	0.94501	0.670542	1.28648	4.17144	1.03086	1.39862	1.49223	1.71138	0.787229
ACPP	0	0	0	0.816443	1.18365	1.67981	1.14538	0.701163	1.02405	0	0	0	0	0	0	1.44932	1.72039	1.08074	1.02766	0.857317	0.745346	1.48823	3.06295	0.838924	1.29183	1.41116	0.671636	0	0	0	0	0	0	1.42816	0.929246	2.99748	0	0	0	2.7711	2.57433	0.727025	1.44738	2.12587	0.829282	2.66664	1.50233	1.39424	0.387183
ACSF2	0.957326	1.08396	1.32417	0.618074	0.514079	1.29684	1.41888	0.706008	0.629275	1.23262	0.65022	1.01808	0.840308	0.420935	0.588269	0.83827	0.88873	1.31657	0.844228	1.63807	0.89565	0.676123	1.10824	2.22118	1.21877	0.966196	1.1439	3.01114	1.4849	0.589659	1.08837	1.39776	1.33755	1.08441	0.450733	1.05295	1.07398	1.47167	0.581293	1.08688	0.820252	0.524011	1.78711	0.444233	0.943773	1.10883	1.42108	0.867235	1.10571
ACSF3	0.608562	0.74159	0.850068	0.792486	1.27157	1.51278	0.793963	1.22323	0.961752	1.29553	1.29976	1.44082	0.898133	0.965771	0.933302	0.505246	0.666243	0.909993	1.0133	0.963777	1.15393	0.971156	0.782564	1.53939	1.25865	0.757812	1.08024	0.583998	0.636177	0.942915	0.924649	0.892394	0.977012	1.16029	0.792448	0.675819	1.17489	0.414343	1.02941	0.567713	1.01341	0.856124	0.545491	0.560282	0.859282	1.48829	1.02225	0.660422	0.826788
ACSL1	0.813737	1.11473	0.852065	0.938895	0.594087	0.767972	2.92121	1.00249	0.883179	1.33622	1.08242	1.10947	1.34328	0.907577	0.777183	1.35376	2.4074	0.686885	0.71464	0.926061	0.748362	0.861925	1.54645	0.779428	3.1218	0.659126	1.85677	1.18662	1.0316	1.89018	0.59267	1.52637	0.748204	0.430777	1.12683	1.09394	0.587279	1.28653	1.54381	1.40922	1.22844	0.703899	1.41937	0.653416	0.884726	1.67158	1.18053	1.2297	0.534328
ACSL3	0.93043	0.5601	0.791323	1.38557	1.55731	1.18614	0.808378	1.41799	1.23225	0.597111	0.880531	0.540089	0.84593	1.22773	0.790697	0.964768	1.16837	0.548422	0.772035	0.774042	0.834518	1.00595	1.36243	0.923946	0.56484	0.551571	0.603762	0.980411	0.887753	2.11866	0.663957	0.688639	0.902649	0.84037	1.60808	1.26261	0.72369	1.04075	0.933616	0.793405	1.76236	0.8898	0.835342	0.982724	0.832166	1.96596	0.518756	0.871547	1.38743
ACSL4	1.7934	0.987831	1.04908	1.51675	1.12452	0.819708	1.70925	1.06483	1.11469	1.28882	1.26296	0.865445	1.26044	0.766745	1.18003	1.37496	1.28059	0.856437	0.935229	0.989599	0.960052	0.962886	2.21201	0.903157	1.68833	1.02892	1.52763	1.1606	1.5378	0.905518	1.33911	2.21822	1.00852	0.900732	1.23812	0.964396	0.732933	0.982088	1.40147	0.948877	1.00428	1.70216	1.2049	1.14188	1.03908	1.37389	0.846924	1.41887	0.938324
ACSL5	3.73972	1.16659	0.944153	0.67773	0.797167	0.654367	1.40375	2.28105	1.03291	0.748975	0.73523	0.63698	1.04684	1.06301	0.785253	1.5458	1.37694	0.552526	0.914915	1.43569	1.06593	0.946194	0.922436	0.745682	0.859468	0.934213	1.23473	0.615399	0.786735	0.94701	0.937794	1.69024	0.546101	0.839084	0.820708	2.45328	0.791839	1.82917	1.26387	1.52205	1.61173	1.01225	1.17182	0.698844	0.908452	0.999322	0.787039	1.46723	0.779048
ACSM1	0.459569	0.389259	0.270777	0.11722	0.119957	0.181913	0.198334	0.221629	0.207702	0.374778	0.287246	0.314901	0.259208	0.120238	0.169364	0.23971	0.203154	0.157887	0.154409	0.232768	0.326085	0.431785	0.45731	0.33688	0	0	0	0.374912	0.23215	0.260092	0.233949	0.115284	0.206272	0.500831	0.528043	6.98125	0.516288	0.585863	0.50265	8.98851	0.898549	0.821321	0.520135	0.27866	0.261294	0.302507	0.252795	0.23947	0.205044
ACSM3	1.72474	2.7862	1.06726	1.36717	1.51698	0.807307	1.37987	0.825994	1.04182	1.19536	1.57684	0.774096	1.05571	2.23111	0.974822	0	0	0	0	0	0	0	0	0	0	0	0	0	0	0	0.739762	1.46913	1.0865	0.784761	1.04669	2.77141	1.75981	4.05322	1.0305	2.44862	1.09855	1.31544	0	2.74442	0	3.05948	0.866459	1.52855	0
ACSS1	0.711706	1.49253	0.745759	0.574783	1.38762	0.713076	0.810988	0.661909	0.668303	1.55722	0.577726	0.920851	0.706367	1.01797	0.785452	0.996389	0.680948	1.0913	0.814939	0.715657	0.94226	0.770224	2.00297	0.58478	0.827613	1.03375	0.789611	1.48298	1.52303	0.958398	0.434463	1.56529	0.741488	1.45707	0.75649	0.922946	1.09546	1.57229	0.59348	2.07482	0.642272	0.652294	1.66088	0.360915	0.508513	1.10865	1.07765	0.808904	0.932741
ACSS2	0.790657	1.04878	0.861204	1.10971	0.863705	0.810682	1.26192	2.47899	1.01697	1.06695	0.877078	0.934546	0.835145	0.900092	1.00359	1.06646	2.25048	0.801223	0.930205	0.795011	0.935496	1.14374	1.14032	1.10412	1.90601	0.916928	1.03644	0.856228	0.790462	0.823986	0.827582	1.34084	0.850373	1.34187	1.65045	1.22939	0.991303	1.05235	0.590898	1.1667	1.29062	0.904227	0.913635	1.14599	0.896642	1.29348	0.918797	1.11374	0.922619
ACSS3	0.713856	1.29042	0.604525	0.562931	1.36673	0.549538	1.5624	1.1215	0.881455	1.75844	0.671953	0.662334	0.742042	0.419286	1.08452	1.39784	1.73505	0.646702	1.68407	1.46741	0.987956	0.779613	1.30073	4.00531	1.5531	1.14078	1.02927	2.02235	1.76454	0.403858	0.687368	0.587801	0.606758	0.442909	0.483348	0.940935	3.19349	0.87513	0.550472	0.732749	0.504514	0.440485	1.00505	0.520593	0.738693	0.433381	0.820073	0.705223	0.399504
ACTA1	3.14257	1.914	1.18925	0.954823	0.930948	0.83366	1.32325	0.870543	1.36607	1.2855	1.02214	1.17082	0.793898	0.877644	0.760315	2.76634	1.47837	1.11097	1.03927	10.4779	1.96845	0.799112	2.39984	0.824253	1.18411	1.77348	0.992131	2.89458	2.43517	1.18356	0.96131	2.07738	0.770427	0.836691	1.95507	2.926	1.45728	3.09299	0.956537	1.32245	1.13951	1.0949	2.10048	0.900035	0.890171	1.21578	0.840331	2.48649	1.08691
ACTA2	0.440842	2.11746	1.56277	0.881032	0.745852	0.777442	2.29819	0.950486	1.97265	0	0	0	1.14917	0.243219	0.354501	0.515775	0.507766	1.59229	0.819293	0.303876	1.25914	0.714757	1.13675	0.86372	0	0	0	0.279439	1.33293	0.359136	0.721346	0.344694	0.765815	0.881114	3.33395	1.21655	1.08698	0.196606	0.776576	0.677298	1.45324	0.8318	0.579271	0.557499	2.48906	0.478469	1.37115	1.35652	0.735194
ACTB	2.71071	2.13811	1.37855	0.94092	0.858319	0.723414	1.53557	0.924273	1.15603	1.175	1.22131	0.972717	1.08106	0.736552	0.843628	3.06171	1.24044	1.19844	0.719862	0.867159	0.910582	0.965639	3.18828	0.952271	0.87901	1.61038	1.06149	2.96207	3.64945	1.02803	1.10579	2.48002	0.74852	0.968298	1.10064	2.85432	0.609638	3.70581	0.982986	1.17658	1.2447	1.00738	1.63138	0.751261	1.07918	0.931635	0.892959	2.40561	0.873673
ACTBL2	2.66265	1.61672	1.29822	1.22831	1.0213	1.03625	1.41834	1.08725	1.28271	1.13253	1.13528	1.0633	1.43766	0.736674	0.995731	2.57211	1.80133	1.10809	1.06711	1.29096	1.24742	0.976838	3.2826	0.99624	1.27911	1.52347	1.18447	2.70205	2.13723	0.913986	1.02555	2.97377	1.03037	0.921778	0.899392	2.19336	0.946816	2.77117	1.04234	1.24944	1.22439	1.091	2.08873	0.947368	1.11765	0.925228	0.952606	3.0126	0.890723
ACTG1	1.70661	1.52791	1.0469	0.702921	0.840189	0.60515	1.26106	0.805855	0.959155	1.03227	0.830876	0.702805	0.873688	0.456383	0.693254	1.19376	0.960571	1.37604	0.493789	0.742007	0.498064	0.792522	1.79238	0.803497	0.771278	1.36112	1.29806	2.18101	2.85838	0.705065	0.859274	1.58732	0.744818	0.795237	0.917948	1.72577	0.819592	1.67319	0.896672	0.884239	1.92854	1.00745	0.894454	0.853279	1.05616	0.670694	1.16732	1.54817	0.856434
ACTG2	0.773274	0.707649	0.796116	0	0	0	1.98371	0.829095	2.77217	0	0	0	0	0	0	0	0	0	0.935814	0.600843	1.65359	0	0	0	3.69725	1.08588	0.938105	0.254593	0.230886	0.407683	0	0	0	0.62172	4.44707	2.40561	0.813051	4.20855	0.999182	0.742422	0.866241	3.32494	1.52574	0.607946	0.73137	0	0	0	0.894684
ACTL6A	3.03634	1.33683	1.18423	1.06174	1.04194	0.960131	1.2536	0.942741	1.02939	1.04239	1.03161	1.00617	1.10976	1.21914	0.98015	1.67879	1.59183	1.21871	0.994263	1.47098	1.05475	1.00853	2.27854	1.13171	0.693049	1.2299	1.01835	1.99629	1.89216	0.920584	1.26753	2.15677	0.867307	1.29272	1.21696	1.28517	1.07706	2.66302	1.25756	1.22891	0.93174	1.15065	1.23503	1.3181	0.99991	1.11138	0.937351	1.20066	0.948797
ACTL6B	0	0	0	0	0	0	0	0	0	0	0	0	0	0	0	0	0	0	1.43901	1.8336	1.49441	0	0	0	0	0	0	0	0	0	0	0	0	0	0	0	0	0	0	0	0	0	0	0	0	1.01903	0.879635	1.94422	0
ACTL8	0.397092	0.245405	0.373213	0.328684	0.395198	0.5337	0.464864	1.37756	0.556715	0.48011	0.706893	0.55959	0.413018	0.289935	0.283537	0.282579	0.285053	0.393698	0.281716	0.141567	0.395379	0.690355	0.328525	0.361122	1.51242	0.603623	0.769694	0.159949	0.14205	0.345977	0.444045	0.392868	0.363377	0.314592	0.658984	0.389293	0.87848	1.19488	4.3746	0.536896	0.552343	1.87527	0.210646	0.328209	0.294081	0.272479	0.384122	0.153514	0.531391
ACTN1	1.19536	0.995676	1.43607	1.44138	0.609474	1.15721	1.27728	0.890866	1.80475	0.766826	0.858781	0.790672	1.08547	1.01154	0.813607	2.5512	1.89964	0.883248	0.81353	0.963885	1.05832	0.773993	2.80016	0.857058	1.29076	1.29213	0.800741	1.90396	1.89402	0.976605	0.815112	2.18208	1.00839	0.844639	1.00856	2.07137	0.716684	1.24874	1.09962	0.755785	1.36948	1.3863	1.60071	0.947302	1.22149	0.996269	1.05424	2.52961	0.757286
ACTN2	0	0	0	0	0	0	0	0	0	0	0	0	2.61046	1.93457	2.13601	0	0	0	0	0	0	0.871573	2.91193	1.18547	1.57565	0.534594	1.22066	0	0	0	0	0	0	0	0	0	0	0	0	0	0	0	0	0	0	0	0	0	0
ACTN3	3.18349	1.53473	1.11682	0	0	0	0	0	0	0.748721	0.889981	0.83533	1.00428	0.750968	0.906539	3.2583	2.00376	0.827157	0.632211	1.2185	0.924491	0	0	0	0.94871	1.46216	0.671442	2.78156	4.42617	0.987854	0.854712	0.655796	0.763168	0	0	0	0	0	0	0.571595	1.47662	1.45741	0.807126	0.875608	0.951585	0.83003	1.14291	3.50872	0
ACTN4	1.55204	1.18951	1.18033	1.05467	0.801795	0.673487	1.09178	0.94695	1.41151	0.771189	0.95176	0.831895	1.01622	0.983775	0.959221	1.72137	1.03634	0.926477	0.788091	0.908675	1.03045	0.835948	1.80767	0.775356	1.05049	1.06988	1.25669	1.81506	1.68238	1.55625	0.982659	1.29377	0.938705	0.778109	1.40176	1.69586	0.925528	1.12212	1.18936	0.803684	0.961984	1.6996	1.14404	0.93939	1.15353	1.07768	0.866278	1.10885	0.998272
ACTR10	1.36785	1.15896	1.01872	0.984532	1.06628	0.908757	1.32586	1.0486	1.09074	0.938321	0.967871	0.914603	1.05853	0.891452	1.01993	1.34714	1.23447	0.831024	0.983225	0.91363	0.997244	1.10747	0.82684	0.962592	1.15751	0.903462	0.902647	0.818482	0.876706	0.961814	0.873584	1.01548	1.07852	1.22067	0.913247	1.02339	1.24506	1.5015	1.01193	1.05461	1.1083	0.885091	0.975825	1.0003	1.18226	0.922142	1.04846	1.0009	1.24388
ACTR1A	2.26904	1.58304	1.06759	0.917408	0.978445	0.86594	1.579	1.00128	1.0382	1.43322	1.29208	1.28855	1.12249	0.841177	1.07301	2.12242	1.99304	0.860487	0.985102	1.06099	1.08553	1.11106	1.73739	0.99485	1.51412	1.48712	1.24945	2.66574	1.69055	0.817598	0.956395	2.26718	1.17487	1.02816	0.631146	1.46146	1.14866	1.54171	1.05838	1.59428	1.04241	0.925765	1.5916	0.856393	1.18656	0.699692	1.15719	1.91788	0.915543
ACTR1B	1.33708	1.55724	1.21941	0.828985	1.07607	0.887358	1.34488	1.19919	0.885767	0.803753	1.20192	1.30399	1.34936	0.848474	1.16138	2.09273	1.46843	0.889998	0.960634	1.39758	1.25795	0.902874	1.14066	0.854311	1.45496	1.40102	1.46975	2.82413	1.39637	1.14319	0.79055	2.43618	1.22653	0.977041	0.672912	1.46215	0.884359	2.06272	0.840573	1.51541	0.966765	0.929998	1.54136	1.05891	1.00039	1.09286	0.857451	1.18378	1.26847
ACTR2	2.16345	1.29297	1.00452	1.10182	0.975743	0.861221	1.33915	1.04962	1.2277	1.14662	1.20592	1.18907	1.12232	0.918904	1.11733	1.70372	1.50898	0.873428	0.965837	0.97505	1.06822	0.904101	1.92143	0.884668	1.18212	0.859397	1.28456	1.13647	1.67337	1.13002	0.850944	2.20376	1.00653	0.934514	0.963234	1.56303	0.697802	1.54918	1.12617	1.0079	1.44182	1.32258	1.54005	0.969233	1.04097	1.28093	0.92461	1.67969	1.22394
ACTR3	1.34218	1.11987	1.13552	1.05084	1.02439	0.982798	1.29773	1.0444	1.30816	0.956158	0.934129	0.983911	1.0111	0.809194	1.05452	1.34038	1.26399	0.929566	0.940642	1.13677	0.942007	0.908563	1.51444	0.724352	1.03338	0.766757	1.05495	1.12129	1.29329	1.06839	0.819854	1.62953	0.960513	0.991126	0.951451	1.2699	0.794976	1.32499	1.16387	1.05559	1.37912	1.23483	1.29472	0.864682	1.09027	1.15866	1.01163	1.50214	1.19287
ACTR3B	1.04779	1.99439	1.01942	1.59007	0.868362	0.785409	1.22938	0.682969	0.733795	0.738106	1.05329	0.657891	1.01782	1.63446	0.732434	1.16439	0.896802	0.770258	0.993651	1.46416	1.44745	1.06607	1.84375	0.829281	0.769745	1.25591	0.78391	1.35767	1.52948	0.828965	1.41302	1.55802	0.956418	0.945377	1.46454	1.7501	0.913357	2.44051	0.861293	1.10952	1.10332	1.28703	1.26761	0.804034	1.06265	1.6899	0.914971	1.22042	1.61683
ACTR5	1.37556	1.2615	1.32922	0.993982	1.11298	0.978323	1.26165	1.03121	0.912961	1.22518	1.16402	0.993287	1.23312	0.753677	1.20976	1.24511	1.38875	1.23392	1.05988	1.44003	1.05613	1.14132	1.25924	1.05889	0.920832	1.38302	1.06562	1.50918	3.42807	0.922544	0.984375	1.43159	0.897561	1.2274	1.12208	1.48745	1.06593	1.74931	1.20135	1.22614	1.07561	0.920733	1.40693	0.969776	1.06257	1.1395	1.14095	1.30966	1.01108
ACTR6	2.58131	2.20972	1.21301	1.07268	0.916589	1.05883	1.1177	0.837975	0.894143	1.06951	0.988989	0.864519	1.007	1.26739	0.973198	1.18791	1.27144	1.11194	0.884344	1.12756	0.941911	0.866983	1.18962	1.29463	0.700531	0.920054	0.819543	1.56023	1.85322	1.01512	1.13099	1.51559	0.772006	1.2126	1.25309	1.47609	0.947574	0.8164	1.0908	1.09049	1.11123	1.03334	1.74613	1.14546	0.926573	1.28015	0.866963	1.92112	1.03622
ACTR8	1.0191	0.942496	0.998385	0.867727	1.03159	1.01087	0.864458	1.11246	0.990817	0.939035	1.07834	1.03371	1.14198	0.999481	1.08758	0.792065	0.978256	1.19333	1.20443	1.30329	0.885845	1.00191	0.884038	1.15043	0.827501	0.945795	1.14433	0.738829	1.05956	1.03632	1.1766	0.423637	1.08223	1.02798	1.07089	0.750608	0.987964	0.884354	0.977196	0.857719	1.00152	0.950788	0.772716	0.961026	1.02995	0.904533	0.958383	0.86604	1.06468
ACVR1	1.01064	1.08376	0.891653	1.05075	0.949248	1.50236	1.29238	1.41911	1.33133	0	0	0	0.819042	0.881157	0.8863	0.889177	1.25281	0.671123	1.32967	0.821832	2.26411	1.31001	0.213358	0.953558	0	0	0	0	0	0	0.628786	0.34337	1.01419	0.871104	0.833739	0.711865	1.53592	0.0992326	1.02083	1.04745	1.42633	1.10833	0.849601	1.28957	1.13352	0	0	0	1.28638
ACY1	0.763169	1.25457	1.10128	0.611872	1.11101	1.52193	1.02197	0.728051	0.75101	0.850421	1.03223	1.21727	1.31992	0.328096	0.719833	0.679872	0.701317	1.23716	1.0849	0.995738	0.848148	1.03027	0.744618	1.52336	1.15502	0.765477	0.782675	1.47773	1.14471	0.851772	0.767945	0.696921	1.44567	1.07229	0.543552	0.748664	1.61657	0.898805	0.827935	0.957049	1.51924	0.564684	0.666885	0.693675	1.30915	1.13943	0.631104	1.09674	1.35785
ACY3	0	0	0	0	0	0	0	0	0	2.55466	0.944241	1.76706	0	0	0	0	0	0	0	0	0	0	0	0	0.668386	0.382144	1.30406	0	0	0	0	0	0	0.762002	1.42886	0.788556	0	0	0	0.855249	1.00561	0.790976	1.32737	1.33086	1.23102	0	0	0	0
ACYP1	0.876011	1.54645	0.846309	1.15075	1.27116	0.980149	1.02664	1.00603	0.850473	0.559036	0.615082	0.622589	1.27108	0.892684	0.845664	0.917584	0.889581	1.66933	0.825206	1.16266	0.811261	0.650259	1.35689	1.18873	0.879317	1.61557	1.167	1.33758	0.740331	1.03843	1.26494	1.32836	1.47016	1.58001	0.800167	1.68893	1.52884	1.25544	1.1135	1.04959	0.824832	0.762379	0.466254	0.737365	1.20608	0.636578	1.014	1.84651	1.05705
ACYP2	0.621231	0.752082	1.19618	0.979916	0.710819	0.901757	0.958964	1.22345	1.05875	1.58923	1.31781	1.23151	0.907921	3.82303	1.01917	0.601024	1.06994	0.675389	0.94539	0.309095	0.814172	1.06238	0.65777	1.04493	1.92178	0.952265	1.54428	0.45912	0.336524	0.776832	1.2408	0.609798	0.789634	1.18478	0.870842	1.2134	0.870783	0.769888	1.15467	0.875641	0.776258	1.25204	0.685664	1.33967	0.736214	0.569001	0.861274	0.494795	0.94767
ADA	1.09054	1.0032	1.0615	1.07648	1.25226	0.656663	1.92285	1.10846	1.73409	1.44361	1.6018	1.08848	1.06093	0.819107	1.22686	0.9205	1.43676	0.863827	1.21657	0.665137	1.05928	1.04932	1.07403	0.858752	1.734	1.09812	2.20568	0.61958	1.30754	0.829512	1.06667	1.75825	0.983618	1.21989	0.751665	0.986018	0.864379	0.706004	1.23415	1.43237	1.27297	1.02683	1.23013	1.1051	1.01685	1.026	0.794031	1.22838	0.985638
ADA2	0.337215	0.367012	0.655263	1.32363	1.26652	0.800765	1.18592	1.27299	1.46671	1.61604	1.05064	1.39461	1.0072	1.0985	1.43409	0.975368	0.989109	1.01138	1.0053	1.05891	1.35511	1.22555	0.573322	0.888026	1.69128	0.888985	2.07486	0.447047	0.557927	0.557844	0.802002	0.859495	1.21897	0.839324	0.573229	0.542231	0.976494	0.869151	1.24538	1.18175	1.05131	0.888488	1.1006	0.685626	0.686293	0.973743	0.883985	1.07814	0.922522
ADAL	1.02395	0.981732	0.872696	0.995606	0.682795	1.13321	1.51246	1.0905	0.885673	0.65394	0.545789	0.561062	1.10799	0.837644	1.11731	1.1547	1.76423	1.33804	0.829857	1.55417	1.1711	1.10678	1.25494	1.28261	1.10903	1.65121	0.802219	1.74624	1.07254	0.691504	1.25596	1.0251	1.36504	1.06962	0.793255	2.67756	0.809136	2.50955	0.84866	1.31949	0.957834	0.77775	1.05315	0.98384	1.07191	0.808567	0.949277	1.4345	1.46385
ADAM10	1.10058	0.799326	0.658262	0.986656	0.956185	1.14096	1.04049	0.791571	0.924102	0.482078	0.632601	0.602435	1.39539	0.87055	0.975039	0.723029	0.781638	0.722164	1.45504	0.830941	1.18081	1.04528	0.471368	1.08872	0.861581	0.431796	0.700107	0.728494	0.556758	2.01631	0.778674	0.3641	1.04661	0.690154	1.34342	0.943559	0.594803	0.864107	0.879206	0.879176	1.75358	1.08267	0.548537	1.54507	0.920914	1.40443	0.957528	0.570158	1.35407
ADAM12	0.613765	1.50843	0.988798	1.26922	1.02219	1.41009	0.698759	0.900641	0.77282	1.0801	1.18113	1.7893	1.34138	0.727883	0.924005	4.90006	1.5088	1.11366	0	0	0	0.760187	0.406533	0.650837	0	0	0	0	0	0	0.508019	0.163901	0.35255	0	0	0	0	0	0	1.63229	1.44812	1.14058	1.03992	0.994701	1.31878	1.30629	1.00534	3.83743	1.47666
ADAM15	0.442885	0.535261	0.545628	0.94064	1.61723	1.46317	0.645429	0.83964	1.00406	1.16416	1.02578	0.735572	0.765194	1.25586	0.906774	0.484116	0.965296	0.710834	1.08066	0.417969	0.733342	2.97327	0.353132	0.724773	0.829681	1.19917	0.86458	0.541273	0.384983	1.24719	1.00063	0.344311	0.906786	0.830441	1.35598	0.757367	1.17374	0.3413	1.1512	2.96454	1.54588	0.799098	0.779603	1.54187	0.881702	1.89482	0.831486	0.885337	0.937274
ADAM17	1.5132	1.45894	0.961859	0.816755	1.0816	1.17331	0.799041	0.986253	1.02105	0.869031	0.937234	0.85736	0.947995	1.30459	1.03557	0.497475	0.497585	0.828495	1.22659	1.16172	1.1129	0.804313	0.277582	0.92361	0.964967	0.924819	1.11574	0.450955	0.449436	1.68437	1.03364	0.849401	0.969011	1.02275	1.64636	0.650524	0.863282	0.956584	0.993936	0.717485	1.03096	1.12313	0.606312	1.36113	1.11207	1.47785	0.894856	0.662363	1.16778
ADAM8	0	0	0	0.696745	1.40729	1.22995	1.20352	0.9526	0.80994	0	0	0	0.378252	1.16666	1.17571	0	0	0	0	0	0	0	0	0	0	0	0	0.27112	0.177495	1.14744	1.07024	0.344507	1.30948	0	0	0	0	0	0	0.488094	1.43216	0.542605	0.250537	0.94516	1.0636	0	0	0	1.08886
ADAM9	0.490868	0.482623	0.815549	1.21191	0.796463	1.31968	0.404273	0.824561	0.665409	0.722909	1.04833	0.814886	0.783879	0.71297	1.12564	0.311832	0.711201	0.478498	0.854031	0.43916	1.17427	1.27043	0.269408	0.539156	0	0	0	0.448473	0.423087	2.54195	0.857924	0.243981	0.644701	0.471886	0.934598	0.297012	0.757664	0.502089	1.51145	1.04555	1.09075	1.27467	0.563737	1.86318	1.2462	0.515815	0.965584	0.329398	0.665511
ADAMDEC1	0.0521959	0.140702	0.45673	1.30271	1.49237	0.612422	0.782304	0.780091	0.663816	0	0	0	0.602933	0.651529	0.918639	0	0	0	1.18424	2.54238	1.91131	0	0	0	1.40958	1.26136	0.893938	0	0	0	0.581645	3.46431	0.771555	1.61307	0.875757	0.274036	0	0	0	0.998612	0.844766	1.5407	0	0	0	0.781068	1.09061	0.536289	0
ADAMTS1	0	0	0	0.866612	5.98711	1.18642	0	0	0	0.631615	1.01263	0.743973	0	0	0	0	0	0	0	0	0	1.08816	0	0.699702	1.71567	0.287609	1.53201	0	0	0	0	0	0	0.654968	2.47611	0.960625	0	0	0	0.364552	1.06932	1.83227	0.971565	1.15332	1.77459	0	0	0	0.795233
ADAMTS12	0.695656	0.841065	1.16327	1.14992	0.873839	1.15814	0.868789	1.21617	1.37712	0.933203	1.79005	1.1069	1.05573	0.766473	1.41743	3.43491	1.90497	0.806678	0.809681	0.451893	0.892275	1.02442	0.343528	1.29011	0.801556	1.54192	1.40669	0.538681	0.33555	1.08789	0.742639	0.190457	1.82265	0.957797	1.0516	0.389388	1.21465	3.69433	0.748409	0.60694	1.06337	1.0127	0.357464	0.967862	1.44715	0.763432	1.52344	0.992425	0.841688
ADAMTS14	0	0	0	1.08665	1.30041	1.21982	0	0	0	0	0	0	0	0	0	0	0	0	1.02734	1.99567	1.29331	1.74416	4.28136	1.26648	0	0	0	0.678726	0.736304	1.38777	0.979566	0.834315	1.22657	0	0	0	0	0	0	0.136092	0.981323	1.03246	0.342045	0.372943	1.03797	0	0	0	0
ADAMTS15	0	0	0	0	0	0	0	0	0	0	0	0	0	0	0	0.290898	0.324609	1.20075	0.843328	0.085283	3.1281	0	0	0	0	0	0	0	0	0	0.781612	0.207553	0.955319	3.02861	0.781332	0.73109	0	0	0	0	0	0	0	0	0	0.889308	0.708085	1.44835	0
ADAMTS16	6.71124	0.24375	1.05432	1.10835	1.32923	0.921073	0	0	0	0	0	0	0	0	0	0.0740973	0.111407	1.22194	0	0	0	1.14858	2.20677	1.80936	0	0	0	0.864095	1.23368	0.710361	0	0	0	1.32125	1.06642	0.430867	0	0	0	1.01753	1.74179	1.15948	0.295941	0.804696	0.9091	0	0	0	0
ADAMTS2	0.859063	0.707759	0.651039	1.70505	0.83614	1.0704	1.23362	1.06134	1.22885	0	0	0	1.34326	0.796776	0.921707	1.30542	1.31046	0.914327	1.4033	1.10555	1.52252	1.36054	2.67016	1.0702	1.55424	1.1129	0.970723	0	0	0	0.833131	0.569235	1.58761	1.06988	0.966294	0.446174	1.04107	0.738815	0.985022	1.0728	1.47664	0.951448	1.54268	1.02232	1.16448	0.614095	1.20737	1.58478	0.854235
ADAMTS4	3.97303	1.5569	1.16209	1.42009	0.968605	1.15086	1.413	0.810422	1.58871	0.747196	1.15989	0.674868	1.02172	1.60537	1.108	1.03815	0.944374	0.916303	0.762766	0.0466491	0.72419	1.07925	1.04067	1.30815	1.63087	1.20355	1.12645	0.738418	0.827775	0.8231	1.03098	1.59647	1.29732	1.90958	1.46073	0.962775	1.03245	2.83104	1.37311	0.629827	0.933171	1.26576	1.10878	2.61032	0.901584	0.838982	0.946321	2.9139	0.867374
ADAMTS5	0	0	0	0	0	0	0	0	0	0.818729	0.766653	1.02419	0	0	0	0	0	0	0	0	0	0	0	0	0	0	0	0	0	0	0	0	0	1.05808	0.919355	0.155856	0	0	0	0.236023	0.863535	0.97304	0.360912	0.817141	0.736641	0	0	0	0
ADAMTS7	0	0	0	1.21021	0.9758	1.0168	0.40384	0.801629	0.800596	0	0	0	0.598691	1.00961	1.50916	2.68921	2.61828	0.917613	0.916029	1.06854	0.926762	0.782404	0.624159	1.1845	0	0	0	0	0	0	0.822531	0.118786	1.78054	1.0558	1.49733	1.04096	0	0	0	0.26606	0.736397	1.18171	1.62017	0.995156	0.745762	0.873173	0.832598	0.272841	0
ADAMTSL1	0	0	0	1.07879	1.66944	1.38289	0	0	0	1.15891	1.46026	0.940184	1.278	0.983369	0.991733	0.244096	0.391208	1.37737	0	0	0	1.57231	0	2.66442	1.88966	1.11391	1.23647	1.04743	0.642005	1.2716	0.971554	0.602812	1.11109	1.0428	1.01153	0.627183	0	0	0	2.54875	0.572357	1.34002	0	0	0	0	0	0	0.424639
ADAMTSL2	0	0	0	0.817197	1.06221	0.955821	1.20361	0.867992	1.09193	1.34465	1.58413	1.01081	1.57562	0.753671	0.872745	0.66953	0.90852	1.70282	1.04471	0.585895	1.28289	0.886694	2.94237	0.741586	1.68965	0.531063	1.18094	0	0	0	0.887658	0.460461	1.29735	0.732397	0.645412	0.177685	0	0	0	0.855652	0.847962	1.08712	0.500694	0.907136	1.10225	0.78145	1.07589	3.1112	0.943158
ADAMTSL4	0.133524	0.286093	0.475857	1.44952	1.05294	0.876847	0.702461	1.01898	0.762446	1.94313	2.30691	1.11026	0.92255	1.22227	1.06009	0.854197	0.435187	1.11109	1.47141	0.521502	1.89196	0.743445	0.08023	0.603336	3.88964	1.01535	1.89605	0	0	0	1.29139	0.419427	1.0378	1.03749	0.73906	0.470458	0.857799	0.278604	1.30333	0.360623	1.16525	0.811252	0.319454	1.2181	0.992335	1.23668	0.797484	1.62224	0.998425
ADAMTSL5	0.872049	0.507149	0.479735	0	0	0	0	0	0	0	0	0	0	0	0	0	0	0	0	0	0	0	0	0	0	0	0	0	0	0	0	0	0	0	0	0	0	0	0	0	0	0	0	0	0	0	0	0	0
ADAP1	1.98149	1.065	0.99144	0.942338	1.25686	0.767604	1.61498	1.1404	1.18278	1.129	1.01859	1.36624	0.936559	1.00858	1.3864	1.15144	1.11471	0.857929	0.9142	0.882418	1.076	1.0361	0.98646	1.45563	1.52427	0.925081	1.21625	0.648868	0.76063	1.49921	1.19325	1.80131	0.790698	0.90178	0.676391	1.16248	0.936822	0.496578	1.27227	0.90512	1.06917	1.15532	2.23713	1.31006	0.958883	0.745793	0.875761	1.46642	0.942797
ADAP2	1.60531	1.2109	1.11049	1.18201	0.996818	1.195	1.65886	1.08242	1.0707	1.25507	1.03147	1.3011	0.968794	0.740178	1.18792	1.71716	1.61155	1.04872	1.27823	0.870993	1.08211	1.05125	1.7303	1.10374	2.3483	1.21271	1.28671	2.3088	2.37581	0.866504	0.896476	1.62054	1.11462	0.794937	0.640286	0.611095	1.32076	0.932484	1.20163	1.28985	1.10038	0.990713	0.933975	0.775082	1.00351	1.02714	0.882551	1.6074	0.956412
ADAR	0.755017	0.696675	0.77223	0.926434	0.891826	0.940296	0.937527	0.94121	0.923004	1.05259	1.05728	1.07815	0.951287	1.36134	1.10897	1.17809	1.17852	0.891536	0.918565	1.16735	0.898465	1.72063	0.811365	0.831321	0.704184	1.2503	0.991613	0.804784	0.724582	0.754139	1.44993	1.24764	1.06137	1.07619	1.20761	1.02268	0.966973	0.906781	1.64991	0.949139	0.797244	0.881432	1.22817	1.21048	0.868058	0.951967	1.26728	0.940268	0.843414
ADARB1	0.445479	0.612334	0.893642	1.11014	1.01056	0.773389	1.12453	1.07452	1.14489	0.9949	1.26747	1.0699	0.900085	0.892612	1.02008	0.368381	0.349799	1.00289	1.11816	0.964776	1.17996	1.10532	0.707829	1.08923	1.22353	1.20243	1.1818	1.07939	1.02038	0.959406	0.963358	1.12564	0.990015	1.39445	0.814587	0.676389	0.837762	1.04076	1.31041	0.908112	1.18839	1.35762	0.709738	0.802366	1.24749	0.735219	1.08197	0.880991	1.07917
ADAT1	2.29552	1.01577	1.12317	1.27734	1.11408	1.11361	1.18441	1.20819	1.13485	0.896671	0.966582	0.873475	1.07235	1.02651	1.3556	2.94496	2.01983	1.21064	0.947153	0.757088	0.987997	1.27567	1.95315	1.6586	1.90194	3.10902	1.30658	2.36055	2.61059	1.02978	1.03257	0.200681	1.13452	0.830726	1.14274	0.72793	0.239445	4.36146	1.23296	0.819298	1.16593	1.0054	0.987186	1.03657	0.837321	0.875153	1.15619	0.719767	1.02159
ADAT2	3.29885	1.33852	1.07012	0	0	0	1.03582	1.52184	1.97158	0	0	0	1.11307	0.781417	0.911078	0.782614	1.12293	1.04973	0	0	0	1.09745	3.87996	0.990404	0	0	0	2.95385	2.55698	0.936389	0.739677	0.0798056	2.16038	1.25198	2.24649	1.27964	0.831997	3.54049	1.45117	0.970987	1.13444	0.803234	0.488457	1.09313	1.33441	1.60925	1.10272	0.800661	0
ADAT3	0.45959	0.229861	0.64784	0.992427	1.13325	0.83128	0.544261	1.2458	0.746509	1.00729	1.13268	0.995129	1.1639	0.967745	1.069	0	0	0	1.41165	0.823708	1.16627	0.980698	1.35295	1.11084	1.14125	1.08034	0.904674	0.983941	0.528558	1.02659	1.03923	1.28821	1.02585	0.964062	0.649052	1.85844	2.9951	0.746908	1.18299	0.851378	0.963848	1.06361	0.498867	0.920691	1.29845	1.08352	0.87973	0.869893	1.2738
ADCK1	0.479257	0.702914	1.10072	0.876152	1.00163	1.17058	1.54177	0.911372	0.936545	1.00331	1.08866	1.38085	1.22235	0.936636	1.07203	3.76506	7.82894	1.18748	1.33961	1.18362	1.02092	1.06487	0.922154	1.1833	0	0	0	0.972605	0.806865	0.99459	0	0	0	1.12081	1.12768	0.983849	0.859908	1.51604	0.396675	0	0	0	0.879656	0.976296	0.97606	0.617391	1.15995	0.577976	1.14735
ADCK5	0	0	0	0.679578	0.747614	0.893524	0.989791	0.573911	0.673081	0.47939	0.467762	0.733163	0.833625	1.17803	0.998467	1.67105	0.868276	0.690161	0.962701	1.59086	1.6583	1.0481	2.47119	0.950735	0.750678	0.855489	0.721822	0.124588	0.135217	0.894219	0	0	0	0.827672	0.853419	1.33469	1.43332	2.37527	0.735561	0.957847	1.18929	1.25348	0.812217	0.99522	0.747507	1.36364	0.814923	0.919597	0.986103
ADCY5	0	0	0	0	0	0	0.4231	0.867735	0.475266	0	0	0	0	0	0	0	0	0	0	0	0	0	0	0	0	0	0	0	0	0	0	0	0	1.7445	0.710025	1.51283	0	0	0	0.372297	0.650446	0.680953	0	0	0	0	0	0	2.14307
ADCY6	0	0	0	1.03482	1.11332	1.26066	1.24794	1.04782	0.927365	0	0	0	0	0	0	0	0	0	1.10481	1.36658	0.842516	0.92409	2.00497	1.01095	0	0	0	2.56592	2.44768	0.96405	1.27775	48.4523	0.928668	0	0	0	0	0	0	2.06799	0.819047	1.00049	1.43503	0.503014	0.995208	0	0	0	1.03149
ADCY9	0	0	0	0	0	0	0	0	0	0	0	0	1.15737	0.977913	1.0568	0	0	0	1.2627	1.2022	1.48566	1.66869	0.776343	1.25559	0	0	0	2.04495	2.15319	2.64197	0	0	0	0	0	0	1.51246	0.343107	1.10885	0.607596	1.05602	0.653263	0	0	0	0	0	0	1.3091
ADD1	0.921047	1.42437	1.13258	0.837959	0.93287	0.682102	1.47713	1.07388	1.23855	0.994836	1.16614	1.10138	1.22467	1.1516	1.0543	1.74057	1.34827	0.993067	1.25125	1.1243	1.40108	1.0293	1.04816	0.812544	2.08057	1.10429	1.69905	0.756623	0.793923	1.53605	0.97823	1.61348	0.890751	0.767153	1.23909	1.34675	1.34859	0.91466	0.926975	0.838823	1.14718	1.11786	0.796914	0.749784	1.62804	1.55426	1.02177	1.19805	0.967437
ADD2	1.25438	1.43669	0.77913	1.2185	0.729208	0.556452	1.22317	0.948037	0.96705	1.10938	1.63714	1.2253	1.04761	2.72025	0.922116	0.871667	0.940623	0.779088	1.22094	0.898748	0.881214	0.709006	0.787994	0.538887	1.41997	0.921878	2.33716	0.869206	0.842813	0.677316	1.13061	1.60908	0.696575	0.789289	2.78471	1.69131	0.779822	2.64339	0.679946	0.874296	1.52312	1.40376	1.34121	0.68876	1.03567	2.4154	0.731744	0.789194	0.94135
ADD3	0.816667	1.28038	1.12357	0.835078	0.990795	0.666493	1.78797	1.07436	1.29289	1.05821	1.18295	1.25195	1.41524	0.909952	1.07611	1.64734	1.44931	0.920051	1.43011	0.901819	1.66773	1.04731	0.827576	0.714863	2.32488	1.14783	1.91878	0.948422	0.903471	1.74609	0.944909	1.51705	0.882676	0.609584	0.667482	1.40885	1.12712	0.641284	0.958459	1.01525	1.08547	0.986299	0.75065	0.710914	1.67806	1.54146	1.09388	1.35248	0.919898
ADGB	3.59273	2.63231	1.39135	0	0	0	3.63959	0.881387	1.04096	0	0	0	2.01005	0.46528	1.28056	3.36884	2.12508	1.34065	0	0	0	0	0	0	0	0	0	0	0	0	0.851701	1.43055	0.842261	0	0	0	1.46825	3.21373	0.881126	2.18201	0.949624	1.11516	2.70257	1.18212	2.25068	3.29322	1.35721	3.62541	1.05006
ADGRA2	2.82885	1.83478	0.941166	0	0	0	1.74999	0.816461	1.17757	1.05748	1.33792	1.30206	0	0	0	0	0	0	1.03549	0.911794	1.5253	1.24621	2.53819	1.07883	1.49481	1.66587	1.29309	0	0	0	0.809259	1.94	1.0542	0	0	0	0	0	0	1.47176	1.40476	1.24733	0.684535	0.839318	1.38915	1.16282	1.00167	1.25421	0
ADGRE2	4.52111	1.39794	0.987788	1.27053	1.37729	1.00633	0	0	0	0.873458	1.16774	0.708109	0.64614	0.708573	0.762196	1.87913	1.36155	0.879289	1.14083	1.42908	0.851383	0.304545	0.273798	0.444646	1.09176	1.31285	1.14152	1.16569	1.18341	1.2709	1.02073	1.65726	1.05528	0	0	0	0.965416	2.86315	0.998293	1.0325	1.14719	1.36369	2.32919	1.25782	0.780795	0.906338	0.85831	2.00861	0.881115
ADGRE5	3.38778	1.4118	1.15478	1.05128	1.47666	0.660056	1.82279	1.18437	1.16767	1.59028	1.17428	0.857704	0.808389	0.85676	0.999893	1.94901	1.94565	1.02344	0.784645	1.36514	0.946515	0.689191	2.65505	0.820709	1.1804	0.998772	1.46396	1.33736	1.67112	0.874479	1.11378	4.72697	0.818264	1.42261	0.608064	1.4308	0.81251	0.980968	1.27887	1.30426	1.15372	1.16448	1.70712	1.57073	1.0159	0.838978	0.851877	1.54241	1.10701
ADGRF5	3.10757	1.91104	1.38141	0	0	0	1.12034	0.696985	1.23977	1.11799	1.92734	1.07543	1.35415	0.583061	1.58142	1.92462	1.80418	1.14557	1.2202	1.5331	1.22183	1.23797	0.62053	1.09052	1.8348	1.06681	1.18688	3.114	2.14996	1.90154	1.08202	1.70449	1.00547	0.799878	0.787446	0.472684	0.780405	3.20619	0.98758	1.04709	1.6053	1.39944	0.747445	0.882582	0.716799	0	0	0	0.645099
ADGRG1	1.17286	0.874569	1.061	1.37976	0.725149	1.33248	1.14732	0.889223	1.55279	0.999238	1.48093	1.24051	1.07428	1.31013	1.35778	1.34552	1.35665	1.36923	0.681385	0.825975	0.689652	1.2897	1.83665	0.847987	0.594691	0.569695	0.77746	1.1007	1.50398	1.35679	1.08805	0.79622	1.1593	1.75496	1.07838	0.976743	0.783736	1.36197	1.10348	0.950437	0.956487	1.19254	1.26821	1.16999	1.56182	1.85839	1.00843	1.79926	0.77684
ADGRG2	0	0	0	0	0	0	0	0	0	1.43918	2.07453	1.4148	1.34902	1.08768	1.0078	0	0	0	0	0	0	0	0	0	0	0	0	0.231829	0.283329	1.97734	0	0	0	0	0	0	0	0	0	0	0	0	0	0	0	0	0	0	0
ADGRG3	0	0	0	0	0	0	0	0	0	0	0	0	0	0	0	0	0	0	0	0	0	0	0	0	0	0	0	0	0	0	0	0	0	0	0	0	0	0	0	1.06034	2.58312	1.04673	1.8939	0.261203	0.245781	0	0	0	0
ADGRG5	0.224411	0.214151	0.707007	0	0	0	0	0	0	0	0	0	0	0	0	0	0	0	1.39751	0.545194	1.38377	0	0	0	0	0	0	0	0	0	0	0	0	0	0	0	0	0	0	0	0	0	0	0	0	0	0	0	0
ADGRG6	0	0	0	0	0	0	0.735599	0.760565	0.797119	0	0	0	0.912972	1.05088	0.831723	0	0	0	0	0	0	0	0	0	0	0	0	1.09367	1.15818	1.71318	0.930875	2.61022	0.695843	0.710971	1.15519	2.99595	0	0	0	0	0	0	1.43159	0.964036	0.951251	1.90868	0.90911	1.39347	0.797204
ADGRL1	3.18714	0.351009	1.82189	0.999218	1.09922	1.0883	1.51004	1.01638	1.17582	0.741848	1.85616	0.849606	1.06246	1.1711	1.56361	1.56521	1.48208	1.22106	0	0	0	1.0995	1.30659	1.40661	2.03342	0.341973	1.46564	0.355171	0.361151	1.07101	1.87143	0.60804	0.621279	0.670851	2.28984	1.13374	0	0	0	1.11135	0.815996	0.808115	2.39868	1.32641	0.994687	1.20707	1.11941	0.599973	1.04769
ADGRL2	3.21714	1.53236	1.16369	1.40913	0.828481	0.75427	1.11547	0.725971	1.20146	0.914188	1.15694	1.12912	1.08607	0.479585	0.751377	2.39888	1.63246	0.758239	0.904211	0.879432	1.4207	1.04705	2.80458	0.793211	1.53688	1.56764	1.0827	1.79511	1.82801	1.68465	1.23296	0.418615	0.822278	0.711101	1.40008	1.46565	0.363865	0.233894	0.44949	1.84647	1.041	0.840574	1.2018	0.6487	1.0746	3.13567	0.911518	1.42567	0.69099
ADGRL3	2.83896	1.83276	1.23399	0	0	0	0	0	0	0	0	0	0	0	0	0	0	0	1.46144	0.515208	0.953122	0	0	0	1.43146	0.609242	1.03783	1.66872	1.36367	2.70356	0	0	0	0.674578	0.854101	3.4418	0	0	0	0	0	0	0	0	0	0	0	0	0
ADGRL4	2.75632	0.526442	1.83834	0.932268	1.34817	0.744912	1.14751	1.06861	1.32183	1.27728	1.73096	1.42809	1.09277	1.20122	1.0617	0	0	0	1.48516	1.16622	1.85822	1.19816	1.30329	1.0162	2.57355	0.883014	1.47688	0	0	0	1.07966	0.195331	1.16755	1.26215	1.34707	0.832916	1.46984	2.14271	0.873454	1.25464	1.14746	1.06331	0.565704	1.15594	1.10053	0.861996	1.29269	0.518718	0.970347
ADH1B	0.933638	4.30544	1.25802	1.07137	0.268738	1.05215	8.59677	0.762616	0.998014	3.94174	1.09018	1.72148	3.59287	0.361419	0.472192	1.02727	4.12655	0.934085	1.519	1.27676	3.20884	1.28143	6.62323	1.26217	5.43796	0.92909	3.91835	6.63796	2.53251	0.400242	0.448308	0.960377	1.29282	0.285189	0.538355	4.13234	0.459058	1.57612	0.769392	1.35924	0.233198	0.216267	3.89422	0.432105	0.965174	0.293591	1.27883	0.968483	0.691968
ADH1C	1.55262	2.77965	1.27912	1.00922	0.272082	0.647094	1.94632	0.845325	0.950734	1.99875	0.597486	1.62317	1.94255	0.511155	0.740025	0.827623	3.88755	0.696219	1.91688	1.3757	2.60086	1.07644	3.74664	0.55054	3.84466	1.05867	2.62122	7.6169	2.14357	0.710033	0	0	0	0.658221	0.859206	5.02769	0	0	0	1.27335	0.250885	0.390239	1.49401	0.555879	0.982426	1.23598	0.998478	4.20833	0.698253
ADH4	1.84538	2.88276	2.05882	0.990023	0.683593	0.837276	1.14922	0.907002	0.882761	0	0	0	0	0	0	0	0	0	0	0	0	0	0	0	2.24488	2.10552	2.60618	6.66315	2.39514	0.414747	0	0	0	0.480484	0	0	0.160314	1.08309	1.0903	0	0	0	0	0	0	0	0	0	0
ADH5	1.17047	1.38922	1.20553	1.14935	0.879955	0.942406	1.64319	1.00552	1.1398	0.831124	1.3777	1.04171	1.39979	1.17025	0.912891	1.58799	1.26597	1.29123	1.06494	0.770579	1.48806	0.879195	0.962943	1.12815	1.75869	1.10282	1.23769	3.3605	1.70518	0.847664	0.916731	1.60708	0.96628	1.33794	0.754268	1.54572	0.984845	1.14132	0.818348	0.767752	0.998561	1.23058	1.30679	0.588116	1.22777	1.28072	1.01168	1.46129	1.47643
ADHFE1	1.85092	2.59865	1.46587	0.85129	0.703348	0.925078	3.06243	0.772796	0.808863	2.01433	0.950035	1.58384	0	0	0	2.69635	1.33853	1.06209	1.07399	0.688543	1.28878	0.860939	2.41216	1.45499	2.14667	1.01858	1.71664	3.13436	2.14328	0.67226	0.758289	1.57548	1.50015	0.770007	0.89636	1.34922	0	0	0	1.07069	0.706801	0.721489	0.441349	0.470636	0.820198	1.91346	0.909657	0.839205	1.0319
ADI1	1.81418	1.36978	1.06938	1.37972	0.797359	0.895295	1.13079	1.11023	1.23699	0.867353	1.20904	0.830184	0.988472	1.282	0.908838	1.5784	1.13786	1.46076	0.916565	1.26686	0.806465	0.601101	2.09833	1.07854	0.7804	1.05075	0.809337	1.36013	1.05906	1.00275	1.44997	1.54057	1.29927	1.11852	1.83857	1.14634	0.613628	2.35357	0.930959	0.954401	1.13751	1.09708	1.30692	0.921607	0.749284	1.20183	0.948498	1.50445	0.835789
ADIPOQ	0	0	0	0	0	0	0	0	0	2.70312	1.88319	2.3377	0	0	0	0	0	0	0	0	0	2.48778	0.10804	1.28606	4.29204	0.767251	1.78919	0	0	0	0.930762	0.395547	0.886269	0	0	0	0	0	0	0	0	0	0	0	0	1.38149	0.911024	1.83745	0
ADIPOR1	0.474521	1.00268	1.09611	0.631534	1.16183	0.917745	0.758476	1.05475	0.829022	0	0	0	0.527989	0.621988	1.06164	0.634855	0.989583	0.751351	1.00455	0.86402	1.19421	0	0	0	0	0	0	1.23152	0.924833	1.03739	1.0268	0.239275	0.968144	0.80297	0.939566	0.427241	1.25521	1.05344	0.656177	1.16225	1.13957	0.711075	1.31366	0.965376	0.575964	0.778126	1.177	0.49566	1.36702
ADIPOR2	0.966079	0.35595	0.344383	0.906002	1.16094	0.951933	0.814607	4.01686	0.940441	0	0	0	1.40962	0.681493	1.53943	1.52533	1.21579	0.742029	0.906782	1.08275	0.676397	0	0	0	0	0	0	0	0	0	0.487004	1.4712	1.33228	2.0427	0.483425	0.710551	0	0	0	0	0	0	0.682798	1.18727	1.01834	0	0	0	1.5188
ADIRF	0.20477	0.250706	0.817614	0.287837	0.280684	1.56619	1.74898	0.777242	0.608147	1.62642	0.519049	1.32352	1.33433	0.32636	0.80033	0.223161	0.473008	0.772279	1.19011	0.510814	1.10119	0.491516	0.247807	2.17017	3.16189	0.377958	1.54483	0.489294	0.472434	0.24664	0.645835	0.188203	1.77664	0.355677	0.242663	0.121398	1.38459	0.203683	0.597231	0.262173	0.449416	0.28234	0.350023	0.524186	1.9126	0.223391	0.488643	0.272532	1.89905
ADK	1.45983	1.30107	1.2184	0.591211	0.812838	1.21682	1.32125	0.780043	0.948298	1.19025	0.98592	1.12604	1.24193	0.819362	0.887261	1.29646	1.91514	1.14346	0.996166	1.67427	1.15661	0.697608	1.76878	1.06261	1.09087	0.810296	1.09285	1.64612	1.35224	0.771525	1.23083	2.28978	1.13673	1.10962	0.683023	1.62578	1.08822	1.75176	1.13201	1.10221	1.01921	1.30757	1.20604	0.885324	1.09169	0.78056	0.861309	1.78767	1.08019
ADNP	0.577484	0.662627	1.30707	1.26184	0.955348	0.81648	0.71318	1.23112	0.981074	0.966646	1.01767	0.922051	0.946659	1.3307	1.09257	0.576973	0.67693	1.43578	0.922069	1.0562	0.931023	1.0342	0.464587	1.03716	0.690764	0.885943	0.91158	0.51697	0.758789	0.967075	1.13907	0.621306	0.943355	1.62769	1.31109	0.726179	0.968992	0.624449	1.19357	0.88285	0.812104	1.1368	0.564869	0.97003	1.0246	1.08584	1.0959	0.740695	0.85829
ADNP2	0.271196	0.173369	0.679791	1.3213	1.16317	0.890082	0	0	0	0	0	0	0.690071	1.37631	1.12555	0.676607	0.369955	1.42675	1.0997	0.988848	1.21731	0.701175	0.561426	0.696856	0	0	0	0.417718	0.52615	1.05026	0.985084	0.811807	0.884619	1.26832	1.33236	0.670832	1.13941	0.563186	1.07395	0.568633	1.05652	0.933959	0.248449	1.23104	0.883646	0.963316	1.29529	0.901012	0.994325
ADO	0.312922	0.645394	0.926247	1.21049	1.0157	0.987778	0.745895	0.914451	0.803753	0.871283	1.30804	1.06823	1.12284	1.08045	1.08479	0.439457	0.584031	1.20743	1.18009	0.944047	0.969132	0.812807	0.331971	1.26925	1.02496	1.1883	1.05613	0.315887	0.462569	1.02333	0.85603	1.0332	0.942373	0.97388	1.21706	0.77197	1.2944	0.381872	1.02214	0.755796	1.14972	1.04969	0.609948	1.22264	1.195	0.981075	1.30775	0.722175	0.883445
ADPGK	1.45346	1.05255	1.17279	1.35512	1.1506	1.0706	1.09337	1.10422	1.01301	1.03058	0.887358	0.962382	0.986618	1.07925	0.953103	1.16937	1.37429	0.898092	1.00384	0.920325	0.890962	0.985047	2.42876	1.14085	1.57502	0.784756	1.3053	0.874664	1.14261	1.32146	1.30593	1.31338	1.09736	0.866907	0.843237	1.01683	0.869462	1.0551	1.14063	1.20995	1.15295	1.18968	1.23199	1.08557	0.780121	0.849481	1.04364	1.0314	1.03067
ADPRH	1.16176	0.745385	1.04458	1.10613	1.26224	0.971504	1.0953	1.16121	1.15456	1.19968	1.12994	0.955887	0.88823	0.921175	1.01655	1.04183	1.01044	0.909232	1.00943	1.59059	0.907071	0.937786	1.67808	1.27074	1.55896	1.40638	1.31875	1.10412	1.07157	1.00307	1.21598	1.46863	1.07901	1.3067	0.888143	1.25135	0.845125	0.827594	1.34745	0.945223	0.962999	1.15006	1.0263	0.641453	1.0096	0.850678	0.914483	1.52703	1.01104
ADPRHL2	1.27537	1.19943	1.17619	0.918157	1.03236	1.12113	0.910768	1.01324	0.769975	0.900777	0.759265	0.864685	1.14368	1.10281	0.905548	1.07789	1.20542	1.16149	0.815001	1.14544	0.993152	0.782062	1.03078	0.87203	0.842326	1.00085	0.838504	1.35076	1.01607	1.01292	0.979215	1.1438	1.11049	1.10486	0.859077	1.23585	1.02547	0.874929	1.06593	1.13066	0.907307	1.03099	0.893107	0.775186	1.09831	1.01174	1.23378	1.15469	1.1649
ADPRM	0	0	0	0	0	0	0	0	0	0.912349	0.85639	0.983299	1.62817	0.853405	1.08398	0	0	0	0	0	0	0.974436	2.548	1.96673	0	0	0	2.97706	3.36796	0.942705	1.37457	1.64863	0.982938	0	0	0	0	0	0	0	0	0	1.95147	1.12226	0.683253	0.867789	1.1097	2.58379	1.35137
ADRM1	0.655426	0.770081	1.15072	0.545283	1.3736	1.12336	0.484562	0.877618	0.68802	1.36208	1.20683	1.19976	0.421451	0.909137	1.07245	0.75487	0.361249	1.14072	0.824687	0.658973	0.850101	0.76666	0.715504	0.741346	0.774409	1.96092	0.837519	1.95016	1.30277	1.03788	0.95455	0.836193	1.12313	0.932043	0.872486	0.601022	1.14474	0.530603	1.0657	0.374092	0.869691	0.923705	0.514567	0.916718	0.881747	0.602816	1.07338	0.529955	1.26097
ADSL	1.3658	1.31499	1.13487	1.28462	0.897136	1.02353	1.06595	1.0651	1.31132	0.78088	0.975204	0.727504	0.794282	1.06751	1.14709	0.829953	1.13776	0.975098	0.651817	1.34592	0.785846	0.952052	0.818957	0.682148	0.850293	0.671223	0.929599	1.8844	1.70358	1.77356	0.958539	1.59347	0.9598	1.05609	1.35731	1.31747	0.832389	1.29593	1.19937	1.26172	1.06087	0.934734	1.26949	1.11346	1.03674	1.37239	0.965261	1.23013	1.0786
ADSS	2.64975	1.8524	1.23123	1.61524	0.833613	1.20665	1.06409	0.891413	0.889453	1.06774	1.06355	0.940594	1.01335	0.959844	1.05234	1.99152	1.53395	1.01343	0.748962	1.73029	1.03783	0.75833	2.52033	0.777292	0.646998	1.35435	1.0265	1.75797	1.73061	1.1718	1.11853	1.63007	1.01852	1.04613	1.58342	1.40154	0.737945	1.13812	0.966764	1.18896	1.18623	0.938442	1.76711	2.00024	1.01897	1.47418	1.15578	1.64823	1.00875
ADSSL1	0.396351	0.637402	0.695226	0.759798	1.60169	1.31051	1.26672	1.06447	0.795143	0.835849	0.741783	1.171	0.866351	0.42674	0.588457	2.2289	2.5628	1.55466	0.746026	0.461311	1.04285	0.720439	0.725919	0.959892	1.03577	1.01579	1.02581	0.848913	0.924944	1.27664	1.83982	1.82804	1.02182	1.20711	1.04528	0.691713	1.18302	0.568382	0.453681	1.55102	0.912293	0.878791	1.90461	0.838455	0.796305	1.64048	0.745315	1.51303	0.705633
AEBP1	0.480027	0.704863	0.982397	1.36481	0.884806	1.37546	1.18763	0.982239	1.35744	0.972402	1.02548	0.681084	1.90154	0.57258	1.08499	3.00207	1.21854	1.57766	0.880275	0.565874	1.40716	0.902651	0.899567	1.21142	0.904328	0.69796	0.705709	0.662273	1.18188	0.888925	0.585506	0.98632	1.80977	1.17682	0.914123	0.966905	0.510524	0.93794	0.900798	0.477328	0.90404	0.884294	0.943934	0.819461	1.89476	0.598269	1.19085	3.51666	0.686256
AEBP2	3.63683	1.71767	0.963888	0.721895	1.13873	0.595413	0.323162	0.912778	0.682389	0.80704	0.966836	0.799416	0.939595	0.990141	1.10676	1.56096	1.87513	1.05735	0.765632	1.38276	1.45472	1.03101	0.674434	0.865138	2.97826	1.11617	1.90549	2.45601	3.86288	0.808704	1.43104	1.76939	1.01009	1.06432	1.79438	1.50041	0.689101	3.33567	1.11001	1.31792	1.83205	1.20725	1.93423	0.988812	0.628098	0	0	0	0.810089
AES	0.610238	0.771547	1.07349	0.889734	0.935485	0.742752	0.797705	1.03951	0.913447	1.1337	1.20804	1.32358	0.981549	0.842519	0.887598	1.93544	0.823037	1.4649	1.21822	1.85564	1.01093	0.993564	1.63033	1.28382	0.739767	1.2356	0.666192	1.55985	2.4449	0.716011	1.17121	2.1294	1.0856	1.59324	1.04354	1.40447	0.967067	2.49539	0.813455	1.07709	0.750787	0.899573	0.790245	1.21241	0.986436	0.695022	1.25524	0.797387	1.02724
AFAP1	1.09405	0.832809	0.997451	1.04483	1.10738	1.00378	1.0037	0.986987	1.32212	1.00587	1.26974	1.05741	1.12019	1.15039	0.97461	1.04743	1.23989	0.784876	0.932295	0.969466	0.886231	1.05158	0.760449	0.829906	1.09902	0.855504	1.40205	0.487569	0.76856	1.33179	0.93661	0.46558	1.11223	1.05527	1.22858	0.770796	0.801802	0.520522	1.17899	0.813066	1.44577	1.63361	0.967812	1.33844	1.36227	0.644384	1.02109	0.863157	0.842349
AFAP1L1	2.96987	1.87821	1.13185	1.21043	1.03608	0.858629	1.45497	0.93101	1.33046	1.01225	1.38688	0.947517	0.77852	0.911604	1.05723	2.56763	1.67784	0.842651	1.2288	1.23879	1.36266	1.15283	3.1	1.17912	1.51551	1.10612	1.1456	3.66746	3.07439	0.903939	1.01328	0.978929	1.05073	0.86335	1.09584	1.67534	1.02494	2.93647	1.00974	1.04767	1.28173	1.64837	1.19965	0.867904	0.934464	1.23735	1.06736	0.981777	1.06394
AFAP1L2	0.81417	0.669145	1.2766	0.869875	0.91043	0.792283	0.59724	0.958639	0.876331	0.593652	1.0569	0.858059	1.04958	0.604342	0.815233	0.655141	0.787242	0.686294	0.975227	2.35912	1.41821	0.729941	0.726963	1.62547	1.03574	1.26533	1.06014	1.80069	1.23367	1.55875	0.988907	0.521295	0.98519	1.72091	0.816953	1.19425	0.798883	0.280055	0.834583	0.657589	1.04133	1.14516	0.702413	0.804886	1.09867	0.667776	1.02125	0.719689	0.657486
AFDN	1.13013	0.824409	0.828948	0.88251	0.743311	0.787932	0.80883	0.689037	0.909295	0.603846	0.939644	0.711499	0.858795	0.883379	0.982851	0.795272	0.640814	0.899365	1.22083	0.962824	0.857039	0.85064	0.907599	1.48406	0.637245	0.859654	0.854473	0.688641	0.649992	1.61595	0.947362	0.635946	0.871344	0.721093	1.78372	1.0584	0.929325	0.836062	1.62453	0.889718	0.93875	0.911203	0.613305	0.57179	0.799911	1.35177	0.818706	0.708569	0.903763
AFF1	0	0	0	0.614935	1.60726	1.97268	1.68967	1.07213	1.3018	0.577157	0.803188	0.648729	0.939411	0.830862	1.25211	0.19466	0.174154	1.01596	0	0	0	1.10916	0.776043	1.05522	0.756019	0.752024	0.682366	1.93025	1.9965	1.19315	1.09858	0.370143	1.01273	1.15836	1.11397	0.622928	0	0	0	0.879386	1.24263	1.01357	0.389217	1.42425	1.01298	1.01279	1.15373	0.813873	0.956827
AFF3	0.418674	0.240765	0.782845	0.508879	2.96404	0.8012	0.14206	0.682845	0.196741	0	0	0	0.708967	0.707377	0.91337	0.483613	0.213403	1.50176	1.26071	0.159493	0.894753	1.21627	0.320339	1.27292	0	0	0	0	0	0	0.737583	0.0513353	0.846051	1.16305	0.386526	0.380035	1.23019	0.291652	0.904807	0	0	0	0.800183	0.667043	1.02469	0	0	0	1.28874
AFF4	0.404775	0.563589	0.797344	1.22621	0.930982	1.05359	0.614119	1.27832	0.942283	1.18597	0.969535	0.794204	1.07306	0.982087	0.94985	0.705858	0.698844	0.894876	1.09574	0.769001	0.84209	1.12525	0.456575	1.09353	1.10033	0.622573	1.16842	0.498576	0.461934	1.0484	1.2202	0.458735	0.893175	1.11475	1.18213	0.857934	0.939076	0.472547	1.09332	0.9886	0.922243	0.937504	1.0473	1.04458	0.935373	0.928144	1.2646	0.799162	1.02523
AFG1L	0.783653	0.980481	0.638616	0.858932	0.936531	0.959601	1.2567	0.632096	0.896175	1.25107	0.831245	1.04506	0.934902	1.2418	1.19381	1.60168	2.28451	0.679188	1.02817	1.18888	1.09883	0.864625	2.87576	1.67558	1.48433	1.0794	1.199	1.79033	0.921431	0.952638	1.33844	2.35436	1.11039	0.752901	0.759692	2.09971	0.991516	2.32036	1.17085	1.72499	0.94805	0.807755	1.25461	0.943167	0.886257	1.09675	0.792931	1.46723	0.809679
AFG3L2	0.602885	0.609764	0.518216	1.11266	1.21186	1.34796	0.659456	1.06939	0.857005	0.62834	1.65754	0.868449	0.720013	1.9949	0.904876	0.438178	0.464175	0.804453	0.85787	1.03501	0.882144	0.797421	0.48724	1.51214	0.731974	0.614719	0.758711	0.624918	0.469108	1.32812	0.852152	0.400763	0.90983	0.809984	1.50081	0.899589	1.43215	0.754268	1.19106	0.715992	0.970301	0.729891	0.749854	1.23341	0.665152	1.86486	0.965778	0.677872	0.891648
AFM	0.677724	1.1965	0.80005	0.814272	1.06399	0.938803	1.23017	0.869499	1.1506	1.95855	1.65523	1.79235	1.25706	0.52733	0.840665	1.24508	0.980896	0.802616	1.34177	0.880308	2.72338	1.90347	0.614199	0.985953	4.81755	1.24095	2.08354	1.08577	0.554715	1.23744	1.36477	0.570696	1.00629	0.800493	0.933373	1.03631	0.713901	0.606923	0.944417	1.2375	1.18627	0.836819	0.510371	1.06618	0.892299	1.28422	0.877051	1.76604	0.716389
AFMID	0.0918614	0.400662	0.615207	0.667049	1.23187	1.41765	1.00028	2.08145	0.81438	0.852479	0.627891	0.976741	1.35942	0.475347	0.736029	0.306414	0.619567	1.26784	1.04427	0.502792	1.29262	0.957169	1.24118	0.733676	0.981327	0.505931	0.632712	0.599248	0.643526	1.639	0.533087	1.24582	0.800246	0.561854	0.740787	1.4434	1.17518	0.476726	0.621658	1.47154	0.926771	0.64701	0.271423	1.14564	0.981635	3.1582	0.977406	0.791804	1.14427
AFTPH	0.771842	1.06086	1.00099	0.799397	0.986879	0.997794	0.734592	0.904026	0.90959	0.87984	0.820532	0.958167	1.03037	1.09492	1.13373	1.29937	1.02951	1.11284	1.15809	1.04064	0.860087	0.986887	0.776344	1.43459	0.694199	1.39227	1.07516	1.5699	1.28997	0.95572	0.908806	1.18439	1.18023	1.11058	1.12325	0.967756	1.71559	0.787254	0.80308	0.877463	1.06718	1.25145	1.14566	0.88165	1.06131	1.03259	1.01444	0.740234	1.31584
AGA	1.65422	1.28648	1.1054	0.861798	1.11411	2.18647	1.03555	0.999131	0.765681	1.18302	1.56091	1.12421	0.985463	1.24963	1.05977	1.47364	2.55138	1.02284	0.862905	0.970605	1.36037	0.854857	0.232562	1.18908	0.869919	5.97756	0.945551	6.64677	2.05995	0.968711	0.893721	4.80863	1.08355	0.73057	1.02333	2.11166	1.59907	3.15357	0.78139	1.22334	0.938387	0.797314	1.68212	1.0795	1.1074	1.25422	0.80612	1.67679	0.889527
AGAP1	0.367449	0.640135	0.925708	0.722473	0.952824	1.05919	0.682365	1.07258	1.18121	0.707913	0.876441	0.697468	1.24345	0.659148	0.875128	0.872832	0.886597	1.12594	1.09834	1.25472	1.05691	0.811212	0.684041	1.08702	0.927715	1.18771	0.735265	0.515152	0.483596	1.26583	0.677286	0.552899	1.00397	0.886781	0.844214	0.618403	1.09353	1.13213	0.976385	0.820156	1.06041	0.819869	1.63851	0.660888	1.00452	1.03189	0.902355	0.677097	0.890517
AGAP11	0	0	0	0	0	0	0	0	0	0	0	0	0	0	0	0	0	0	0	0	0	0	0	0	0	0	0	0	0	0	0	0	0	0	0	0	0.761244	0.0617307	0.57387	0	0	0	0	0	0	0	0	0	0
AGAP2	0.982302	0.814667	0.918099	0.864756	1.39583	1.04934	1.94957	1.1926	1.13935	1.47832	1.51768	1.25764	1.0166	0.702384	1.18546	0.0545998	0.207152	0.941953	0.835007	1.36228	0.875432	1.1829	2.8831	1.17366	1.66253	0.641342	1.82144	1.75134	2.38596	1.08367	1.06432	0.500841	0.956131	0.981834	0.860151	2.45971	0.917143	1.1976	1.12883	1.23125	1.06459	1.07058	0.849648	1.06077	1.04508	0.781546	0.983883	2.02133	1.15455
AGAP3	1.28506	1.06559	0.845304	1.21208	1.05032	0.9362	0.48095	0.996344	0.761637	1.54276	0.987178	0.882088	1.04284	1.48888	1.06273	0.557848	0.649941	0.978468	1.11476	0.935028	1.08612	0.918715	0.343928	0.90475	0	0	0	0.495882	0.556657	1.10658	1.10594	1.05295	0.973489	1.05677	1.24103	1.00724	1.7605	0.826167	0.944507	0.920216	1.0656	1.22684	1.10091	0.698495	1.13029	1.09203	1.05715	0.704435	0.914074
AGFG1	0.590035	0.718199	0.985104	1.02601	1.38953	1.11415	0.908336	1.08351	0.992483	1.17954	1.19139	1.06078	0.839609	0.722677	0.977644	0.629546	0.894582	1.00688	0.985712	0.796945	1.00498	1.11442	1.16718	0.972172	1.27795	0.853412	0.927956	0.690125	0.75987	1.22701	0.796522	0.925817	0.925729	1.00918	1.04635	0.733945	0.969934	0.678002	1.31771	0.795132	1.51222	0.935359	0.902182	1.14834	1.01447	0.813831	0.99528	0.858527	1.05154
AGFG2	0.478283	0.702011	0.898508	0.726627	1.25864	0.989093	0.649321	0.949863	0.615176	1.37725	1.04851	1.11718	1.04911	0.821277	0.963612	0.525329	0.86416	1.2251	1.52269	0.738549	1.42982	0.751366	0.289907	0.69675	1.67608	0.80583	1.39772	0.566832	0.545593	1.03777	0.929265	0.403142	1.32295	1.16621	0.884094	0.687777	1.26941	0.489839	0.865531	0.510571	0.762846	0.938549	0.899673	0.760052	1.08811	2.87146	0.969088	0.596572	1.03665
AGGF1	0.327041	0.404405	0.830924	1.04317	1.19323	0.899464	0.891665	1.01892	0.749128	0.941569	0.877333	1.01541	0.979333	0.928187	0.99169	0.220683	0.385717	1.13766	1.66109	0.382206	1.16673	1.55114	0.309213	1.29376	0	0	0	1.76372	1.84208	1.00734	0.972859	0.365065	1.21849	1.58989	1.30298	0.559212	0.952781	0.497987	1.02164	0.787857	0.7602	0.893393	0.269291	0.977116	1.17248	0.605408	1.01902	0.43178	1.11201
AGK	2.63212	1.21788	0.795529	1.30887	1.16122	0.957076	1.02456	0.789327	0.883034	1.02204	1.47822	1.08225	0.969473	1.87934	1.07854	0.636037	1.00973	0.801652	0.978014	1.10719	0.79872	0.948615	1.82469	1.73552	0.893822	1.45635	1.09289	0.883802	0.720602	1.1484	1.08307	1.0127	1.15696	1.12057	1.42357	1.33099	0.923561	1.19224	0.894461	1.02284	0.861563	1.08809	1.09444	0.801847	0.824835	1.28866	0.777594	0.934271	0.872576
AGL	1.00997	1.77035	1.13347	0.959827	0.627633	1.09687	0.802266	0.857107	0.621546	0.489077	0.604581	0.621969	1.16102	1.00199	1.47085	1.47657	1.08875	0.715353	0.797551	1.4075	0.869114	0.596299	1.56955	0.61336	0.682977	0.726763	0.620638	0.854133	0.951119	0.953667	0.946262	1.11695	0.744228	1.16374	0.810092	1.69213	1.14661	0.630213	0.592031	0.631011	0.662965	0.791303	0.770851	0.612389	1.2198	1.34698	0.812862	2.33018	0.47167
AGMAT	2.79179	6.84268	1.12017	0.641761	1.1065	0.752883	0	0	0	0	0	0	0	0	0	0	0	0	0.59073	0.928934	1.48306	1.07579	2.5644	0.515026	0	0	0	0.345522	0.318045	1.21259	1.7712	2.18529	1.26027	1.19422	1.10725	0.574445	1.43775	0.688794	0.977433	0	0	0	0	0	0	0.651932	1.28961	0.524528	0
AGO1	1.50967	1.5991	1.09623	0.824214	0.860456	1.12689	1.24167	1.02723	1.13574	0.740249	0.786896	0.944779	1.44244	1.12727	0.990907	1.49265	1.59015	0.96869	0.925627	1.17614	1.15857	0.829817	2.25463	1.20714	1.01846	0.99816	0.948351	2.26231	2.06388	0.838971	0.887061	1.54436	1.17562	0.869913	0.811121	2.98024	1.17057	1.96422	0.891156	1.3787	0.783605	0.91835	1.19384	0.779379	1.30668	1.29053	1.45519	1.68042	1.18629
AGO2	1.1996	0.949787	1.0128	1.23846	0.805739	0.796993	0.969363	0.916483	1.12314	0.757348	0.960703	0.787028	1.05559	1.30156	1.08272	1.42631	0.875594	1.10728	0.987003	1.39241	1.05772	1.04494	1.24831	1.16273	0.927828	0.95892	0.923272	1.5585	1.5204	1.00263	1.00189	1.29212	0.804534	1.22345	1.32143	1.0798	0.890222	1.50343	1.13207	1.07262	1.25693	1.40743	1.44494	1.8175	1.03088	1.0702	1.03752	1.23541	0.993517
AGO3	0.653161	1.01117	0.934298	1.07549	0.827805	1.18485	1.11952	1.06301	1.16176	0.843251	0.927101	1.14073	1.2609	1.26331	1.11331	0.880348	0.736586	1.04839	1.04377	1.03133	1.15085	0.827006	1.69091	0.9989	1.30825	1.06793	1.00329	1.13459	0.82891	1.09365	1.05225	0.803345	1.19261	0.933751	0.776186	1.6675	0.910983	0.85451	1.04903	0.8979	0.915698	0.966137	0.853364	0.903626	1.40218	1.10679	1.20807	1.03277	0.947254
AGO4	0	0	0	1.20793	0.931522	0.90539	1.17586	0.978254	0.976227	1.04248	1.28229	1.29795	0	0	0	0.948478	1.03973	1.08897	0	0	0	0	0	0	0	0	0	0	0	0	1.05213	1.26854	0.811044	0.736723	0.833398	0.639109	0	0	0	1.23206	1.20543	1.21512	1.79499	1.04536	0.90926	0.596141	0.900939	1.33798	0
AGPAT1	1.47554	0.542922	0.775258	0.86575	0.814554	1.67114	0.705425	0.951527	1.08274	0.592768	1.19914	0.925165	0.786693	1.56739	1.04794	0.449437	0.652752	0.629218	0.869004	1.04827	0.995471	0.91913	0.994642	0.995978	0.913982	0.419712	0.781392	0.689732	0.739311	0.66528	0.923914	0.25019	1.34958	0.763313	1.6483	0.955825	0.300078	0.396992	0.676284	0.706432	1.43377	0.853405	0.260263	0.816391	1.45525	1.31959	1.14234	0.541118	1.21354
AGPAT2	0.639344	0.799889	0.612944	0.543287	1.39923	1.17489	1.09057	0.744807	0.60398	0	0	0	0.845743	0.95689	0.727861	1.57383	1.72589	0.813626	0.960221	0.757229	1.10344	1.58689	0.469848	0.892222	1.62534	0.414566	1.0848	0.6355	0.854636	1.19085	0.878737	0.735684	1.01626	0.753258	0.568881	0.44935	0.530138	1.33649	1.36094	1.13967	1.0618	0.644557	0.75353	1.82916	1.04257	1.37713	1.00651	1.29299	0
AGPAT3	0.301814	0.53214	0.513962	0.766869	1.34078	1.32628	0.919533	1.0917	1.32961	0.508156	0.544055	0.633166	0.678109	1.64549	0.848982	0.308666	0.344504	0.433313	0.847759	0.584212	0.72988	1.31681	0.345526	0.922358	0.653582	0.291714	0.772503	0.353412	0.379806	1.38455	0.74345	0.299099	1.17511	1.4025	1.00739	0.878207	0.502254	0.314139	0.721533	1.41742	0.861905	0.74429	0.611853	0.935218	0.861479	0.950388	1.01909	0.71573	1.46879
AGPAT4	0	0	0	0.194034	0.402476	0.673741	0	0	0	0.604191	1.86637	0.721906	0	0	0	0	0	0	0	0	0	1.03121	3.22631	0.889743	1.27191	0.479904	0.794458	1.71249	1.78701	1.65055	0	0	0	0.739188	2.74247	1.48638	0	0	0	0	0	0	0.843733	1.81957	1.33249	0.804944	0.908729	2.80305	0
AGPAT5	1.17445	1.00596	0.767829	0.878685	0.694242	0.845022	0.597939	1.05414	0.718285	0.868297	1.50229	0.756313	0.718638	1.58089	0.903422	0.528954	0.597861	0.585692	1.09463	1.35361	1.28001	0.648874	2.65537	0.505054	0.911017	0.240613	1.1356	2.35505	1.16457	1.57362	0.617096	0.597502	0.801676	0.804441	2.02029	1.05161	0.82831	0.250543	1.28111	1.09721	0.697573	0.684644	0.580677	0.948288	0.789878	0.849081	0.528148	0.208014	0.894219
AGPS	2.25597	1.30743	0.742546	1.05893	1.10903	0.767264	1.4338	0.904224	0.739615	0.889176	0.952706	1.28872	1.09537	0.697672	0.89499	1.51434	1.41823	0.77449	0.853258	1.97794	0.881316	0.687433	1.16339	1.02845	1.13522	0.890661	1.13695	1.07653	1.12995	2.00186	0.96169	1.62497	1.21443	1.2641	0.86948	1.05527	0.638595	2.40467	1.03049	0.87285	0.735292	0.931676	0.798571	1.45038	0.814862	1.01928	0.683255	0.969798	0.576253
AGR2	0.557871	5.25027	1.30915	0.161286	0.182453	0.769464	1.95266	0.656084	0.25811	0.796784	0.241906	1.83158	0.604391	0.119978	0.403094	0.518536	1.04423	0.993905	0.507374	0.375538	0.828294	0.674564	0.141937	0.386772	0.238922	0.629346	0.195698	2.04456	1.52597	0.524639	0.155367	0.552653	0.48325	0.460563	0.155678	0.556601	0.485819	0.632187	0.186413	0.991314	0.302453	0.200764	1.279	0.53815	0.790552	0.172134	0.913192	0.504573	2.18556
AGR3	0.24766	0.73972	0.418894	0.28319	0.392781	0.994098	0.945064	0.335296	0.227844	1.54341	0.444411	2.38788	1.09837	0.225401	0.88946	0.92813	0.37196	1.44643	2.19027	1.4671	0.948069	2.04994	0.362103	0.890598	0.318149	0.871704	0.274437	1.36738	1.20661	0.300578	0.429679	0.537366	1.88197	0.948922	0.358509	0.915408	1.23727	0.331062	0.224567	1.37893	0.270891	0.265717	1.71279	0.37028	1.10418	0.417341	1.83693	0.652846	1.68155
AGRN	0.868659	1.47657	1.01358	1.39532	0.770286	0.929034	1.05435	0.794769	1.36146	0.753043	1.30895	0.758489	1.05512	2.16063	0.951562	0.709332	0.807447	0.623076	1.20632	0.744791	1.43463	1.15193	1.09453	1.06799	1.30552	0.578175	0.805296	0.651198	0.707695	1.86335	1.39579	1.0279	1.20494	1.18071	1.29351	1.05825	0.694663	0.743124	0.870077	0.996315	1.3214	1.89528	0.669942	0.98235	0.997766	3.3737	1.17648	1.19498	1.07376
AGT	2.22002	2.54431	1.26528	0.904081	0.937772	0.642841	2.00281	0.706069	1.33831	1.06567	1.35362	1.57709	1.5198	0.423746	0.720827	2.86507	1.37465	0.822244	1.35929	0.848404	2.34693	1.80931	2.42521	0.98603	2.66592	1.40758	1.37887	3.81506	1.76539	1.02777	1.14066	1.45565	0.964735	0.730685	1.16597	3.36235	0.766074	2.69126	0.882163	1.14134	1.10443	1.09061	1.27858	0.805934	0.738094	1.05548	0.953318	3.36684	0.834982
AGTPBP1	0.792118	0.492968	0.84294	1.4153	0.990475	0.765012	0.532827	0.987366	0.818738	0.956808	1.06693	0.972984	0.722851	1.68083	1.11639	0.791266	0.942969	1.00488	0.889889	0.727487	0.788303	0.884497	1.35943	0.613751	1.50089	0.545527	1.65133	0.725959	0.808591	1.63181	1.03253	0.539759	1.01499	1.1119	1.17562	1.01665	0.581984	0.849796	1.27815	0.473198	1.19551	1.20303	1.64465	0.91031	0.816885	0.519613	0.868745	1.00163	0.925164
AGTRAP	2.08282	0.877697	0.988883	0.982573	1.55027	1.10929	0.871124	0.552896	0.746305	0.782445	1.11353	0.733131	0.520648	1.01931	0.649944	1.28001	1.03803	0.627698	0.504754	0.874344	0.535142	1.00579	2.47707	0.57405	0.921951	0.730784	0.891397	1.51471	1.34213	0.725046	1.15161	1.36256	0.8312	0.699925	0.886419	1.85273	1.48062	1.57501	0.869117	1.29796	1.21981	0.819943	1.77052	1.2517	1.0079	2.8478	1.19651	1.3145	1.36475
AGXT	0	0	0	0	0	0	0	0	0	0	0	0	0	0	0	0	0	0	0	0	0	0	0	0	0	0	0	0	0	0	0	0	0	0	0	0	0	0	0	0	0	0	0	0	0	0	0	0	0
AHCTF1	1.80983	1.23863	0.932513	1.28669	1.0975	0.989967	1.09317	1.00027	0.98054	0.897728	0.841057	0.825336	0.901772	1.23037	1.07021	0.812522	0.825334	0.820611	0.85517	0.800357	0.943168	1.07402	0.833363	0.857326	0.835575	0.973418	1.07529	0.573645	0.767997	0.98382	1.12851	0.560651	0.823791	1.03509	1.1219	1.11322	1.06158	1.50732	1.17429	1.09516	1.30575	1.14496	0.802176	1.21729	0.907857	1.38219	1.11158	0.98648	1.00278
AHCY	1.19035	1.48293	0.884857	1.00548	0.982236	0.679999	0.75631	0.675772	0.883843	0.805666	0.878677	0.807402	0.890101	0.692898	1.09433	0.716996	0.787201	0.91523	0.720619	1.11041	0.845631	0.862405	0.823303	0.830238	0.609991	0.720922	0.587831	0.866968	0.85335	0.798373	0.805062	0.919885	0.764138	1.38079	1.13174	1.0175	0.83965	1.24558	0.876731	0.968736	1.0254	0.916097	1.22295	0.779896	0.941733	0.836495	0.883105	0.825888	1.14555
AHCYL1	0.706086	0.94961	1.24115	0.774569	0.771221	0.984351	1.18756	1.05265	0.860358	0.874	0.805961	1.32586	1.37448	0.926732	0.826562	0.882884	1.02785	1.02423	1.00494	0.859308	0.99716	0.729998	1.06434	1.18584	1.15857	0.762794	0.901047	1.23196	1.30005	1.15796	0.819536	1.16078	1.73079	1.22851	0.63841	0.899729	1.02015	0.947831	0.804312	0.941842	0.844751	0.810393	0.882011	0.76179	1.11287	0.994604	0.756021	1.03987	1.40569
AHCYL2	1.39498	1.43668	1.20462	0.833599	0.821024	0.694095	0.999924	1.00521	0.793098	1.03245	0.795729	1.29989	1.17178	0.918525	0.916026	0.72635	1.59333	0.783089	1.41354	1.03005	1.31388	0.98744	1.19512	1.14914	1.02654	1.13925	0.870047	0.673241	0.791669	1.36194	0.939033	0.744556	0.943676	0.961177	0.825742	1.10112	0.786127	1.58303	0.738958	0.780552	0.838889	1.0253	1.08588	0.888402	1.04766	1.71961	1.00348	0.78531	1.35253
AHDC1	0.729314	0.944205	1.03414	1.19563	0.985508	1.11277	1.0267	0.922222	1.03324	1.20807	0.895939	0.78029	1.04975	1.84675	0.992058	1.26556	1.5286	1.00377	0.957205	1.17675	1.15091	1.06863	2.32159	0.988133	1.10734	1.31243	0.899447	0.648005	0.791042	1.2744	1.05953	0.684447	0.92968	1.15035	1.21525	1.05763	1.36394	1.51125	1.30985	1.59787	1.04275	1.20298	0.726794	1.01573	1.14035	1.06581	0.895679	0.93696	1.00319
AHI1	0	0	0	0.594842	0.384733	0.43499	1.02649	0.756843	0.687109	0	0	0	0.491639	1.63892	1.19091	0.0730762	0.092445	1.15889	1.11343	0.607028	1.46606	1.43856	4.2806	1.14529	0	0	0	0.284172	0.41963	2.264	0	0	0	1.03144	1.12439	0.858469	0	0	0	1.56445	1.5012	1.40546	2.6202	1.84598	1.55012	0	0	0	0
AHNAK	0.839343	1.66487	1.13848	0.783587	0.82784	1.34355	1.60593	1.2949	1.0625	1.14529	0.75287	1.16489	1.38566	0.679865	1.1606	1.60103	1.31418	1.95132	1.46464	1.34054	1.51133	0.942242	1.13681	1.43861	1.33659	1.15911	1.20627	2.3768	1.3628	0.678887	0.601098	1.44052	1.17236	1.11476	0.541905	1.304	1.32786	1.05987	0.862227	1.11537	0.814804	0.651005	1.08523	1.05304	1.46941	0.59442	1.06748	1.44343	1.29034
AHNAK2	0.98745	1.1762	1.16084	1.04029	0.731129	1.64854	1.31879	1.2648	1.4581	0.866443	0.637663	1.40738	1.46439	0.755469	1.35574	1.94344	1.11466	1.0311	1.30957	0.879059	1.64242	0.999356	1.64419	0.893701	1.52684	1.8243	1.09953	1.18222	1.49262	0.761298	0.785589	1.0143	1.38642	0.63725	0.541504	1.03687	0.853003	0.943036	2.09788	0.581542	1.25279	0.857124	1.02971	2.40629	1.70063	0.590888	1.11845	2.44799	0.754023
AHR	2.18354	1.1784	1.1985	0.805279	0.950947	0.923941	1.02442	0.989004	1.023	0.669921	0.64996	0.603908	1.55631	0.692453	1.14987	1.36154	1.51945	0.932914	1.12101	0.810122	1.10815	1.22302	2.26915	0.809106	0.95602	1.14609	1.13653	0.763122	1.25206	1.73348	1.08486	0.660297	1.20614	0.948076	0.605214	1.36159	0.913086	0.301707	1.08912	0.704024	0.875155	0.87542	1.15418	1.21024	1.34462	0.88655	1.1151	1.67724	0.980357
AHSA1	1.10272	0.93891	1.11337	1.10573	1.08178	0.818489	0.903776	1.20636	0.912005	0.792585	1.00167	0.934698	0.872448	1.17902	0.847334	1.20691	1.11257	1.02999	0.958462	0.926472	0.80114	0.966332	0.862357	0.919801	0.762169	1.02634	0.931466	0.772792	0.82363	1.30954	1.42651	1.3133	0.8874	1.11103	1.07732	1.1035	1.05461	1.79225	1.10463	0.997294	1.01148	0.879475	1.31687	1.21584	0.984996	0.933123	1.22911	1.29127	0.807009
AHSG	1.07301	2.00895	1.21468	0.82863	1.0474	0.838045	1.36285	0.732969	1.08254	1.54545	1.21164	1.64456	1.97889	0.481045	1.05047	1.44927	0.833582	1.16911	1.40219	0.644024	2.03977	1.73327	1.35951	0.929244	3.05775	1.10147	1.68307	3.4769	1.23353	1.06377	1.17899	0.6823	0.997848	0.750958	0.683833	1.44575	0.627645	1.01142	0.938093	1.11282	1.23578	1.0076	0.877686	0.759962	1.05199	0.900591	1.00792	2.14337	0.742446
AHSP	0.347787	0.620181	0.800618	0.854706	0.760341	0.436337	0.752153	0.571155	0.872531	1.07979	1.53108	1.05626	0.800339	0.644732	0.785899	0.889616	1.09389	0.922863	2.20467	0.425183	1.14609	0.699502	0.101623	0.588353	0.91767	1.35856	4.49037	1.42716	0.510208	0.755985	0.754042	0.191183	0.500483	0.751225	0.85696	0.680322	0.519462	0.772447	0.378265	0.500457	2.47583	1.76427	0.310418	0.676125	0.830409	2.44069	0.80258	0.881677	0.71101
AIDA	2.3724	1.90326	1.22852	1.08607	0.841811	0.957886	1.52307	1.1111	1.17524	1.13953	1.0645	1.47985	1.26487	0.796681	1.09844	1.83836	1.32562	1.05224	0.950365	1.6798	1.37685	0.85504	1.10856	0.865795	1.4821	1.18539	1.22818	2.57804	2.08354	0.699302	1.17173	2.84554	1.25697	0.92705	0.833868	1.69965	0.527837	2.15159	1.05375	1.20232	0.879934	1.13263	1.83293	1.31923	1.38117	0.76929	1.2429	1.75321	0.877218
AIF1	1.42771	0.857877	1.0779	0.915702	1.60889	1.05503	2.18159	1.19547	1.15112	1.84417	1.49975	1.85912	0.982196	0.939852	1.52481	1.48598	1.19379	1.09535	1.43237	0.877445	1.25073	0.960544	0.650095	1.09784	2.65803	1.16616	1.58558	0.946945	0.569427	0.679825	1.23516	1.43148	1.07386	0.685669	0.429016	0.697386	0.993273	0.670621	1.14536	1.41517	1.22339	1.04402	1.2179	0.659937	0.938841	0.485311	0.754769	1.41458	1.01486
AIF1L	0.555241	0.701088	0.975248	2.01157	2.12305	0.591827	0.667326	0.524344	1.45844	0.859057	2.56644	0.815161	0.537483	1.96287	0.819898	0.721805	0.885767	1.43298	0.581622	0.302917	0.863236	1.65668	0.85906	0.46	1.72937	1.5598	1.48455	0.552835	0.566525	1.36864	1.69334	0.758402	0.539458	1.02204	1.85422	0.885467	0.827624	0.777335	0.964206	0.827917	0.967577	2.37229	0.603217	0.700053	0.522986	3.91511	0.925516	1.03101	0.586277
AIFM1	1.14922	0.864845	0.704742	0.836429	1.25451	0.901686	0.979165	0.730892	0.814377	1.33132	1.03398	1.17261	0.956253	0.832617	0.972792	1.28474	1.63451	0.93585	0.852322	0.998686	0.837021	0.797164	0.923395	1.82794	0.976206	1.2273	0.941306	1.38833	1.02849	1.03803	1.06407	1.34947	1.10971	1.0356	0.741576	0.883942	1.54724	0.920537	0.877716	1.17956	0.943311	0.74072	0.870172	1.12779	0.759418	1.62595	0.946475	1.04396	0.941953
AIFM2	1.71917	1.88792	0.882748	1.32873	0.872605	1.05453	2.36903	0.938838	0.965439	1.44169	0.966223	1.11675	1.09952	0.712499	0.880405	2.00965	1.75886	0.97991	1.15501	1.61361	1.16368	1.00857	2.85056	1.00965	3.10021	1.07811	2.11181	2.43497	2.11442	0.819358	1.19116	0.957558	1.19433	0.924304	0.67703	2.09578	0.666649	1.27009	1.33054	1.3393	0.793822	0.993509	2.66082	0.77694	0.854646	0.916788	1.04219	1.05473	1.0636
AIMP1	0.763393	0.979394	1.0172	0.901484	1.13127	1.22609	0.899347	1.06702	1.01206	0.921799	0.871971	1.01617	1.04609	0.919591	1.06781	0.766857	0.976565	0.906277	0.842029	0.971166	0.883462	0.967258	1.02993	1.29995	0.835596	0.99581	0.884746	0.92185	0.833827	1.0995	1.41998	1.18635	1.11504	1.0675	1.00077	1.01826	1.34373	0.962317	0.901532	0.979555	0.887959	0.915877	0.873891	1.03093	1.06988	1.27855	1.03907	1.01239	1.02954
AIMP2	0.672205	0.529104	0.790767	0.890968	1.21326	1.32801	0.712363	1.05514	0.987588	0.892366	0.839189	0.969756	0.815165	0.96932	1.09176	0.43593	0.616495	0.878535	0.853915	1.07492	0.805685	0.9321	0.765207	1.23899	0.820501	0.778788	0.834982	0.737168	0.71305	1.08334	1.37375	0.632487	1.15501	1.05147	1.04518	0.959919	0.703483	0.5704	1.1614	0.631646	1.01067	0.885434	0.591537	1.23065	1.04295	1.18331	1.06531	0.67977	0.998962
AIP	1.0712	1.26204	1.123	1.10114	1.01132	0.848932	1.18842	1.0142	1.01333	1.05879	0.969238	1.97819	1.09188	0.980785	1.72246	1.88546	3.0556	0.882152	1.09865	1.4915	1.05546	0.835458	1.01519	1.06376	0.946286	1.35579	1.37207	1.13372	1.71628	1.00094	1.01967	2.33418	1.23039	1.05117	1.8608	1.38952	0.688169	1.30657	1.00517	0.830831	0.995572	1.10414	1.24189	1.25609	1.07762	0.758688	0.927228	1.44427	0.925628
AJUBA	0.232449	0.394021	0.869573	1.05142	0.856568	1.0783	1.00422	0.829137	1.24617	1.19387	0.899442	0.838183	1.0037	1.22981	0.996536	1.09742	0.808454	0.970888	1.15821	1.62278	1.15662	0.974245	0.634232	1.73574	0	0	0	1.37262	1.93702	0.973142	0.83042	0.326631	0.772605	1.1839	1.13978	0.750943	2.86469	0.29736	0.940932	0.581677	1.59142	1.14298	0.579592	0.912286	1.15709	0.843046	1.13665	0.575777	1.03222
AK1	0.371309	0.556202	0.672033	0.673721	1.28149	0.762623	1.47594	0.784967	1.02656	1.15172	1.19813	1.53061	1.09337	0.502301	0.711531	1.30793	0.943789	1.02949	1.17495	0.843946	1.2262	1.21564	0.725075	1.10367	1.6198	1.14902	1.18123	1.18654	0.94048	0.883081	0.933397	0.729141	1.13548	0.821873	0.685107	0.582591	1.56929	0.802633	0.892549	0.704147	0.987266	0.780514	0.950045	0.916265	1.35465	1.1225	1.19645	1.16895	1.04578
AK2	1.32962	1.26781	0.869328	0.762804	1.14797	1.32503	0.880151	0.744178	0.693269	0.832564	0.80439	0.941287	1.12448	1.32598	0.958662	0.866323	1.12207	0.941149	0.836422	1.1122	0.774716	0.781807	1.09218	1.41389	0.912846	1.40597	0.960751	1.35242	1.08731	0.875031	1.01838	1.03372	1.11137	0.932932	0.638017	1.10207	1.12912	1.05811	1.14935	1.09243	1.09326	0.759759	0.893497	0.794173	0.838294	0.826882	0.718224	1.35353	0.977304
AK3	0.869175	1.35206	0.920705	0.778589	0.619008	0.853805	1.20525	1.3362	1.06539	1.07174	1.39465	1.55146	1.27026	1.76919	1.18284	1.01104	0.94826	0.952323	1.09141	0.952105	1.27211	0.742556	0.83108	1.86402	2.02511	0.937453	1.35179	0.767695	0.983289	0.689252	1.83811	0.852957	1.59144	0.696745	0.93901	1.08097	1.06563	0.792269	1.51138	1.16119	0.997582	0.685222	0.934089	0.601915	1.07546	1.4874	1.13663	1.43905	1.01204
AK4	0.809976	1.16868	1.25927	1.13688	0.632515	1.44438	0.951145	1.27891	0.934981	1.32972	0.895984	0.774933	0.992724	2.07619	0.610651	0.868068	0.846659	1.09415	0.662194	0.485611	0.927707	0.634985	0.769023	1.65913	1.80488	1.11716	1.17423	0.396664	0.445677	0.882823	0.905245	0.867799	0.583595	1.87935	1.27976	0.826699	0.62942	1.47951	0.829228	1.16787	1.29244	1.16967	0.57189	1.60003	1.30708	0.981922	0.598686	1.07698	1.39441
AK5	1.82073	3.96674	1.6317	0.940512	0.667077	1.09212	0	0	0	0	0	0	0.923108	0.464397	0.827779	2.22025	1.34498	0.709162	1.13409	0.841614	2.75391	0.943385	4.51694	1.26903	0.733546	1.25644	0.867272	4.36509	2.46525	0.796434	0.822207	0.745395	0.810857	0.715126	1.87735	6.09307	0	0	0	2.61748	1.09681	1.02702	0.487573	0.526901	1.30666	0	0	0	0.647335
AK6	2.05323	1.8171	1.24233	1.06803	0.777679	1.30672	1.6047	1.44664	1.05281	1.10608	0.794118	0.885645	1.33631	1.02955	0.881325	2.33459	1.55873	1.1209	0.968052	1.28177	1.0005	1.49927	2.29132	1.51485	1.0498	0.762856	0.930238	1.64107	1.07957	0.935238	1.37508	2.42999	0.925695	1.06742	0.83294	1.07495	1.00303	1.46956	0.834268	1.9166	0.706878	0.8704	2.38297	1.00127	0.900604	0.840552	0.909014	2.14465	1.30841
AKAP1	0.500478	0.67215	0.862086	1.02984	1.34632	0.876817	0.74066	0.622046	0.869431	0.834066	0.869303	0.714962	0.702293	0.796665	0.832486	0.404035	0.519743	1.22068	1.15296	0.870148	0.844464	0.790582	0.444541	1.18493	0.691337	1.51477	0.73415	0.395465	0.352877	0.749783	0.97266	0.706482	0.999279	1.14721	1.47427	0.741745	1.35315	0.387866	0.824302	1.57583	0.862729	1.05332	0.872655	1.15184	0.773023	1.18008	1.20889	0.631809	0.847595
AKAP10	0.980206	0.711389	1.13469	0.829253	1.24275	0.819939	1.01162	0.897125	0.828874	0.88202	0.994039	1.12488	1.12373	0.697698	1.0596	2.30468	1.52836	1.04904	1.29974	1.46881	1.12842	0.980475	2.02938	1.31506	1.30331	0.658691	1.0583	1.38054	2.21776	0.890406	0.954771	0.825499	1.33232	1.03249	0.96998	0.804887	1.01073	1.97406	1.08276	0.90661	0.921905	0.935028	1.07267	0.92241	1.02211	0.815029	1.02004	0.967672	1.06636
AKAP11	0.798191	0.972171	1.07403	1.12078	0.996498	0.867614	0.93888	1.25592	1.02194	0.874759	0.922511	1.06819	1.04064	0.880394	1.71652	0.588881	0.844674	0.848804	1.2002	0.657827	1.12941	1.0676	1.13856	0.961605	1.32039	0.750244	1.29423	0.479532	0.53212	1.19418	1.01887	0.597348	1.14064	0.934829	1.01574	0.743529	1.20512	0.488293	0.88941	1.0587	1.20639	1.35527	1.09689	1.15651	1.06575	1.18008	1.01698	0.724235	1.03476
AKAP12	0.432885	1.13395	1.49013	0.905531	0.736817	0.75654	2.20362	1.16028	1.5892	1.33455	1.17567	1.33486	1.77187	0.582556	1.36943	0.677517	0.92447	0.858284	1.5079	0.569946	2.12334	1.22573	0.530265	0.801245	3.16071	1.19053	1.82566	0.894947	1.32782	0.624412	0.526632	0.407797	1.19945	0.661822	0.708322	0.710639	0.874819	0.424529	0.835046	0.768538	0.619849	0.732957	0.64818	0.679028	2.52429	0.452102	1.54011	0.883058	0.919187
AKAP13	0.566298	0.656991	0.911093	1.04484	1.13889	0.905787	0.958815	1.08933	0.947751	0.888947	1.0207	0.986949	0.986896	1.65127	1.06046	0.736688	0.806348	0.949059	0.970972	0.796922	0.912396	0.94537	0.802708	0.939733	1.07835	1.07405	1.12841	0.724269	0.75387	1.68336	1.02326	0.836106	0.941856	1.06846	1.18318	0.958623	0.872003	0.738273	1.03462	0.874317	1.12185	1.02518	0.697266	1.24841	1.1464	1.08192	1.14613	0.822136	0.993649
AKAP17A	1.21286	1.13854	0.951835	1.49759	1.07795	1.02579	0.830735	1.06245	1.0187	1.19803	1.22493	1.20162	1.09195	1.50035	1.07473	1.28979	0.874596	1.1345	1.06666	1.4628	1.07676	1.00895	0.692415	0.890757	0.807243	1.08575	1.11488	0.724697	0.670961	0.778594	0.972217	0.892112	0.945935	0.855786	0.942687	1.19523	1.00053	1.22137	1.03942	1.50427	1.01399	1.08407	0.730342	1.21217	1.0294	1.13882	1.10045	1.12908	0.890212
AKAP5	1.12644	2.19221	1.16891	0.577173	1.80293	0.452977	0.738722	0.873686	0.643045	1.51878	0.530123	1.6907	0.857294	0.600609	0.832534	0	0.0732924	0.46047	2.55971	0.444869	0.919728	1.15397	0.336145	0.695682	0	0	0	0.209351	0.221532	0.778913	0	0	0	1.62336	0.546754	0.371413	2.12028	0.285797	0.55166	1.9625	0.588221	0.631114	0.719051	0.624906	0.909631	0.350679	1.32239	0.235873	2.37433
AKAP7	2.11276	3.94443	1.09721	1.27468	0.936572	0.67765	0	0	0	1.0236	0.877997	0.957273	1.00477	1.13883	1.2429	1.49519	1.48032	0.784792	0	0	0	0.874809	1.20202	1.06969	0	0	0	0.909154	1.0355	0.546867	1.73321	1.85044	1.0248	0.770489	0.753677	2.42176	0	0	0	1.16136	0.909426	0.987783	1.66851	0.780959	0.782938	0.916258	0.967378	1.76073	0
AKAP8	0.912704	0.766138	1.16859	1.05871	1.03524	0.898808	0.67218	1.08958	0.944329	1.02322	1.07323	0.969957	0.884502	1.16458	0.860213	0.509929	0.933698	1.29274	1.01788	1.09357	0.869243	0.941448	0.761665	1.00547	0.757502	1.02809	1.12571	0.724939	0.857624	1.22262	1.3235	1.24149	0.905543	1.17698	1.36519	0.808966	0.933599	0.838531	1.17981	0.89732	0.999093	1.3856	0.902533	1.37271	0.972772	1.34013	1.05893	0.999865	0.980595
AKAP8L	1.09785	0.60548	0.942616	0.984344	1.0865	0.899934	0.528874	1.1278	0.857188	0.912987	1.05727	0.865994	0.766849	1.12757	0.880029	0.951023	1.20263	1.32796	1.10515	0.946088	0.743707	0.935868	0.928353	1.17918	0.655642	1.19572	1.10991	0.70628	0.982479	1.05235	1.36889	0.553938	0.871504	1.21233	0.981162	0.671036	1.28548	1.62973	1.04198	0.600129	1.02899	1.04487	0.672061	1.16161	1.01575	0.894029	0.918678	0.861961	0.819034
AKAP9	0.778494	1.42937	0.96006	0.991184	1.0413	1.11776	1.08311	0.927965	1.03071	1.36324	0.849685	1.30039	1.19409	0.959668	0.904652	0.764086	1.23381	1.13739	1.32087	1.09902	0.899575	1.16452	0.749393	1.14195	0.657948	0.863066	0.737379	0.78397	0.929888	0.932459	1.14596	0.985968	0.979513	0.999636	1.28809	1.04126	1.10467	1.01526	0.885726	1.29673	0.827836	1.11237	0.920736	0.893323	1.15848	1.051	1.02007	0.861012	1.06435
AKIP1	0	0	0	0	0	0	0	0	0	0	0	0	0	0	0	0	0	0	0	0	0	0	0	0	1.78003	0.910802	1.25291	0	0	0	0	0	0	0	0	0	0	0	0	0	0	0	0	0	0	0	0	0	1.33546
AKIRIN2	0	0	0	1.09914	1.29735	1.2113	0.568395	1.12154	0.787913	0	0	0	0.713208	1.52992	1.11575	1.00638	0.702482	1.18281	0	0	0	0.811304	0.120348	0.778993	0	0	0	0	0	0	1.24996	2.96723	0.947427	1.46818	2.01895	0.541559	0	0	0	1.42388	0.939913	1.4094	0	0	0	0	0	0	0
AKNA	2.14758	1.41209	0.972703	1.00807	1.2585	1.14776	1.05427	1.10186	0.908343	0	0	0	1.03214	0.954395	1.17856	1.19091	1.0037	0.988132	1.64254	0.900793	0.989485	0	0	0	1.73149	0.420174	1.80092	0	0	0	1.25578	1.08356	0.970424	0.974564	1.12337	0.450752	0	0	0	1.24591	0.858472	1.11489	0.730188	0.959986	1.27821	0	0	0	0.999716
AKR1A1	1.05095	1.30073	0.950868	0.700062	1.14383	0.843072	1.1773	1.01141	0.769005	0.938432	0.543453	1.05877	0.979359	0.570857	0.754355	1.17065	1.81943	1.14599	0.862728	0.784009	0.930862	0.757679	0.94301	0.742051	0.917131	0.872085	0.82465	1.77129	1.2789	0.737213	0.733957	1.74983	0.91362	0.841474	0.694075	1.42529	1.48724	1.82221	0.899743	1.52411	0.838782	0.721156	0.87467	0.37774	0.953308	0.586945	0.94626	1.11489	1.7817
AKR1B1	1.84386	1.00699	1.20895	1.75181	0.811664	0.853674	2.06731	1.24887	1.53104	1.36156	0.912327	1.386	1.16908	1.09398	1.27802	1.87294	1.2413	1.05164	1.1525	0.787815	1.2635	1.08709	0.898895	0.854373	1.48683	1.24284	1.23907	1.15855	1.54532	0.553552	1.40688	1.52238	0.94634	0.660981	1.24391	1.35598	0.96839	0.582836	1.06479	0.997031	0.849481	1.14081	1.25126	0.577352	1.28233	0.465162	0.867897	1.46906	0.7083
AKR1B10	1.51763	1.15008	0.58943	0.24236	0.30043	0.852438	0.239106	0.257428	0.225586	0.259335	0.230113	0.270125	0	0	0	1.12365	9.56686	0.740167	0.336578	0.357081	0.581544	1.08512	0.654646	0.354916	0.288209	0.569206	0.249729	0.475289	0.415337	0.65918	0.657462	0.496001	0.743653	0.173655	0.146817	0.251546	0	0	0	2.38244	1.3262	0.825855	0.949113	4.23098	0.747733	0.276479	0.134056	0.667401	0.200282
AKR1B15	0	0	0	0	0	0	0	0	0	0	0	0	0	0	0	6.30665	1.34473	0.575974	0	0	0	0	0	0	0	0	0	0	0	0	0	0	0	0.750691	0.782663	10.4188	0	0	0	0	0	0	0	0	0	0	0	0	0
AKR1C1	0.246286	1.06939	0.432921	1.58919	0.359991	0.681461	3.73069	0.94438	3.29412	2.27557	1.12307	1.16924	0.981676	1.43014	0.579293	0.652696	8.46686	0.880448	1.2271	0.907077	1.17099	0	0	0	6.04829	0.643448	3.27602	1.0725	0.936182	2.60185	0.659149	0.648561	1.06887	0.295095	0.335694	0.41341	0.661454	0.304563	0.465061	0.79509	0.557746	0.470282	2.13468	0.539486	0.398051	9.03542	1.00225	1.21519	0.450491
AKR1C2	0.258581	0.853854	0.466973	0.801809	0.298247	0.695046	3.82253	1.56496	3.47043	3.74879	1.28084	1.28246	0.904085	1.24131	0.499957	1.06699	6.12076	0.962266	0.638693	1.0235	0.975675	1.10039	1.52987	0.579306	3.83178	0.720689	2.84637	1.73274	1.18813	3.10076	1.11955	0.909384	1.1293	0.292782	0.299046	1.16786	0.376291	0.300123	0.54979	0.669199	0.426069	0.350079	1.63637	0.824273	0.492652	9.88072	0.969127	1.31229	0.588238
AKR1C3	0.882009	1.90945	0.840416	1.33001	0.563049	0.789641	3.27297	0.910434	1.51025	2.12597	1.34798	1.97043	1.19245	1.40943	1.03405	1.69362	3.67081	1.1525	1.18694	0.991047	1.48931	1.30827	4.9992	0.916141	4.03659	1.777	2.09081	4.50047	2.21815	2.45764	0.704256	2.34669	1.35102	0.730451	1.05788	2.53141	0.599873	1.61392	0.785187	1.16525	0.579716	0.614005	2.20424	0.51034	0.928671	3.67327	0.995125	2.0823	0.656038
AKR7A2	0.963785	1.71564	1.12389	0.649662	0.869583	0.909283	0.919897	0.974668	0.780573	0.920765	0.755609	1.11196	1.07798	0.689017	0.80254	1.14688	0.803238	1.01155	0.835653	0.759232	1.00935	0.652713	0.932413	1.09764	0.884879	1.01231	0.729646	2.16877	1.21041	0.901745	0.904595	0.731081	1.00607	1.3913	0.754299	1.16117	0.966072	1.24108	0.72778	0.598468	0.830294	0.637586	0.850379	0.546123	1.01869	0.624909	0.690207	0.949453	1.64359
AKR7A3	0.582361	1.41167	1.188	0.299479	0.722572	0.60629	0.382319	0.249501	0.270561	0.872701	0.326761	0.86643	0.60056	0.26005	0.772066	0.932623	0.50264	1.17419	0.58283	0.554688	0.77173	0.845431	0.575102	0.909282	0.312306	0.813635	0.33013	2.64067	1.70774	0.379011	0.349808	0.858649	0.579059	1.81375	0.395255	0.767711	1.15266	3.37963	0.511877	0.187396	0.1774	0.166781	1.21161	0.419192	0.79262	0.424697	0.264236	1.09378	1.93005
AKT1	0.731118	0.912686	0.943355	0.736798	1.16405	0.970489	0.980495	1.15681	1.03743	0.889201	0.905314	1.26761	0.977904	1.16109	1.00898	0.786688	1.44935	0.811627	1.19924	1.02426	0.985536	1.6388	0.668523	0.69413	1.1111	0.710395	0.839976	0.559163	0.501536	0.9879	0.860956	1.55076	1.01708	0.812152	1.2567	1.03912	0.663142	1.17144	0.785335	1.68867	0.970201	0.674301	1.12674	0.812758	0.99566	1.46561	1.64108	1.1987	0.864458
AKT1S1	0.788108	1.14878	1.37286	0.983028	1.04769	1.00519	1.15716	1.31509	1.10985	0.899847	0.876001	0.859958	1.33349	0.801346	1.02771	0.907171	0.674959	0.935347	0.969204	1.24055	0.949942	1.02867	0.625619	1.00549	0.902031	0.950147	0.702586	2.57348	1.02355	1.20969	0.941294	1.18697	1.08186	1.05963	0.768747	1.04267	0.979313	0.76088	0.866121	1.1364	1.15027	1.0868	0.646343	0.970722	1.31701	1.30346	1.09558	1.14865	1.04686
AKT2	0.78986	0.852117	0.833293	0.94606	1.03095	0.896152	1.52245	1.14231	1.12577	1.14178	0.779281	1.15247	1.36956	0.945362	1.14818	1.16265	0.949601	0.865526	1.31985	1.04071	1.01001	0.975505	1.30868	1.10198	1.70449	0.857915	1.41107	1.1954	1.32564	0.73573	0.903152	1.51949	1.23545	1.08126	0.813048	0.757037	0.669432	0.722364	0.89843	0.732615	0.801969	0.931601	0.978413	0.794046	1.33932	1.07053	1.24512	0.959143	1.21296
AKT3	2.00366	1.02644	1.15428	0.978979	0.594478	0.432234	1.1845	0.86797	1.38871	0.804252	2.02862	1.21291	1.66662	1.53925	1.07309	0.540515	0.652709	0.659337	1.15458	0.741235	1.72841	0.73024	0.772641	0.740088	1.21948	1.00099	1.17581	0.738275	0.885203	0.810256	0.531315	1.8366	0.769558	0.711249	0.723346	1.47211	1.18813	0.603877	1.42392	0.914241	0.960806	1.03206	0.627447	1.08175	1.81955	0.975537	1.60674	1.40066	1.46738
AKTIP	2.45541	1.68628	1.33341	1.23591	0.910528	1.04016	1.13352	0.859902	1.0119	0.574357	0.853462	0.742515	1.06411	1.32842	1.04235	0.766412	0.910278	0.954335	0.819195	1.6849	0.9228	1.06685	3.16922	1.0167	1.09426	1.49048	0.771606	2.40336	2.72342	1.3188	0.86381	1.50948	0.716975	1.20552	1.30835	2.96687	1.60405	2.77	0.880157	1.08092	0.991286	1.48111	1.41848	1.05809	0.998155	1.63291	0.890044	1.83617	0.899365
ALAD	0.784715	1.47978	0.975321	0.828492	0.739496	1.05645	1.6397	0.920535	1.03451	1.25687	0.950807	1.03366	1.99063	0.762708	0.867303	1.73097	1.08773	0.901097	1.01586	1.11019	1.31599	1.22367	1.11874	0.824605	1.43473	1.40175	1.41915	1.53462	1.29911	1.02443	0.831039	2.60354	1.18884	0.731059	0.759088	1.41365	0.71479	1.18592	0.857996	1.38601	1.08071	1.09756	0.884967	0.644239	1.10542	1.83323	0.869776	1.65891	1.27497
ALAS1	0	0	0	1.36485	1.31405	1.35905	0.861383	1.12699	1.19523	0	0	0	0.589755	1.256	1.19588	0.326174	0.465758	1.3179	0.838927	1.83334	0.922281	1.21786	2.92634	1.22671	0	0	0	0.328587	0.300698	1.41129	1.10458	1.34201	0.8472	1.23496	1.31037	0.515249	1.31104	0.788421	1.14368	0.691823	0.855674	0.892841	0.99918	0.892199	0.847864	0	0	0	0.884932
ALB	0.923253	1.93811	1.1304	0.770979	0.993579	0.797528	1.34237	0.824642	0.983502	1.28904	1.11256	1.42693	1.5689	0.456267	0.919745	2.23125	0.857864	1.0352	1.36938	0.730718	2.91525	1.68791	1.29423	0.871644	3.06821	1.46078	2.06777	3.15048	0.94217	1.0768	0.876306	0.683252	0.872781	0.663508	0.887932	1.78544	0.725191	1.29959	0.74795	1.15152	1.02845	1.00914	0.861383	0.746409	1.02568	0.946334	0.894881	1.83666	0.746288
ALCAM	0.567919	0.775694	0.821859	0.448069	0.854872	1.58242	0.492328	0.508841	0.412256	0.789689	0.498164	0.56248	0.934091	0.227802	0.278841	0.981792	2.24936	0.877849	1.16694	0.763647	0.948867	0.664771	0.733878	0.86587	0.453485	0.585363	0.584425	3.09762	1.17455	0.993282	0.323507	0.691093	1.00967	0.723793	0.317177	1.27829	1.03782	0.558615	0.633402	1.36111	0.742853	0.38332	0.911026	0.878329	1.38524	3.62054	1.11383	1.35502	1.13513
ALDH16A1	0.878883	1.01523	1.55651	0.802566	0.95056	0.968899	1.21505	1.1567	0.963238	1.27364	0.811664	1.14711	1.25275	0.877804	1.00627	0.668752	0.972473	0.958237	1.07377	1.19583	1.09483	0.944091	0.686082	1.1059	1.24164	0.647416	1.03355	1.16585	1.18222	0.844402	0.937425	0.662674	1.1384	1.04033	0.706992	0.79364	0.934574	0.742386	0.841312	1.07336	1.00772	0.825076	0.90526	1.04655	1.08148	0.976887	1.18317	0.709615	1.60397
ALDH18A1	1.24788	0.84862	0.850433	1.22248	0.652045	1.21155	0.771914	1.01483	0.944534	1.23671	0.891174	1.10611	0.61875	1.25159	0.889722	1.01979	2.02914	0.855388	0.757288	1.38831	0.750342	0.875859	1.47571	0.827683	0.63839	0.879281	0.639657	1.13638	1.19712	1.07693	0.934218	1.36893	0.730582	0.710245	1.04629	1.07871	1.06584	2.26526	0.9536	3.45798	0.953471	0.93031	1.59531	0.937786	0.73165	1.99419	1.08935	1.49379	0.952867
ALDH1A1	1.13791	2.19585	1.4241	0.720286	1.10749	0.640854	2.66308	1.14471	1.20302	1.63869	0.793106	1.40214	2.00642	0.568726	1.08915	2.21388	1.82485	0.65053	1.1721	0.936647	2.46893	1.16116	2.48462	0.576024	2.74347	1.17256	2.80545	2.47474	2.06017	1.45211	1.19243	2.39335	0.921978	0.526107	0.500362	4.69352	0.650554	1.5453	0.91622	1.31296	0.816107	0.666902	1.76272	0.621676	1.82209	1.06158	0.871336	1.39564	0.707694
ALDH1A2	1.42656	3.16679	1.20278	0.531535	0.423796	0.518768	2.54456	1.31938	1.94001	1.29118	0.797823	1.70063	1.99137	0.820475	0.992202	2.98114	2.2548	0.993407	1.27447	1.16357	2.47434	1.43724	4.52212	0.828011	1.42631	1.96745	1.87146	4.31715	2.70437	0.888895	0	0	0	0.802138	1.18052	5.0561	1.1955	4.0251	0.868226	0	0	0	2.35973	0.731745	1.43079	0.984009	2.05335	1.42752	0
ALDH1A3	0.589741	0.835461	0.752084	1.73199	0.560121	0.476239	0.94366	1.03998	1.3964	0.787765	1.20421	0.883182	0.920955	0.660523	0.645066	1.07659	1.50825	0.517971	0.815255	0.558363	0.890468	0.765241	0.950059	0.656992	1.9444	1.13271	1.11799	1.28174	1.01297	3.96871	1.11	0.746567	0.697593	0.521451	1.08022	0.975827	0.837587	0.902286	1.14519	0.750585	1.4362	1.34483	0.504087	0.392108	0.735998	2.85496	0.681221	0.853029	0.646889
ALDH1B1	2.39071	1.87842	1.22763	1.39544	0.838714	1.04911	1.56427	1.29329	1.63294	0.963602	1.87503	0.986403	1.5208	0.711295	0.969789	3.86948	1.55804	1.33727	1.02521	1.32572	0.842239	0.833061	7.40121	1.21322	1.62503	1.98402	1.13497	1.92071	2.03242	1.00191	0.844375	2.06705	1.17613	1.06314	0.924109	2.01735	0.664513	1.73867	0.719858	0.945381	0.644592	2.20252	2.2358	0.617266	1.72927	0.717569	1.26528	3.89741	0.60417
ALDH1L1	1.47246	2.69974	0.878442	0.773572	0.553336	0.732612	4.88041	0.762544	0.890797	2.91544	1.09758	1.4084	1.46246	0.597323	0.766944	1.25681	2.58748	0.701323	0.943542	0.926218	1.39577	1.01736	3.93883	0.886023	4.19033	0.965652	2.94449	3.70665	1.8484	0.777244	0.667929	1.14348	1.05174	0.714649	2.43622	1.51049	0.437021	5.18506	0.487408	1.21891	0.932346	0.773229	3.77955	0.703088	0.843919	5.33714	0.96316	1.226	0.838973
ALDH1L2	1.31913	1.081	0.992102	1.08811	0.87913	0.905638	1.77678	0.710502	1.70676	1.57061	1.25399	1.18549	1.52644	1.94635	1.03645	2.44513	1.49328	0.824669	1.01466	0.706476	1.21047	0.872795	2.16591	1.19935	2.25219	1.7828	1.1078	1.58744	2.05092	0.754985	0.887839	1.35789	1.28781	0.658738	1.71093	1.58101	0.634942	1.00885	1.12039	1.12378	1.22785	0.849302	1.27542	0.646971	1.87279	0.700741	1.09922	2.25328	0.767946
ALDH2	1.51451	1.36049	1.08917	1.03405	0.685262	0.869169	2.6532	0.834978	0.829641	2.35673	0.963995	1.08627	1.00852	0.793256	1.16758	1.40873	2.7494	0.863708	1.04002	0.939087	1.15702	0.953054	1.68084	1.53334	2.61723	1.28924	2.14547	1.62437	1.42557	0.393378	0.771867	3.03772	1.34497	0.893576	0.419981	1.03866	0.82531	0.810083	0.744465	1.86301	0.56443	1.10588	1.45836	0.86993	0.941203	0.799557	0.678895	0.901068	0.924039
ALDH3A1	0	0	0	0	0	0	0	0	0	0	0	0	0	0	0	0	0	0	1.59548	0.367115	1.72208	0	0	0	0	0	0	0	0	0	0	0	0	0	0	0	0	0	0	0	0	0	0	0	0	0	0	0	0
ALDH3A2	0.682258	0.947852	0.795938	0.864304	0.720914	1.19338	1.51789	0.882377	0.550134	0.877384	0.741286	0.805584	0.95087	0.415716	0.7249	0.74542	0.95494	1.0053	0.830284	1.23885	0.97087	0.869143	0.783199	2.96116	1.16954	0.547745	1.00413	0.547492	0.754735	0.511634	0.8879	1.03824	1.96096	1.40937	1.08635	0.9613	0.56015	0.518387	0.745595	0.719725	0.51041	1.10751	0.752763	1.02207	0.931205	0.698487	0.846792	0.73578	2.38532
ALDH3B1	0	0	0	0.205767	0.742041	1.13949	0	0	0	0.895708	0.555406	1.01406	0.962595	1.69373	1.36535	0	0	0	0	0	0	1.00076	0.110695	1.29624	0.871	0.498038	0.903811	0.0966315	0.119337	0.989056	1.22495	0.619466	0.998752	0	0	0	0	0	0	0.55286	1.63183	0.886455	0	0	0	0	0	0	0.860551
ALDH4A1	0.518083	0.898189	1.19777	0.654857	1.81329	1.31917	1.31173	0.849967	0.631896	1.74174	0.884765	0.896734	1.04562	0.499492	1.0168	0.694799	0.797412	0.893944	0.79167	0.497414	0.768254	0.995905	0.546038	1.09197	1.32951	1.04675	1.08064	1.00979	1.38785	0.773339	0.688028	0.539961	0.894696	0.95004	0.644855	0.711875	1.27546	1.44524	0.632099	2.10915	0.766298	0.547268	1.1033	0.768275	0.76431	1.0231	0.733002	0.470549	0.716179
ALDH5A1	0.859288	0.769627	0.463417	0.885433	0.951363	0.760209	0.925591	1.18244	0.588845	0.74737	1.05533	1.46448	0.699313	1.92891	2.31474	0.600439	0.844857	1.00981	1.60711	0.948183	0.668734	0.709752	0.745597	2.3021	1.15823	1.69192	1.25513	1.61663	1.12698	1.25726	0.95416	0.635033	0.988017	0.575801	1.11168	0.607946	0.976088	0.635625	0.538843	1.03405	0.477253	0.618106	0.735527	1.08754	0.656506	1.31594	1.03324	0.79145	0.495679
ALDH6A1	0.558081	1.42841	0.902	0.633586	0.977846	1.53998	1.19045	0.85202	0.622354	0.791004	0.672141	1.08422	1.28901	1.17437	0.704761	0.627589	0.749142	0.763932	1.16328	0.828223	1.18265	0.718178	0.827215	1.67988	1.57246	0.738447	0.933228	1.07789	0.81103	0.559975	0.753207	1.06072	1.41296	1.05859	0.781738	1.06094	0.986762	1.01793	0.482686	1.3736	0.67794	0.541454	0.680938	0.472976	0.861881	2.40987	1.1554	0.787677	1.41173
ALDH7A1	0.717241	1.27205	1.23283	1.05763	0.806541	0.966644	1.0545	1.30594	0.849026	0.909381	0.828048	0.846593	1.06191	0.981213	0.810473	1.26119	1.22164	1.06593	0.841593	1.20818	1.03212	0.847105	0.9771	1.65663	0.992559	0.965346	0.743036	1.85696	1.13639	0.911986	1.01527	1.02665	0.896429	0.926718	0.990084	1.63282	1.20561	1.78824	0.87895	1.17983	0.876391	0.761487	1.26251	0.75113	0.809238	2.47008	1.33878	1.30953	1.18306
ALDH9A1	0.787596	2.00369	1.13982	1.48193	0.663821	1.08246	1.31125	1.09595	0.967219	0.931968	0.865437	1.12431	1.31007	1.33962	0.926521	1.06611	0.752514	0.956973	0.867268	0.747782	1.27591	1.23845	1.27184	0.911911	1.38656	1.18437	1.01754	1.72001	1.0553	0.775557	0.936527	1.10912	1.19124	1.14171	1.17626	1.35987	0.698187	0.98443	0.707433	1.09821	0.932208	0.98098	0.915665	0.683903	0.894253	1.8903	1.05588	1.02491	1.47605
ALDOA	0.774856	0.787793	1.27824	0.724794	1.05586	1.45057	0.82105	1.10789	0.677431	0.88245	0.610931	0.581487	0.787489	0.554437	0.763955	1.32222	0.844003	1.04212	0.651624	0.563393	0.616474	0.76855	0.685193	0.698504	0.642505	0.894074	0.64346	1.0788	1.01349	0.822834	1.21005	1.08602	0.992595	0.849465	0.636219	0.687657	1.31642	0.77107	0.639239	0.893236	0.955084	0.844913	0.784315	1.03279	0.990753	0.725712	0.760776	0.958379	0.782223
ALDOB	0	0	0	0.856846	1.19149	0.660493	0	0	0	1.01994	0.824004	0.712463	0	0	0	0	0	0	0.958939	1.36365	1.67434	0.773854	1.88358	0.571221	0	0	0	0.92003	0.808147	2.93921	0	0	0	0.594007	1.11168	2.59759	0	0	0	0	0	0	1.78143	0.803965	0.977313	0	0	0	0.551331
ALDOC	1.07381	1.04187	1.09447	1.31105	0.769569	1.13445	2.04029	2.19964	1.37811	1.73485	3.15118	1.09201	1.20971	1.27655	1.1897	1.88191	1.17883	1.91027	0.95052	0.991328	1.2374	0.740812	1.37032	1.65335	3.49613	1.66637	2.29171	1.08859	1.38343	0.979149	1.4263	2.71907	0.863946	0.776724	0.731622	0.997667	1.02666	0.7582	0.913939	0.904592	0.826969	1.00803	1.25732	0.66585	1.05654	1.2624	0.842681	3.48217	0.930669
ALG1	0.293407	0.383459	0.535	0.659871	0.862674	2.10178	0.667935	1.31302	0.892989	0.842037	1.00005	0.825361	0.651413	0.972355	0.998142	0.157715	0.267497	0.588935	0.973513	0.461431	0.973649	1.06405	0.61796	1.43326	0.61493	0.790935	0.669118	0.207027	0.186276	0.915652	0.734424	0.622681	1.32446	1.07577	1.33968	0.782447	1.14604	0.32207	0.897062	0.527013	1.13816	0.616839	0.26535	1.23664	0.833298	0.849085	0.734596	0.469186	1.35029
ALG11	0.497978	0.535083	0.573586	0.869644	0.869778	1.85305	1.09503	1.28854	1.07111	0	0	0	0.877861	0.978468	0.909542	0.348271	0.468086	0.4594	1.4632	0.609457	0.934722	0.934613	0.403819	1.16809	0	0	0	0.946593	0.516215	1.25211	0.573242	0.775899	1.10683	0.877307	0.912448	1.3863	0.684828	0.252674	0.707914	0.41863	0.9095	0.795348	1.2858	0.899899	1.0111	1.1264	0.988757	1.39416	1.66141
ALG12	0	0	0	1.08994	0.663565	1.75476	1.26894	1.38612	1.29104	0.544313	0.541123	0.365502	0.617655	0.437048	0.545148	0	0	0	0.985644	1.44182	1.49282	1.09815	1.75509	1.02283	0.680625	0.411531	0.494791	3.12771	2.20486	0.870717	0.594475	1.55066	1.34781	0.97953	0.6951	2.18399	0.715621	1.7871	0.894516	1.19457	1.05927	0.732109	1.04372	1.1252	1.06176	1.51192	1.10849	1.85536	0.972361
ALG13	1.43163	2.09948	1.21749	0.942841	1.06094	1.26235	1.51252	1.16913	1.07963	1.87768	0.95523	1.35943	1.12764	0.652639	1.0446	1.34816	1.81674	1.16389	1.17605	1.51857	1.15562	1.02868	1.44912	1.35736	1.24703	0.978024	1.18283	0.836709	0.941281	0.965846	1.00016	1.19207	1.07803	1.04029	0.875024	1.1288	1.54791	1.77438	0.970959	2.37127	0.829119	0.908438	1.14248	1.02884	1.04271	0.911621	1.27349	1.55414	1.50285
ALG14	0.084471	0.203441	0.516673	0.533282	1.45386	1.51189	1.90291	1.16966	1.22163	0.978	0.896158	0.857314	0	0	0	0	0	0	0	0	0	1.16206	1.74382	1.82045	0.994204	0.39236	1.07921	0	0	0	0.639495	0.222565	1.13937	0.962027	1.00621	0.366077	1.01435	0.323663	0.79476	0	0	0	0.234017	0.748617	0.955767	0	0	0	2.01551
ALG2	1.41202	1.4847	0.887433	1.02148	0.854949	1.17778	1.27361	1.12449	1.10179	0.959548	0.778272	0.779215	1.04834	0.979491	0.747976	1.21267	1.49888	0.845008	1.0131	1.38406	1.04076	0.970326	1.6449	1.24978	0.845681	0.753239	0.799405	1.52849	1.53953	0.73081	0.828103	1.9282	1.37624	0.876256	0.874733	1.65587	0.881757	6.13999	1.09394	1.62756	0.923128	0.96276	1.52526	1.14124	1.07717	1.06456	1.1488	1.31689	1.01832
ALG5	1.63215	1.1131	0.744786	0.948116	0.772067	1.51462	1.06747	1.2115	1.03814	0.962646	0.840836	0.843652	0.748503	1.15117	0.793282	1.20965	1.48787	0.717546	0.738469	0.966039	0.805803	1.17913	1.71423	1.49286	0.7008	0.759808	1.08056	1.61049	1.42797	1.37555	0.854499	1.36169	1.12864	0.829939	0.928374	1.86046	1.23032	2.07964	0.927518	1.60627	0.891449	0.846426	1.49548	1.12627	0.835459	1.17117	1.42258	1.77139	1.38521
ALG6	0	0	0	0.84806	1.0345	1.40388	0	0	0	0	0	0	0.906202	1.38147	1.01491	1.31591	1.4867	0.666617	0.801852	1.18957	0.820007	0	0	0	0	0	0	1.79202	0.979665	1.57996	0	0	0	0	0	0	0	0	0	1.22062	0.529123	1.11519	1.85523	0.95051	0.975182	0	0	0	1.54422
ALG9	0.459305	0.303841	0.511853	0.602674	0.994692	1.0625	0.156431	1.29497	0.409933	0.873041	0.970799	0.743437	0	0	0	0	0.14348	0.32609	0	0	0	0.927041	0.626488	0.853136	0	0	0	0.918847	0.737854	1.90693	0	0	0	0.687911	0.941928	0.741606	0	0	0	1.07059	0.907161	0.753514	0.862008	1.70086	0.997277	0.775923	0.904805	0.422954	1.31313
ALKBH1	0.100993	0.199615	0.738883	0.90333	0.952789	1.07527	0.441311	1.02901	0.558257	0	0	0	0.888312	1.36136	0.957151	2.45369	1.93454	1.14767	0.926894	1.17944	0.97073	0.972361	2.34509	1.43929	0	0	0	0.54232	0.76544	1.09712	1.3189	1.61659	0.935646	1.4616	0.984147	0.335956	1.3009	0.120797	1.02692	0.314689	1.21962	0.822928	0.751209	1.08764	1.06381	1.13429	1.2108	0.378963	0
ALKBH2	3.86686	1.91259	1.55952	1.18453	0.634501	0.505753	0.868584	0.66336	0.932404	0.824567	0.901982	0.694316	1.11076	1.80842	1.08998	2.15115	1.65143	1.21841	1.21169	1.18108	0.983762	0.743245	2.00508	1.12632	0.795417	1.11741	1.32179	0.432177	0.646369	0.888685	1.24359	2.36681	0.82863	1.52527	1.34212	1.44074	0.952633	3.14007	1.46168	1.34712	0.974155	1.12198	1.20014	1.16933	0.984564	0	0	0	0.960553
ALKBH3	2.88736	1.29168	1.16021	1.35457	0.768846	1.15146	1.09357	1.25829	1.19385	1.17353	0.992913	0.986662	1.01277	1.06996	1.02032	2.12387	0.899653	1.05113	1.17772	1.65955	1.20218	0.832545	3.2133	1.87871	1.42789	1.08872	1.21964	1.01005	1.57403	0.95391	0.974277	0.630775	0.970024	1.46677	0.735866	1.04045	1.4439	0.916917	0.790728	0.979663	1.04995	0.98224	1.51751	1.10228	1.1234	1.22727	0.979743	0.979528	0.922087
ALKBH4	1.23048	1.50567	1.15212	1.3638	0.886201	0.95976	1.2942	0.872895	1.20613	1.11192	1.12537	0.912314	1.4313	1.01324	1.07311	1.23415	1.11039	0.982385	0.930214	1.62519	1.06408	0.985033	1.54201	1.06574	0.734235	0.544507	0.663367	1.17571	1.45871	0.709792	1.21606	1.36792	0.973459	1.05631	1.37966	1.49888	0.826985	3.03945	0.935445	0.772512	0.901612	1.2829	1.07083	0.978107	1.20842	1.50144	0.818495	1.19078	0.618757
ALKBH5	0.817183	0.708697	1.1881	1.148	1.07879	0.841658	0.732984	0.979388	0.848482	0.88148	1.12778	0.892006	1.03578	1.14592	0.95741	0.506581	0.702134	1.09298	1.08634	0.848625	0.89233	0.920618	0.548294	1.45475	0.870024	1.19303	1.02071	0.63496	0.850489	1.06371	1.12972	1.23052	1.09426	1.06106	1.0428	0.772409	1.17917	0.733488	0.969286	0.67049	0.876609	1.05183	0.46024	1.02438	0.944967	1.13261	0.928677	0.761531	1.19662
ALKBH6	0	0	0	1.02862	1.13057	1.3844	0.810622	0.883956	1.08101	0	0	0	1.21079	1.21029	0.953013	0.0411497	0.247671	0.839302	0	0	0	0.814892	0.105701	1.1403	1.6121	1.33868	1.05893	1.175	1.24528	0.791661	1.36224	0.26577	1.17622	1.61038	1.11582	0.825212	0	0	0	0.977501	1.54999	1.05873	1.25513	1.04498	1.01152	1.06072	1.01045	0.361096	0.508585
ALKBH7	2.82383	1.64698	1.21683	0.694901	1.14365	0.856924	0.861345	1.48696	1.08871	1.30088	0.987337	0.895527	1.15714	0.842209	1.09639	1.87466	1.54689	1.15352	0.760243	1.99385	0.679659	0.946926	1.77161	1.84493	0.996136	1.52964	1.02975	0	0	0	0.900938	2.5144	1.01926	1.02683	0.747359	0.897589	1.10002	3.97628	0.97323	1.63759	0.851617	0.929717	2.59456	0.865134	0.768041	1.09859	1.11623	1.15485	0.997072
ALKBH8	2.82742	1.66839	1.01589	0.96863	1.18513	0.975021	1.02708	1.01314	0.978572	1.24847	1.11455	1.02027	1.33597	0.934693	1.14127	0.696579	0.697422	1.37629	1.04712	1.41049	1.17964	1.0528	2.0446	1.38541	1.48769	1.58895	1.31697	3.81852	2.87834	0.939848	0.861815	1.62583	0.980657	1.05956	1.01079	1.21559	0.982826	1.54297	0.947553	1.05298	1.21783	1.13826	1.56039	1.12949	1.04388	0.846234	0.892235	1.20968	0.968592
ALLC	1.98456	1.28905	0.912328	0.778228	1.45153	1.66017	1.92089	1.60063	1.02827	0.48486	0.269271	0.631993	1.0082	0.427664	0.587408	1.91335	1.61767	0.820312	2.39059	2.61806	1.17794	0.843728	1.18146	1.6727	0	0	0	2.58876	1.93799	0.550978	0	0	0	2.46171	0.28817	1.85446	2.06401	1.17982	0.413444	0.404344	0.298214	0.338012	1.98041	0.570016	0.670183	1.84531	0.599863	1.94411	0
ALMS1	2.14145	1.8922	1.24021	0.882669	1.36158	1.06055	0.609149	0.967987	0.902612	1.1648	1.25687	1.34617	1.08268	0.812319	0.913599	1.29045	1.11134	1.06006	1.0571	1.03893	0.993778	1.17565	1.53968	0.992309	1.60987	1.91723	0.999797	4.49192	2.63961	0.875078	0.947719	0.419123	0.907002	1.3213	1.1556	0.691092	0	0	0	0.972966	1.02223	1.01044	1.3462	0.846767	1.0595	0.851924	1.05563	0.857018	1.37538
ALOX15	0	0	0	0.887222	3.24143	0.770419	2.17947	0.564135	0.885887	0	0	0	0	0	0	0	0	0	0.45761	1.00245	0.855358	1.20824	2.50436	1.10898	0.385563	0.87149	0.761889	2.67405	2.31498	0.891752	0.823183	6.16837	0.895407	2.21273	1.7698	1.27441	1.22178	1.25638	0.918733	0	0	0	0	0	0	1.56037	0.924871	2.419	1.30367
ALOX15B	1.07095	1.00132	3.8586	0.487108	0.307165	0.482922	0.584073	0.463591	0.550903	0.338957	0.284174	0.303565	0.501738	0.305709	0.497899	3.30471	0.70977	0.482731	0.393556	0.723481	0.686863	0.427809	0.666286	0.350348	0.445602	0.374015	0.336075	0.759027	2.12691	0.478149	0.486465	1.8733	0.458324	1.21702	0.559057	5.82085	0.470324	0.907424	0.46264	0.412149	0.365568	0.341367	0.779695	0.597975	1.14127	0.406298	0.384304	1.06188	0.484998
ALOX5	2.2653	1.26414	1.20871	1.17255	1.20257	0.886601	1.42383	1.06152	1.02712	1.07761	0.864811	0.859099	1.08896	0.761568	1.10944	1.90235	1.41245	1.00759	1.66704	0.887361	1.03541	0.676132	2.33876	0.966023	1.05652	0.912177	1.20728	1.25309	1.57807	0.746022	0.703952	2.32688	0.998	0.782759	0.58911	1.11318	0.857153	0.98227	1.15226	0.875537	1.49807	1.06753	1.84923	1.16276	1.01811	0.481344	0.873523	1.27689	1.02881
ALOX5AP	0.601195	0.550433	0.570362	1.26668	0.709993	1.26304	1.31401	0.937688	1.07575	0.566755	0.498084	0.608014	1.14605	1.33679	0.924329	0.0538178	0.318099	0.90708	1.48817	0.294749	1.11925	0.843771	0.510919	0.995864	0.58303	0.429709	0.610145	1.15129	1.10287	0.873673	0	0	0	0.548698	0.957302	0.305134	1.14246	0.741572	1.09047	0.592348	1.60437	1.03161	1.23115	1.97549	1.12733	0	0	0	0
ALPK1	0	0	0	0.558738	0.780118	0.783857	0.280795	1.37993	0.435224	1.12773	1.01027	1.12438	0.911832	2.11375	1.30745	0.798027	1.32499	0.870924	0.667503	0.505104	1.55919	0.92566	0	0.940039	0	0	0	0.150276	0.0516632	1.07904	1.2612	0.752393	1.01299	1.48934	0.905008	0.945793	1.05424	5.15051	0.903531	0.2198	1.02637	1.14143	0.078223	0.820745	1.31211	0	0	0	1.13438
ALPL	4.00264	1.68327	0.743292	1.39688	0.975227	0.79728	2.01504	0.86117	1.22417	1.46002	1.16105	0.777161	0.861904	0.789774	0.786386	2.06017	1.00739	0.470923	1.02807	0.70875	1.56632	1.26782	0.908297	0.722119	3.74169	0.765265	3.07405	0.738151	0.653725	1.00058	0.895896	0.721906	0.939332	0.873988	1.88098	1.89619	0.921861	0.681368	2.03934	1.22747	2.10435	0.731692	0.668556	0.657139	0.937076	1.34785	1.1345	0.666026	1.15661
ALS2	1.19798	1.56958	1.02683	0.889872	1.122	0.985429	0.736646	1.1466	1.02128	0.695102	0.716013	0.802856	1.13604	0.887315	0.878563	1.17546	0.827955	1.03452	0.973274	2.18155	1.02508	1.03688	0.533468	0.906131	0.798776	0.885278	0.748933	1.24015	1.53039	1.00965	0.969136	2.2344	1.01452	1.49236	1.32948	1.35897	1.64237	3.11106	0.855763	1.24272	0.940203	0.925555	1.6806	1.15959	1.03559	1.04868	1.17998	1.18676	1.16641
ALYREF	1.03647	0.735702	0.81197	0.977111	1.10607	1.02171	0.550748	1.07084	0.785718	1.05108	0.86858	1.1034	0.77816	1.37869	0.962773	0.628923	0.76432	1.07151	0.883728	0.669891	0.783252	0.929113	0.689951	1.00432	0.92412	1.22703	1.16462	1.23819	1.25113	1.03835	0.921343	0.759952	1.09036	0.902502	1.01592	0.932647	1.02854	0.785	1.16303	0.678817	0.755738	1.01418	0.94329	0.828404	1.05837	1.11977	1.20132	0.709982	0.740248
AMACR	1.06965	1.09644	1.21348	0.580472	0.811577	0.69203	1.04537	1.67557	0.756344	0.983912	0.604622	0.675561	1.04962	0.640894	0.64948	1.55046	1.17849	0.961569	0.843376	1.48163	0.803103	1.1102	1.98671	0.961962	0.816728	1.22476	0.677747	1.26215	1.38957	0.922205	0.644139	2.09844	0.907098	1.26382	0.623332	1.26519	1.05294	1.19451	1.02972	1.30169	1.55815	0.701643	1.71651	1.18348	0.864582	0.783411	1.23944	1.38176	0.779334
AMBP	1.80547	2.93254	1.19986	0.965337	1.12868	0.92069	2.46961	0.799435	1.38564	1.4629	1.37265	1.55776	1.55571	0.60082	0.924034	2.2161	1.48389	1.11106	1.38453	1.00126	2.53734	1.45824	2.63588	1.11807	3.36723	1.21259	1.50566	2.98642	1.30575	1.02226	1.12853	1.21201	1.23036	0.722511	0.870868	2.45694	0.842382	3.67846	0.869345	1.15593	1.01988	1.02895	1.49764	0.864704	0.958386	0.959587	0.832353	2.6907	0.85227
AMBRA1	3.17882	2.0763	1.13689	1.23351	0.971004	1.14527	0.755859	1.11455	0.700963	0.943715	0.976541	0.875977	0.702499	1.04256	1.09183	0.700421	0.765966	1.03546	1.20923	1.24328	0.978964	1.10185	2.50851	0.940011	0.974146	0.864735	0.929982	1.53208	1.78686	1.06164	0.910889	2.13902	0.959365	1.18805	1.27796	0.866344	0.821096	1.93879	0.875297	1.00983	1.2712	1.2459	1.26579	0.797139	0.889021	1.12217	0.973819	0.578008	0.789902
AMDHD1	2.35825	1.12794	0.830738	0.753429	1.238	0.678915	1.63706	0.902869	0.924314	0	0	0	0	0	0	0.987781	0.865697	1.32916	1.26381	2.74208	1.02321	0.9898	1.32662	2.37326	1.21813	0.834176	0.689741	9.51642	1.39118	0.920127	1.21332	1.44791	1.29453	1.06253	0.601849	1.8256	0	0	0	0	0	0	1.57268	0.787611	0.761176	0.985006	0.660077	1.21524	0.840079
AMDHD2	1.51382	1.64245	1.00053	0.832708	0.997263	1.41505	1.68368	0.904185	1.06711	1.11112	0.876605	0.998711	1.43874	0.75411	0.905706	2.50484	1.85768	1.01241	0.989932	0.928415	1.18475	0.987091	1.38286	1.09851	1.20754	0.848476	0.737925	2.37683	2.31756	0.657295	0.787212	1.67171	1.168	0.844496	0.922654	1.74299	1.04812	2.3332	1.05943	1.37336	0.909716	0.975835	1.17116	0.728733	1.08915	0.823435	1.15311	1.77667	1.03622
AMER1	0	0	0	0	0	0	0	0	0	0	0	0	0	0	0	0	0	0	0.981179	1.99476	1.31886	0	0	0	0	0	0	0	0	0	0.940663	0.331996	1.13907	0	0	0	0	0	0	0	0	0	0	0	0	0	0	0	0
AMFR	3.0491	1.46281	0.767745	0.926755	0.909368	1.27875	0.985233	1.45249	0.889314	0.91778	1.02782	0.982459	0.924156	1.26594	1.00862	0.54226	0.80911	0.599926	1.32225	0.45306	0.796337	1.2325	0.652944	1.21341	1.04537	0.777046	1.18346	0.443812	0.488041	0.936436	0.688165	0.307018	0.767475	1.12582	0.954735	0.615669	0	0	0	0.613392	1.09213	0.747871	0.292202	1.28548	1.10489	0.895924	0.909564	1.06194	1.14459
AMIGO2	1.43941	0	1.46297	1.13728	0.791637	1.04419	0.150532	1.03372	0.332906	2.22894	0.811047	0.65289	0.868674	0.844796	1.96898	0	0.253459	1.89128	0	0	0	0	0	0	1.22201	2.56106	0.765404	0	0	0	0	0	0	1.58958	1.11768	0.918348	11.0712	1.83782	0.431377	0	0	0	1.93742	1.26941	1.31559	0	0	0	0
AMMECR1	2.18409	1.54382	1.2558	1.18913	1.1274	1.25763	0	0	0	1.18505	0.862437	0.970935	0.929918	0.802228	1.21548	1.0061	1.16959	1.48815	0.93951	1.81586	1.38446	1.61204	2.6415	0.880085	0	0	0	3.19734	3.63582	1.09881	1.1815	3.21302	0.889692	1.20465	0.894654	2.8351	0.935685	2.33307	1.21262	1.30677	0.827521	0.847024	1.64722	1.02316	0.939609	1.02607	1.06898	2.80898	0.975136
AMMECR1L	0	0	0	1.17766	1.01096	0.847934	0	0	0	0	0	0	0.859526	1.60187	1.10393	0.275498	0.319543	1.43133	0	0	0	0	0	0	0	0	0	2.6193	2.42912	0.827428	1.06829	0.0937512	0.905492	1.15717	1.42898	3.404	0	0	0	1.47478	0.76154	1.18285	2.12397	0.891861	0.751217	0	0	0	0
AMN1	1.67311	1.3913	1.44611	0.921043	0.895202	0.972311	0.970288	1.14652	1.03168	0.811684	0.867152	1.36202	0	0	0	0	0	0	1.05616	1.79512	0.97389	1.0595	1.04617	1.19715	0	0	0	3.29593	1.96595	1.02753	0	0	0	0.962771	1.14396	1.49551	2.0604	0.18835	0.729882	0	0	0	2.10582	0.702045	0.884629	0	0	0	0
AMOT	0.269955	0.723711	1.07135	0.695898	0.999848	1.10831	1.0777	1.00985	1.25776	1.62817	1.14961	1.33009	1.0897	0.894779	0.858312	1.09617	1.07356	1.10861	1.08697	0.714026	0.936146	1.8603	1.12661	0.802	0	0	0	0.514981	0.452747	0.954162	0.861969	0.588002	1.04715	0.925619	0.82955	0.815857	1.71706	0.129114	1.09014	1.90243	0.990337	0.884855	0.579734	1.09307	1.28191	0.786588	0.952039	1.21329	0.885215
AMOTL1	0.353438	0.595662	0.677276	1.61196	0.949347	0.806538	1.53192	0.978992	1.74541	0.788491	0.743924	0.900344	1.45964	0.699961	1.2104	0.758404	0.599106	0.323855	0.657036	1.24004	1.49356	0	0	0	1.10069	1.05462	0.792388	4.44802	2.95699	0.758359	1.11538	0.0956078	1.28676	0.860317	1.31379	0.653427	0	0	0	1.2767	1.29396	1.33613	0.667938	0.900797	1.2911	0	0	0	0
AMOTL2	2.60963	0.89672	0.791327	1.45517	1.07188	0.806699	1.07194	0.865073	0.821367	0.728007	0.709062	0.779452	1.06414	1.09165	1.27042	1.05505	1.06007	0.858332	1.13724	0.667457	0.880987	1.06999	0.499587	1.14331	0.889239	0.683764	0.945101	0.692772	0.595118	1.04597	0.943987	2.58643	0.717059	0.979255	0.850944	0.486456	0.834636	1.45405	0.688548	0.552906	1.21771	1.52891	0.53581	1.13669	1.04946	1.29902	0.915594	1.93248	0.979543
AMPD2	0.755104	0.874413	0.955587	1.2586	0.836475	1.18846	1.10077	1.06247	1.10908	0.9505	1.20292	1.17102	1.15821	1.55319	1.00281	0.915747	1.18294	1.05833	1.06972	0.752007	0.98329	0.835013	1.12198	0.968057	1.199	0.66987	1.03889	0.561474	0.728803	0.949654	1.00499	0.66551	1.08065	1.12938	1.27659	0.709814	0.924652	0.663441	1.25399	0.799559	1.24069	1.2325	0.72923	1.10507	1.30182	1.28574	0.902327	0.990294	1.20822
AMPD3	1.52107	0.66428	0.919882	1.4791	1.23011	0.843367	1.53958	1.16172	0.980556	1.19317	1.10582	1.05754	0.827402	0.855093	1.22605	0.771125	0.962414	1.0131	1.16737	0.840833	0.793416	0.817696	0.851088	1.34464	1.13667	0.683836	1.50067	1.25262	1.12836	0.937421	0.864951	1.47006	1.06394	0.809938	0.608984	0.489137	0.775967	0.666179	1.28096	0.847781	1.43901	1.20348	0.965169	1.03936	1.02691	0.57558	0.85158	0.781881	1.11805
AMPH	0.605616	0.501126	0.89026	0.530877	0.426486	0.510458	1.31356	1.16688	0.999651	0.539698	0.476669	2.55089	1.16355	0.355412	0.824668	1.49817	0.867042	0.595888	0.59506	0.816409	1.03784	0.815445	0.766849	0.618241	1.20985	1.94152	0.926813	0.832916	1.24387	0.588463	0.705001	0.939811	0.871965	0.47463	0.501366	0.55514	0.285655	0.399046	0.577232	1.18656	0.795746	0.568779	1.06721	0.642521	1.93764	0.562144	0.776899	1.03633	0.567211
AMT	0.702981	0.816531	0.431041	0	0	0	0.85882	1.53404	0.652136	1.30429	1.31991	1.36672	1.05714	0.731782	1.92322	0	0	0	0	0	0	0.857767	0.79926	3.25632	1.9831	0.859806	1.98934	5.19097	1.19238	0.48735	0	0	0	0	0	0	0	0	0	0.294702	0.356282	0.381299	1.53023	0.477965	0.46033	0	0	0	0
AMY1A	0.719913	0.753863	0.476245	0.955622	0.788839	0.676243	0	0	0	0.630056	1.09794	0.717772	0.37301	0.65346	0.477805	0.673635	0.404279	0.596497	0.440917	0.195353	0.65423	0.639996	0.263202	0.397349	1.57009	0.712334	0.836371	1.36399	1.26774	3.3466	0.978385	0.27058	0.326655	0.541289	1.14686	0.856261	0.756959	2.32689	0.490289	0.259431	0.881759	0.439269	0.530911	0.766471	1.33335	4.40447	0.750379	1.06988	0.276282
AMZ2	1.49803	1.07367	0.947133	0.707103	1.27577	0.640331	1.01806	1.18738	0.912427	0.729157	0.833753	0.814056	2.38302	0.614355	1.27	1.30298	1.10419	1.05668	0.940963	1.2033	0.792775	0.969875	0.456047	0.838055	0.664376	0.757225	0.639332	0	0	0	1.17091	0.812855	0.932077	1.15831	1.19429	1.52323	1.30805	1.47376	0.866669	0.859948	0.706541	0.939553	0.952276	1.11241	0.804643	0.862002	1.36174	0.866862	0.939545
ANAPC1	2.3134	1.41559	1.09417	1.00089	0.926241	1.00065	0.911654	0.893454	0.988407	0.8329	0.87341	0.943454	0.942571	1.11595	1.1057	1.08831	1.12956	0.936458	1.08347	1.23122	0.880172	0.940172	1.46892	0.963004	0.839887	0.832493	0.882701	0.87668	1.01544	0.958445	1.05606	0.794768	1.11555	1.00572	1.16099	1.14137	1.12921	1.84075	1.0486	0.942034	0.868857	1.20836	1.28886	1.00571	1.06357	0.925159	0.917419	1.0331	0.983677
ANAPC10	0.924398	0.852473	0.923393	1.07845	0.828251	0.799431	1.52255	1.00387	1.24919	1.1465	1.22563	1.2109	0.810966	1.07016	0.980078	1.60596	1.38291	0.968229	0.932939	1.36211	0.899217	0.789121	2.99982	1.16639	1.4053	1.60718	1.20541	2.3759	2.35185	1.4489	1.31327	0.504825	1.18528	1.09054	1.02354	1.51826	1.3986	0.85925	1.10009	0.611642	0.715091	1.1666	0.966006	1.20109	1.00869	0.827951	1.09875	1.29466	0.919799
ANAPC11	1.14347	0.373331	1.29882	1.03747	1.21562	1.35872	0.678051	1.1249	1.15411	1.09382	0.969255	1.04056	0.740066	0.699437	0.702418	0.769159	0.827294	1.514	1.16184	1.83275	1.40014	0.802874	0.173572	1.02341	0	0	0	0.50811	1.17763	0.985092	0.874936	1.26112	0.697144	2.04116	2.99497	0.799849	2.06429	1.05772	0.791638	1.16414	1.00994	1.18244	0.577994	1.08892	1.25237	1.17631	0.982411	0.767324	0.886564
ANAPC13	0	0	0	1.10535	0.705885	0.858441	1.16164	0.743336	0.886541	1.18988	1.07783	0.829517	0.834032	0.643041	0.590285	0	0	0	1.19348	0.690561	0.638974	0	0	0	1.34047	1.82436	1.06512	3.88749	3.14308	0.722334	1.08469	2.52612	0.986257	0	0	0	0	0	0	0	0	0	1.97668	0.73094	1.27513	0.725742	0.963885	1.76511	0.981405
ANAPC16	1.0362	1.12427	1.03086	1.08157	0.721087	0.939917	1.27774	0.95609	1.17762	0.975466	1.20755	1.08815	1.09203	1.03395	1.21105	1.01581	0.669776	0.977656	0.895794	2.03914	1.29977	0.953863	1.15444	1.19575	1.21235	2.19286	1.12074	3.29951	1.25807	0.942177	1.17029	1.28498	0.919603	1.28511	1.1834	1.08077	1.67834	1.32076	1.0578	1.02912	0.805701	1.51074	1.04309	1.00591	0.847784	1.05466	0.937264	1.43379	0.844932
ANAPC2	0.206697	0.403263	0.722469	0.925286	0.937669	0.854569	0.969857	0.864768	0.993066	0.800963	0.80106	0.867614	0.90828	1.0884	1.11412	0.748037	0.783301	0.877539	1.04361	1.36823	0.887143	0.888998	0.542172	0.931702	0.695173	0.836667	0.576649	0.660188	0.749081	1.03807	1.34354	1.44886	1.00923	1.07549	1.26447	1.00031	0.958826	0.632765	1.06964	1.11758	0.825246	1.02675	0.58331	1.08924	1.08859	0.790818	0.907071	0.806874	1.14462
ANAPC4	2.9375	2.08244	1.0488	1.05242	0.834525	0.958143	1.04308	0.743803	1.02009	0.786467	0.844063	0.871657	1.04862	1.03308	1.01359	2.23096	1.57655	0.95005	1.00494	1.54551	0.990403	1.04202	2.48986	1.18949	1.01653	0.743083	1.06674	1.70793	2.11176	1.02124	1.12817	2.14501	0.88705	1.09628	1.29294	1.43573	1.2212	2.51801	1.02943	1.27027	0.891118	1.24496	1.52695	0.989274	0.998172	0.839364	0.900812	1.48929	1.02306
ANAPC5	0.818099	1.02299	0.980649	0.963142	1.03123	0.975239	1.12193	0.921803	1.06295	0.923549	0.820792	0.920244	1.06503	1.11365	1.06539	1.17694	1.2216	1.0256	1.20924	1.22275	0.942629	1.19055	0.932241	1.00948	0.936193	0.627389	0.881877	0.935149	1.45737	0.905538	1.24897	0.837744	1.06486	1.09961	1.29393	0.903522	1.18229	1.8688	1.0528	1.15542	1.01609	1.0792	1.10949	0.992552	1.0403	0.830096	0.954214	0.737258	1.13368
ANAPC7	1.01585	1.0691	0.951106	1.24514	0.8611	1.0249	1.09016	0.892335	1.07386	0.90625	0.924525	0.944643	0.913233	1.05554	1.17817	0.875553	0.928254	0.864719	1.10546	1.37141	0.932263	0.945747	0.644267	1.04186	1.03632	0.635501	0.985961	0.949464	0.895005	0.93111	1.12494	1.45761	1.05058	1.11649	1.20373	0.989263	0.989942	0.562592	1.10457	0.901398	0.98321	1.1569	1.02043	1.29005	0.973682	0.887002	0.87384	1.13491	0.971988
ANG	0.377138	0.550151	0.728003	0.963842	0.856935	1.09715	1.49996	0.976828	1.33114	1.4213	1.31986	1.67699	1.82357	0.818759	1.27168	0.677116	0.770855	1.31812	1.20249	0.708431	2.29084	1.00115	0.492793	1.49298	1.87926	0.83858	1.3995	0.954437	0.534246	0.824746	0.740442	0.357322	1.87315	1.10968	0.843186	0.686661	0.667184	0.561318	1.05778	0.70153	0.630657	1.03797	0.521593	0.71297	1.5058	0.740381	1.48756	1.20767	0.852077
ANGEL1	0	0	0	1.33541	0.807383	0.858269	0	0	0	0	0	0	0	0	0	0	0	0	0	0	0	0	0	0	0	0	0	0	0	0	0	0	0	1.57363	1.09051	0.429227	0	0	0	0	0	0	0	0	0	0	0	0	0
ANGEL2	2.44076	1.859	1.03411	0.898594	0.975058	1.13373	1.12785	0.878402	1.02523	0.921465	1.02854	1.41381	1.0614	1.05399	0.906897	1.06156	0.967114	0.85553	1.15798	2.33254	1.0348	1.08164	1.06181	1.14808	0.860411	1.43629	1.11341	1.82919	1.52379	0.670024	0.92286	1.94167	1.26316	0.93993	1.14261	1.55217	1.12607	2.36709	0.923375	1.57055	0.920823	1.04699	1.94219	0.732802	0.841319	1.15537	1.20375	1.13893	0.867741
ANGPT2	0.170603	0.385204	0.824831	1.56831	0.950118	1.24688	0.798426	1.01355	0.964935	0	0	0	1.47569	0.79676	0.954024	0.238183	0.411784	1.36034	0.925709	0.623876	1.04659	1.18021	0.290495	1.37074	2.74624	0.590568	1.29906	0.781104	0.763002	1.23482	1.05698	0.634838	1.10697	1.60498	1.23851	0.84807	1.09562	1.03153	0.824463	0.673635	1.08342	1.45718	0	0	0	3.78052	1.0531	1.11094	1.02564
ANGPTL2	0.956071	1.36003	1.18886	1.68241	0.835076	1.3036	1.51192	0.912615	1.27143	0.998761	1.40435	1.02341	1.7473	0.887418	1.07174	2.60144	1.1849	1.44339	0.935647	0.813235	1.63461	1.13166	1.41245	1.23846	1.6409	1.39795	1.1859	1.33706	1.4444	0.931601	0.737711	1.11464	1.73405	1.16952	1.06892	1.29789	0.725997	1.7055	0.880067	0.703503	0.908647	0.980695	1.12225	0.83782	1.54103	1.29489	1.03048	3.17413	0.550413
ANGPTL3	1.80626	2.12147	1.11181	0.735259	0.825025	0.667726	0	0	0	0	0	0	2.14795	0.771944	0.920079	0	0	0	0.959991	1.33875	1.1617	1.4324	2.39457	1.20392	1.29983	1.06386	0.856034	0	0	0	1.04167	1.31274	1.1337	0	0	0	1.25494	6.85498	0.962224	0.861789	1.33692	0.977492	1.4289	0.95238	0.888386	0	0	0	0
ANGPTL4	0	0	0	1.13112	0.809125	1.7229	1.10351	0.688422	0.629355	0.993344	1.31954	0.674219	0.642724	0.68366	0.656865	0.547485	0.585224	0.711197	0	0	0	0.97056	0.302377	1.35044	3.05034	0.668334	1.28169	0	0	0	3.24693	1.87743	1.06308	1.16983	1.19627	1.80063	1.01623	0.222123	0.802266	0.79945	0.887436	2.29911	0.764317	2.23586	0.791433	1.20909	0.735606	2.80281	0.709922
ANK1	0.936719	1.26176	0.672086	0.892691	0.675327	0.486634	1.08612	0.520462	0.829882	0.997194	1.86801	1.14637	0.725224	0.432971	0.794635	0.673856	0.89831	0.678731	1.48434	0.541089	0.954112	0.586982	0.632874	0.482701	1.0264	0.657158	2.20034	1.1359	0.886559	0.61452	0.684793	0.403921	0.572062	0.637349	0.877569	0.691237	0.626367	0.727172	0.554076	0.691595	2.0128	1.75325	0.726901	0.61644	0.681656	2.37644	0.716111	0.983504	0.788017
ANK2	1.8035	1.85925	1.26301	1.06006	0.776489	0.671906	2.06714	1.08931	1.25946	1.33337	1.26624	1.31226	1.86469	0.928576	1.09157	1.5722	1.6458	0.853241	1.63798	0.895022	1.96936	1.32958	1.18724	0.779625	2.52189	1.1593	1.86213	1.88903	1.96012	0.626613	1.02682	0.779495	1.03828	0.770329	0.86017	1.25147	0.78953	0.694853	0.881813	0.880326	0.7018	1.03678	0.860927	0.625674	1.69859	0.591264	1.48072	0.962284	1.12371
ANK3	0.790163	1.04393	1.31413	1.09099	0.466285	0.517548	0.578186	0.533751	0.754508	0.494942	0.47021	0.497794	1.09722	1.76989	0.787283	0.782521	0.807511	0.724566	1.23636	1.08512	1.10059	0.584534	0.989317	0.871732	0.596172	1.4147	0.873227	0.861772	0.910398	0.863581	1.26939	0.926986	0.519751	0.818517	0.829841	1.10865	1.382	1.30131	0.851948	1.18794	0.911869	1.20758	0.718288	1.45354	0.894216	1.10091	1.09783	0.887123	2.04443
ANKFY1	1.35473	1.05457	1.12304	0.919854	0.943546	0.863319	1.24593	0.932792	1.04459	0.87338	0.9176	1.08532	1.30126	0.749328	1.05826	1.62127	1.14069	0.962828	1.16214	1.09408	1.13907	0.852808	1.56298	1.16696	1.70714	1.2305	1.16382	1.29632	1.60752	0.847149	0.993675	1.43614	1.33276	1.04182	0.956415	1.1979	0.789103	0.962619	0.999032	1.00195	0.976809	0.948692	1.28378	0.82048	1.18056	0.988673	1.05742	1.05855	1.01386
ANKHD1	1.49816	1.23024	1.15386	0.996784	0.993335	0.987527	1.12574	1.33632	0.886105	1.08541	0.863241	1.06585	1.14017	0.801992	0.895458	1.40206	1.16426	1.13486	1.01753	1.17025	1.02821	1.10042	1.15966	1.22534	0.79367	1.22027	0.90513	1.34496	1.36421	0.836818	0.990351	0.996027	1.10273	1.04157	0.723071	1.24488	1.66582	1.34282	0.900171	1.43688	0.722172	0.830576	1.35978	0.828583	1.06191	0.74652	0.99951	1.03629	1.04561
ANKIB1	1.39534	0.894356	0.93981	0.894507	1.10911	0.922368	0.683242	1.00847	0.755888	0.922669	0.709591	0.894967	1.11002	0.805374	0.884151	0.59997	0.676183	0.983516	0.987766	1.37132	1.16669	1.08299	1.12246	0.918625	1.45295	0.83879	1.00739	1.13282	0.793513	0.968404	1.08612	0.907975	1.1149	1.0458	1.01924	0.568808	0.944294	0.75502	0.742978	0.729772	1.05653	1.0388	0.4969	0.920957	1.18748	0.99434	1.10419	0.688398	1.06482
ANKLE2	1.1577	0.874145	1.02576	1.07249	1.00336	1.05678	0.93542	1.12145	1.15391	0.643271	0.842004	0.756711	1.00419	1.19168	1.07802	0.738266	0.782185	0.965313	0.924007	1.06904	1.02493	1.22843	0.662459	1.16085	1.03065	1.14199	0.888803	0.664497	0.987963	1.46059	0.962388	0.383014	0.99413	0.891509	1.17549	0.894488	0.796282	0.601561	1.10624	0.786139	1.11991	1.21989	0.880592	1.10409	0.916775	0.720788	1.02529	0.710431	1.018
ANKMY2	1.33592	2.0239	1.08452	0.830853	0.895211	1.45285	1.06044	1.23373	1.03744	1.08999	0.79063	1.33523	1.38021	0.575135	1.12352	0.781627	0.973404	1.45691	1.02076	0.937429	1.15699	0.899516	1.34634	1.18557	1.14574	1.08261	0.874803	0.835938	0.823506	1.38182	0.954104	0.771347	1.17721	1.09117	0.630568	1.10187	1.68809	0.540365	0.767583	1.78381	0.718207	0.863345	1.31631	0.793725	1.07957	2.45894	1.08482	1.13055	1.09072
ANKRD10	1.45399	0.276584	1.57853	1.24486	0.907895	1.25132	1.44614	1.04035	1.14307	1.20932	1.01037	1.25015	1.28274	0.819528	1.05151	2.12514	2.57545	0.805747	1.20056	1.34614	1.18925	0.910286	0.853758	1.11541	1.12462	2.32246	1.49352	1.29662	0.821801	0.88544	1.31599	1.1264	0.961939	0.860286	0.437909	1.78565	0	0	0	0.876508	1.20714	1.0545	1.01653	1.40685	1.14591	1.43116	1.33015	1.34308	1.26948
ANKRD11	1.57058	1.20534	1.10441	1.09249	0.752318	0.700342	1.12372	0.861453	1.03147	0.849633	0.953334	0.923964	1.10847	1.88268	1.38192	2.47876	1.88496	0.887471	0.936667	0.905973	1.32591	1.13507	2.89909	1.21033	0.179078	1.17973	0.608193	0	0	0	1.24824	1.40041	0.561776	0.952478	1.37716	0.839043	0	0	0	0.621277	1.17595	1.12498	0.348853	0.446567	0.938939	1.12495	1.08615	1.02523	1.15517
ANKRD12	0	2.47832	1.00767	1.04697	0.941736	0.969082	0.680729	1.01502	1.00032	1.01348	1.17035	1.05897	1.3624	0.840308	0.906297	0.810389	0.617566	1.15072	1.13704	0.955284	1.21236	0.840861	1.75151	1.45578	1.69273	1.12041	1.19748	2.56939	2.47702	0.821907	1.17582	0.336328	1.19147	0.988896	1.0767	1.25001	0	0	0	1.31968	0.860504	0.740336	1.97956	0.898481	0.995606	1.50994	0.860402	0.969361	0.981921
ANKRD13A	1.26629	1.14045	1.22932	1.05955	0.990994	0.893821	1.0307	0.943777	1.08401	1.13038	0.911824	0.868051	1.37228	1.04283	0.989325	1.50537	1.06353	0.758894	0.987588	1.01645	1.13249	0.95595	2.50891	0.794297	1.12694	0.972368	1.31457	1.2361	1.22875	1.76525	0.952133	1.23791	1.01278	1.05474	0.972963	1.18436	0.784672	1.50837	0.994766	1.1361	0.942811	1.04558	1.05708	1.20267	1.21591	1.23146	1.01533	0.993379	1.05278
ANKRD13C	0.37804	1.5742	0.833711	0	0	0	0	0	0	0	0	0	1.30334	0.980604	0.961148	0	0	0	0	0	0	0	0	0	0	0	0	0	0	0	0	0	0	0	0	0	0	0	0	0	0	0	0	0	0	1.27873	0.981622	0.863576	0
ANKRD13D	1.64192	1.14491	1.0472	0.980974	0.876585	0.810551	0.931095	0.933662	0.912941	0.79006	0.829484	1.93078	1.34341	0.920263	1.36086	1.26106	3.78438	1.00767	1.05971	1.16921	0.846151	1.03926	0.715611	0.870997	1.06836	1.40784	1.03056	1.50285	2.89962	0.98398	0.757368	0.843701	1.02429	0.975828	1.15211	1.44396	0.913813	2.63955	0.863745	0.902343	0.932037	0.851622	1.83152	0.993203	0.829762	0.96832	1.39123	1.3437	1.22771
ANKRD16	2.59681	1.37537	1.20351	1.31591	0.833275	0.824373	1.11446	1.04614	1.14752	1.13662	1.16462	1.11016	1.06521	1.2422	1.07787	1.27007	1.41595	1.08937	1.28662	0.841599	0.966822	1.10664	1.12206	1.25165	0.824771	0.730614	0.867193	1.58464	1.04598	0.871756	1.14913	0.859507	0.757037	1.24498	0.971816	0.944267	0.900078	0.563605	0.739647	1.16481	0.90962	0.840875	1.37456	1.46598	1.01938	2.08995	0.853607	1.93385	1.08296
ANKRD17	1.01513	0.771733	1.0043	1.11041	1.05946	1.03289	0.800847	0.876801	0.999588	0.987279	1.31272	0.914071	0.911254	1.23	1.08669	0.728554	0.994467	1.13459	0.919681	1.05973	0.704762	1.2221	1.30403	0.883893	0.800023	0.928207	0.799703	0.925046	1.95901	1.13039	1.23989	1.48709	0.95697	0.947247	1.23062	0.947245	1.67023	1.66336	1.0288	0.940476	0.928152	1.23794	1.37254	1.00782	1.07413	1.131	0.990174	0.90201	0.868155
ANKRD20A3	1.02218	1.49413	0.807126	0.733365	0.726698	1.00127	1.71112	1.19977	1.67083	2.30072	1.83565	1.18432	1.77328	0.503787	1.02688	2.77482	2.50935	0.883776	1.41187	0.725787	2.79611	0	0	0	11.7608	1.1323	2.9631	1.15977	1.63783	0.906242	0	0	0	1.04829	0.745213	3.34027	0	0	0	2.1517	0.853735	0.951212	0	0	0	0	0	0	0.676772
ANKRD22	2.15193	1.17776	0.902849	1.15665	0.781039	1.19231	1.06171	0.846373	1.74953	0.919394	0.56112	0.370679	0.971938	1.24641	1.08313	0.0453732	0.10151	0.43773	0.71556	1.1694	0.530784	0	0	0	0.532078	1.01271	0.705324	0.375414	0.459192	1.45886	0.765646	1.21112	0.959061	0	0	0	0	0	0	1.21958	1.17665	0.803941	0.954	2.53471	0.891624	0	0	0	0
ANKRD26	0	0	0	1.31474	0.93703	1.05646	0	0	0	2.00744	1.15696	1.92673	0.965476	1.06456	0.894182	0.432537	0.301998	1.17546	0.465934	0.698825	0.438863	0	0	0	0.674324	0.525199	0.715794	0	0	0	0	0	0	1.61848	1.12072	0.421801	6.0009	2.70044	0.559481	0.435945	0.386846	0.392321	0.507183	1.31269	1.01305	0.928515	1.17993	1.11816	1.72538
ANKRD27	2.81876	1.5344	1.08893	1.06067	1.07728	1.04396	1.12967	1.13869	1.26202	1.27184	1.10906	0.991872	0.92553	1.07001	1.11452	1.27346	0.905552	1.13482	1.27388	1.25968	1.072	1.05514	2.54357	0.927538	1.26684	1.23017	1.19021	0.957577	1.82219	1.15434	1.19126	0.967451	0.708637	1.09077	1.33216	0.969796	1.11889	0.744188	1.27271	1.05638	0.956059	0.750701	1.4999	1.07876	1.1172	1.33353	1.10013	1.84947	1.04073
ANKRD28	0.948443	1.20795	1.08367	0.915386	1.05863	1.23797	0.891907	0.886815	0.846855	0.764689	0.710128	0.927968	1.17314	1.16883	0.792104	1.06362	0.901021	1.2267	0.975158	1.46299	1.01511	0.999221	1.2729	1.23451	0.80226	1.26575	0.743588	1.7345	1.75443	0.727991	1.0434	1.49141	0.923306	0.952552	1.16201	1.18614	0.847444	1.61436	1.02429	0.955677	0.896128	1.06716	1.25114	1.05459	1.05791	0.999459	1.06544	1.19188	1.21876
ANKRD30A	0.298095	0.658947	0.192579	0.455429	4.20713	0.643235	0	0	0	1.01139	0.784665	0.622946	2.58371	0.26322	0.484638	1.37311	0.943044	0.795734	1.01131	0.769155	1.2092	1.37215	0.719394	0.321812	0	0	0	0.437776	0.434549	0.200176	0.928731	0.225096	1.03149	1.14363	0.442469	1.44238	0.60489	1.95844	1.12791	2.2234	0.770656	0.508163	1.00135	0.483422	1.48457	0.496853	2.68659	2.03186	0.829168
ANKRD35	0	0	0	2.62677	0.807466	0.908462	0.667509	1.09578	0.829762	1.30201	2.15503	1.32756	1.03001	1.9783	1.05063	1.60498	0.9921	1.49279	0.963977	0.894242	1.28031	0	0	0	0	0	0	0.823978	0.860653	1.43238	1.13629	0.50568	1.06059	0.851255	1.73234	1.03108	0.966955	1.72006	0.829363	0.830222	1.2551	1.73905	0.692005	0.902906	1.38172	0	0	0	0.571822
ANKRD36C	0.0664365	0.400489	0.679689	3.33428	2.47175	0.676656	1.7008	1.3556	2.46546	1.89031	1.40657	1.18246	1.25408	1.00512	0.859405	1.44798	1.27466	1.16962	0	0	0	0	0	0	0.891323	1.48966	0.746038	2.12424	3.94879	0.885474	1.00606	0.507719	1.05807	0	0	0	0	0	0	0	0	0	0	0	0	1.24573	1.31351	2.29072	0
ANKRD39	0.553964	0.51245	0.920439	0.691804	1.15537	0.786913	1.1334	0.989899	1.01203	1.2452	0.935706	0.881628	1.04045	1.09111	1.57101	0.312086	0.613442	1.34875	1.3325	0.514974	0.97398	1.27436	2.41324	0.930308	1.17137	1.169	0.791775	0.679938	1.65685	1.10669	1.04776	1.86645	1.04694	1.33761	0.798368	0.527333	1.88808	3.55284	0.954975	0.47681	0.653242	0.654943	0.681633	0.850301	0.878411	0.78485	0.852654	0.842813	1.12052
ANKRD40	0.129182	0.393394	1.32688	0.882945	2.2161	0.973326	0.977389	0.84941	0.857163	1.00934	0.908753	0.981539	0.972921	0.455382	1.19336	0.140109	0.469524	1.48788	1.07609	1.40162	1.1533	0.744447	0.26774	0.858571	0	0	0	1.45259	1.61493	0.870721	0.91201	0.378365	1.24473	1.39435	0.706515	0.22891	0.810935	0.529215	0.795326	0.945447	0.968258	0.893061	0.772754	0.938975	0.881386	0.569933	2.20376	1.16841	0
ANKRD44	1.36414	0.975212	1.08312	1.11728	1.43118	0.821609	1.44139	1.21395	1.18543	1.3472	1.1395	1.14282	1.11197	0.849738	1.17522	0.978841	0.999318	0.910711	1.01495	0.970283	0.971374	0.982203	1.05883	0.921723	1.23365	0.922087	1.77869	1.01743	1.23175	1.15787	1.0102	1.38257	0.973636	0.890193	0.630734	0.857256	0.915505	0.75115	1.24696	1.05603	1.35928	1.09413	1.27685	0.91409	1.10833	0.659954	0.961366	0.965472	1.27075
ANKRD46	0	0	0	0	0	0	0	0	0	1.27087	1.38735	1.27588	0	0	0	0	0	0	0	0	0	0	0	0	1.29949	0.942888	1.56381	0	0	0	0	0	0	0	0	0	0	0	0	0	0	0	0	0	0	0.588942	1.05474	0.363111	0
ANKRD49	2.03567	1.71641	1.05685	1.03529	0.807547	0.836034	1.14383	0.897933	1.15067	1.11114	0.784459	0.613218	1.25601	0.824545	0.955382	0.748549	0.930894	0.903231	0.910831	1.80965	1.02258	1.26526	0.925834	1.25041	1.23399	1.05885	1.43017	1.24134	1.18273	0.910193	1.04889	2.37635	0.898096	0.83716	0.925763	1.31748	1.03771	3.15659	0.977175	1.32106	1.45347	1.06235	1.41332	0.862394	1.12641	1.21267	1.0223	2.08235	0.81969
ANKRD50	1.22907	0.994412	0.861615	0.884365	1.0584	1.09816	1.24478	0.892893	1.07446	1.08205	0.992451	0.880508	1.13372	0.680245	0.869772	2.1371	1.31022	1.1888	1.07598	1.37478	1.09028	0.90642	0.945589	1.03691	1.04267	0.948969	0.815538	1.34399	1.55115	0.788775	0.820781	0.584059	0.974699	1.02414	0.746804	0.911998	0.869639	2.01038	0.802876	0.868191	1.13222	0.865843	0.894818	1.0951	1.16424	0.852547	1.04495	0.823756	1.61325
ANKRD52	2.31485	1.33609	1.26277	1.03787	0.986614	0.792834	1.10688	0.905531	0.791434	0.80876	1.00524	0.905752	0.925584	0.74302	1.25538	1.62877	1.98973	1.17995	0.923157	1.18657	0.862633	1.50979	2.62446	0.814864	1.33031	1.18872	0.996619	1.75777	1.88066	0.934999	0.985463	0.849027	0.897351	0.941355	1.08835	1.33304	1.25057	2.16209	0.894014	1.10807	0.859322	0.986941	2.41619	1.19607	0.901589	1.09409	0.966777	1.79705	1.16142
ANKRD54	0.464961	0.806903	0.985822	1.14514	1.09221	1.07675	0.912374	0.963281	0.91934	1.16136	1.05717	1.05598	0.70278	1.08093	0.8911	1.02297	1.0575	1.24995	1.15559	0.97817	1.00963	0.957439	0.272964	0.936986	1.11409	0.624148	1.21464	0.545493	0.391561	1.39303	0.944083	0.740206	1.18299	1.13569	0.930375	0.684463	1.21871	0.763586	1.00783	1.36843	0.939784	1.0661	0.734889	1.00691	0.877373	1.44006	1.15543	1.08824	0.974826
ANKS1A	0.712158	0.809151	0.963054	1.09801	0.95257	0.926157	0.840615	0.838227	1.61184	0.941107	1.01618	0.977915	0.953981	1.37178	1.01568	0.842488	1.04222	0.970944	1.02297	0.93678	0.915366	1.10938	1.11266	0.953541	1.12472	1.02297	0.873063	0.970223	0.873386	1.11218	1.10555	0.651206	1.04266	1.1408	1.40346	0.932547	0.97619	0.81043	1.06646	0.923858	1.06367	1.30303	0.696955	0.801992	0.974744	1.30763	0.885278	0.881913	1.05293
ANKS3	0	0	0	1.00923	0.820904	1.26662	0.358645	1.53223	1.15864	0	0	0	1.27271	0.876642	1.09296	0	0	0	0	0	0	1.24446	2.72694	1.07091	2.03098	1.03316	1.43779	2.22955	2.72714	0.952312	0	0	0	0.958994	0.877196	1.22286	1.21007	2.83904	1.07802	0	0	0	0.655112	1.2428	1.14694	0.723882	1.34685	3.05385	0
ANKUB1	0.0517295	0.230099	0.563274	1.17774	0.990475	0.902272	0	0	0	0.958811	1.09957	0.899848	0	0	0	0	0	0	0	0	0	1.17738	3.18628	1.23758	1.72889	1.29684	1.02039	3.00046	2.30273	0.866209	0.406664	0.343739	0.53939	0	0	0	0.696967	0.0523984	0.981471	1.62301	1.29149	0.909789	2.10007	1.01078	1.10797	0	0	0	0
ANKZF1	1.66739	1.34995	1.03874	1.12802	1.1206	1.19615	0.975378	0.86725	0.936988	1.05162	1.10306	1.00637	0.991795	1.0448	0.877102	1.24194	1.73106	0.982541	0.960782	1.42902	1.04743	1.18915	1.49209	0.902764	1.24455	0.646922	1.16045	1.10623	1.37287	1.49059	0.970767	1.20072	0.78552	1.19052	1.07722	1.11931	0.988772	1.27816	1.33335	1.32693	1.24725	1.04319	1.35225	1.08849	0.953424	1.39969	0.909791	1.10748	0.822227
ANLN	0.704068	0.505967	0.91718	1.66612	1.22183	0.965484	0.424353	0.978929	0.727158	1.06905	1.58803	0.729586	0.450116	1.08615	1.23521	0.303409	0.622202	1.36071	0.880097	1.11885	0.774102	1.60376	0.506233	0.62901	2.38562	1.96662	2.33775	0.268596	0.352244	1.76921	1.60023	0.32392	0.807162	0.719811	1.51035	0.586134	1.01066	0.328648	1.66154	0.668819	1.37005	1.77289	0.496587	1.99756	0.68399	0.995645	0.844203	0.377856	0.588885
ANO1	1.17507	0.90993	1.2144	1.00377	0.649407	0.653521	0.191669	1.08481	0.275234	0.694145	0.5966	1.86654	0.806006	0.538239	1.48374	0.176181	0.37192	0.983749	1.55201	0.92081	1.2906	0.665392	0.647935	1.09919	0	0	0	0	0	0	0.61785	0.224678	0.880658	0.69985	1.9743	1.29465	0.828386	0.302364	0.634696	0.138005	0.701238	0.433404	0.361304	1.62961	1.07909	1.51784	0.77809	0.500133	0
ANO10	1.11781	0.750879	0.669597	0.77103	0.730932	1.61972	1.18343	1.3344	1.35505	0.616701	1.30632	0.835595	0.735547	0.662894	0.789575	1.27884	1.40052	0.587728	0.82451	0.775287	0.886051	1.36795	1.40646	1.20779	0.86083	0.699244	0.798888	0.912058	0.542107	1.02229	0.485299	0.947597	0.837918	0.673928	0.95986	1.02593	0.468575	1.4722	0.853793	1.52695	1.65168	0.662542	0.990191	1.14835	0.835984	0.811215	1.02846	1.09394	1.42757
ANO6	0.799552	0.85091	0.637865	1.01825	0.681019	1.46893	1.11772	1.08651	1.13558	1.06021	1.16142	1.03482	1.15225	1.65228	1.01373	1.62938	1.3756	0.666743	0.979004	1.327	1.50337	0.967214	0.325465	1.23928	1.88741	1.27084	1.33515	0.693936	0.615125	1.22796	0.677037	0.185639	0.937644	0.62349	0.975078	1.00976	1.13493	0.407558	1.0342	0.693406	1.04661	0.941199	0.88695	1.60463	1.35679	3.06755	0.859281	1.07936	1.81944
ANOS1	0.341732	0.155726	0.763481	1.1657	0.859685	1.0154	0.262021	0.749098	0.534933	1.24405	0.777446	0.890616	0.793228	0.725461	1.2838	1.36591	0.979524	1.32088	0.931819	1.17295	1.65341	0.834718	0.087458	0.729634	0	0	0	0.638818	0.541637	0.721414	0.873402	0.220269	1.37879	1.39622	0.653398	0.482009	0.104495	0.204728	0.373599	0.447129	0.74922	0.987509	0.314195	0.896624	1.07146	0.463013	1.83033	0.358636	0.707749
ANP32A	0.548932	0.69984	0.938222	0.805957	1.12569	1.12135	0.663444	0.86353	0.658195	0.466226	0.569682	0.899151	1.02155	0.985765	0.910063	0.599272	0.765196	0.998477	1.17128	0.992147	0.883755	1.22723	0.530198	1.2833	0.529293	0.335019	0.794235	0.549547	0.777664	0.706507	1.05838	0.768173	1.02061	0.96929	0.711224	0.622184	1.22648	0.666046	0.989059	0.992495	0.700381	0.634929	1.01503	0.702958	0.886681	0.427777	1.12512	0.617701	1.28136
ANP32B	1.81557	1.08167	0.782044	1.37153	0.984602	0.845889	0.743826	0.884355	0.738483	1.18291	0.732969	0.965573	0.850278	1.97586	0.942469	0.948295	0.502262	1.16976	0.959191	1.03187	0.931701	1.46211	0.910484	0.981196	0.453749	0.468908	1.38058	1.22181	1.27674	1.02076	1.41317	1.58305	0.803112	0.871247	0.988569	1.30448	0.955823	1.04182	1.39138	1.0583	0.787827	0.818445	0.67051	0.752301	0.750123	1.13303	0.93514	0.856372	0.918358
ANP32E	2.91754	1.3238	1.24385	1.65399	0.748343	1.10102	1.42702	0.988383	1.26051	0.560012	1.01065	0.705562	1.1209	2.19868	0.958782	1.8083	1.21374	0.652927	0.889631	1.7005	0.983539	0.565257	3.14685	0.755038	0.49603	0.587588	1.30604	1.3576	1.83799	0.942871	2.23584	2.2865	0.904094	0.970252	2.24554	2.59365	0.529882	1.13389	1.90802	0.873959	0.877754	1.29927	1.66431	1.41523	0.878986	1.15356	0.913785	1.30134	0.760912
ANPEP	1.22717	5.99363	0.971362	1.52565	0.869199	0.979149	0.723948	0.820259	0.771947	0.618491	0.604672	0.747468	0.707913	0.702561	0.757157	1.55898	0.839551	0.568138	1.03816	1.68781	2.02132	0.805658	1.12679	0.943336	1.79688	3.20629	0.990532	2.93374	0.805087	1.10016	0.548812	0.630618	0.761233	0.573185	0.946123	1.58064	0.513275	0.71636	1.00895	0.678423	1.42944	0.837467	0.738737	0.781908	1.15062	0.547222	1.17948	1.29579	0.808339
ANTXR1	0.584095	0.517932	0.892923	1.29311	0.757741	2.10587	1.2045	1.24424	1.41133	0.61254	0.635936	0.532517	1.33563	1.14006	1.34388	1.58985	1.18453	0.960943	0.90701	0.634147	1.13494	0.766535	0.33904	1.16534	0.98511	1.53381	0.914139	0.909495	1.08209	1.11137	0.74301	0.714722	1.25909	0.818704	1.11708	0.670868	0.660284	1.27095	0.884284	0.647152	0.974755	0.865147	0.463213	0.883165	1.52136	0.869873	1.07325	2.90093	0.824009
ANTXR2	0	0	0	1.03033	1.09394	1.73022	1.70098	1.12098	1.3478	0	0	0	1.181	1.2275	1.12743	0	0	0	0.84497	0.680256	1.42014	1.33278	2.15407	0.91929	2.19195	1.17687	1.4388	3.66609	2.46852	1.14454	0.835658	0.197214	0.909124	1.14614	1.26412	1.50499	0	0	0	0	0	0	1.01494	2.45372	1.87609	0	0	0	0
ANXA1	2.15623	1.16159	1.14656	1.3136	0.960283	0.83876	1.85916	1.05014	1.81934	1.54097	1.08983	1.0983	1.27652	0.519334	0.821436	1.61788	1.32987	0.834972	1.00389	1.07578	1.5644	0.873026	2.67942	0.871596	2.45368	0.923742	1.92521	1.37348	1.23622	1.26597	0.947937	1.837	0.965622	0.690469	1.76785	1.57192	0.566256	0.773744	1.41848	0.754927	1.547	0.907709	1.16689	1.2337	1.28913	0.663681	0.816887	1.97411	0.69826
ANXA11	1.41373	1.44345	1.03465	0.857308	1.08324	1.27023	1.42178	1.51272	1.15095	0.999972	0.988975	1.33708	1.02598	0.831843	0.966207	1.32869	0.989957	0.867165	1.14916	1.04815	1.33733	0.721502	1.46266	0.953708	1.27394	1.19046	1.26531	1.87908	1.42978	0.847038	1.31424	1.95019	1.06261	0.913991	0.607374	1.49597	0.643166	1.78931	1.1707	0.821857	1.09163	1.0057	1.27076	0.790561	1.17556	0.937604	0.942596	1.85394	1.05264
ANXA2	1.23191	1.22201	1.16085	0.913305	0.693584	1.09611	1.74511	1.12378	1.32181	1.04713	0.77924	0.881604	1.29934	0.469386	0.95085	1.63396	1.45886	1.07711	1.03956	1.12149	1.35754	0.922187	1.35342	0.878081	1.79578	1.30403	1.31199	2.42156	1.41944	1.10674	0.925819	1.32952	1.01254	0.768166	0.594707	1.54516	0.690417	1.47371	1.19534	0.94876	1.13154	1.07813	1.05704	1.65393	1.24895	0.38128	0.937526	1.48935	1.07986
ANXA3	2.92415	0.900999	1.12815	0.817473	0.688183	0.921244	0.888249	0.519597	2.0708	0.836557	0.38139	0.444634	1.65094	1.46491	0.537126	0.98689	0.901629	0.410965	1.41562	0.681569	1.20707	0.485703	5.05163	0.717167	0.727104	0.486795	1.45588	1.42474	0.730092	3.82526	0.954773	0.97689	0.471709	0.441107	0.659661	2.05562	0.48999	4.02823	1.59015	0.638484	2.47154	1.135	0.669218	4.04118	0.954124	2.76813	0.781577	0.544881	0.332699
ANXA4	1.12508	1.28855	1.1072	0.991892	0.867131	1.19577	1.23821	1.03566	1.43816	1.06855	0.860856	1.35023	1.45698	1.10336	0.973214	1.82976	1.90547	0.985928	1.27284	1.09488	1.51735	0.85333	3.18824	1.14065	1.29126	1.50217	1.01898	1.96298	1.43038	1.08804	1.13969	1.50713	1.11625	1.17003	0.90482	1.88238	0.569844	1.10828	1.08096	0.845739	1.18678	1.23697	1.26778	1.29423	1.35824	0.782478	0.900644	1.82827	1.10095
ANXA5	1.37607	1.48231	1.09093	0.89267	0.775405	1.0326	1.60588	1.01465	1.28136	1.27783	1.14365	1.47163	1.46001	0.892213	0.833069	2.00141	1.5134	1.12989	1.08636	1.06429	1.05671	0.734227	1.95164	0.945865	1.42445	1.09349	1.20044	2.14033	2.00723	0.797106	1.27272	1.78306	1.24433	0.883129	0.93331	1.81087	0.71257	1.93487	1.07074	0.937296	0.938966	1.02727	1.33719	1.00406	1.2175	0.847495	1.25532	2.03191	0.801585
ANXA6	0.809842	0.770011	1.13617	0.951608	1.16845	0.866286	1.52394	1.34196	1.15703	1.24338	1.02856	1.05674	1.63871	0.632405	0.981019	1.2379	1.0092	0.74486	1.03391	0.667672	0.978917	0.797679	0.973058	1.01476	1.49701	0.946816	1.36474	1.39061	0.992467	0.835025	0.711033	1.19941	1.01207	0.822136	0.60834	0.951997	0.650134	0.797246	0.988135	0.714063	1.00852	0.772966	0.887562	0.418319	1.20593	0.479235	1.17984	1.09087	2.11085
ANXA7	1.07719	1.08353	1.11726	0.779373	0.877209	1.09128	1.20827	0.945201	0.971815	1.09472	1.02019	1.10332	1.25669	0.985224	0.914028	1.13099	1.21505	1.12052	1.31392	1.00346	1.11517	0.713988	1.68736	0.95384	1.20329	0.96033	1.13406	1.38109	0.876712	0.79013	1.05524	1.4124	1.24225	1.25909	0.808193	1.06979	0.636864	0.859658	1.03023	0.893452	0.953442	1.16184	0.646581	0.869202	1.17905	0.998636	0.816459	1.30883	1.10818
ANXA8	1.61994	0.816876	1.78019	1.51715	0.397756	0.605673	0.706979	0.454106	1.0148	0.337002	0.389467	0.725416	0.559239	1.11239	0.799155	1.71384	0.568688	0.428	0.768688	0.494115	1.17411	0.464099	1.47943	0.335025	0.929584	1.45006	2.46647	1.63392	2.26299	0.518289	3.38985	2.59765	0.804742	0.445627	1.08865	1.25154	0.855139	0.849788	2.20176	0.673297	1.22012	1.77198	0.910097	2.78112	0.964882	0.493379	1.17747	0.731866	0.467187
ANXA9	1.2136	1.09121	1.3816	0.647426	0.58918	3.12598	1.30228	1.25389	0.606652	0.569368	0.62365	0.71343	1.90511	0.951209	0.833509	1.78483	3.72953	0.879912	1.22415	0.738131	1.01131	1.51138	0.947076	0.741039	0.470833	1.21174	0.479241	1.5369	1.37645	0.572253	0.455788	2.53057	0.527952	0.66486	0.534184	2.44679	1.95861	0.518594	0.404373	0.506816	0.353032	0.505454	0.952587	1.08154	1.3888	1.31684	0.837225	1.04292	1.39481
AOAH	0.237607	0.352367	0.859588	0.981454	1.16378	0.862386	1.08391	1.03296	1.00975	0	0	0	0.676256	0.978982	1.30148	1.50457	1.67621	0.909361	1.35772	0.363648	0.913167	1.18624	0.153208	0.805357	1.75401	0.947355	1.18519	0	0	0	1.16728	1.47201	0.892156	1.10216	0.969535	0.389468	1.60405	0.422809	1.02837	0.931129	1.17768	1.11834	0.300083	1.05371	1.15185	0.653196	1.00746	0.256826	0
AOC1	0	0	0	0	0	0	0	0	0	1.42254	0.217439	0.30864	1.08713	0.92286	1.49906	0	0	0	0	0	0	0	0	0	0	0	0	0.528321	0.372938	1.55116	0	0	0	0	0	0	0	0	0	0	0	0	0.167759	0.549982	0.842305	0.825921	1.13646	0.372823	0
AOC3	0.44327	1.29914	0.506795	0.918478	0.658119	1.64815	5.42453	0.888312	1.06215	3.08363	1.29259	1.60723	1.68015	0.557397	0.574661	1.13754	2.65645	0.656415	1.05784	0.76665	2.07996	1.43173	1.63812	1.07645	4.70093	0.791567	2.9494	1.55227	1.28744	0.454536	0.687982	0.547376	1.54162	0.395721	0.657779	0.769717	0.608832	1.09602	1.08674	1.06254	0.510341	0.370841	1.46605	0.429142	1.10981	0.411325	0.855943	0.689121	0.835435
AOX1	0.595687	0.763391	0.914163	1.53117	0.650491	0.683365	2.12408	1.26264	1.52098	1.72303	1.8287	1.14565	2.91141	0.90514	0.837375	0.936107	0.815152	0.956876	1.74858	1.36796	2.42271	1.60247	3.97986	0.983415	6.86344	1.28122	1.82211	2.17158	0.94099	0.665494	0.945681	1.62159	0.995405	0.750136	0.951644	2.83366	1.03701	1.00445	0.908427	0.651492	0.723857	0.721709	1.81202	0.627844	1.49544	0.547913	1.02061	1.03641	0.922939
AP1AR	0	0	0	0.613721	1.19152	1.72133	0.858315	0.884606	0.979758	0.853982	0.876809	0.726006	0.708053	1.04263	1.41417	0.180573	0.348972	1.26695	0.907713	1.48541	0.915926	2.00132	1.42492	0.64892	0.796406	1.03397	0.698659	0	0	0	1.08418	1.61384	0.992732	0	0	0	1.21782	0.60376	0.930459	0.228456	0.861251	0.778356	1.56522	1.00906	0.943595	1.67061	1.10905	0.880174	0.54934
AP1B1	1.58274	1.32294	1.29546	1.29055	0.981392	1.03518	1.35244	1.08223	1.16234	1.09868	0.972598	1.02306	0.998654	0.991305	0.96797	1.57066	2.21542	0.960486	0.878398	1.03832	0.934736	0.994995	2.12607	1.21483	1.30007	0.74654	0.908669	1.4417	1.82131	1.07268	0.880676	2.21652	1.11954	0.9933	1.06355	1.48803	0.920592	1.90151	0.912051	1.29833	1.19503	0.905617	1.52485	1.03886	0.927019	1.52239	1.09142	1.41722	1.09304
AP1G1	1.04805	0.885358	1.18307	1.19237	1.02339	1.12339	0.972092	1.11091	1.20383	0.938035	0.951414	1.01336	0.891342	0.998219	1.09852	1.29255	1.68926	0.883094	0.835173	1.22334	0.836141	1.15778	1.67279	1.36043	0.739912	0.800268	0.712017	1.32556	1.80275	1.00382	0.931445	1.37742	0.97137	1.04468	1.34121	1.24313	1.04977	1.3085	0.892973	0.958366	1.13788	0.923751	1.48339	0.873326	0.885701	1.24413	1.03261	1.12059	1.1879
AP1G2	1.04859	1.46026	1.03556	0.707481	1.35024	1.21974	0.961515	0.690894	0.729578	0.998901	0.678081	0.827539	0.796497	0.501569	0.796328	1.41061	1.48663	1.25524	1.17361	1.50989	0.920209	0.837739	1.23924	0.734914	0.73654	0.890187	0.661474	1.61279	1.62646	0.96003	0.877818	2.10072	1.31258	1.19525	0.804207	1.23817	0.904361	1.59788	0.746565	1.13697	0.879654	0.602152	1.34062	1.02492	1.10327	0.824255	1.42123	1.34694	1.05004
AP1M1	1.26063	1.04912	1.07881	1.34857	1.09283	0.910454	1.06792	0.951857	1.2562	0.87513	0.74887	0.682935	0.970734	0.809515	0.943623	1.22109	1.33639	0.898433	0.861806	0.991212	0.881587	0.802858	1.93121	0.930854	0.983582	0.569256	0.89924	0.635008	0.935581	0.98992	1.03299	1.76012	1.04744	1.18293	1.41889	1.17925	0.847129	1.52932	0.97507	0.951373	1.31942	1.0379	1.08747	1.0173	1.04208	1.21894	0.973575	1.29328	1.2035
AP1M2	0.744142	1.13834	1.33689	0.809778	1.25472	1.27212	0.878721	1.03097	1.04658	0.715834	0.710548	0.882136	0.818479	1.00448	1.01701	1.42064	1.55058	1.0049	0.941833	1.13308	0.807157	1.11766	1.21553	1.34561	0.42435	0.765755	0.372016	1.11846	1.5802	0.928013	0.804575	1.22478	1.18581	0.966342	1.11211	1.28847	1.14012	1.5694	0.674743	1.0869	0.994448	0.5494	1.31246	1.12621	0.847121	1.19131	1.15673	1.31288	1.20546
AP1S1	1.38193	1.00711	1.20084	0.953306	1.07867	1.19482	0.976938	0.991187	1.08765	0.614101	0.776174	0.570236	0.943582	0.793156	1.01466	1.6996	2.12176	0.874812	0.899054	0.987722	0.918949	1.35455	1.95394	1.32236	0.556227	0.714723	0.528132	1.44876	2.02032	0.642414	1.02819	1.30123	1.15967	1.04119	1.50063	1.42246	1.27008	2.24535	0.856505	1.48041	1.02857	0.857765	1.45462	0.819298	0.841311	1.37563	1.0226	1.3727	1.06005
AP1S2	1.39384	1.06677	1.33929	1.6376	0.891263	0.899788	1.5951	1.15389	1.6122	0.809515	0.831679	0.828351	0.801781	1.06217	1.33943	1.97181	1.37201	1.05501	0.978329	0.795893	0.96219	0.876997	2.64828	0.973763	1.64987	0.833863	1.35346	1.86433	1.89323	1.03629	0.961196	1.88932	0.946591	1.20147	0.648623	2.72985	0.998767	2.33767	0.880033	1.31714	1.01927	0.837904	1.23916	1.11962	1.07093	0.872656	1.37539	2.08281	0.827783
AP1S3	1.7764	1.614	0.862616	0.780993	0.687936	1.11839	1.02635	0.874603	1.37187	0.643025	0.528409	0.53354	1.06367	0.60676	0.974809	0	0	0	0.726917	1.04418	0.769578	0.574892	2.32358	1.24789	0.28098	0.889179	0.615224	2.33508	2.57384	1.25584	0.516635	1.18257	0.987288	1.70087	0.731758	2.18589	1.08091	2.48307	1.47425	0.940607	1.08262	0.635554	1.59607	1.40218	0.730687	1.04172	1.00721	1.60361	0.908243
AP2A1	1.30191	1.14092	1.29869	1.25859	0.983799	1.05421	1.35913	1.13853	1.24825	0.969424	0.874282	0.982363	1.10438	0.849922	1.09132	1.17848	1.68688	1.12613	0.88797	1.22401	0.918334	1.0055	1.29022	0.993144	1.07394	0.997367	0.899511	1.08503	1.40451	1.00008	0.968135	1.44467	1.11825	0.979061	1.01031	1.21907	0.835148	1.04921	1.08299	1.12829	1.11791	1.1158	1.24279	1.14993	1.35133	1.10259	1.04142	1.15831	1.13632
AP2A2	1.56064	1.48948	1.19888	1.10347	0.915473	1.01471	1.57312	1.00026	1.14534	1.03328	0.948242	1.16653	1.07045	0.861353	0.942638	1.84936	1.2947	1.04446	1.05715	1.31046	1.04117	0.905453	1.58276	0.989767	1.77083	1.03129	0.967382	1.77324	1.68652	0.815231	0.921649	1.38992	0.950505	1.33669	0.765728	1.73843	0.869629	1.61575	1.02097	1.36808	1.29697	1.10326	1.22622	0.784039	1.22264	0.937718	0.948574	1.58152	1.17112
AP2B1	1.61166	1.3884	1.14781	1.16707	1.02922	0.948956	1.38889	1.03744	1.17457	1.01292	1.00423	1.23471	1.29171	0.731454	1.06024	1.7013	1.54253	0.960328	0.89195	1.17762	1.13115	1.13843	1.5323	1.00856	1.08749	1.06583	0.941801	1.22932	1.73751	0.773892	0.938272	1.79088	1.10171	1.2184	0.992865	1.61667	0.77345	1.54661	1.01253	1.38738	1.08017	1.06953	1.42011	0.972537	1.18492	0.815149	1.08482	1.34426	1.15501
AP2M1	0.895275	1.01644	1.03663	1.24043	0.96461	1.04066	1.37303	1.10367	1.2284	0.877798	0.811362	0.913642	1.21171	0.80851	1.13476	1.1859	1.37732	0.880481	0.997357	0.950196	1.08492	0.93251	0.897026	0.875724	1.75889	0.658642	1.01116	0.965298	1.16723	1.01485	0.903139	1.32648	1.10967	1.10638	1.03427	1.15775	0.618952	0.652547	1.01092	1.30441	1.19958	1.09778	1.1087	1.04824	1.21992	1.09439	0.971373	1.14323	1.21026
AP2S1	0.925744	1.1287	1.1074	1.17582	0.896885	0.966179	1.39877	1.06616	1.27886	0.708041	0.787351	0.756787	1.12767	0.752187	0.942898	1.13702	1.16578	1.03464	0.944307	1.01084	1.06498	0.993733	1.6202	0.950235	1.57748	0.759426	0.785112	0.928548	1.03453	1.03588	1.00488	1.93182	1.02906	1.2509	1.05445	1.32054	0.794356	1.00048	1.06193	1.22415	1.23083	1.00827	0.947673	1.0288	1.34328	0.970786	1.02795	1.2047	1.14566
AP3B1	0.802119	0.703553	1.08043	0.820371	1.04768	0.938844	0.967915	1.08129	0.989437	0.991509	0.883453	0.950894	1.14927	0.775647	0.956559	1.01024	0.815314	0.919737	1.01507	1.00518	0.905573	1.05354	0.828095	1.1057	0.936654	0.851673	0.862254	0.760398	0.882138	0.95114	0.846499	0.983	1.16266	1.45824	0.842537	0.916327	1.26859	1.01668	0.876575	0.896834	0.941965	0.988203	0.933094	0.954269	1.1103	0.852181	1.14612	0.900044	1.39649
AP3B2	1.8686	2.44175	0.973876	0	0	0	0	0	0	0.591014	0.60052	0.633299	1.24918	1.90724	0.888248	0	0	0	1.11483	0.768966	1.95709	1.0714	0.711352	1.30768	0	0	0	0	0	0	0	0	0	1.10744	1.12833	0.339645	0.626136	4.95933	1.81613	0	0	0	1.2599	0.493321	0.929006	0	0	0	0
AP3D1	1.06781	0.868263	0.952077	0.859104	0.859785	0.763075	1.1393	1.0604	1.10554	0.837228	0.782355	0.805658	1.05021	0.819337	1.01952	1.19726	1.07402	0.881295	1.04741	0.938688	0.93367	1.00825	1.07208	1.12678	0.894849	0.688598	0.780863	0.952388	1.14297	0.982594	0.797681	1.41476	1.09139	1.54251	0.910546	1.19735	1.2589	1.6741	0.854972	0.993156	0.891636	1.01845	1.08211	0.954941	1.13095	0.814809	1.12693	0.911946	1.39188
AP3M1	1.86074	1.285	1.22809	0.656661	1.01669	0.952163	1.30033	1.09284	1.04362	1.10528	0.837663	0.784353	1.15676	0.746279	0.738134	2.2089	1.59496	1.02882	0.905247	1.51537	1.03	1.04066	2.0397	1.20739	0.970816	1.14798	0.904622	1.87998	2.17384	0.825573	0.847546	2.08066	1.08583	1.24813	0.72288	2.26833	1.51914	2.42469	0.867899	1.25038	1.09433	1.03693	1.56633	1.01946	1.06181	0.885363	1.10858	1.86752	1.26455
AP3M2	1.80474	1.2156	1.39511	1.3956	0.82198	0.77788	1.15634	0.936153	1.23754	0.843877	0.967137	1.447	1.29569	0.64117	1.48702	1.87351	1.16654	0.859185	0.975304	1.61909	1.2239	1.19631	1.53376	0.862404	0.509348	1.08964	0.448931	2.0213	2.1739	0.866187	0.943838	1.93052	1.03032	1.96532	1.04731	1.84007	1.06266	3.26999	0.718362	1.09142	0.658862	0.894041	1.6352	0.999473	1.17762	0.806717	0.971884	1.89756	1.25388
AP3S1	0.725244	0.695364	1.117	0.96728	1.12217	0.707494	1.06261	1.10721	1.04445	0.879913	0.747925	0.833439	1.1342	0.894745	0.919567	1.47568	1.33776	1.10652	1.08109	1.02989	0.936655	1.25436	1.00196	1.27127	1.04836	0.907392	0.862013	0.492095	0.800855	0.731049	0.896121	0.803562	1.17666	1.76317	0.906798	0.984806	1.18392	0.873904	0.962645	1.09227	1.01899	0.969055	0.994926	0.977845	1.12955	0.743039	1.13621	0.75726	1.49413
AP3S2	0	0	0	0.775649	0.886606	1.06699	0.901341	1.22759	0.848731	1.16991	0.80439	1.08563	0	0	0	1.63668	1.39002	0.637731	0	0	0	0	0	0	0.892608	1.42136	0.56083	1.56445	1.60034	1.10978	0.748834	0.766131	0.448243	0	0	0	0	0	0	0	0	0	1.63203	0.576787	0.634865	0.670804	0.965154	1.20575	0.614791
AP4B1	1.08103	1.09275	1.03587	1.15843	1.07472	0.856217	0.994027	1.17409	0.992659	0.890412	0.947926	1.0277	0.908796	0.814716	1.19225	1.08214	1.71647	1.11108	1.25491	1.46973	1.02166	0.700667	0.336812	0.810261	1.00974	1.2653	0.904954	0.770176	0.800423	1.08457	1.23164	1.61602	1.08026	1.11387	1.04045	0.887507	1.12398	1.13681	1.05345	0.845125	0.879168	0.864683	0.740922	1.22886	1.05423	0.795307	0.974711	0.82557	0.978149
AP4E1	0.91131	1.03934	1.16145	1.11176	0.968728	0.855574	1.41948	1.24716	1.19016	0.819705	0.488543	0.529171	1.30692	0.589488	1.10255	2.17344	1.86398	1.00131	1.19614	1.21097	1.05758	1.15695	1.37746	1.02405	0.900853	1.13337	0.847119	2.79958	2.92382	1.04529	1.02519	1.13633	1.02619	1.02774	1.21131	0.714233	0.991658	1.31259	0.983774	1.33074	1.12882	0.990412	1.14601	1.21643	1.06908	0.857329	1.09818	1.53958	0.973542
AP4M1	0.587617	0.551294	0.863063	1.17707	1.07886	0.960911	0.720641	1.19456	0.983309	0.577141	0.549536	0.580609	0.988487	0.858303	1.20941	2.66934	1.79564	1.01687	1.13327	1.75923	1.11211	0.935844	0.476386	1.13838	0	0	0	1.38844	1.45216	1.02688	1.19436	0.702026	1.28957	1.10351	1.11052	1.59714	1.05565	2.6274	1.01785	1.11815	1.19825	1.04162	0.673209	1.41064	1.12354	1.05018	0.99187	0.622047	1.25971
AP4S1	1.98282	1.46768	1.16759	1.20959	0.858026	1.09251	1.82635	1.38925	1.26777	0.905164	0.992816	1.34735	1.14258	0.791859	0.99553	0.672143	1.14042	0.895913	1.23544	1.7629	0.995313	1.28295	1.3732	1.17454	1.31487	0.55346	1.20913	0.985702	2.04979	0.746062	1.00914	2.77977	1.12835	1.19979	0.887171	0.368664	0.962433	1.89236	0.806748	1.82122	0.985872	0.882443	0.915659	1.17385	1.02964	0.990824	1.06942	1.9148	0.663082
AP5B1	2.22516	1.44151	0.750324	0.935233	1.07754	0.948502	1.18036	1.17527	1.11918	0.771502	0.867537	0.737822	1.06194	0.769982	1.0473	2.48304	1.59422	0.977179	1.06292	1.43741	1.07762	0.925281	1.86036	0.748456	1.03733	0.962952	1.04918	1.30563	1.19795	1.08299	0.944909	1.95675	0.992852	1.15358	0.878284	2.05092	0.844727	2.55192	1.12623	1.4015	1.10141	1.0466	1.72393	0.876616	1.09372	1.14057	0.945855	1.77005	1.15456
AP5M1	1.27673	1.04807	1.01285	1.01735	0.968531	1.15742	1.73906	0.902939	1.06709	1.43322	0.940731	1.01718	1.28615	0.950218	1.00923	1.92241	1.69753	0.986294	0.830503	1.20338	1.19799	1.10879	2.66076	1.16628	0.913804	0.81418	1.0284	2.97204	2.50917	1.04156	0.899413	0.664056	1.35632	0.947915	0.829623	2.02819	1.11309	2.45109	1.08153	1.72943	0.759331	0.705092	1.75393	0.998575	1.00776	1.09463	1.05037	1.78596	0.981133
AP5S1	1.14403	1.33379	1.20663	0.746872	1.15218	0.883776	0.589511	1.03212	0.679097	1.02126	0.797665	0.790349	0.992218	0.779936	0.958904	1.59191	1.30957	0.994168	1.12126	0.837091	0.945681	1.52694	1.59401	0.916751	1.22531	0.933439	0.923736	0.969588	1.02601	1.25941	0.832668	1.11403	1.05301	1.20669	0.815942	0.956152	1.2508	1.74267	1.02823	1.29524	1.00478	0.933598	1.35246	0.83182	1.11887	0.558182	0.916428	0.573936	1.11702
AP5Z1	0.97228	1.07855	0.947192	0.896549	0.959294	0.970774	1.27859	1.00006	1.03131	1.135	0.849533	1.00574	0.927864	0.75564	1.1905	1.65028	1.86681	0.922214	0.938513	0.922184	0.906446	1.33007	1.96107	1.02501	1.11246	1.41392	0.963153	1.32585	1.73982	1.0179	0.993223	2.03268	1.06	1.12381	0.89814	0.684718	1.0703	2.35988	1.04663	1.52405	1.05916	0.909006	0.825767	1.01541	1.14661	0.790992	1.07889	0.77963	1.15156
APAF1	1.17254	1.02187	0.987941	1.09193	1.18251	0.946899	1.09034	0.887556	1.05612	1.16208	1.08353	1.27502	1.01707	1.08451	1.14666	0.960117	1.02566	0.97716	1.27305	1.02063	1.03326	1.16617	1.28429	0.991332	1.27226	0.924272	1.21743	0.71419	0.782489	1.15243	1.03227	1.173	0.952112	1.13215	0.969216	1.06052	1.18298	0.7557	0.927218	1.12151	1.25326	0.973882	0.860263	1.26835	1.07211	0.694204	0.993373	1.17925	1.08142
APBA1	0.138941	0.257848	0.936817	1.62529	1.144	1.02716	0.739945	0.815798	1.01798	0.934184	0.69695	0.861894	0.84768	1.98327	0.916178	0	0	0	0.859259	0.888312	0.93675	0.897431	0.941186	0.891043	0	0	0	0	0	0	0.539805	0.7272	0.738648	0.705531	2.41863	1.39373	0	0	0	1.24353	0.981	2.34458	1.27306	0.851277	1.05233	3.50155	0.952338	0.853557	0.718806
APBA2	4.36371	1.40163	0.833214	0.977468	0.818551	0.603151	1.3593	1.20365	0.923627	0.805582	1.50428	0.688453	1.1009	1.05061	0.814592	2.41274	0.350023	0.979043	0	0	0	1.13051	2.34447	1.15173	0.631978	1.43394	1.13675	0	0	0	1.21846	1.60323	0.87888	0	0	0	0.998518	6.27005	1.31582	1.04444	1.13752	1.09745	1.4732	1.29084	0.915126	0.743333	0.783128	2.57767	0
APBA3	1.75538	1.66396	1.06331	0.960575	0.936578	0.860984	1.16915	0.930566	1.04037	1.15668	1.0737	1.15951	1.24292	0.815509	0.830398	1.62461	1.35412	1.07288	1.11323	0.869715	1.10078	0.899227	0.461757	0.92987	0.837218	0.824863	0.664818	1.20696	1.22678	0.988006	0.759299	0.685177	0.787251	0.933228	0.81819	0.859685	0.50927	0.793562	1.00363	1.38785	1.27307	1.10338	1.22837	1.23833	1.0799	0.886779	1.10511	1.06565	0.961132
APBB1	2.23009	1.98439	1.14879	0.83517	0.672344	0.916828	1.18829	1.01365	1.17781	0.8514	1.12169	0.948725	1.45336	1.25278	1.03132	2.49359	1.31141	1.40407	0.992526	0.955535	1.12819	0.670384	1.37599	1.11282	1.22273	1.43011	1.33802	3.10195	1.88269	0.735099	0.913868	2.17223	0.862023	0.668357	0.897507	2.61378	1.6363	1.70067	0.710713	0.840251	0.86472	1.3877	1.49676	0.711505	1.10852	1.07143	1.1477	1.96678	0.97939
APBB1IP	0.761676	0.665056	0.906591	0.994021	1.30166	1.06628	1.66825	1.01927	0.962445	1.43139	1.17463	1.26939	0.981727	0.835953	1.22193	1.04795	1.20752	1.00055	1.36113	0.905694	1.07725	0.922699	1.03572	0.886325	2.29166	0.985048	1.8673	0.809034	1.17399	0.819364	0.940523	1.80329	0.897956	0.825396	0.53405	0.557241	0.753577	0.704434	1.28101	1.02097	1.28223	1.05681	1.03532	0.804054	1.07724	0.474055	0.987908	1.00392	1.04154
APBB2	0.504016	0.781485	1.06058	0.810709	1.7107	0.9527	1.15534	1.00705	0.975895	1.0266	0.832836	1.42199	1.07409	0.775461	1.26611	1.36166	1.04508	1.33425	1.15088	0.888929	1.1662	1.3398	0.852608	1.09646	1.01265	1.41218	0.794482	0.980809	0.90857	0.844783	0.748477	0.646943	1.15201	1.20189	0.738125	0.986384	1.60397	1.01399	0.815249	0.862722	0.9872	0.871093	1.10524	0.689509	1.19242	1.06794	1.21663	1.33426	1.05002
APC	0.279098	0.381765	0.837541	0.940212	1.25272	1.01771	0.583009	1.2749	0.886218	1.09873	1.27694	1.06893	1.18659	0.902187	1.07393	0.215085	0.401985	1.12424	1.27733	0.848978	1.02043	1.23066	0.35202	1.05052	1.46552	1.07432	1.43209	0.778695	1.16668	1.04168	1.05025	0.353115	1.02887	1.03201	0.899023	0.428653	1.27054	1.07513	0.853975	0.7316	1.01758	1.1175	0.523064	1.15881	1.06466	0.714834	1.42984	0.309703	1.06885
APCS	1.81763	4.96598	1.40818	1.18275	0.752651	0.76166	2.20864	0.746297	2.88119	1.33369	1.28046	2.67218	3.9901	0.637716	1.17503	2.78605	2.95902	1.12256	1.76935	0.702274	2.42826	1.17985	1.22061	1.30284	2.50462	2.43882	1.51965	3.04988	0.968572	0.900017	0.871836	2.30849	1.51815	0.955006	0.675572	1.46892	0.652505	1.66605	0.692918	0.62019	0.927801	0.80709	1.82924	0.997402	1.56473	0.607758	0.897875	5.76233	0.647244
APEH	1.34268	1.01738	1.13648	0.888635	1.30772	2.01633	0.823074	1.29982	1.10177	1.32759	1.25176	1.94532	1.45267	0.866818	0.883236	1.41418	1.6918	1.01139	0.916152	1.32203	1.04316	1.30626	0.916075	1.78152	1.30879	0.837917	1.16394	1.53576	0.942685	0.768974	0.662924	2.25941	1.21836	0.660978	0.420686	1.3943	0.759109	1.89578	0.607569	1.67027	0.931964	0.692771	0.96769	0.921943	0.505931	1.24593	0.62998	1.84404	1.33592
APEX1	0.790912	0.892778	0.803447	1.03123	1.03439	0.986124	0.86472	0.849933	0.875304	0.963666	1.3677	0.995956	1.08539	1.33061	0.882683	1.14448	0.918264	0.888488	0.900105	0.751298	0.861234	0.954805	0.586456	0.907321	0.727848	0.684309	0.839737	1.23862	1.13304	0.910255	0.985431	1.44654	0.947199	1.08598	1.01256	0.856918	0.885089	0.897397	1.04086	0.932924	0.873364	0.591488	0.938848	0.823438	0.995088	1.03026	1.05789	0.959974	1.17562
APEX2	0	0	0	1.80947	0.99169	0.678734	0	0	0	0	0	0	0.794534	1.1782	1.01618	0	0	0	0.898497	0.0636414	0.754565	1.43325	2.08763	1.06315	0	0	0	0.566747	0.496914	0.772424	1.54695	0.957696	1.01404	0.531229	0.633025	0.381478	0	0	0	1.42063	1.01069	0.682211	0.542485	1.02595	0.887097	0	0	0	0.960217
API5	1.69638	1.16252	1.1698	1.22899	0.943797	0.961663	0.945631	0.999461	0.954963	0.798514	0.821914	0.915475	0.991702	1.27063	1.07598	1.01628	0.854304	1.00243	0.975395	1.2219	0.866461	0.873672	1.40156	1.05413	0.618613	1.01473	0.869517	1.13942	1.47345	1.14004	1.12941	1.48751	0.953914	1.01953	0.977406	0.944607	0.948154	1.88952	1.14997	0.973541	0.945063	1.17353	1.35418	0.939418	0.984369	1.08027	1.07166	0.924819	1.04856
APIP	1.57846	1.26214	0.940839	1.26654	1.16467	1.03638	0.724603	0.869008	0.895115	1.26671	0.92945	1.59487	0.603761	0.906642	0.965128	1.32241	1.34293	0.996421	1.27514	0.943938	0.972702	0.648661	0.694179	0.912439	1.69099	1.7356	1.28117	1.10274	0.848392	1.61728	0.779952	1.0045	0.942138	0.745441	0.601487	1.04536	1.01317	1.12222	0.783816	0.533441	0.718766	1.02363	0.754999	0.684954	0.810166	2.01916	0.850631	1.31901	1.31572
APLF	0.794063	0.769457	0.433447	0.744329	1.38958	0.685166	0.641443	1.01585	0.845686	0	0	0	0.493776	1.63182	0.768955	0.299872	0.283987	0.781872	0	0	0	0.932937	0.726511	1.59706	1.31408	0.757207	1.0674	0.346003	0.162726	1.3879	1.03743	0.507567	0.740973	1.17565	0.773895	0.542346	0	0	0	0.60871	1.15326	1.23094	0.157778	1.32759	0.983238	0.89249	0.860346	0.602478	1.15921
APLP2	1.6812	0.903591	1.23033	1.2727	1.04775	1.44829	0.946488	0.977347	0.926193	0.681943	0.792811	0.612595	0.97166	1.30332	1.0621	0.517363	0.536235	0.952683	0.675359	0.869766	1.22765	1.26109	0.393145	1.30445	0.758284	0.799641	0.770604	0.974556	0.931343	1.56092	0.987883	0.327277	0.7892	0.749125	0.926238	0.886805	1.07641	0.865877	0.784149	0.823129	0.922706	1.11507	0.875998	1.39115	0.778211	2.43973	0.878908	0.841815	0.943002
APMAP	1.46253	1.53018	0.915826	0.881541	0.848315	1.29267	1.19207	0.728486	0.815253	1.19105	1.15518	0.82391	1.01825	1.58493	0.879932	1.14119	1.15636	0.771349	0.975974	0.975999	1.1184	1.00173	0.807057	0.904461	1.93282	0.988594	0.992043	1.7675	1.09153	1.07505	0.682822	1.04618	0.749566	0.936663	0.823487	1.0152	0.801531	0.958001	0.662268	0.893392	1.04264	0.607422	1.09708	0.882382	0.660407	0.916752	1.56583	1.18228	0.80446
APOA1	0.823711	2.2741	1.11292	0.849395	1.16591	0.773442	1.39096	0.813029	1.27175	1.36456	1.31223	1.32038	1.39535	0.508276	0.874974	1.55185	0.931758	1.06282	1.27365	0.714511	3.28427	1.86484	1.43402	1.10015	3.84266	1.10444	1.91412	1.68698	0.539248	1.26632	1.14248	1.22627	0.81575	0.725913	1.07043	1.19862	0.454352	0.997877	0.817906	1.16042	1.01978	1.06118	0.829481	0.907124	0.875394	0.886186	0.886935	2.36258	0.689994
APOA2	0.807275	1.56559	0.853682	0.889269	1.08018	0.943212	1.862	0.785558	0.91803	1.34219	1.7167	1.7069	1.63666	0.438441	0.858752	1.22877	0.961628	0.938694	0.986582	0.670205	3.79953	2.01077	1.54016	0.859988	3.85627	1.10489	1.97494	1.50976	0.505209	1.03835	1.21463	0.753553	0.755895	0.679226	0.900197	1.38601	0.538931	1.12237	0.925936	1.19163	1.15011	1.25172	0.87063	0.726927	0.773224	0.891903	0.757779	1.51403	0.592104
APOA4	0.658648	2.21914	0.969952	0.880818	1.21606	1.17388	2.08356	0.881341	1.21854	2.19818	1.49111	1.66795	2.37239	0.612239	1.09537	1.9153	1.02517	1.33497	1.48585	0.788162	3.16476	2.82666	1.25128	1.15743	3.48783	1.29975	1.48868	1.22269	0.503829	0.787349	1.00325	0.698148	1.24453	0.915847	0.755013	1.0494	0.964199	1.02988	1.02653	1.80486	0.867949	1.13357	0.798283	0.881496	1.26537	0.941682	0.849991	2.39506	0.778654
APOB	1.10882	1.30103	0.624182	1.32304	0.95538	0.977267	1.02065	0.836106	1.25146	0.956785	1.5584	1.1509	1.00927	0.560922	0.882941	1.31484	1.44563	0.561433	1.67171	0.670078	1.36038	1.63474	1.18815	1.00441	3.41605	0.66212	1.49712	0.782338	0.589172	1.59993	1.12353	0.960791	0.699473	0.614627	1.06731	0.9039	0.551623	1.07104	1.38116	0.945986	1.12683	1.11632	0.721194	1.3762	0.839433	1.36341	1.02847	1.50187	0.815392
APOBEC3A	0.146391	0.0786893	0.575795	0.812315	1.36272	0.653141	0	0	0	0	0	0	0.303095	1.51922	1.44425	0	0	0	0.692056	1.44982	0.866775	0	0	0	0	0	0	0	0	0	1.32519	6.09521	1.14467	2.00641	0.881369	0.625066	0.680359	0.640405	1.15592	0	0	0	3.9011	0.542197	0.570018	0	0	0	0.854255
APOBEC3B	0	0	0	1.07597	1.16959	0.573978	0	0	0	0.778773	0.605037	0.38212	0	0	0	1.23187	0.99742	1.24032	0.612219	1.39412	0.560235	0.975837	2.9787	0.568018	0.999439	0.678787	0.80872	2.14645	2.0307	2.85871	0.604533	1.64481	0.511349	0.836469	0.517473	1.56471	0.86557	1.92418	2.43551	0	0	0	2.81385	0.920076	0.580389	0.832404	1.29328	1.60036	0
APOBEC3C	3.4115	1.21986	0.957005	0.979389	1.15386	0.896795	1.6665	0.929275	1.40875	0.972291	0.847986	0.839749	0.896187	1.47831	1.28243	2.37368	1.41579	0.731075	0.953503	0.864819	0.958669	0.97235	1.25342	0.600068	1.27044	0.998995	1.29812	2.19112	2.34263	1.6752	1.30965	4.06369	0.863888	0.824647	0.473265	1.118	0.819518	1.82127	1.33464	1.04154	0.830192	1.02381	1.87719	0.643554	1.08728	0.715237	0.813781	1.80774	0.944335
APOBEC3F	2.37329	1.32423	1.26909	1.06368	0.602599	1.05933	0.512082	1.64608	0.798625	1.04848	0.952891	0.885181	0.706785	0.723821	0.977929	0.619429	0.327063	1.08178	0.727769	1.89722	1.04904	1.03685	3.70486	0.981538	1	0.16781	0.985589	1.7609	2.10505	1.14279	0.644182	0.752039	1.22042	1.31692	0.908428	2.41668	0.926816	1.88389	1.06757	0.70507	0.665067	1.08306	2.39716	1.07932	0.863475	1.50855	1.18523	0.71303	0.884997
APOBEC3G	1.82585	0.9128	1.19424	1.2919	1.55578	0.732478	1.31403	1.15061	1.29581	1.29332	0.829497	1.02717	0.626226	0.804506	1.40459	1.4979	1.84944	0.569711	0.8276	2.0019	0.983057	0.842823	0.67794	0.621732	1.3775	0.779918	1.58956	0.693028	0.82085	0.594181	1.01807	1.32045	0.992497	0.989062	0.615057	0.788765	0.740091	1.08525	1.32486	0.865021	0.745531	1.1819	1.83413	0.740585	0.882245	0.514152	0.789917	0.91073	0.798765
APOBR	1.26865	0.486197	0.909616	1.00053	1.6127	1.85637	0.885607	1.00735	0.790661	0.682674	0.683558	0.802147	0.808096	0.616986	0.978098	0.868193	0.841339	1.0032	1.08009	0.750776	0.610313	0.752289	0.807606	0.738776	0.715569	0.957557	0.879713	0.408589	0.572348	0.808062	0.850814	1.21062	1.01616	0.838301	0.728352	0.891661	1.76459	0.383489	1.03841	0.563399	1.51383	1.0254	0.723235	0.816494	0.782872	0.502809	0.846739	0.875497	0.902574
APOC1	0.447272	1.25043	1.00438	0.629724	1.34537	0.923316	0.951282	0.704092	0.867822	0.947513	1.27079	1.37541	1.0578	0.487236	0.861067	1.97607	0.62823	0.923391	1.0221	1.24281	2.49595	1.38676	0.534157	0.99093	3.24643	0.894239	1.2502	0.741824	0.319438	1.52947	1.453	0.616075	0.786399	0.964326	1.19887	0.817988	0.761187	0.452333	0.972806	0.959381	0.826564	1.12436	0.671466	1.19385	0.920011	0.789977	0.749641	1.69469	0.697768
APOC3	1.8039	3.18808	1.05583	0.766486	0.932892	0.933955	2.55355	0.79453	1.22108	1.32383	2.03336	1.51771	2.22973	0.44757	0.815483	4.05772	1.15934	0.850908	0.918403	0.943802	2.9797	1.36506	3.25626	1.17549	3.64489	1.45312	2.05783	2.31314	1.01958	1.19855	2.14942	2.34939	0.651124	0.680902	1.28974	2.04872	0.660741	5.02635	0.870525	0.991428	1.23802	1.11173	1.71184	1.0458	1.09407	0.789819	0.706084	5.75131	0.53818
APOC4	0	0	0	0.629668	1.53845	1.44381	0.920599	0.765918	0.506893	0.875028	1.39803	1.80314	1.4527	0.60612	1.15145	1.15785	0.71595	0.815796	1.85771	0.450096	2.39221	1.23004	3.14787	1.13449	2.84759	1.25766	1.3747	1.52163	0.824497	1.62466	2.12571	1.32589	0.908157	1.15696	1.15273	2.09459	0	0	0	0.33734	0.843583	1.79227	0	0	0	0.848884	0.909012	1.7289	0.699888
APOC4-APOC2	1.49387	1.93223	0.976255	0.620018	1.07616	0.971162	2.86367	0.842503	1.3358	1.0441	1.24976	1.65628	2.07632	0.431186	0.87521	2.51079	0.855267	0.806662	1.17996	0.703484	2.13946	1.58433	1.96199	1.12861	5.03949	1.20301	2.13079	2.33278	0.706653	1.32731	2.40014	1.58286	0.543034	0.706338	1.49887	1.51373	0.649295	2.38138	0.927597	0.794602	1.10588	1.12076	1.97161	1.22998	0.915641	0.651438	0.934566	4.56433	0.571236
APOD	0.358261	3.72893	0.73569	1.58048	1.82355	0.604286	1.18579	0.579048	0.698021	1.59386	0.65947	1.10377	1.16949	0.613764	1.55657	12.3265	1.84651	0.768355	2.81629	0.51163	2.48232	2.22994	0.307285	0.705712	1.89824	0.57338	0.964097	1.22428	0.393815	0.685162	0.568631	0.159822	0.420064	0.787667	1.03585	5.66705	1.14385	0.555773	0.509953	3.52213	0.993513	0.586705	0.609941	0.728237	6.21127	0.665673	0.540246	0.463685	0.428399
APOE	0.311847	0.601329	0.963959	0.607617	2.27902	0.895583	1.34291	1.0979	0.877087	1.5816	1.02072	1.03092	0.855968	0.61896	1.51016	0.615166	0.568164	1.26282	1.03305	0.725041	1.67724	1.69199	0.298683	0.718297	1.83659	0.919506	1.23875	0.454055	0.444742	0.982275	0.942971	0.430006	0.753712	1.10085	0.923042	0.593382	0.519398	0.424042	0.965385	0.670166	0.849032	1.01394	0.450674	0.868343	0.785943	2.22984	1.0979	0.893977	1.42706
APOF	0.327705	1.06312	1.19353	0.935852	1.36243	0.877792	1.12216	0.711702	1.11971	1.15593	1.55285	1.4386	1.52779	0.499853	0.892855	0.996046	0.604154	1.25407	1.62952	0.406563	3.12081	1.69401	0.587231	1.27175	4.09817	1.91489	2.12614	4.35363	1.04149	1.50313	0.779381	0.682584	0.707686	1.00794	1.16727	1.02621	1.12121	0.471941	0.822263	0.713818	1.03369	1.09158	2.23895	1.16785	0.880445	1.01535	0.964861	2.0467	1.06355
APOH	1.58599	2.10015	0.927132	0.765688	1.00865	0.819668	2.0884	0.71448	1.37976	1.36079	1.48331	1.44315	1.82807	0.496879	0.997074	3.21836	1.25095	0.939045	1.2545	0.924092	2.50898	1.54863	1.53884	1.13665	3.14949	1.73582	1.42675	4.89855	1.2848	1.17241	0.956071	1.23841	1.45017	0.649845	0.843025	2.50979	0.688121	3.38759	0.807614	1.03893	1.19512	1.20543	1.46407	0.959501	0.963381	0.777546	0.812739	2.5314	0.70689
APOL1	0.446289	0.604419	1.00451	1.19508	1.45345	0.857664	0.874381	0.702472	1.0268	1.17779	1.65468	1.05375	1.00846	0.569174	0.939369	0.714719	0.693644	0.774295	2.11019	0.584096	2.09534	1.15881	0.483879	0.809763	3.82151	1.0216	1.71313	0.617895	0.374531	1.38782	1.68941	0.497759	0.885114	1.00673	1.04569	0.616073	0.671029	0.60266	1.10385	0.842216	0.969475	0.974989	0.453476	0.925085	0.768801	0.979337	0.900318	0.995398	0.941793
APOL2	0.114751	0.257928	1.06157	0.839526	1.895	0.727043	0.723995	1.79382	0.771045	1.5284	0.830436	0.743504	0.486198	0.826767	1.11824	0.333567	0.51583	0.633174	0.9371	0.771878	0.780289	0.826427	0.174462	0.488893	1.34567	0.807975	1.29428	0.341163	0.198996	0.800104	1.0636	0.357666	1.25652	0.923966	0.473241	0.241594	0.7865	0.146508	1.52085	1.01329	0.840359	1.07283	0.40117	1.30646	0.87641	0.54115	1.3151	0.369082	1.05571
APOL3	0.76944	0.544029	1.0735	0.779821	2.48569	0.714195	1.06582	1.51085	0.842947	1.10966	0.64548	0.545086	0.65313	0.819839	1.13095	1.03587	1.19225	0.741249	1.0195	1.2147	0.856405	0.844361	0.865552	0.590479	1.01081	1.13512	1.13337	0.669622	0.933755	0.62215	1.34141	1.68203	1.12584	0.841123	0.462203	0.944432	1.12761	0.321757	1.35811	1.66632	0.623638	1.00048	1.23364	0.586471	0.612304	0.550592	1.14184	1.06306	0.663672
APOM	0.309037	0.719917	0.780612	1.13909	1.23139	0.946482	1.36599	0.892518	1.29357	0.804778	1.09368	0.926801	1.16971	0.568084	0.925558	0.527121	0.615216	0.802978	1.02612	0.846436	1.56044	1.74503	0.106738	0.967602	3.40948	0.8211	1.32107	0.65668	0.410833	1.41708	1.09005	0.579597	0.774616	0.884807	1.46644	1.07	0.724218	0.368405	1.09743	1.02741	1.05515	1.0498	0.564181	1.10492	0.990074	1.30301	0.936483	0.736082	0.888823
APOO	3.26068	1.79775	0.960941	0.493271	1.12761	1.07293	1.02797	1.08624	1.11393	0.813234	0.941639	1.10785	0.851643	0.440727	1.05134	1.18199	1.46634	0.85368	0.637584	1.40741	0.871692	0.563421	2.47789	2.02628	0.657947	1.55151	0.736103	1.72449	0.944765	1.09281	0.767844	1.98667	1.04993	0.857444	0.81109	2.42778	1.15563	3.57601	0.845505	1.28427	0.828901	0.847398	2.0057	1.07464	0.745487	2.17341	0.924344	1.60591	1.12287
APOOL	0.893647	1.69857	1.14927	0.781749	0.972875	0.962872	1.46771	1.0988	0.83013	1.27957	1.13553	1.25358	1.36552	1.98935	0.946546	1.07435	1.88884	1.00135	1.16587	1.27188	1.00348	0.916959	1.49879	1.87892	1.28126	1.05207	1.01377	1.35727	1.21681	1.04393	1.1996	1.257	0.870918	0.710473	0.70726	1.16145	1.57839	1.18251	0.891791	1.51502	0.974242	0.860278	1.07704	0.567794	1.02025	1.57616	0.854327	1.64129	0.995988
APP	0.697579	0.590944	0.79225	0.983814	0.509215	1.15707	0.627181	0.667075	1.76183	0.612832	1.21468	0.541096	1.04198	1.19516	0.901654	0.623889	0.443456	0.702305	0.629243	0.680702	0.776492	1.00505	0.71949	1.37327	0.826452	0.794345	0.735062	0.669707	0.516236	1.74301	1.05612	0.658564	0.868848	0.857103	1.34937	0.763297	0.646783	1.74129	0.787683	0.67281	1.05406	2.42163	0.460132	1.46263	0.950839	4.68665	0.994915	1.08731	0.641884
APPBP2	2.05663	1.92123	1.11048	0.790938	1.19525	0.827211	1.20203	1.60157	1.12267	0.789325	0.732705	0.943837	1.07095	0.604702	0.957933	2.18123	1.62435	0.940876	1.02554	1.58895	1.17894	1.48408	0.913683	0.973931	0	0	0	1.20527	0.960945	0.968507	0.86016	2.22321	1.02334	1.26904	0.87572	0.877332	0	0	0	0.842601	0.922817	0.92425	2.18138	0.794507	0.846254	0.776137	1.98426	1.46087	1.24389
APPL1	1.16244	1.70286	1.2277	1.05323	0.928786	1.28736	1.31986	0.912634	1.17603	0.956105	1.02071	1.45068	1.56232	0.796259	0.943498	1.45625	0.970887	1.30375	1.34089	1.09307	1.39726	1.00835	1.46471	1.31565	1.57617	0.851936	1.22505	1.36052	1.29946	0.859157	1.02789	1.37506	1.06506	0.961798	1.26327	1.3341	1.15426	0.921214	0.964986	1.00151	1.08963	0.904462	1.07979	0.834159	1.37519	1.00576	0.89592	1.38434	1.08212
APPL2	1.6242	2.65485	1.33286	0.861771	0.966449	1.45645	1.47871	0.948147	0.991003	1.08915	0.826907	1.08753	1.57158	0.664787	0.990966	2.42346	1.84697	1.23819	1.36409	1.45166	1.31446	1.07374	1.58791	1.32317	1.50936	1.268	1.0533	1.94227	1.59022	1.19012	0.735472	1.29702	1.04092	1.02762	0.678659	1.67547	0.870616	1.25223	0.9591	1.27907	1.08488	0.62155	1.51324	0.983163	1.16876	0.708944	1.0021	1.57467	1.44715
APRT	1.36286	1.61547	1.12901	0.933487	1.20037	0.939673	1.0298	1.02589	0.814989	1.32429	1.31323	1.48722	0.861712	1.10193	1.01337	1.90863	1.46957	1.01867	0.797321	2.19642	0.968955	0.856384	2.68207	1.10653	1.06677	1.4233	1.10181	2.41033	2.32456	0.926094	0.855343	2.88517	0.764612	0.914313	1.19975	2.02329	0.858063	1.74783	1.07131	1.1426	1.34529	1.21263	2.45635	0.959378	0.950987	0.932692	0.932086	1.9147	1.04498
APTX	1.40573	1.43834	0.865874	0.987841	0.966275	1.15936	1.08039	0.882121	0.93082	1.08024	1.12142	1.07172	0.92412	1.53439	0.998673	0.935147	0.940577	1.18952	1.15372	1.50453	1.01459	0.874507	0.94142	1.07708	0.890961	0.83195	0.860226	1.58854	1.83944	0.620538	1.08651	2.28118	1.01051	0.997813	0.947815	1.14133	1.14318	0.980067	1.12606	1.61724	0.809157	1.0136	1.19185	0.740116	0.988661	1.06674	1.06079	1.27811	1.02374
AQP1	0.638024	0.978941	1.03456	0.951622	0.690804	0.689753	1.90596	0.874849	0.943665	1.5924	2.76506	1.3515	0.985008	5.50184	1.38548	0	0	0	1.55744	0.665831	2.02485	1.15932	1.58137	0.811975	3.38507	0.897336	1.73769	0	0	0	0	0	0	0.381745	1.77098	6.70273	0	0	0	1.04391	0.733442	2.63781	1.50501	1.13675	0.81025	1.0934	0.892754	0.674748	0
AQR	1.31635	1.15391	0.993904	1.14161	1.05695	1.0302	0.940754	0.812006	0.91593	0.793956	0.938641	0.872253	0.964565	1.14175	1.00637	0.742636	0.946526	0.951187	1.1075	1.15644	0.899875	1.00772	1.16654	1.10259	0.741287	0.723441	0.790436	1.14228	1.16457	0.955836	1.12761	1.5346	1.01207	1.1084	1.14247	1.28417	1.23238	1.05787	1.24953	1.23573	0.945794	1.0501	1.37179	1.12814	0.988254	0.937319	1.15499	0.933819	1.14693
AR	0.467019	1.45322	1.15119	0.589629	1.04026	1.52656	0.658136	0.63374	0.545377	1.19242	0.499622	1.1248	1.34622	0.44735	0.657196	0.530962	0.907097	1.31642	1.28073	1.26925	0.988127	1.05939	0.569927	1.46921	0.403871	0.508881	0.290577	0.947499	0.637631	0.484224	0.46673	1.29817	0.822898	0.833354	0.526887	0.530748	1.11712	1.27699	0.699579	2.34432	0.911468	0.435972	0.805289	1.15984	0.893354	0.616984	1.19226	0.865202	1.38558
ARAF	0.880294	1.37145	1.09682	0.947021	1.03387	1.16831	0.969538	1.1819	0.949215	0.935162	0.945048	1.11077	1.09314	0.698405	0.99807	0.701285	0.876948	1.15408	1.00027	1.20716	1.01348	0.85573	1.10086	0.967682	1.01101	0.862703	0.964982	0.49774	0.875629	0.997905	1.08976	1.06702	1.10414	0.970811	1.07024	0.939656	1.11629	1.13346	0.820582	0.966066	0.911458	1.11498	1.18834	1.11438	1.04655	0.995273	1.08793	0.771539	1.28268
ARAP1	1.64836	1.21267	1.18539	1.24372	1.1233	1.07436	1.58313	1.10813	1.19123	0.99386	0.928353	0.992295	1.3377	0.729688	1.21279	2.04215	1.9052	0.877973	1.24178	1.37382	1.23319	1.06883	2.69754	1.07667	1.41222	1.41862	1.23615	2.08699	1.76304	1.03982	0.788156	2.28418	1.06007	0.955988	0.650962	1.80891	1.08632	1.46852	0.901915	1.09512	1.04613	0.807072	1.61986	1.32612	1.20023	0.835401	1.0334	2.05399	1.09436
ARAP2	1.94204	1.4689	0.928804	1.06047	0.930631	1.1863	0.5605	0.918974	0.819317	1.31484	1.00704	0.885717	1.01278	1.37369	1.06981	1.83851	1.8338	0.897927	1.10077	1.7111	1.72215	1.0914	3.21837	1.02979	2.08492	1.71024	1.68274	0	0	0	0.552205	0	0.526283	0.857021	0.949479	1.06008	0	0	0	1.29846	1.31916	1.33649	0.351625	1.02854	0.997495	0	0	0	1.29554
ARAP3	2.56557	1.11298	1.02373	1.16047	0.902394	0.864903	1.38904	0.948462	1.36207	1.1498	1.46414	1.12551	0.96159	1.15462	1.28363	0.941088	1.14044	0.964251	1.08791	0.98506	1.36055	1.32591	2.25997	1.0799	1.53465	1.17185	1.39494	3.67161	2.43488	0.960427	1.02822	1.68079	0.793541	0.887793	1.23506	2.6223	1.06812	2.00338	0.722131	1.06904	1.09999	1.09623	1.44906	1.31901	1.09474	0.713476	1.05169	1.86389	0.943088
ARCN1	0.561183	0.753734	0.978023	0.958154	0.9952	1.1447	0.880435	1.10882	1.05032	1.24667	1.08643	1.3568	0.900186	0.780744	0.87096	0.651157	0.842359	0.947921	0.919664	0.947938	0.975058	1.05899	0.639738	0.916593	1.02674	0.834053	0.956139	0.722636	0.705731	1.00898	0.812751	0.615317	1.13941	0.969355	0.889176	0.723016	1.04212	0.603888	0.900095	1.21598	1.20166	0.994131	0.542153	1.11764	1.00735	1.1003	1.14997	0.906118	1.26488
AREG	0	0	0	1.02621	1.06265	1.26416	0	0	0	1.33086	0.543154	0.69902	0.838494	1.17482	2.66021	0	0	0	0	0	0	1.24201	1.3995	0.902574	0	0	0	0	0	0	0	0	0	0	0	0	0	0	0	0	0	0	0	0	0	0	0	0	0
ARF1	2.0875	2.47319	1.21744	0.620014	0.657167	0.450631	0.82291	0.61769	0.667725	0.462553	0.467699	0.494616	0.653111	0.321307	0.504918	2.94517	1.33653	1.19799	0.41301	0.739469	0.444789	0.471786	1.69824	0.458294	0.58282	1.3412	0.630195	3.69316	7.01567	0.674884	0.664952	1.54441	0.402728	1.26803	1.20387	5.48875	0.513783	5.65023	0.637158	0.913703	1.2196	0.746992	1.47778	0.510429	0.548031	0.880024	0.704191	1.75693	1.91693
ARF3	1.01062	7.08021	2.03111	0.257312	0.36821	0.267811	1.40439	0.765797	0.686218	0.185319	0.158864	0.311863	0.822133	0.307655	0.343262	4.91264	1.22163	1.76986	0.128984	0.384341	0.147225	0.182434	1.03438	0.187023	0.293525	2.69997	0.454566	4.82297	5.42044	0.726187	0.549426	0.524223	0.115408	1.36044	0.977374	7.27774	0.974891	3.09099	0.395074	0.653617	0.31595	0.542167	2.37829	0.285149	0.73314	0.216443	0.91071	1.13097	1.79007
ARF4	1.72767	1.64895	1.44353	0.823749	0.718608	0.927358	0.920081	1.0559	1.2607	0.56155	0.554394	0.533322	0.88607	0.575342	0.676905	3.27452	1.41027	1.01811	0.901573	0.964793	0.80605	0.818377	2.35802	0.643595	0.785207	1.35183	0.515279	3.41465	3.9217	0.966032	0.774464	1.55957	0.888039	0.873233	0.829898	2.44516	1.7227	2.10204	0.858595	1.18216	1.09092	0.945099	1.44067	0.731146	1.07728	0.597143	0.875827	2.16211	1.16485
ARF5	1.65621	1.10343	1.22802	1.46346	0.995908	0.858444	0.884685	0.896057	1.02667	1.24014	1.17277	1.14442	0.947286	1.42678	0.970169	1.60114	2.02942	1.09256	0.935768	1.01353	0.897826	1.27699	1.40017	0.954083	0.754502	1.45163	0.616371	2.30108	2.33859	0.920397	1.26052	2.01927	0.959054	0.986418	1.26129	1.74732	1.21447	4.63069	0.803446	1.14572	1.03806	1.16007	1.15373	0.631182	0.932005	1.4577	0.881996	1.0337	0.945713
ARF6	1.44158	1.35957	1.20217	0.83513	0.961625	0.677175	0.99979	0.840628	0.883115	0.645949	0.540183	0.533486	0.986875	0.695198	0.786587	1.72423	1.2303	1.0203	1.17045	1.33647	0.900387	0.891932	1.51019	0.742113	0.782977	1.44822	0.542676	2.87428	1.98102	1.26709	0.774518	2.3181	0.869931	0.778886	0.668217	2.34684	1.16013	1.5919	1.01247	1.24367	1.0136	0.752926	1.48251	0.592399	1.06263	1.34863	0.887983	1.65783	0.912738
ARFGAP1	0.718974	0.734749	1.31937	1.17448	0.967719	0.936218	0.840934	1.35554	1.11878	1.07793	0.921664	0.80082	0.921568	0.929826	1.12065	1.84808	1.33364	1.02501	0.847213	0.838603	0.882979	1.37349	0.597445	0.720712	0.718325	1.14182	0.810137	0.816078	1.25791	1.03232	0.89943	0.997527	0.900548	1.00943	0.907203	0.948403	1.17745	0.719366	0.881806	1.08903	1.04439	1.12712	0.997189	1.17465	1.13949	0.67145	1.46286	0.967755	0.830298
ARFGAP2	1.0581	1.02672	0.929913	1.07328	1.01325	1.12368	1.10601	0.990522	0.908087	1.03412	0.808684	0.93192	0.902747	0.790421	1.00164	1.33042	0.857619	1.24928	1.06826	0.9689	0.861481	0.890825	1.304	1.13277	0.856191	1.19464	0.794434	1.00239	1.06441	0.881095	0.843145	1.31481	1.09793	1.09667	0.947858	1.01528	1.04612	1.00321	0.955679	1.31373	0.947151	1.03624	1.14399	0.741259	0.947691	0.982215	1.11466	0.947771	1.32445
ARFGAP3	0.555422	0.538025	1.05481	0.971232	0.829219	1.30918	0.837772	1.11077	1.15404	0.939823	1.06605	0.914882	0.838384	0.722333	0.834148	1.14691	1.23759	1.05809	0.854289	0.828768	0.977156	0.807013	1.67119	0.650694	0.922127	1.24976	0.942281	0.73721	1.03473	1.67174	0.908749	0.810773	0.98885	0.972356	1.01136	1.10515	0.897607	0.525102	0.963177	1.08863	1.31011	0.967515	0.794001	1.41622	0.978629	1.5575	0.95985	1.14504	0.882416
ARFGEF1	0.737207	0.69941	1.04328	0.868467	1.39	0.895422	0.837103	0.846135	0.987114	0.883414	1.05097	0.916918	1.00345	0.572805	1.15099	0.916403	0.970717	0.987864	1.02354	1.16238	0.736362	1.4	1.33267	1.11277	0.577742	0.600392	0.627916	0.813721	1.01951	0.984517	0.816102	0.923746	0.738688	1.19547	1.0639	0.866949	1.67423	0.753696	0.915694	0.782424	1.07211	1.08389	0.928049	0.849916	1.13216	0.931262	0.852679	0.884122	1.14417
ARFGEF2	0.597507	0.786269	0.676867	0.987044	1.21705	0.950406	0.637696	0.890012	0.831283	0.932709	0.80083	0.804829	0.981161	0.85534	1.34642	0.911298	1.06645	1.01657	0.894232	0.640125	0.801859	1.21788	0.91486	1.06727	0.587631	0.607803	0.677536	0.491789	0.684149	1.1889	0.67125	0.725618	0.997576	0.906006	1.05351	0.663068	1.20247	0.702371	1.02466	1.00349	0.844298	1.08057	0.551969	1.29387	0.91619	1.38149	0.88532	0.744962	1.2158
ARFGEF3	0.723894	1.10596	0.921265	0.558215	0.881774	1.13887	0.832322	1.97916	0.889708	0.898607	0.382873	0.904866	0.835566	0.559852	0.837902	1.01156	1.08362	1.04285	1.0948	1.19264	0.95789	1.69714	0.756517	0.943038	0.416846	0.832389	0.466731	0.560755	0.68809	0.716405	0.535565	0.914896	1.04743	0.790647	0.556168	0.740176	1.36713	2.47466	0.650983	1.27419	1.08344	0.572997	1.15513	1.66181	0.90191	1.73957	1.12105	0.813545	0.92622
ARFIP1	1.05015	1.71031	1.24876	1.06626	0.960177	1.2746	1.18593	1.15578	0.970166	1.11746	0.943581	1.24305	1.31408	0.594761	1.10547	1.5742	1.47528	1.52481	1.20404	1.5198	1.01344	1.21465	1.17043	1.09237	0.899395	1.61704	0.802481	2.06453	1.89571	0.853297	0.721544	1.37901	1.37336	1.0432	0.761489	1.14132	1.16442	1.84649	0.903753	0.939181	1.07936	0.836781	1.02525	0.909652	1.25969	1.44558	1.14798	1.72684	1.06665
ARFIP2	0.966341	1.35246	0.817362	0.618235	1.02278	1.08963	0.941106	1.49494	0.762032	1.0118	0.649053	1.15976	1.08712	0.703634	0.687386	1.46054	0.852156	1.25888	1.0024	0.992967	0.76484	0.911051	0.818494	0.739425	0.683811	0.875462	0.6606	1.90756	1.42381	0.613333	0.742246	1.09079	1.34968	1.1858	0.616931	0.953096	1.34354	1.60267	0.845619	1.79757	0.863996	0.669411	0.84179	0.56574	0.810627	1.30907	1.27323	1.16192	1.34352
ARFRP1	1.49581	0.959394	1.06328	0.924657	0.784714	0.970803	1.17665	1.09873	1.04638	0.843852	0.580606	0.549804	0.98742	0.933144	0.846475	1.79426	1.41398	0.983131	0.745626	0.592448	0.705741	1.31466	0.839623	0.899355	0.924131	1.33624	0.729131	1.83176	2.62176	1.14048	0.621728	1.54145	1.05952	0.913253	0.698936	1.27661	1.03435	0.613231	0.91575	1.49676	0.980224	1.06557	1.30378	1.48814	0.938882	1.16678	1.21064	1.34479	1.51043
ARG1	7.19766	1.58915	0.912661	0.814489	1.12634	0.553385	0	0	0	0.257898	0.249785	0.211427	0.561353	0.435164	0.385333	1.3418	1.1559	0.473861	0.612732	0.903882	0.589622	0	0	0	0.502375	0.732409	1.50456	0	0	0	0.841078	1.42765	0.58221	0.44934	0.426922	1.32108	2.17197	1.82838	0.585176	0.752531	2.88315	1.01487	1.36913	1.46315	0.639625	0	0	0	0.688447
ARG2	0	0	0	0.886335	1.13832	1.2106	0	0	0	0	0	0	0	0	0	0	0	0	0	0	0	0.89864	0.0687697	0.781788	0	0	0	0	0	0	1.20081	2.06566	0.883083	0	0	0	0	0	0	0	0	0	0	0	0	0	0	0	0
ARGLU1	0.0737757	0.11695	0.629086	0.728246	1.17314	1.52345	0.44819	0.987477	0.769761	1.19193	1.38854	1.7759	0.427732	1.95669	1.10275	0.378696	0.252719	1.10519	1.06731	0.545563	0.831213	0.671004	0.0809177	1.04767	1.17354	1.112	1.68381	0.0908503	0.110821	1.4098	1.12278	0.265011	1.06588	0.902989	0.906999	0.206175	1.353	0.0985042	1.19147	0.205607	1.11159	0.989555	0.0899381	1.46616	1.03861	0.986094	1.11458	0.32225	0.996183
ARHGAP1	1.14129	1.40001	1.19236	1.01711	0.913548	1.10946	1.28588	1.15832	1.31919	0.862795	0.88758	0.81984	1.18638	0.647938	0.993427	2.07241	1.08008	0.893961	1.05247	0.70067	0.984011	0.976318	1.79147	0.710241	1.23273	1.31472	0.920607	1.81797	1.65115	0.810678	0.822115	1.72323	1.17548	0.995303	0.846064	1.76386	1.02034	1.55733	0.952746	1.01927	1.04349	1.07472	1.30847	0.808356	1.47351	0.772666	0.941712	1.40869	1.00582
ARHGAP10	2.11185	1.41102	1.40491	1.32782	1.31596	0.850812	1.76746	0.957845	1.35454	1.15184	1.23523	0.965587	1.3754	0.645977	1.0459	2.33405	1.90174	0.791605	1.10861	0.896676	1.09015	0.791115	2.89292	0.991157	1.71921	1.01568	1.28678	1.28122	2.02642	0.94961	1.22476	1.87759	1.01158	0.814486	0.994805	1.2204	1.18956	3.42261	1.07561	1.04072	0.894017	1.15097	1.28201	1.13634	1.24997	0.766409	1.03606	1.86677	0.877281
ARHGAP12	0.644024	0.930681	0.928432	0.895203	0.953427	1.06258	1.0861	0.981358	1.12403	1.05586	0.792639	1.14815	0.989167	0.932362	1.13278	0.962633	0.809262	0.989412	1.33341	0.890514	1.03204	1.20291	1.27091	1.2752	1.04943	0.839934	0.848491	0.455945	0.561326	1.17841	0.914459	0.885822	1.10375	0.983185	1.35256	1.07878	1.18721	0.619101	0.983935	1.60192	1.28127	0.80432	0.851929	1.02715	0.966885	1.61201	0.992775	0.840774	0.980165
ARHGAP15	0.538969	0.476363	1.13073	0.993178	1.6038	0.75315	1.38981	1.32749	1.05826	1.3629	1.07262	1.52947	0.942311	0.951421	1.46193	0.37852	0.714598	0.728875	1.40834	0.831673	0.984843	0.93061	0.662013	0.866904	1.06015	0.867519	2.11457	0.364177	0.516089	0.746279	0.972914	0.801614	0.947397	0.907361	0.548741	0.223226	0.639206	0.519053	1.07401	1.19575	1.10235	1.01507	0.621365	0.799467	1.18444	0.381106	0.851663	0.348679	1.5698
ARHGAP17	0.992884	1.00775	1.07832	1.06635	1.20682	1.01318	1.42645	1.05808	1.24871	1.23058	1.31544	1.12058	1.02788	1.08641	1.09178	1.20961	1.40381	0.855332	1.05885	0.831963	1.07514	0.937076	1.49599	1.04798	1.34602	1.02935	1.41613	0.816447	1.11392	0.886	1.2043	1.57768	0.998768	0.997955	1.07171	1.01228	0.820049	1.51635	1.15255	1.34931	1.11845	1.07888	1.16991	0.95108	1.12799	1.27917	1.02472	1.29497	1.0722
ARHGAP18	0.912834	0.780058	0.998603	1.20185	1.31594	1.15241	1.3473	1.35006	1.21533	1.37869	1.094	0.997534	0.933578	0.687847	1.02471	0.905123	1.28812	1.08852	1.21413	0.931687	1.11893	0.902631	0.805908	1.04897	1.76297	1.18164	1.1677	0.758854	0.783137	1.27006	1.16964	0.87384	1.08172	1.00748	0.921834	0.851914	0.985172	0.558316	1.03479	0.9635	1.24357	0.937726	0.876087	1.03534	0.902404	1.70566	0.931605	1.03326	1.05122
ARHGAP21	0.340024	0.857018	0.95695	1.38792	0.941561	0.86709	0.95304	0.917323	1.56582	1.0953	1.59815	1.2247	1.01188	1.10384	0.872638	0.384786	0.600152	1.13471	1.22386	0.715796	1.31604	1.05376	1.09234	1.03859	1.1093	0.553943	1.084	0.61815	0.808333	1.29867	1.23414	0.623948	0.907913	1.07772	1.44323	0.771491	1.12487	0.633828	1.22124	0.81368	1.05738	1.21224	0.737115	1.06515	1.17489	0.947674	0.982002	0.608211	0.97159
ARHGAP22	0	0	0	1.35194	1.02383	1.07075	0	0	0	0	0	0	1.14573	0.820811	1.02617	4.57707	1.58445	1.77956	1.77915	1.43644	1.00942	1.3094	4.67025	1.31509	0	0	0	2.90371	2.58447	0.92659	0	0	0	0	0	0	0.961496	2.969	1.03261	1.4351	1.348	1.51972	1.9462	0.687529	0.806149	1.15761	1.02668	0.487049	0
ARHGAP23	0	0	0	0	0	0	1.59947	1.48774	1.7309	0	0	0	1.18367	1.24623	1.07702	0.763781	0.926557	0.601683	0	0	0	0	0	0	0	0	0	0	0	0	0	0	0	1.13617	0.956397	1.57985	0.21767	0.775592	0.607536	0	0	0	0.828989	0.796135	1.7499	0.71715	0.938777	0.727458	0
ARHGAP24	1.03828	0.854889	0.820412	1.29534	0.980285	1.05804	1.48763	1.12365	1.30436	1.24661	1.3066	1.35703	1.39694	0.655004	1.11381	3.79516	2.24216	1.02517	1.27712	1.42266	1.87524	1.111	3.10217	1.05673	1.81598	1.39161	1.76229	2.37294	1.94198	1.0814	0.616751	0.17669	1.48859	1.01231	0.891986	3.14194	1.3053	0.197925	0.93223	0.958699	0.973305	1.08291	2.13242	0.924418	1.3388	0.957582	1.1234	1.72323	1.06331
ARHGAP25	1.8629	0.960902	1.18332	1.02105	1.63633	0.771848	1.79321	1.24478	1.25278	1.35445	1.03658	1.13647	0.963153	0.871141	1.35804	0.82726	1.22729	0.74457	1.15743	0.763926	0.962964	0.933153	1.13494	0.717112	1.17958	0.945132	2.05932	1.21214	1.70287	0.694152	1.0216	2.06792	0.895861	0.969709	0.564099	0.928697	0.759717	0.767255	1.32253	1.3275	1.29983	1.04597	1.42542	0.78689	1.12052	0.630297	1.0011	0.932965	1.4095
ARHGAP26	1.37722	1.56003	1.06788	1.19354	0.952549	1.2109	1.89163	0.839088	1.02654	1.58425	1.21651	1.43792	1.23095	0.701715	0.876717	2.03431	1.76648	0.72098	0.950544	1.33078	1.02829	0.959712	1.34857	0.805252	1.12555	0.581156	1.10189	1.28705	0.919343	1.1654	1.02523	0.747252	1.04893	0.857754	0.899817	0.971562	0.770774	0.367004	1.14861	1.76258	1.42763	1.16706	0.868025	1.08585	0.840816	0.463899	0.959428	0.265133	1.12803
ARHGAP27	1.2501	1.00488	1.02061	1.20644	1.14697	0.911692	1.18745	0.957456	1.11791	1.02773	1.05564	0.989298	0.967606	0.948229	1.14302	1.32278	1.09762	0.74088	1.05537	0.663854	0.96648	0.821356	0.996483	0.769389	1.35363	0.923997	1.53219	0.694169	0.659844	0.969481	1.18014	1.86734	1.03652	0.891054	0.760935	0.986029	1.0803	0.71964	1.15255	1.08789	1.20714	1.32346	1.63976	1.0313	0.942146	0.953309	0.870429	0.9056	1.02495
ARHGAP29	1.18829	1.47051	0.95691	1.33423	0.822614	0.775533	0.657752	0.707513	0.741532	1.29358	0.939294	0.798359	1.14667	0.397193	0.604261	0.470533	0.527962	0.975275	0.755899	0.893213	0.907006	0.779157	1.88831	0.750325	0.898431	0.588255	1.2589	0.582425	0.649738	0.798804	0.815732	0.346151	1.05958	1.07922	1.1876	0.882928	1.58751	4.64369	0.917128	0.957678	0.863788	1.15427	0.40095	0.670155	0.626312	0.721581	1.28526	0.819128	0.82939
ARHGAP30	0.913838	0.713174	1.10284	1.04344	1.7402	0.857354	1.19239	1.29647	1.06302	1.22909	0.959498	1.02275	0.805894	0.864342	1.33389	0.514624	0.541449	0.924265	1.13813	0.818434	0.963316	1.00417	0.518951	0.794465	1.27826	0.943682	1.68412	0.325067	0.585696	0.723422	1.1062	0.859802	1.03695	0.907668	0.568245	0.740329	1.20221	0.222361	1.26222	1.00415	1.31741	1.02507	0.778976	0.815017	1.02679	0.336581	0.957054	0.420639	1.32747
ARHGAP31	1.24683	1.08924	1.1511	1.01395	0.873229	0.854996	1.39341	1.03431	1.36716	0.936904	1.06309	0.920921	1.26912	1.17313	1.04248	0.777603	0.836233	0.920616	1.1959	0.711117	1.03517	1.02147	1.11363	1.08441	1.42308	1.00195	1.55013	1.01668	1.21094	0.818971	0.994625	0.818224	1.10314	0.924234	1.04993	1.08261	0.546483	1.27642	0.85365	0.941847	1.3336	1.3543	0.944333	0.889624	1.24079	1.13187	1.03709	1.01683	1.04185
ARHGAP32	0.700732	0.864282	1.10063	1.09932	0.879255	0.945063	0.937547	0.865689	1.04339	0.738334	0.732601	0.821584	1.18705	0.769057	0.956014	0.764683	0.970518	0.808942	1.02981	1.04461	0.954034	1.16381	0.828761	0.880782	0.727495	1.20556	0.637346	1.20455	1.66906	1.03189	0.797537	0.817899	0.833292	1.24404	0.768236	0.776612	1.20204	2.56212	0.793651	1.62895	0.952486	0.673797	0.848855	1.32759	1.02404	1.14791	0.919848	0.738145	1.23177
ARHGAP35	0.670032	0.981066	0.946598	0.835308	0.699571	1.22983	0.981118	0.995878	0.868366	0.977963	0.768607	1.05078	1.74688	0.873144	0.894704	1.25759	0.914612	1.13918	0.977133	1.24554	1.01158	0.999015	0.827589	1.39336	0.676834	0.728537	0.616535	0.947162	0.979285	0.987265	0.839702	0.866485	1.16003	1.19151	0.836361	0.832477	1.54129	0.700527	0.681987	0.810716	0.917056	0.934289	0.996808	0.880873	1.47118	1.24821	0.95879	1.24933	1.14341
ARHGAP36	0	0	0	0	0	0	0	0	0	0	0	0	0	0	0	0	0	0	0	0	0	0	0	0	0	0	0	0	0	0	0.688215	0.545238	1.18635	0	0	0	0	0	0	0	0	0	0	0	0	0	0	0	0
ARHGAP39	1.17016	0.692724	0.943464	1.28353	0.923686	0.800265	0.17908	0.873328	0.526343	1.16554	1.58161	1.19272	0.931138	1.04269	1.18856	1.10686	1.03193	1.33621	1.22769	1.22987	1.34427	1.152	1.31073	0.930697	0	0	0	1.41397	2.50153	0.973181	0.876407	0.661108	0.916031	0.909258	1.22394	1.57415	1.18912	2.04167	0.835556	1.74242	1.19789	0.840597	0.637099	1.138	0.808151	1.93125	1.00613	1.29323	0
ARHGAP4	1.31414	0.982189	1.06573	1.12542	1.2669	0.834403	1.57746	1.14533	1.14144	1.08716	0.992685	1.06197	0.921329	0.87276	1.31714	1.04062	1.51586	0.925431	1.1675	1.0228	0.969989	1.00217	0.683581	0.815587	1.94962	0.670471	1.76602	0.53562	0.851581	0.834788	0.930181	0.828342	0.917969	0.892545	0.674106	0.712913	1.14975	0.692947	1.15668	1.05561	1.90256	1.0725	0.895749	0.79186	1.05827	0.629184	0.928896	0.69455	1.21328
ARHGAP42	0	0	0	1.31846	0.951494	0.796673	0	0	0	0.751855	0.894208	0.663282	1.0855	1.22737	1.05699	0.989093	1.40322	0.758211	0	0	0	0.900617	2.71705	1.05493	0	0	0	3.13189	2.39013	1.43445	0	0	0	0	0	0	1.33642	0.458152	0.885658	0.836235	1.46094	1.46655	1.07636	1.11704	1.3307	1.40175	0.942185	2.70201	1.18871
ARHGAP44	1.68362	2.6424	1.25147	0.739726	0.792498	0.492716	0.963158	1.08284	1.2377	0.723255	0.947165	0.612676	1.22614	1.10987	0.845775	0.914881	0.862327	1.14319	0.960874	1.06642	1.88018	1.42881	0.997682	1.92379	0	0	0	3.07593	3.21857	0.744294	0.65548	2.93355	0.896776	0	0	0	1.06775	3.16928	0.904908	0.855953	1.14111	1.15715	1.36834	1.31962	1.19572	0.366994	1.20145	0.248584	0
ARHGAP45	0.895736	0.82879	1.05892	1.13949	1.50966	0.76623	1.55488	1.29436	1.25179	1.35195	1.26873	1.37217	0.928451	0.951958	1.34087	0.775343	0.899755	0.837004	1.33545	0.916493	1.13625	0.935212	1.05553	0.842219	1.6348	0.731299	2.45132	0.542923	0.668285	0.737351	1.04087	0.818182	0.962786	0.990527	0.655804	0.804791	0.784335	0.573193	1.29099	1.11285	1.3518	1.12049	0.788095	0.853996	1.23175	0.563426	0.980938	0.780973	1.22124
ARHGAP5	0.973477	1.20862	0.909539	0.978659	0.770348	0.948235	0.915864	0.92905	0.926487	0.841548	0.932571	0.909138	1.29868	0.763287	0.921491	1.26236	1.04602	0.982937	1.01102	1.10162	1.16293	1.06723	1.3306	1.04482	1.21185	0.888419	0.870178	0.929186	1.08984	1.61889	0.826262	1.30753	0.999859	0.973157	1.0363	1.28076	1.08555	0.537312	0.934726	0.963721	1.09533	0.955187	0.877737	1.1944	1.10487	1.45452	1.11617	1.08969	1.17286
ARHGAP6	1.30842	4.16675	1.49478	1.15349	0.780826	0.927456	1.26039	1.15333	1.09984	1.1128	1.18105	1.12123	0	0	0	2.50598	1.69551	1.00384	0.984664	0.969152	0.953091	1.29409	2.97867	1.13504	1.57647	1.15147	1.19818	3.1919	3.31295	1.15027	0.847707	0.614552	1.23221	0.775239	0.732125	1.59806	2.46256	5.53302	0.874201	1.54025	1.05645	1.03686	1.14407	0.92586	1.68374	0.892714	1.21681	1.17664	0.938796
ARHGAP9	2.6966	1.3326	1.0875	1.15797	1.22675	0.866008	1.35497	1.20937	1.09283	1.05055	0.95624	1.13041	1.08263	0.826649	1.21207	2.15227	1.66588	1.0163	1.26875	1.29905	0.882887	0.901044	1.13594	0.960282	1.27529	0.853885	1.39857	0.614705	0.821091	0.771726	0.960982	2.05056	0.90361	0.989964	0.735317	0.946224	1.04416	0.596892	1.13087	1.22121	1.26259	1.05844	1.90572	0.807973	0.949213	0.704665	0.958425	1.02153	1.41846
ARHGDIA	0.862161	0.920322	0.936573	0.820536	1.09504	0.767031	0.97417	1.1695	0.988243	0.897943	0.682135	0.89543	0.828607	0.620298	0.919389	1.3118	0.918176	1.39392	0.89213	1.07606	0.906458	0.87439	0.855591	0.909212	1.01002	1.42719	1.01479	2.81184	1.95167	0.932859	0.842967	2.13132	1.01421	0.919196	0.778616	1.16795	1.33887	1.18626	0.965141	0.899464	0.953925	0.827872	0.987092	0.757929	1.02089	0.985171	1.62681	1.15274	1.07903
ARHGDIB	0.988171	1.04698	1.06384	0.756529	1.1622	0.834484	1.13142	1.03415	0.954966	1.02143	0.874792	1.28777	0.964357	0.647095	1.04589	0.522613	0.682749	1.20732	1.10635	0.698885	0.907811	1.3153	0.827972	0.719311	0.946756	0.999699	1.60305	3.85731	1.58657	0.585817	0.902831	1.21	1.00084	0.578174	0.621173	0.92944	1.85566	0.458014	0.893463	0.771253	1.20842	0.794619	1.28309	0.600199	1.25126	0.351275	0.960072	0.743515	1.66858
ARHGEF1	1.29386	0.965511	1.01303	1.32329	1.13594	0.888355	1.31296	1.07284	1.17688	0.999669	1.11196	1.09499	1.00759	1.2783	1.05986	0.878128	1.02766	0.774669	1.01794	1.15272	0.996044	0.946452	1.84949	0.914713	1.13829	0.955464	1.82246	0.877864	1.1533	1.04957	1.23461	1.51743	0.989878	0.930526	1.07998	1.11436	0.785876	0.795155	1.29629	1.00484	1.12673	1.26672	1.26434	1.08046	1.10686	1.01339	0.959484	1.11982	1.20319
ARHGEF10	1.22008	1.12345	1.23662	1.31875	0.707007	0.926377	1.48176	0.98864	1.14058	1.02011	1.1107	0.960058	1.19757	0.829431	0.975778	0.800684	1.09152	0.959427	1.01762	1.33866	1.20584	1.02933	3.13546	0.898544	1.31042	0.926391	0.885431	0.988153	1.08776	1.09034	0.933048	1.79765	1.0682	1.00413	1.41897	1.36051	0.938061	1.12508	1.23004	0.941553	1.11211	1.59998	1.87846	0.915123	1.04639	0.98837	0.856591	1.386	0.878326
ARHGEF10L	0.81998	1.23065	1.05743	1.12236	1.15695	0.819697	1.17135	0.910006	0.928245	0.829065	1.25924	0.846575	0.992072	0.87745	0.82991	0.865964	0.768943	0.887894	0.81526	0.948264	0.944365	0.823806	3.45733	1.18502	1.02611	1.1481	1.12364	1.71087	1.49322	1.73067	0.860708	1.4805	0.905979	1.00791	1.13623	1.22938	0.934289	1.95039	1.69089	0.807987	0.834746	1.04786	1.17354	1.08065	0.934496	0.991319	0.720534	0.800377	1.25179
ARHGEF11	0.894908	1.51043	0.874843	1.26413	0.85489	0.938469	1.1804	0.956345	0.96259	1.1326	1.27616	1.35853	1.07195	0.989204	1.06553	1.33418	1.62771	0.974654	1.07939	1.0417	1.14217	1.07736	1.63136	0.964798	1.17249	0.929297	1.11422	1.09531	1.24332	0.998305	1.17071	1.03568	0.999264	1.02165	0.937854	0.85529	1.26493	1.3132	1.55022	1.16241	0.977403	1.08809	1.36357	1.28662	0.96644	1.31616	1.2142	1.09103	1.04276
ARHGEF12	0.657055	0.712266	1.29565	0.979149	0.884107	1.20224	1.14356	1.13699	1.00666	1.01292	0.995571	0.944065	1.39089	0.848118	0.91502	0.787647	0.940123	1.10956	1.00003	0.894266	1.28046	1.08743	0.712161	1.34638	1.09682	0.956694	0.823497	1.01889	0.903574	1.13251	0.70254	0.951199	1.08752	0.982942	0.800718	0.933664	1.32207	0.632763	0.832794	0.942926	1.00823	1.01836	0.635603	1.19779	1.189	1.36834	0.872632	1.10127	1.22011
ARHGEF15	0	0	0	0	0	0	0	0	0	0	0	0	0	0	0	0	0	0	0	0	0	0	0	0	2.02	0.569635	1.40881	0.0614361	0.260318	1.58368	0	0	0	0	0	0	0	0	0	1.44812	1.15526	1.06005	0.622491	0.891181	1.37812	0.934487	1.11546	0.307408	0.79934
ARHGEF16	1.38237	1.43402	1.45809	0.897391	1.03063	1.25886	0.843122	1.18548	0.87961	1.01911	0.757823	1.13091	1.04346	0.420725	1.00138	0.96119	0.896525	1.22374	0.755767	1.11854	0.876552	1.07376	0.991573	1.05461	0.420938	0.749789	0.505683	1.04151	1.23116	0.976556	1.0501	0.847433	0.972818	1.21215	0.623253	1.12815	1.35747	2.54778	0.827774	1.11716	0.947312	0.79009	1.1579	1.10514	0.926613	2.06084	1.01997	1.16998	1.27746
ARHGEF17	0.742641	0.969342	1.09025	1.16935	0.779297	1.00432	1.09094	0.989636	1.2961	0.961322	1.18759	1.06283	1.1838	0.951105	1.13305	0.546232	0.720215	1.1321	1.12876	1.09586	1.22997	1.00217	1.98596	1.24055	1.86299	1.03538	0.926541	0.725481	0.537353	1.07999	0.839519	0.625046	1.07426	1.31065	0.917502	0.935868	0.906202	0.483923	1.00335	0.764536	1.17541	1.18603	0.845504	1.00157	1.42672	0.920518	1.54874	1.03913	0.873004
ARHGEF18	2.20422	1.27993	1.06718	0.99257	1.00049	0.941391	1.05812	0.916177	1.01898	0.986186	1.03223	1.06726	1.28787	1.03116	0.978967	0.916698	0.81122	0.945926	0.913615	1.00283	0.986178	0.818079	1.67932	0.884282	1.11082	1.31107	1.36512	1.73205	1.73549	0.800468	1.09768	1.57096	0.978273	1.12064	1.13298	1.19545	1.18031	0.976686	0.914211	0.991136	1.17848	1.03626	1.19005	0.990437	1.11479	0.79613	1.07916	0.693262	1.36716
ARHGEF19	0	0	0	0	0	0	0	0	0	0	0	0	0	0	0	0	0	0	0	0	0	1.19499	1.38533	2.0479	0	0	0	0	0	0	0	0	0	0.923824	0.973799	1.48814	0	0	0	0.703689	1.50311	1.4147	0	0	0	0	0	0	0
ARHGEF2	1.23197	1.01422	0.750398	1.16445	0.790729	1.18604	0.788992	0.938436	1.134	1.24918	1.47998	1.05813	0.873278	1.37589	0.893852	0.970964	1.02034	1.00812	0.908575	0.762835	1.06457	0.721265	0.729028	0.744621	1.11737	0.751109	1.19282	0.542723	0.590143	0.972036	1.0721	1.06809	0.935444	1.35687	1.58541	1.10936	0.775433	0.656286	1.94379	0.742101	1.02404	0.987449	0.999553	0.788486	0.861316	1.13089	0.980662	0.852207	1.12157
ARHGEF26	0.111968	0.310161	0.989714	1.04571	1.55365	1.52409	0.676733	0.734587	1.07663	1.04611	1.57521	0.866136	1.24802	1.68378	1.20104	0	0	0	0.828573	1.93001	1.16089	0	0	0	1.45128	0.417442	3.64336	0	0	0	0.823543	0.141671	0.950886	0.779752	1.59254	1.24591	0	0	0	0.775728	0.970883	1.06928	2.33933	1.51835	0.938715	1.11785	1.04349	0.319029	0
ARHGEF28	0.291781	0.933177	0.761173	0.760285	0.820243	0.849871	0.507899	0.702172	0.951103	1.29133	0.735825	0.860398	0.919684	1.06582	0.735049	0.682603	0.811616	1.31744	1.51435	0.514082	0.899436	0.990551	1.08187	1.40253	0	0	0	0.700343	0.955729	1.14703	0.43861	0.842483	1.28683	1.48228	0.966984	0.774981	3.29976	1.55044	0.814537	0.755105	1.05385	0.908452	0.596341	1.15968	0.942668	1.55566	1.01725	1.44026	1.1367
ARHGEF3	2.31641	1.65614	1.34274	0.833999	0.899966	1.4415	1.05263	1.20098	0.938205	1.069	1.1647	1.68099	1.1155	0.708257	0.92683	2.19757	1.67554	0.906731	1.46656	2.1001	1.47652	1.72037	2.78736	0.856116	1.4483	0.675052	1.6629	1.23165	0.651256	1.22572	1.00802	0.82078	1.03815	0.975421	0.586696	0.719966	2.29604	2.47945	0.943351	0.563414	0.833874	0.76274	1.87102	0.923051	0.772981	1.13154	1.16514	2.93496	1.27738
ARHGEF35	2.6172	1.1854	1.07546	0.755532	1.1114	0.83462	1.22464	0.742671	1.0005	0.913444	0.950549	0.973643	1.02261	0.584965	0.723496	0.965337	1.82236	0.879203	0.62002	1.50547	1.58639	1.00116	0.831167	0.965974	0.958882	1.54057	0.934019	0.745934	0.82	1.12567	1.3243	0.592754	1.09008	1.18801	0.967192	3.333	0.673567	3.48838	0.804428	0.691102	0.680861	2.06028	1.09937	0.896693	0.951995	0.947117	1.09016	0.912027	1.54839
ARHGEF37	1.07556	1.31142	1.47699	0.877752	0.655689	1.00157	1.19036	0.797929	0.896032	1.18365	0.693898	0.864999	1.63681	0.948685	0.881837	1.59938	1.10905	0.849077	1.1992	1.14796	1.35728	1.22376	1.11391	1.07356	1.14544	0.703442	0.825644	0.952822	1.17626	0.858918	1.15883	1.53664	0.614528	0.832591	0.645728	0.912747	1.23317	1.08072	1.09762	1.59878	0.855257	0.878509	0.774362	0.768526	1.25779	0.858391	0.798339	1.36817	0.460741
ARHGEF38	0	0	0	0.713136	1.35368	2.26094	0	0	0	1.27812	1.35199	0.8163	2.12021	0.811389	0.727969	0	0	0	1.41844	0.947165	1.09562	1.06432	2.40506	0.744649	0	0	0	0.213841	0.224032	1.45861	0.984082	1.07572	1.24105	1.0534	0.598721	0.279548	0	0	0	1.55298	1.46038	0.681494	1.35891	1.25746	1.16026	0	0	0	1.59426
ARHGEF39	0	0	0	0.36815	0.236349	0.242525	0.318828	0.820252	0.3059	0.261573	0.35268	0.223787	0.244814	0.1376	0.251065	0	0.851437	0.10678	0.625903	0.396004	0.384318	1.65922	1.91055	0.587045	0.722795	1.75314	0.521629	4.65974	2.1229	0.635413	0.472899	1.72022	0.715917	0.306794	0.282954	0.449417	8.85435	1.19176	0.243385	0.680907	0.542725	0.45919	0	0	0	0.328365	1.227	0.565521	0.227665
ARHGEF40	1.01705	0.920733	1.08746	1.32973	0.992874	0.836847	1.20552	1.20567	1.14208	0.900422	1.19471	1.07354	1.26404	0.750492	0.95535	1.31459	1.00566	1.31369	1.20641	1.10722	1.11464	1.06452	0.96817	1.23933	1.15523	1.30299	1.02268	0.986845	0.951402	1.09459	0.934766	0.983587	1.19739	0.861339	1.31694	1.18887	0.969334	0.572864	1.08233	0.682224	1.08429	1.06309	0.98242	0.867686	1.1445	1.63287	1.0977	1.40782	0.783394
ARHGEF5	0.520845	0.661315	0.85538	1.2107	0.946744	1.10881	1.02305	0.972011	0.908352	0.883299	0.86418	0.889953	1.07756	1.30799	1.01686	0.643305	1.01558	0.958262	1.13854	0.896705	1.04175	1.09571	0.896059	1.09938	0.911803	0.936123	0.807837	0.680079	0.658477	1.16533	1.26931	0.785645	0.966739	1.52385	1.34207	0.906897	1.10304	0.938107	0.900354	0.61139	0.93459	1.47217	0.503571	1.06312	0.964045	1.31419	1.02364	0.652521	1.24002
ARHGEF6	0.815754	1.11362	0.949423	0.890406	1.09304	1.04679	1.24163	1.12008	0.958875	1.20315	0.96477	1.01386	1.09909	0.965996	1.18175	0.548271	0.689185	1.65312	1.17593	1.49023	0.989496	0.765285	0.579907	1.53341	1.28517	0.988166	1.36049	0.880585	0.738254	0.584982	0.936314	1.46951	0.960239	1.22599	0.87347	0.845774	0.805442	0.58957	1.01099	0.813803	1.12495	0.867685	0.687572	1.26244	1.14764	0.581573	0.79801	0.593226	1.42047
ARHGEF7	0.738343	0.791913	1.23472	1.25609	1.05099	0.893644	0.934029	1.06103	1.10845	0.905411	1.00124	1.07823	1.16196	1.10431	1.0701	0.851722	0.77368	0.817944	1.11892	0.638099	1.2299	1.05022	0.690915	1.10209	1.14223	2.22433	1.30713	0.771533	0.718798	1.29866	1.2135	0.881863	1.14494	0.892474	1.00465	0.736429	0.930881	0.509831	0.992465	0.827659	0.971257	1.09833	0.497967	1.01971	1.28106	1.21684	1.02412	0.989562	1.00783
ARID1A	0.482327	0.635665	1.08811	0.897093	1.21695	0.979766	0.828281	1.06249	0.952205	1.06346	1.06157	1.00392	1.05649	1.15061	0.976814	0.579727	0.759819	1.12594	1.00636	0.937303	0.94779	1.16838	0.502716	0.959132	0.809724	0.775706	1.08319	0.454432	0.67611	1.0419	0.980525	0.572763	1.00059	1.19402	1.17318	0.67636	1.37252	0.591884	1.15873	0.99853	1.00337	0.896323	0.536305	0.91784	1.15701	0.881368	0.936453	0.620234	0.976805
ARID1B	0.758868	0.796309	1.05459	0.843282	0.960223	0.947979	1.08978	0.883339	1.03475	0.982806	0.970941	1.07305	1.13438	1.04426	0.897474	0.419354	0.72789	1.02842	1.17308	0.769012	1.09737	1.15134	0.539309	1.09738	0.957038	0.844671	1.01866	0.598718	0.719041	1.15452	0.910526	0.784709	0.891381	1.05807	1.19716	0.901685	0.851878	0.932017	1.22144	1.18978	1.03044	0.815383	0.699657	1.08164	1.03223	1.07648	1.09557	0.662887	0.977969
ARID2	1.20248	1.03013	1.08284	0.971135	0.90342	0.83837	1.10927	1.05188	0.964378	1.11941	0.885138	1.0215	1.11388	1.23202	1.05816	0.971889	0.861535	1.15071	1.12203	1.26666	0.97373	0.954383	0.839629	1.07353	1.00217	1.1699	1.0891	0.667481	0.776331	0.815715	0.864063	1.00776	0.952557	1.35281	0.922569	0.781139	1.25014	1.23457	1.06299	1.29714	0.820055	0.921314	1.23501	1.02392	0.942005	1.19639	0.985629	0.824811	1.15606
ARID3A	0	0	0	0.928823	1.37304	0.796953	0.513938	0.960337	0.528228	2.3948	1.88515	1.99419	0.626542	1.08593	1.54914	0.101277	0.0861043	0.694198	2.1082	0.734584	0.734301	0.873607	0.60833	0.794197	2.79572	1.39499	3.24827	0.69431	0.597418	1.02331	0.863734	1.1719	0.848208	1.43103	0.518415	1.38965	1.1288	5.85994	0.982176	0.811073	1.42912	1.00935	1.33595	1.05603	0.785286	0.303221	1.00547	0.254515	1.08654
ARID4A	0.939625	0.961667	1.21954	1.06764	1.05772	0.785386	1.29918	0.817874	0.877736	1.03763	0.819615	1.01399	1.13172	0.942186	0.985776	0.644209	1.01137	1.31394	1.30566	1.14512	1.24993	0.961813	0.855833	1.10232	0.941258	1.0889	1.05024	0.743675	0.945155	1.13795	0.945301	0.880764	0.967366	1.322	0.931714	1.40915	1.02389	0.94299	1.19703	1.20302	0.956613	1.00522	0.781036	0.761567	1.19237	0.721246	1.04944	0.577774	1.1107
ARID4B	0.731208	0.810852	1.01558	1.22772	0.98558	1.08587	0.88423	0.864908	0.91667	0.829256	1.00066	0.927514	1.11545	1.13555	0.988784	1.07656	0.777664	1.2247	0.799635	1.78336	0.914756	0.907704	0.451901	0.895514	0.775669	1.24801	1.1153	0.751277	0.9647	0.692088	1.08523	0.679764	0.926305	1.11899	1.33704	0.953853	1.3946	0.614896	0.952535	0.958182	0.965099	1.01226	1.15691	1.34424	0.956287	0.926234	1.18597	0.706777	1.07137
ARID5A	0	2.37255	0.456288	0.844506	0.657546	0.74877	0	0	0	0	0	0	0.792359	0.589531	1.21697	0.858403	1.00535	1.50369	0	0	0	0	0	0	1.11888	1.66575	0.860858	0.766488	0.721823	1.66322	0	0	0	1.06808	0.858301	1.68521	0	0	0	1.48397	0.84058	0.585387	0.711195	0.946111	1.18767	1.3971	1.53977	2.52158	0
ARID5B	0	0	0	1.18043	0.923366	1.12791	0.870534	0.923457	0.888296	1.4033	1.70628	1.73396	1.53523	1.23564	0.92922	1.2651	1.21491	1.14996	1.02884	0.767479	0.933762	1.00203	0.342245	0.63863	0.734216	0.505968	0.854509	0	0	0	1.42001	0.859222	0.830519	0.825083	1.20268	1.48823	1.21443	0.170266	0.834261	1.03846	1.27344	1.02411	0.732538	1.16627	1.18535	0.76396	1.29941	0.610074	1.46682
ARIH1	0.805822	0.821442	1.09113	1.14511	1.13841	1.12183	1.05406	1.2478	1.1019	0.799642	0.877708	0.987323	0.977011	1.22836	1.07545	0.946844	1.21644	1.09926	1.02157	0.804097	0.928848	1.07079	0.770382	0.973659	0.9866	0.602138	0.917659	0.652299	0.875907	0.927484	1.42897	0.755585	1.09293	0.876595	1.01043	0.790708	0.945491	0.63425	1.04656	1.07766	0.967812	1.28906	0.848101	1.14525	1.15124	0.669542	1.15172	0.858182	0.965737
ARIH2	1.48355	1.16171	1.347	1.29492	1.01039	1.01996	1.1569	1.22189	1.11602	0.919469	1.07263	0.97149	1.07731	0.977111	0.945757	1.43433	1.08113	1.32154	0.981565	1.60775	1.05108	1.10448	0.783999	0.973163	1.35557	0.601515	1.08073	1.06198	1.5705	0.960717	0.666848	0.736589	1.06041	0.986233	1.2809	0.902766	0.873248	1.64259	1.06675	1.20025	1.06211	1.09605	0.86189	0.939656	1.13253	0.973061	0.968941	1.21684	1.02163
ARL1	2.14897	1.63454	1.02394	0.901222	0.721755	1.03486	0.994862	0.984941	1.00397	0.756325	0.668788	0.752778	0.782216	0.878248	0.908218	1.90707	2.05785	0.803882	0.72779	1.26582	0.676703	1.06867	2.79031	0.905877	0.576198	0.869957	0.494566	1.99369	1.68664	1.10488	0.77439	1.71728	0.798305	0.905993	1.3012	2.17176	1.01163	2.01884	1.17541	1.2211	0.97556	1.13878	1.60894	1.30437	0.881722	1.50376	1.06628	1.54492	1.22598
ARL11	3.93602	1.19592	0.91811	0	0	0	0	0	0	0.981993	0.929463	0.79465	0	0	0	2.19064	2.04998	1.0654	0	0	0	1.33891	0.713917	1.42781	0	0	0	1.99315	2.52649	0.878901	0	0	0	0	0	0	0	0	0	1.81129	1.58826	0.934577	0	0	0	0	0	0	0
ARL14EP	2.24396	1.94412	1.15025	1.22082	0.893533	1.10254	1.05892	0.917366	0.955539	1.08464	1.27269	1.0955	1.09359	1.13531	0.989462	2.33916	1.60006	1.15874	0.948959	1.50363	0.951239	1.2738	1.93557	1.12592	1.12824	1.26742	1.28722	1.67533	1.78159	0.817704	1.36938	2.46177	0.990204	1.16342	1.18008	2.51487	0.889147	2.41745	1.20402	1.43773	1.01741	1.07093	2.31137	1.22583	1.01833	1.19993	1.00076	1.63947	1.03322
ARL15	2.37596	1.13704	0.925686	0.881297	1.0617	1.26532	1.49965	1.00033	0.997881	0.666279	0.74738	1.07656	1.18787	0.982017	1.01518	2.43697	2.41636	0.938461	1.11505	0.878882	1.4438	0.938029	2.1247	0.742301	1.10122	1.19797	1.03158	1.62177	1.27443	0.711312	1.03231	1.98407	0.939213	1.02564	0.964982	3.4951	1.36613	1.78931	1.06412	1.92879	0.965236	0.818341	2.04854	0.718614	0.916238	0.727018	0.975207	1.25628	1.61765
ARL2	2.22033	1.54101	1.10529	1.20428	1.03035	0.948972	1.42916	0.934981	1.25806	1.07902	0.95837	0.896812	0.901943	0.713275	1.09326	2.50256	1.2978	1.19277	0.844173	1.71814	1.09924	0.913888	2.67468	0.825681	0.988762	1.73937	0.8066	2.37082	2.0099	0.833598	0.921331	3.12693	1.38878	1.28369	1.01782	2.18869	1.25048	1.69589	0.97012	1.38998	0.798065	1.06327	2.09038	1.1801	1.15337	0.710212	1.035	1.56404	0.707995
ARL2BP	2.03226	0.725965	1.15118	0.917963	0.995718	0.692421	1.07907	1.12171	1.18195	0.844876	0.990016	1.06359	1.0734	1.21246	0.998275	1.10717	0.727832	0.862936	1.05594	0.791917	0.997077	1.07019	0.816858	0.808638	0.764633	1.29789	1.12781	1.14369	1.40765	1.0478	0.987446	1.03681	0.819902	0.937738	1.20478	0.943161	0.743094	0.544575	1.05101	0.596728	1.483	1.24005	0.62234	1.09233	1.41622	0.781791	1.13711	0.963068	0.953412
ARL3	1.63979	1.29302	1.26187	0.806524	0.872829	1.19561	1.34751	0.755226	0.857823	1.08569	0.784771	1.49916	0.891254	0.61959	0.869741	2.04504	1.91407	1.33148	0.779929	1.30229	1.07382	0.901947	1.72183	1.37261	0.793718	1.54406	0.750034	3.32451	2.17298	0.57106	0.791557	2.85886	1.50338	1.443	0.580515	2.7659	1.75362	2.55672	0.802632	0.797136	0.683671	0.628816	1.92708	0.646165	1.09626	0.441815	1.04147	2.30285	1.95428
ARL4C	0	0	0	1.21152	0.988615	0.89765	1.10315	1.03474	1.13873	0	0	0	0	0	0	0	0	0	0	0	0	1.06956	0.831922	0.909183	0	0	0	2.50638	2.71314	1.27097	0	0	0	0.935085	0.912677	2.51849	0.339524	1.99708	2.39331	0	0	0	0	0	0	0	0	0	0.846774
ARL5A	1.75233	1.58989	1.21296	1.02239	0.914498	0.69923	1.23746	0.959733	1.21116	0	0	0	1.19036	0.977816	1.08511	1.94621	2.70194	1.06918	1.30118	1.39633	0.775979	0	0	0	0.637601	0.994697	0.817226	1.55688	2.38411	0.731656	0.942105	2.19476	1.0126	1.05491	1.00015	2.61563	1.07061	2.24022	1.16087	1.73068	1.08159	1.12934	1.39266	0.866616	1.01203	1.7407	1.08616	1.73482	1.03953
ARL5B	1.76119	0.922247	0.917515	1.57753	1.20888	1.01896	1.13193	1.12334	1.44591	1.26163	1.34062	1.13618	0.632861	1.05772	0.932671	1.47128	1.09198	0.756729	0.958018	0.794133	0.811717	1.69721	0.871868	0.891625	0	0	0	0.651619	1.05053	1.2426	0.969763	0.882085	1.06825	1.04675	1.13405	0.883056	1.15265	0.88977	1.33602	1.41455	0.80931	1.16583	2.00185	2.77915	1.16767	0.880584	1.14816	0.744009	0.68903
ARL6	1.78486	1.45511	0.68433	0.955272	1.0429	1.08655	1.34909	0.930709	1.09918	1.13223	1.42071	1.20953	1.55944	1.22262	0.739251	2.5173	1.61064	1.21779	0.841723	1.31322	1.23359	1.00278	2.97449	1.73503	1.16171	1.32887	1.1003	2.65864	2.29647	0.778802	0.933277	2.1763	0.949512	1.59301	0.797027	2.13891	1.41419	1.93394	1.09855	0.992022	0.924069	0.924702	1.5015	1.37577	1.01424	0.759762	0.980563	1.26827	1.08488
ARL6IP1	0.180477	0.417668	0.597386	1.46705	0.787841	1.36144	1.20254	1.47903	1.19282	0.67705	0.894135	0.870323	0.782265	1.60009	0.993858	0.350288	0.610186	0.666744	1.09492	0.577552	0.887953	1.18134	0.318814	1.77627	0.638694	0.23723	0.773491	0.164813	0.154506	1.13875	0.832719	0.352648	1.38682	1.0044	0.786496	0.31903	0.490332	0.222694	0.808525	0.819006	0.938954	1.16114	0.327568	1.24915	0.947299	1.44495	1.09669	0.57584	2.08671
ARL6IP4	0.811915	0.825319	0.942342	0.884895	0.930014	0.845714	1.14812	1.69946	1.07958	1.10577	0.93016	0.932084	0.885737	0.859436	1.03953	0.406097	0.543787	1.68639	1.1227	0.907799	0.840167	1.14355	0.522107	1.21047	1.01367	1.09963	1.22172	0.666397	0.490459	1.02709	1.06252	0.541552	1.04588	1.04907	0.800924	0.566609	1.3156	0.393553	1.1825	0.651749	0.918483	0.997496	0.360105	0.844864	0.873266	1.12649	0.897602	0.620303	1.21311
ARL6IP5	0.426236	0.671994	0.677021	0.832499	0.854054	1.95237	1.10908	1.03866	1.22718	0.486184	0.845842	0.450966	1.05725	0.826892	0.775979	0.528326	0.75445	0.623817	0.882074	0.821127	1.05741	1.2722	0.994514	1.00523	1.21169	0.514526	1.00281	1.22413	0.749824	1.02416	0.684875	0.474962	1.09215	0.847048	1.04876	1.11308	0.644322	0.418467	0.966248	1.35585	1.37188	0.836645	1.07688	0.926524	1.13739	1.01265	0.775178	0.870206	1.32143
ARL6IP6	0.34298	0.281537	0.531616	0.932668	1.24751	1.32294	0.288224	1.16717	0.518181	0	0	0	0.202799	1.05817	0.862695	0	0	0	1.35098	0.902302	1.66564	0.41373	0.282413	0.516718	0	0	0	1.00849	0.966746	1.27439	0.813848	0.324973	1.19719	1.15351	1.61127	1.13824	0.779091	0.427116	1.02338	0.305109	0.769407	0.803387	0.112717	0.545117	0.658753	0.316684	0.818835	2.1758	1.00263
ARL8A	0.84175	1.10761	0.90965	0.954074	0.916535	0.887997	0.96931	0.885881	1.2845	0.985488	1.29485	0.973128	1.03577	1.31395	1.22457	0.759177	0.642307	0.805683	0.900372	1.06726	1.19054	1.04414	0.499283	0.619563	1.09622	0.923832	0.673424	0.369945	0.490988	1.1967	1.17602	0.873376	1.03359	0.686635	1.33642	1.83864	0.93043	0.818822	1.17882	1.50175	0.912409	1.42064	0.96006	1.36571	1.02743	2.66871	1.07294	0.726222	0.993424
ARL8B	2.00648	1.79255	1.07808	0.98149	1.12012	1.09409	1.11874	1.03171	1.00943	0.930524	1.11399	0.849197	1.0515	1.48994	1.15542	1.82892	1.66359	0.950935	0.787663	1.26047	1.2227	1.07847	0.896779	0.922017	1.03695	1.19176	0.899114	1.31865	1.05604	1.03819	0.596659	1.18015	0.91864	1.12837	0.842792	1.27043	1.06137	0.796658	1.04951	0.848169	0.995866	0.879874	0.877172	1.45621	1.003	2.11637	0.906451	1.60713	0.93445
ARMC1	1.74444	1.52959	1.06308	1.27987	0.994849	0.893263	1.30394	0.964373	1.17804	0.982452	1.46489	0.936077	1.19766	1.0722	1.17734	1.84263	1.95639	1.105	0.907614	1.69747	0.916793	0.956938	1.51295	1.35474	1.04095	0.726186	1.03564	1.5148	2.34938	0.846484	1.1002	2.2702	1.04793	0.961881	1.36132	1.2634	1.14652	2.51743	1.15484	1.37021	0.979145	1.02394	1.3915	0.978311	0.972929	1.40896	0.847273	1.47581	0.794401
ARMC10	1.57818	1.2641	0.871288	1.21157	0.923335	1.11226	0.955358	0.845499	1.00977	0.845037	0.957483	0.986622	0.81303	2.26086	0.876225	1.11453	0.793781	0.825219	0.970118	1.31888	0.876287	0.837831	2.05746	0.976818	0.84769	1.15296	0.833918	1.77718	0.65975	1.04675	0.7374	1.51244	1.16736	0.835441	1.98449	2.01046	1.05461	0.774798	0.859498	0.986509	0.9483	1.06853	0.792993	0.812738	0.770894	1.78801	0.813003	0.815997	1.05399
ARMC5	5.66654	2.54539	1.67533	0.642436	1.26591	1.36726	0.758748	0.999533	0.934033	1.20966	0.837303	0.800741	0.910467	1.43814	1.05723	2.0409	2.13601	1.13606	0	0	0	0	0	0	3.45783	0.426321	1.16595	2.31784	2.30839	1.06458	0.951652	1.56566	0.972851	1.05866	0.687798	0.753552	0	0	0	0.880997	1.17088	1.24839	1.25765	1.26518	1.14875	1.90903	0.914768	1.76471	0.909777
ARMC6	1.68857	1.35893	1.2052	1.15682	1.32025	0.93632	1.00389	0.991479	1.07063	1.17028	1.33924	0.914808	0.891194	1.08894	1.4262	0.919064	2.20268	0.997083	0.847361	1.36051	0.904036	0.968419	0.524242	0.830808	0.856908	1.60279	1.10052	0.678454	0.988239	0.897764	1.28806	1.54575	0.94164	1.43642	0.946635	1.14481	0.781622	1.28496	1.16613	1.45381	0.967561	1.09972	0.986862	1.06627	1.01297	1.1198	1.04895	0.907803	1.03402
ARMC7	2.99857	1.82585	1.18348	1.24532	1.0813	1.17836	1.6586	0.899893	1.09452	1.23126	1.04443	1.01548	1.22331	1.26842	0.983819	2.36735	1.88519	0.890672	0.856081	0.84106	0.868677	1.09239	2.9069	0.955646	0.773551	1.32429	0.811024	1.60658	1.52048	1.15429	1.23835	1.29853	1.17337	1.1965	1.11965	0.354352	1.4946	6.46075	1.09729	1.52176	0.679863	1.23368	1.55152	0.806419	0.692338	0	0	0	0.873759
ARMC8	1.69556	1.24686	1.07954	0.854415	1.07597	1.09249	1.21734	0.881096	1.01831	0.790641	0.828399	0.947074	1.04072	0.891981	0.882721	1.06132	0.713919	0.950749	0.86831	0.866218	0.897399	1.12508	0.971852	0.8682	0.833333	0.807451	0.847222	0.972034	0.903447	0.840829	1.01811	1.05776	0.946138	1.32758	1.02331	1.21442	1.49791	1.22287	1.09377	0.890486	0.977276	1.2519	0.857199	1.02398	0.855197	0.984278	1.01295	0.901103	1.03029
ARMC9	1.60612	1.18006	1.22387	1.45881	0.89892	0.998803	1.2407	1.33017	1.31328	0.893156	1.02419	0.937552	1.55943	0.692462	1.3294	3.03218	1.4082	0.763332	0.800432	1.41092	1.12132	1.02274	2.53265	1.28014	1.24019	1.1232	0.837895	2.69058	3.79508	0.787118	0.829999	1.70738	1.35383	1.14435	0.95286	2.34204	0.898391	2.64402	0.852149	0.764749	0.687853	0.685877	1.63787	0.913007	1.4247	0.549879	1.11406	1.60334	0.929872
ARMCX1	2.3218	3.63583	1.04793	0.877518	0.648515	1.31874	0.872139	1.02988	0.783819	0.816771	0.507975	0.548699	1.05808	2.06713	0.92787	0.373209	0.371097	0.544006	1.34897	0.611814	1.58439	0.894148	0.907459	1.56177	0.471216	0.998095	0.766021	1.96523	1.17651	0.574963	0.88644	1.25175	0.588138	1.05247	1.83898	2.5743	0.626851	0.642487	1.08101	0.670283	0.748042	0.828775	1.28223	0.579251	1.16928	2.95182	1.14064	0.737573	1.68782
ARMCX2	0.593075	0.986717	0.825828	0.862045	0.703522	1.27818	1.33676	0.994019	0.922307	0.944505	0.518274	0.562237	1.05535	1.60703	0.911332	0.430153	0.482042	0.735801	1.01386	0.657393	1.15124	0.799855	0.538113	1.50564	0.951744	1.04663	0.821247	0.995963	0.8497	0.809814	1.04313	0.959666	0.699347	1.11099	1.54065	1.57176	0.827692	0.396213	1.23955	1.53723	0.782229	0.779821	0.658045	0.667781	1.11406	2.56739	1.23157	1.07235	1.59024
ARMCX3	1.449	1.20782	0.924481	1.17969	1.16672	1.3459	1.12512	1.09417	1.08584	0.836573	0.864142	1.21921	0.896817	1.54166	0.901566	0.907348	0.619628	1.01754	0.874868	1.06571	1.00387	0.956642	1.5896	1.06119	0.711607	0.66266	0.712144	1.19911	1.02371	1.22262	0.939918	1.00744	0.833028	0.890659	1.06708	1.14187	1.03615	1.36773	1.06959	0.996574	0.92126	0.857715	1.50118	1.17027	0.914872	2.18334	1.18638	1.08019	1.40249
ARMCX5	1.47719	1.42569	1.09371	0.661992	0.746371	0.722593	0	0	0	1.07703	0.839847	1.01778	0.765918	1.2529	0.887215	0.128987	0.144972	0.894989	0	0	0	0	0	0	0	0	0	2.04704	2.07798	0.653804	0	0	0	1.07188	0.825861	0.953122	1.45217	2.85248	1.10976	0	0	0	0	0	0	0.669238	1.08905	0.501408	1.43613
ARMT1	0.559769	0.609795	0.66396	0.400446	1.00711	0.735442	0.466322	0.816966	0.393943	0.340226	0.293336	0.422953	0.3881	0.236744	0.7025	1.00711	0.588051	1.67359	0.617951	0.509355	0.592534	0.622634	0.731644	2.12493	0.403335	0.397658	0.326726	0.964803	1.31046	0.4068	0.396757	1.60669	1.13484	1.62861	0.426524	0.896688	0.548627	0.516386	0.298061	0.349596	0.314656	0.328957	0.688236	0.374889	0.746511	0.352418	0.509222	0.967236	2.32993
ARNT	0.912049	1.34126	1.11026	1.09993	0.851224	1.2767	1.28958	0.88869	1.26235	1.00418	1.3637	1.135	1.2349	0.938285	0.912044	1.63615	2.06355	1.37942	1.08634	1.24929	1.13334	1.1392	1.49918	1.00324	1.40111	1.34384	1.06095	1.59995	1.59229	0.915318	1.28057	0.768225	1.14781	1.10894	1.15871	1.41879	0.957885	2.1076	1.15263	0.998284	1.06316	0.998841	1.36317	1.16898	1.12943	1.15863	1.01566	1.39196	1.1162
ARNT2	0	0	0	0.794198	0.641939	1.08343	0	0	0	1.32233	0.857856	1.17052	0.964457	1.55699	1.01213	1.81911	1.12054	1.33561	1.15287	1.58226	1.45089	0.836421	1.08383	1.65469	0	0	0	1.94283	1.00509	1.28289	0.969867	1.82767	1.04811	1.38372	0.753063	1.8801	0	0	0	2.03199	1.21484	1.03914	2.06501	0.969116	0.788038	1.24864	0.854903	1.63333	0.924985
ARNTL	0.0865653	0.172082	0.774636	0.919113	1.09566	1.11978	0.45008	1.29975	0.69381	0.791269	0.778479	0.92361	0.796325	0.747916	1.10286	0.168818	0.25746	1.27228	1.46491	0.526616	0.839618	1.16073	0.923185	1.57296	0	0	0	0	0	0	1.12998	0.121055	1.79617	1.00058	0.968607	0.640966	1.36524	0.110275	0.983168	0.360403	0.994015	0.913151	0.663331	0.882597	1.15741	0.861049	1.09751	0.821085	0.955798
ARPC1A	0.436824	1.11253	1.28035	0.856737	0.602205	0.729204	0.850924	0.804927	1.06045	1.27062	1.26356	1.07783	1.37055	1.04862	0.804029	0.536409	0.655203	1.04357	0.881145	0.810905	1.3255	0.654483	0.598605	0.848283	1.08366	0.582173	0.809226	0.52854	0.615001	0.879038	0.457215	0.692088	0.88329	1.64004	1.46488	1.055	0.738157	1.13134	1.33703	1.10223	1.12789	1.09706	0.930499	0.594889	1.22004	1.98493	0.875214	0.780457	1.50385
ARPC1B	1.3286	0.948645	0.93122	1.06036	1.0807	1.08291	1.47418	1.103	1.40677	1.05021	1.02873	1.14982	1.01273	0.92359	1.2823	1.30947	1.4107	0.86346	1.09653	0.90916	1.00685	1.04063	1.36742	0.917952	1.26401	0.897613	1.35044	0.827848	0.87137	1.14687	0.880301	1.49681	1.04076	0.732552	0.699535	0.936213	0.812258	0.484837	1.15889	0.856741	1.43151	1.25723	1.04028	1.05395	1.21947	0.943658	1.08283	1.34669	1.15202
ARPC2	1.01145	0.914786	0.957913	1.12759	0.98431	0.914379	1.44507	1.1053	1.34543	1.15832	1.18281	1.27367	1.13244	0.863815	1.18349	1.16473	1.58383	0.896802	1.01509	0.790452	0.980838	1.00725	1.34161	0.776859	1.33544	0.753249	1.45504	0.803611	0.867489	1.13161	0.853502	1.76622	1.0397	0.903513	0.839012	0.83919	0.749923	0.931902	1.17806	1.00594	1.41929	1.0915	1.11266	0.998819	1.06369	1.09562	1.02362	1.27885	1.21947
ARPC3	0.603272	0.606541	0.789828	1.05905	0.98161	1.01034	1.28411	1.17766	1.44817	1.49484	1.60337	1.57053	1.313	1.19332	1.21253	1.02243	0.867868	0.930888	1.09624	0.849361	1.24107	1.01721	0.794389	1.16095	1.44385	0.533149	2.02847	0.707816	0.654771	1.21536	0.899927	1.33214	1.13895	1.02348	0.881154	0.688935	0.555406	0.501719	1.31812	0.900007	1.55376	1.29918	1.28052	1.06382	1.29316	1.23033	0.960817	1.05939	1.21235
ARPC4	2.29293	1.43525	1.07784	1.07488	0.997851	0.883014	1.48752	0.927896	1.20127	0.998554	1.1497	1.1861	0.941331	0.856793	1.14398	2.06302	1.25266	0.967248	1.02281	0.923827	0.893596	0.883803	2.68431	0.962188	1.27437	0.98925	1.41828	1.4522	1.49606	1.18079	0.799725	2.27444	0.950862	1.03544	0.99849	1.66543	0.783886	1.29528	1.14513	0.809468	1.31074	1.27412	1.74628	0.957075	1.00714	1.21649	0.990535	1.99596	1.25692
ARPC5	0.845981	0.984141	1.16393	0.99617	1.03691	0.763761	1.09092	1.11666	1.14547	1.10106	1.11967	1.08661	0.907283	0.735616	1.20036	1.13063	1.14366	1.0322	1.07263	1.23748	0.95485	0.69384	0.76081	0.738308	1.13613	1.02653	1.23238	0.744482	0.638105	1.18117	0.899344	0.9228	1.09693	0.876969	0.898487	0.761247	0.60523	0.526562	1.28658	0.729311	1.42762	1.3211	0.729791	0.782343	1.18368	0.74676	1.00921	0.90724	1.10512
ARPC5L	1.8677	1.1829	0.983301	0.942886	0.952331	0.796112	1.13114	0.977296	1.21803	1.48958	1.07225	1.2945	1.06042	1.04876	1.02836	1.66927	1.68153	0.993319	0.900632	1.12768	1.02604	0.831069	2.79158	0.979188	1.09704	1.03911	1.40783	1.21981	1.2314	1.26056	0.797775	3.21709	0.937318	0.987075	0.845062	1.65243	1.13934	2.07553	1.16971	1.23995	1.12989	1.09332	1.27036	1.23519	1.14837	1.99424	0.896681	1.69378	0.99022
ARPIN	0.479277	0.581267	0.839002	0.943942	1.01847	1.67299	1.04361	1.90133	1.1304	1.10792	1.27562	1.4879	1.2611	0.898114	1.03897	0.614176	0.710451	1.14173	1.28906	0.96886	1.47245	0.743959	0.447796	1.28918	1.44268	1.20619	1.15766	0.496293	0.609017	0.968641	1.21508	0.726409	1.261	0.856229	0.929878	0.613458	0.663133	0.363837	0.998602	1.25436	1.22606	1.02004	0.564828	0.837596	1.68831	0.532921	0.922638	0.927947	1.2463
ARPP19	0.437073	0.741116	1.31058	0.936114	1.08376	0.99363	0.852671	1.03028	0.922102	0.82706	0.738231	0.865523	0.811539	0.703845	1.23818	0.558992	1.0155	1.29143	1.21181	1.00701	0.990541	0.720933	0.772266	0.87003	0.844092	1.03447	0.66505	0.871826	0.91916	1.0064	1.17465	0.866031	1.12295	1.26418	1.03319	0.686254	0.991052	0.551882	0.926344	0.604036	0.92448	1.08892	0.758825	0.903721	1.14782	0.508848	1.11246	0.66446	1.56891
ARRB1	1.19127	1.49036	1.16512	0.830988	1.05189	0.689525	1.13692	0.694427	0.753349	1.05189	0.798611	0.932867	0.855619	0.457584	1.0174	1.05513	1.01012	2.25373	1.51304	1.32483	1.03865	0.925763	1.30626	1.01554	1.17357	1.69953	1.00767	1.6686	1.1823	1.14312	0.604121	2.10478	0.667636	0.866202	0.563255	1.13229	1.09674	1.1937	0.646406	0.930236	0.763546	0.679931	1.62096	1.00113	0.850489	0.873995	2.32669	1.41586	1.75647
ARRB2	1.78956	0.989988	1.01028	1.20654	1.18365	0.887894	1.71104	1.03312	1.13403	1.19293	1.2713	1.26984	0.98242	1.0479	1.02927	0.939805	1.16309	1.07768	1.18119	1.29572	1.06883	0.978453	1.42057	1.11146	1.72897	1.09126	1.38776	1.4111	1.25352	0.937082	1.23987	1.81916	0.988554	1.17366	0.9399	1.20059	0.937057	0.591928	1.16968	1.42459	1.13696	1.02794	1.32682	1.00231	1.04684	0.651554	0.969048	1.31835	1.01195
ARRDC1	0.769695	0.797987	1.17647	0.889465	1.15562	0.951111	0.731427	0.818741	0.734818	0.812834	0.633184	0.745611	1.26186	0.919483	1.06573	0.771789	1.44444	1.06503	1.16498	1.01291	0.99675	0.921211	1.86929	1.02425	0.828135	1.2115	0.789199	2.3448	1.87597	1.24579	0.723709	1.1867	0.75951	1.04701	0.831338	0.759846	0.934284	0.525595	0.927275	1.68556	0.937417	0.872689	0.750698	1.33934	1.03202	1.0962	0.928765	0.847285	1.00888
ARSA	1.56561	1.61804	0.92379	0.808456	0.690345	0.752134	1.29398	1.10534	1.80865	1.12108	2.11443	1.12369	1.04108	1.14736	1.33597	0.697465	0.814579	1.09022	0.732673	1.51808	1.16225	0.769767	1.70863	1.05631	1.25655	1.21232	0.892594	2.37975	1.64378	0.840042	0.783989	1.14463	1.27979	0.687575	1.15585	1.52883	1.29757	2.13557	0.6459	1.51515	2.17562	0.831893	1.04688	1.33269	1.10195	2.84134	0.806212	1.82397	1.32044
ARSB	0.511481	0.551196	1.04356	0.90257	1.21136	1.06992	1.60151	1.13137	1.37892	0.970701	1.57574	1.09569	1.41841	0.677841	0.853796	2.03162	1.72069	0.859001	1.09159	1.17914	1.1421	1.01568	1.04223	0.919064	2.01967	1.25391	1.14296	0.29759	0.285018	0.820322	0.960221	0.832018	1.28277	0.769383	0.801957	1.25145	0.758708	0.416884	1.08121	1.02839	1.72426	1.0695	0.825533	0.788421	1.21916	0.719035	1.1986	1.34102	0.652551
ARSD	0	0	0	0.74124	1.07638	1.20087	1.12938	4.19123	1.20693	1.13505	1.10873	1.08854	1.02033	1.15269	0.907243	0	0	0	1.04792	0.653336	1.48652	0.904972	0.730999	0.800889	1.85571	0.582752	1.34873	1.43733	1.18966	1.60586	0.777729	0.603881	1.03507	0.711735	0.799745	0.354245	0	0	0	0.625811	0.940785	0.6195	0.646499	0.881338	0.744854	0.770178	1.43535	0.447689	1.25915
ARSE	0	0	0	0	0	0	0	0	0	0	0	0	1.15738	2.48476	1.25113	0	0	0	0	0	0	1.12762	0.220714	0.934015	0	0	0	2.83228	2.52854	1.79412	0	0	0	0	0	0	1.59324	2.82669	0.973351	0	0	0	0	0	0	0	0	0	0
ART3	0	0	0	1.72637	0.831219	0.827167	1.03765	0.841142	0.885863	0.755414	2.59161	0.764246	1.24703	5.15935	1.10798	0	0	0	0	0	0	0	0	0	4.05114	0.711036	1.39161	0	0	0	0	0	0	0	0	0	1.0219	2.35388	2.08778	0	0	0	0	0	0	0	0	0	0
ARV1	0	0	0	0.497422	0.998946	3.26157	0.980986	1.43955	1.13945	0.842434	1.10658	1.07181	0.876856	0.995512	1.15807	0	0	0	0	0	0	1.88636	0.131373	0.850688	0	0	0	0.184182	0.182774	1.36878	0	0	0	0.875639	1.27088	0.420018	0	0	0	0.596545	0.992647	0.986842	0	0	0	0.635015	1.09793	0.168452	0
ARVCF	1.73999	1.21958	1.15555	1.22111	0.78358	1.30798	0.604044	0.728218	1.10093	0.674151	0.931607	0.617572	0.786828	1.47001	0.925352	1.0054	0.818859	1.39037	0.900444	1.56959	1.13129	1.08074	1.68614	1.0369	0.761341	0.929114	0.849841	1.78048	1.4443	1.44154	0.825136	1.58951	0.891643	0.855922	0.935266	1.11196	1.37407	3.90635	0.737302	1.0152	1.2276	0.839517	1.04983	0.646449	0.786049	1.24856	1.09736	1.04379	0.978783
AS3MT	0.989051	1.74635	0.753629	1.80274	0.418568	0.447383	0.967726	1.26055	1.01364	0.499975	1.15034	0.932088	1.21647	1.58662	0.977408	0.865713	0.593299	2.05874	1.10066	1.54289	1.25798	0.56534	0.862816	1.19425	1.03986	1.82483	0.747451	2.23613	1.37041	0.652165	1.65588	1.08389	1.00062	0.853207	0.85246	0.942709	0.88133	3.0467	0.609116	0.664083	1.00938	1.3627	0.744382	0.985194	0.996903	0.649671	0.907629	1.63796	0.559811
ASAH1	0.920729	1.43778	0.832251	0.634803	0.702799	0.917096	1.53935	0.805571	0.84095	1.32408	0.615255	0.921622	1.23543	0.583176	0.911259	1.07865	1.59121	0.910588	1.28776	0.961067	0.969483	1.1154	0.620759	0.789479	1.43941	1.06301	0.788294	1.50862	0.986454	0.527844	0.579083	1.32106	1.35476	1.0511	0.649973	1.73699	0.736643	0.674953	0.726997	1.27508	0.958523	0.494743	0.893327	0.828157	0.708703	0.588645	0.62548	1.01159	0.681935
ASAP1	0.72845	0.771543	0.923839	1.26719	1.1075	0.860861	1.33806	1.046	1.31459	0.973994	1.00166	1.08031	0.992939	1.13423	1.12565	0.876497	0.975462	1.14901	1.05514	0.923339	1.04134	1.11597	1.14942	1.12718	1.49396	0.9879	1.38468	0.712662	0.961918	0.903847	0.953568	1.17792	0.983391	1.09064	0.853331	0.969421	1.04427	1.36689	1.05805	0.967289	1.35567	1.2527	1.04156	1.1411	1.365	0.935203	0.966758	0.991977	0.971099
ASAP2	0.628658	0.749813	1.20848	1.06742	0.957066	0.66294	0.967585	0.877664	1.23583	1.09433	0.958708	1.17966	0.843908	1.24451	1.06443	0.927199	1.02355	1.12682	1.09068	0.877779	1.03337	0.947307	0.667778	0.975139	1.30881	1.32652	1.03044	0.601711	0.571047	1.45141	0.968382	2.05533	0.795577	1.29716	1.48049	1.40178	1.43746	0.870811	0.8454	0.994498	0.828403	0.921329	1.0889	0.870199	0.946367	0.711768	0.992122	0.954777	0.992628
ASAP3	0.537924	0.70448	0.957616	0.731487	0.948296	0.838223	0.963467	1.1253	0.985611	1.36851	0.952328	1.09978	1.3685	1.17022	1.14265	0.735153	1.13132	1.13877	1.00452	0.927526	1.14603	0.969081	0.588678	0.792917	1.77529	1.24946	1.15193	0.460562	0.466325	0.974267	1.21231	1.01248	0.944273	1.09495	0.625622	0.807531	0.958506	1.92887	1.20446	1.86154	0.906673	0.88311	0.944512	0.645974	1.47066	0.729588	0.935984	0.942347	0.588466
ASB1	0.172894	0.452209	0.947258	1.08524	1.10879	1.05096	0.677978	1.09645	1.04751	0	0	0	1.24973	0.889784	1.412	0	0	0	1.26956	0.673658	0.997923	0	0	0	0	0	0	0	0	0	1.23519	0.79072	1.10018	1.12805	1.13341	1.22496	0.850225	0.387415	1.09324	0.904456	1.14778	1.00571	0	0	0	0	0	0	1.28184
ASB13	0.15082	0.185591	0.524398	0.712985	1.01708	1.80746	1.85395	1.14581	1.24893	1.05989	0.817135	0.885773	0.609287	0.834733	1.00959	0.6457	0.587891	1.20346	0.978986	0.35116	0.702508	0.62638	0.13857	1.13211	1.27302	2.10959	1.41183	4.0478	1.77771	0.788801	1.21251	2.09882	1.43155	0.978414	0.479451	0.355414	0	0	0	0.559414	0.752792	0.906149	0.826821	0.646741	0.99394	0.659725	0.654832	1.62898	2.25347
ASB3	0	0	0	1.12052	1.20122	1.05963	0	0	0	2.00216	1.0477	1.14118	0	0	0	0	0	0	0.949495	1.67144	1.13618	1.45152	1.64379	0.93971	0	0	0	1.3593	1.47468	1.08588	0	0	0	1.02089	1.22662	1.09304	0	0	0	0.245368	1.1451	1.10578	2.00975	1.4623	1.27634	0	0	0	0
ASB6	1.70175	1.18755	0.966742	1.04365	0.938405	0.901844	1.25518	0.827713	0.903367	1.41472	0.966043	0.721833	1.07255	0.960566	0.819236	1.29855	1.04502	0.905876	0.771257	1.53224	0.56688	1.39961	2.7244	0.967969	0.773277	1.22086	0.954605	1.48811	1.70401	1.00706	0.962939	1.43782	0.80594	1.05098	1.14343	1.38559	1.5686	2.05138	1.42714	1.41814	0.906953	0.942869	1.81741	1.4263	1.02285	1.19387	0.840156	1.57541	0.750717
ASB7	0.758574	1.09085	0.814136	1.13922	1.07301	1.00188	0	0	0	0.844914	0.711989	1.0182	1.05921	1.5064	0.95907	0	0	0	0.928888	1.62816	1.11426	0.656088	1.07053	1.56493	0.359724	1.0786	0.837561	1.08709	1.24035	1.17002	1.20093	0.772668	1.03724	0.974337	0.768383	0.99548	0	0	0	0	0	0	0.872771	1.2361	0.871947	1.23787	0.879838	0.755703	1.02773
ASB9	1.3894	1.30243	1.05511	0.784293	1.01356	1.43311	1.26767	1.11789	0.929735	1.48053	1.37753	1.68732	0.903485	0.765148	0.737822	2.27937	1.97457	0.795378	0	0	0	0.918643	1.43142	1.20247	1.24251	1.19057	1.18563	0.804403	0.450998	1.21785	1.11816	0.959447	1.08977	1.13449	1.35629	2.58169	1.54446	3.71218	0.871379	0.39788	1.25265	0.814164	0	0	0	0	0	0	1.09071
ASCC1	1.0871	0.792712	1.11341	1.24795	0.92374	1.03129	1.16518	1.09078	1.28175	1.25641	1.25467	1.22053	1.0671	1.24491	1.13589	0.804102	1.16336	0.910811	1.01757	1.52058	1.23398	1.11897	0.478676	0.941754	1.2753	0.984565	1.05227	0.5758	0.742369	0.823358	1.11974	1.0566	1.09441	1.01752	1.13948	0.93396	0.660443	1.42647	1.06416	1.20981	1.3218	1.00901	0.71089	1.49171	1.34278	0.980297	1.01583	1.20322	0.945115
ASCC2	2.14052	1.44218	1.12526	1.31744	1.04463	1.00213	1.12431	1.24283	1.24379	0.997498	1.04162	0.897303	0.816866	1.11876	1.08402	1.92486	1.59493	0.78941	0.959364	1.00163	0.8581	1.02265	2.7928	0.965123	0.894645	1.00948	0.902899	1.35153	1.80902	1.0131	1.06965	1.85876	1.00433	0.977407	1.13943	1.47483	1.23318	1.86803	1.08119	1.38013	1.0605	0.940214	1.53201	1.41332	1.20253	0.874985	0.948819	1.03658	0.94225
ASCC3	1.23006	1.1868	1.02584	1.33831	0.996347	0.945642	0.93136	1.28653	1.1315	0.991756	0.94617	0.959629	0.854242	1.03447	1.09001	0.746131	0.940898	0.844467	1.02939	1.10167	0.930093	1.09213	0.846554	0.956072	0.928837	0.661531	1.03699	0.511699	0.7557	0.915264	1.19974	0.936485	1.02114	1.11567	1.24071	1.08622	1.09322	0.80829	1.08241	1.34791	1.12889	0.986159	0.998634	1.42314	1.15066	0.812928	1.05999	0.855715	1.11795
ASF1A	1.42262	1.31739	1.16128	1.38749	0.970404	0.755559	1.16122	1.09727	1.08103	0.816649	0.718744	0.751663	0.608929	0.840043	0.919743	1.59064	2.17886	1.11577	0.827834	1.76325	0.884437	0.768563	0.322759	0.541547	0.736272	0.902629	1.03562	1.82167	2.00127	1.55522	1.56522	1.53907	0.67442	1.0518	2.01407	1.45747	0.524579	1.19634	1.34934	0.989383	0.948164	0.935788	1.11049	0.926429	0.826465	1.29387	1.02918	1.04304	0.858677
ASF1B	2.30234	1.43296	1.41657	1.62118	1.64051	0.949211	0.774963	1.13129	0.646242	0	0	0	0.277271	0.686002	0.966392	1.63663	2.06429	1.52612	0.884043	3.12619	1.16078	0.832653	1.29021	0.502756	0.812	2.16702	1.19066	1.41985	1.53479	1.46558	1.57011	2.59362	0.829531	1.05811	1.39056	1.61225	0.900224	3.26938	1.0096	1.31346	1.03537	1.51359	1.62347	1.68037	0.643926	1.15358	0.869053	2.65845	0.644825
ASGR2	0	0	0	0.720094	1.5881	0.932427	1.23342	0.880905	1.02418	1.36564	1.37871	1.58307	1.56502	0.655663	0.899207	1.98834	1.49308	1.08732	0	0	0	0	0	0	2.24404	1.12775	1.27442	5.2911	2.59193	1.03883	0	0	0	0	0	0	0	0	0	0	0	0	0.117276	0.699531	0.499911	0	0	0	0.896119
ASH1L	3.13942	0.441873	0.680247	0.630029	1.27613	1.09659	1.19113	0.967698	1.27792	2.30075	1.0129	0.991972	0.665698	0.385757	0.740004	0.0328808	0.174533	0.57942	1.37875	0.118975	0.876688	1.64018	0.612694	0.76118	2.01577	1.2921	1.45568	0.236623	0.44105	1.04382	1.16582	0.292095	0.652942	0.305054	0.481897	0.486377	0.774209	0.668886	1.5075	0.474546	1.18218	0.905183	0.376893	0.431905	0.487637	1.22962	0.867161	0.781488	1.39094
ASH2L	0.943116	0.993908	1.29021	1.21724	0.92947	0.82606	1.07165	0.905459	0.988719	1.00404	0.911525	0.858425	1.13015	1.25886	0.951242	0.813044	1.15277	1.07165	1.02496	1.02547	0.969235	1.08569	0.855873	0.894167	0.737389	1.0334	0.962695	1.19658	1.86318	1.01251	1.16221	1.16016	0.857421	1.1055	1.13949	0.960754	0.954471	2.35204	1.25633	1.17589	0.891261	1.16087	1.20287	1.00153	1.21473	1.06014	1.16532	1.21593	0.962895
ASL	0.908655	1.27432	0.995053	0.800163	0.948206	0.946941	1.10435	1.0208	0.932233	1.57365	0.901814	1.2861	1.21946	0.531224	0.951194	1.222	1.64493	0.945919	1.30253	1.13047	1.06542	1.41481	0.816843	0.865414	1.00092	0.598713	0.734524	0.769076	0.860859	0.805189	0.76166	1.19667	0.902301	0.802844	0.934511	1.08759	1.20998	1.02936	0.854067	1.16554	0.68412	0.75081	1.01295	1.18465	0.897241	0.949937	1.07181	0.71894	1.71208
ASMTL	0.585845	0.675341	1.03767	0.885946	0.918835	1.52484	0.835381	0.844204	1.23821	1.02436	0.95805	1.39323	1.342	1.23505	1.07247	1.28146	0.899766	1.52097	1.34605	1.27248	1.07722	0.992415	0.933319	0.981867	0.886759	0.993379	0.79316	0.913256	0.893486	0.511296	0.635456	1.24859	1.31585	1.02805	0.653584	0.864365	0.93068	0.587195	0.780692	1.16328	0.567936	0.80251	0.716966	0.586003	0.988675	0.94399	0.963873	0.741079	1.52424
ASNA1	2.07763	1.4666	1.16913	1.08271	0.943181	0.894279	1.18132	1.1175	1.01963	0.892644	0.847261	0.857746	1.25287	0.621169	0.644927	1.78355	2.49625	1.04913	0.829462	1.51038	0.797772	1.0824	1.94768	0.979113	0.709781	1.18122	0.794785	2.37092	2.414	0.840026	0.971047	2.01033	1.0587	1.12057	0.866277	2.21017	1.13041	2.98836	0.933732	1.03763	1.00336	0.92922	1.50534	0.958563	1.00568	1.06278	1.01163	1.45358	1.15074
ASNS	1.57607	0.861612	1.14405	2.72602	1.08109	0.702541	0.918089	0.805179	1.92194	1.69039	0.891316	0.692707	0.590167	1.49532	0.903031	1.06067	1.49924	0.722143	0.577407	1.97715	0.738855	3.46909	1.82664	0.691369	0.53327	0.723535	0.751433	0.874617	1.41523	1.21513	2.23643	2.46652	0.568435	0.569379	1.61562	1.46112	0.785732	1.84699	0.946509	1.10927	1.04929	1.60155	1.33706	1.50683	0.603163	1.8542	1.00186	0.888011	0.713139
ASNSD1	0	0	0	1.13911	1.05669	1.1186	1.49269	0.836233	1.19497	0.81774	0.801234	0.975202	1.10868	1.159	1.01207	2.13633	1.79319	0.851184	0	0	0	0	0	0	0.807543	1.04674	0.947528	3.03126	2.14707	1.1117	0.983351	1.04686	0.971317	1.08537	1.46651	1.08499	0	0	0	1.73352	0.764043	1.18882	2.32249	1.43404	0.856349	1.31583	1.0666	0.751518	0
ASPA	0	0	0	0.906949	0.831145	0.801766	3.96883	0.860943	0.997834	1.69353	1.385	1.32002	0.965988	0.796426	1.04735	1.98701	2.20819	0.894542	0.972136	0.728244	1.90773	1.16793	2.6155	1.28181	3.48041	0.963498	2.06842	2.56417	1.57454	0.867142	0.965949	1.0236	1.35064	0.986239	1.79521	1.51652	0.95167	0.97812	0.897808	0	0	0	1.4843	0.673979	1.33056	0.989864	1.10257	2.78175	0.827546
ASPH	1.50498	0.870692	0.991485	0.900312	0.577036	1.85144	1.43886	0.98337	1.02454	0.925145	1.46449	0.80341	1.53057	1.27267	0.81616	0.980483	1.1448	0.603557	0.829617	0.887885	1.1836	0.77071	1.39335	1.62872	1.77284	0.670922	1.03215	0.687116	0.792289	1.51645	0.846322	0.877646	1.14471	0.609254	0.984338	0.962354	0.819375	1.79353	0.850214	0.977607	1.79842	1.10599	1.12956	1.44829	1.22652	1.64009	0.878704	1.18168	0.807724
ASPM	4.58842	2.62525	1.00127	1.20615	0.925058	0.893746	1.36825	0.665498	0.911432	2.18133	2.09626	1.65036	1.67836	1.8424	2.54454	1.00868	0.882921	0.946919	1.30246	0.985233	1.33661	1.17499	2.47884	0.91306	1.94539	1.05137	1.7681	1.97975	1.19376	1.3406	1.10538	2.52447	0.404852	1.03055	1.54525	1.63792	1.67692	1.94019	0.945552	1.12654	0.947352	1.3262	1.89516	0.89886	1.46224	0.739623	1.60588	1.92136	1.18569
ASPN	0.720563	1.40703	0.948836	1.04419	0.586109	0.859857	1.3879	0.649897	1.19173	1.47972	0.797861	2.46767	4.2444	0.577613	0.866514	3.23035	1.32933	1.96828	1.09445	0.658322	3.53962	0.89003	1.31282	1.15789	1.91659	1.76085	1.68883	3.86146	2.00746	0.540429	0.526986	1.62427	2.06024	0.847246	0.603624	2.92363	0.745073	1.28812	0.88892	0.774437	0.599482	0.566228	1.50054	0.559624	2.53886	0.557399	0.888641	5.46938	0.576186
ASPRV1	1.78397	0.238137	2.41322	0.928666	0.467022	0.597898	0	0	0	0	0	0	1.09515	2.79264	0.931458	0	0	0	0	0	0	0	0	0	1.02679	0.549359	1.06029	0	0	0	0	0	0	0.459368	0.76345	2.03283	1.28337	0.859577	2.86914	0	0	0	0	0	0	0	0	0	0
ASPSCR1	0.971146	1.0888	1.0851	0.826461	1.23053	0.862432	1.11287	1.10595	0.975838	1.18875	0.885017	1.01672	0.921494	0.681641	0.901335	1.0315	0.914147	1.4066	0.957846	1.14801	0.851154	0.761985	0.774322	0.938319	0.957275	1.41734	0.96431	1.15399	1.11664	1.01774	1.17728	1.2747	1.10142	1.55995	0.829644	0.710362	0.965934	0.918398	0.863788	1.03198	0.88904	1.14714	0.845005	0.899288	0.941759	1.02395	1.20744	1.00018	1.14412
ASRGL1	1.23393	1.01598	0.614716	1.27873	0.7301	2.64214	1.18952	0.601346	0.590144	1.17459	0.988956	0.656999	0.884077	0.539109	0.817322	2.37008	7.78329	0.918518	0.716257	1.44125	1.17131	0.660789	0.68924	0.462738	1.2291	0.927149	0.923679	1.81338	1.38144	2.06786	0.851921	3.20344	0.549848	0.480596	1.09068	1.81398	0.472216	0.498682	0.613498	0.593541	0.630304	0.665656	0.891738	0.723128	1.20076	4.74477	0.588619	1.22644	0.528536
ASS1	1.67356	0.827243	0.587984	1.08891	0.898245	0.737954	1.51235	1.23462	0.677029	0.787296	0.819389	0.554273	0.489261	0.553087	0.449931	0.733824	1.56402	0.360961	0.451827	0.309828	1.03274	1.0009	1.19942	1.86741	1.88928	0.481201	1.11513	0.756624	0.719442	1.77304	1.68658	1.55261	0.522152	2.26623	0.649228	0.843383	0.478635	1.20194	1.17925	1.45464	0.749071	1.16425	1.07114	2.26364	1.05178	1.19399	0.492294	3.87099	0.36661
ASTE1	3.36315	1.87622	1.29759	0	0	0	0	0	0	0	0	0	1.54824	1.22517	0.993679	0	0	0	0	0	0	1.84272	1.74539	0.947663	0	0	0	0	0	0	1.06527	2.19656	0.879141	1.06401	1.00421	2.32594	1.27219	2.42211	0.991512	1.01344	1.52522	1.53437	1.6743	1.45949	1.29808	1.09683	1.07535	1.6552	0
ASXL1	1.54443	1.27475	0.87819	0	0	0	0	0	0	0	0	0	0.804756	0.977141	0.885091	2.2129	1.70915	1.03473	0	0	0	0	0	0	0	0	0	0	0	0	0	0	0	0	0	0	0	0	0	0	0	0	0	0	0	0	0	0	0
ASXL2	0.911253	0.885449	0.928153	0.785749	0.834934	0.874047	0.81203	1.08719	1.01719	0.982558	0.872618	0.902698	1.12783	1.07294	0.914111	0.419302	0.489152	1.32337	1.12547	0.962188	0.753328	0	0	0	0.919143	1.68887	1.07643	1.66156	2.03405	1.28699	1.05656	0.992256	0.888127	1.03886	1.10701	0.687447	1.47874	0.677285	0.926902	0.780259	0.91957	1.00002	1.92109	1.16081	1.01688	1.03826	1.03509	0.882975	1.0112
ATAD1	1.23517	0.988844	0.812408	0.630343	1.01869	1.11849	0.804362	1.1266	0.856368	0.651746	0.831169	0.74141	0.951407	2.5783	0.968288	0.806853	0.886934	0.821399	0.961425	0.696751	0.820951	0.849072	0.553626	1.24931	0.698596	0.78947	0.776823	1.02267	0.938677	0.954175	1.03198	0.64223	1.12715	0.652937	1.06106	0.917392	0.940198	0.872603	1.14461	1.57856	1.07127	0.502272	1.024	1.12207	0.807511	1.91184	0.916142	0.916229	0.903791
ATAD2	1.47907	1.05795	1.31564	1.30271	1.69902	0.746402	0.744402	0.743843	1.00157	0.990275	0.840369	0.581874	0.571398	0.806464	1.04888	0.960777	0.883442	2.21492	0.936689	2.66787	0.911536	1.02824	1.30489	0.743324	0.484975	0.757943	0.659399	1.09785	1.78076	0.999318	1.17665	1.54688	0.787539	1.59921	1.50919	1.10258	1.19928	2.07747	1.16743	0.854452	0.869518	1.78799	1.21416	0.97452	1.5073	1.21726	0.648601	0.855741	0.619115
ATAD2B	2.59221	1.55993	1.01555	1.10428	1.01757	0.80644	0.845088	0.883281	1.01957	1.19701	1.18204	0.937216	0.884509	1.42214	1.18738	1.38207	1.4774	1.00608	0.978368	2.2647	1.01213	1.07521	0.893806	0.723067	0.578102	0.814747	0.993118	0.946684	0.99581	1.12125	1.02478	2.06777	0.823995	1.64881	1.45205	1.26872	0.821864	2.98926	1.24012	1.17292	0.989362	1.52193	0.855398	1.57458	0.797671	0.531667	0.81827	0.996543	0.846946
ATAD3A	1.11348	0.94605	1.11978	0.900707	1.44327	1.12466	0.854779	1.1152	1.05415	1.35726	1.29412	0.802674	0.760836	1.56551	1.03817	0.707455	1.24576	0.78082	0.569621	0.666682	0.683549	0.813004	3.29873	1.22488	0.932569	1.38923	1.06544	1.62128	0.787064	1.30001	0.969847	0.915172	0.98647	1.11646	0.574558	1.03876	1.34744	1.45412	1.15706	0.996694	1.13979	0.640144	1.21593	0.984068	0.684716	2.57606	1.56337	1.75368	0.680605
ATAD3B	2.24888	1.78412	0.974745	1.68257	0.970743	1.04794	0	0	0	1.22293	2.09743	1.1598	1.02852	0.824242	1.33536	1.7935	2.84813	1.33157	0	0	0	0.754634	7.01072	0.916897	0	0	0	1.91049	1.91717	1.51876	0.340067	0.918363	0.502811	0.686946	1.06586	0.828387	1.14431	0.181155	0.906445	0	0	0	0.675143	1.11849	0.804876	1.23079	1.00754	2.80041	0
ATAT1	0.594405	0.768448	0.884953	1.11188	0.908504	0.922079	0.85595	0.886413	1.51261	0.860991	1.05357	0.774162	0.888088	1.50569	1.04294	0.238557	0.386318	0.602083	0.687028	0.401339	1.21743	0.745008	0.274134	0.750585	1.01089	0.328011	0.910569	0.26773	0.350844	0.741612	1.05085	0.338411	1.13351	1.20392	1.7793	1.15181	0.650153	1.93403	0.922258	0.969039	0.735668	1.33223	0.640486	0.689211	0.903326	1.40838	0.886797	0.496488	0.874183
ATE1	0.68125	0.860098	1.1123	1.02741	0.877111	1.08344	0.912389	0.791853	5.70621	1.02339	0.892035	1.08834	1.01505	0.690701	0.9764	0.776158	0.649224	1.10657	1.12228	1.05757	1.14716	0.853758	0.817323	1.19378	1.41709	1.19213	1.16058	0.962195	0.988176	1.01488	0.926766	1.42363	1.0491	0.74956	0.831906	0.996376	1.22646	0.665087	0.951733	0.713556	0.816075	0.74578	0.985237	0.889599	1.06141	1.32051	0.892207	0.956759	1.50343
ATF1	0.340517	0.358524	0.769821	0.864107	1.04463	1.6565	0.902478	1.17366	0.677273	0.960801	0.700411	0.912776	0.695063	1.06185	1.13691	0.32158	0.159755	1.36994	0.955827	1.44538	1.21761	0.800292	0.87695	1.2886	0.939224	1.7047	1.20951	3.11875	0.503077	0.90113	1.35685	2.39501	0.926252	1.04786	0.615559	0.403257	0.730807	0.308518	1.08324	1.00115	0.901222	1.32984	0.174575	1.02464	0.858938	0.804013	0.905433	0.442122	0.77748
ATF2	1.29775	0.903746	1.08301	0.961008	1.08794	1.05339	1.49316	0.839182	1.08219	0.806431	1.41291	1.16	1.25552	0.853552	1.09657	1.13968	1.34128	1.55771	0.914835	0.74936	1.07296	1.031	0.948275	0.999226	0.632228	1.07674	0.838667	2.97775	3.66863	0.932151	1.07513	0.493496	0.959947	0.888346	1.23746	1.35664	1.22047	2.76665	0.922585	1.1761	1.08026	1.11748	2.01054	1.08756	0.932707	1.25924	0.856908	1.67774	1.06493
ATF3	2.62676	2.09149	0.829554	0	0	0	0.366577	0.850323	0.895099	0	0	0	0	0	0	0	0	0	1.0022	1.58519	0.821874	0	0	0	0	0	0	0	0	0	0	0	0	1.17942	1.4832	0.363353	0.96432	3.54383	1.0791	0.981791	0.895491	1.38479	2.30147	1.67447	1.30989	0	0	0	0
ATF6B	1.99027	2.42402	1.97014	0.950915	0.648573	1.05274	0	0	0	0	0	0	1.01696	1.45254	1.08922	1.94489	1.74861	0.850294	0	0	0	0	0	0	0	0	0	0	0	0	1.04852	0.522356	0.766411	0	0	0	0	0	0	0	0	0	0	0	0	0.793375	0.955289	1.51551	0.776659
ATF7	0.546437	0.658816	0.865095	1.12135	0.842738	1.0865	1.57189	0.987141	1.20592	1.33118	1.2822	1.19063	1.25436	0.813328	0.951542	1.29808	1.13053	1.22776	0.948913	1.35121	0.957191	1.0335	1.9499	1.08015	0.884101	1.01807	0.997786	0.161426	0.11868	0.831016	1.22854	2.31263	1.08812	1.09778	0.99458	0.916053	1.1879	0.6258	1.10017	1.05833	0.967627	0.89139	0.956854	1.19923	1.27474	0.955924	1.07513	1.13348	1.07902
ATF7IP	1.69065	1.41919	1.25088	1.01903	0.845337	0.792085	1.07994	0.933341	1.03851	0.977399	1.23391	1.00437	1.09403	1.44903	0.928904	1.07466	0.942941	1.2553	0.811955	1.20852	0.912902	1.11875	2.36661	1.05963	0.713053	1.14692	0.922243	1.32748	1.70434	0.805368	1.20467	2.02712	0.825515	0.972312	1.82821	1.20747	1.02632	1.3921	1.33875	1.10346	1.04651	0.983284	1.48477	1.09944	0.995283	0.958096	1.04871	1.08866	0.995575
ATG101	2.25532	1.51772	1.09826	1.14085	0.878559	0.844932	1.37587	1.1759	1.26392	1.11708	1.04809	0.962034	1.08541	1.03134	0.92445	2.48817	1.76678	1.25676	0.750232	1.34246	0.897038	1.16701	1.77262	1.01223	0.990798	0.959452	0.904963	1.8602	2.44271	1.09216	0.977587	1.58675	0.926123	1.03239	0.895833	2.46201	0.779666	2.5835	1.01496	1.22029	0.967147	1.26775	2.11364	1.07942	0.904116	0.957617	1.12717	1.46738	0.958198
ATG12	0.815877	0.970053	0.944128	1.17062	0.665959	0.669047	1.36116	1.27864	1.30632	1.51412	1.21819	1.50805	1.36828	0.988639	1.09341	0.544464	1.59541	0.450733	0.876047	0.768873	1.12825	1.1198	1.99537	1.27135	0.618835	0.78193	0.971923	2.75438	0.579131	0.805705	1.09233	0.700723	1.12482	0.903923	0.819083	0.931086	0.450561	0.218707	1.08903	1.33282	0.731217	0.666876	2.68948	1.45554	1.02776	0.910262	1.07929	1.56081	0.674897
ATG13	0.365208	0.578871	0.810017	1.16053	1.04836	0.881546	1.13542	1.05651	1.13034	0.998527	1.30527	1.12055	0.987465	0.893082	0.965634	0.905756	0.68757	1.37752	0.907464	0.221084	1.16133	1.08779	1.50278	1.02011	1.31912	0.970645	1.18917	1.67654	1.69259	1.01367	1.00832	0.558198	1.03894	1.14681	1.03202	0.605187	1.26496	0.400965	1.0589	1.05827	0.933613	1.01271	2.2178	1.01468	0.983937	0.889224	1.17777	0.791867	1.21439
ATG14	0.292634	0.544889	0.81475	0.987519	1.06078	1.31913	1.42783	1.39643	1.04979	0.920364	0.902268	1.12457	0.969183	1.02422	0.930196	0.483386	1.08244	0.931416	1.04468	0.799218	0.864211	0.989549	0.562039	1.05902	0	0	0	0.474346	0.290721	1.17018	0.989516	0.477351	1.33924	1.6559	0.853259	0.885663	0.842655	0.721816	1.05214	0.730973	1.39542	1.0082	0.664923	1.14641	1.17866	1.23843	0.884724	1.59106	1.21141
ATG16L1	0.554895	1.09102	1.13709	0.815969	1.18544	1.38234	0.926183	1.29458	0.872545	0.943199	0.827877	1.0753	0.949108	0.77539	0.959133	0.781039	0.799873	0.658136	1.17776	0.883112	1.05733	1.12873	0.510357	0.941875	1.04943	1.53738	1.02044	0.360704	0.38522	0.84326	0.948663	0.638781	1.04671	0.97353	0.851233	0.898587	1.01252	0.872047	1.14731	1.19889	1.12788	0.749956	0.77197	1.1261	1.12727	0.771872	1.2723	0.824577	1.04173
ATG2A	0.723585	0.936192	1.22458	1.05689	0.953123	0.878518	0.855439	1.05574	0.792288	0.895673	0.871987	0.854	0.921209	0.790799	1.04555	0.996484	0.64244	0.766789	0.902938	1.0303	0.99851	0.979898	0.432931	0.861395	1.12374	1.46543	1.07651	0.945592	1.17917	1.1133	0.868967	1.50424	1.18429	1.18916	0.927478	1.32212	1.03123	1.20008	0.935361	0.812779	0.753778	0.964454	0.662627	0.818521	0.978221	0.888597	1.25056	0.911351	0.933561
ATG2B	1.44925	1.27341	1.02979	0.877371	1.03461	1.13579	1.14669	1.09693	1.10101	0.905997	0.88157	1.14361	1.13764	1.15634	0.977306	1.36238	0.996567	1.01959	1.16838	1.12415	1.1213	1.04131	1.79614	1.09382	1.04186	0.790212	1.10576	1.66572	1.63801	0.910359	0.938804	1.60747	1.08339	1.14068	0.828465	1.20972	0.860256	0.801539	0.906521	1.37628	1.03169	0.870521	1.02486	0.864585	1.12867	1.1047	1.09949	1.52029	1.04304
ATG3	2.11415	1.20866	1.13717	1.1107	1.31436	1.10949	1.276	1.19569	1.13824	1.07018	1.00043	1.07405	1.05588	1.21715	1.0338	0.88484	2.14541	1.05134	0.927853	1.00499	0.838399	1.06975	1.14431	0.953408	0.896855	0.949348	0.989687	1.13952	1.24409	0.963783	1.0547	1.75416	0.923458	1.11542	0.876076	1.16088	1.17388	1.75787	1.14391	1.04387	1.23398	1.26863	1.57675	1.02701	0.910946	1.1949	0.878645	1.25672	0.954142
ATG4A	2.01819	1.54945	1.26083	0.66632	0.686715	0.757749	1.08438	0.723666	0.789571	1.46081	1.01032	1.15656	1.1511	0.782351	0.978948	2.40569	1.7932	0.885534	0.844252	1.2979	1.29798	1.31221	1.72418	0.991351	0.88318	0.66286	0.966962	2.0318	1.98554	1.1418	1.09076	2.33207	1.03678	0.920832	1.03348	2.26521	1.03182	1.62411	0.957756	2.19713	0.907716	1.2121	2.03867	0.764194	1.16606	1.29889	1.20994	2.14673	0.74505
ATG4B	2.44807	1.28952	1.01843	1.86062	1.16734	0.780615	1.14154	1.16134	1.03326	0.916245	1.02534	1.07976	1.01945	1.46313	1.15668	1.93633	2.00752	0.794146	0.885297	1.21239	0.963384	1.13404	2.96814	1.06276	0.903788	0.813083	1.06355	1.5169	2.16872	1.01736	1.03747	2.40035	0.851839	1.06263	1.12079	1.931	0.830527	4.44134	1.21054	1.30514	0.997701	1.03983	1.75232	0.967371	0.857122	0.708229	1.11477	1.80542	0.911052
ATG4C	0	0	0	1.1554	1.08528	0.963451	1.65397	1.07566	1.2108	1.26447	1.05374	1.14842	1.1547	0.827284	0.924883	2.33901	0.241256	0.907878	0.963831	1.46369	1.11888	0.943223	1.04264	0.809766	1.97537	1.15917	1.1319	2.48093	2.29723	1.05339	1.04499	2.38236	0.940762	0.912612	0.970304	1.17392	1.62132	2.28011	0.904302	1.55743	1.10574	1.12748	1.93702	1.06396	1.27335	0.968727	1.08978	1.00171	1.05706
ATG5	0.617693	0.939969	1.13782	0.99165	0.983233	1.194	1.04899	1.48619	0.969262	0.890445	0.871673	0.98032	0.904241	0.895101	0.975658	1.44416	1.11534	0.656153	1.06848	1.49814	0.990981	1.15996	0.964357	0.838783	1.07626	0.94815	1.27501	0.512813	0.664407	0.908309	1.05047	1.17328	1.00487	1.00107	1.08617	1.06993	1.16716	1.35012	1.1084	1.21448	0.993695	0.88286	0.953032	1.05256	1.12097	0.98804	1.20907	1.08821	1.00389
ATG7	1.8739	1.46221	1.15444	1.01007	1.13699	1.29788	1.43705	1.18473	1.23796	1.14949	0.799585	1.08768	1.13882	1.01074	1.04073	1.79281	1.59263	1.15803	1.02244	1.30309	1.06219	1.06621	1.8422	1.08351	1.42056	1.01193	1.10662	1.39008	1.97282	0.726403	0.843563	2.05999	0.876711	1.05572	0.680316	1.92254	0.945746	1.83554	1.02074	1.29812	1.28003	1.07285	1.64378	0.945601	1.123	0.866037	0.876098	1.70754	1.19676
ATG9A	2.73039	0.937186	1.09514	1.45193	1.32366	0.984452	0.621891	1.20458	0.955037	0.586614	0.682781	0.674	0.763312	1.05687	0.739014	0.786199	0.945034	0.764667	0.938839	0.937595	0.627254	0.80586	0.563025	0.631407	0.716784	0.681518	0.654337	0.656197	0.518952	2.2334	0.604747	0.514005	1.02278	1.10132	1.24154	0.673194	0.735629	0.906246	1.04766	0.707099	0.992516	0.878515	0.530449	1.24264	1.03827	1.38925	1.26796	0.679582	0.774285
ATIC	1.11137	1.60834	1.11778	0.744084	1.27787	1.16563	1.04679	0.985807	0.853468	0.88322	0.827235	0.867118	1.17758	0.535949	0.995162	1.06363	1.07392	1.48662	0.938011	1.17188	1.09974	0.844695	1.36753	0.993634	0.750462	0.838022	0.895005	1.74216	1.60198	1.8335	0.710499	1.49092	1.14375	1.3192	0.795455	1.16219	0.77079	1.39636	0.865848	1.14802	1.04932	0.818221	1.39467	0.8761	1.04514	1.1279	1.05832	1.07509	1.3291
ATL1	0.373059	0.471816	1.13105	1.28153	0.927263	0.802977	0.93761	0.849055	1.34727	0.599327	0.629897	0.781759	1.13863	2.03493	0.915272	0.652003	0.897314	0.695309	1.19973	0.573018	1.35003	0.73763	0.707792	1.16799	1.32278	0.728834	0.840301	0.713547	0.905925	1.19034	0.968297	0.39641	1.01278	0.815437	1.9624	1.40608	0.63577	1.47501	0.885115	0.890395	1.30349	1.0552	0.837637	0.82628	1.12641	0.827123	0.932807	1.11447	0.97096
ATL2	0.666311	0.536214	0.640116	1.70382	0.797867	1.10611	0.603648	0.994558	0.876811	0.691174	0.920887	0.689548	0.802958	1.74326	0.918638	0.300316	0.338074	0.543398	0.734392	0.584898	0.962328	1.01902	0.697846	0.737118	0.78498	0.748355	0.970507	0.367584	0.284173	1.75824	0.852391	0.456908	1.10704	0.807413	2.6102	1.03018	0.944127	0.624474	1.46464	0.881491	1.19841	1.39688	0.401089	1.84427	0.805298	1.14853	0.871665	0.916572	1.24238
ATL3	0.974654	1.08107	0.863641	0.953509	0.746942	1.50696	1.20956	1.19705	1.17482	0.719074	0.676537	0.726391	0.901672	1.1231	0.985607	0.810691	1.12138	0.730032	0.83522	0.566639	0.783893	1.2777	0.746841	0.807207	0.962645	0.634006	0.73835	0.624472	0.620577	1.20311	0.566252	1.096	1.26905	1.11227	1.05852	0.891653	0.687898	0.976133	0.967036	1.09709	1.21595	0.876746	0.889815	1.23868	0.954956	0.725244	0.968736	0.772062	1.24022
ATM	1.41385	0.917333	0.807229	1.16305	1.07898	1.0485	1.17437	1.12871	1.15602	0.898319	0.963985	0.855618	1.23594	0.912438	1.10541	0.896799	0.991685	0.754008	1.09114	0.845241	1.0343	1.03116	1.03766	1.03014	1.13764	0.671718	1.27048	0.877949	0.911576	1.06363	0.898832	1.4507	0.957052	1.06183	0.922604	1.12357	0.807704	2.12799	1.1182	1.50311	1.10982	1.07926	0.978893	1.20153	1.30239	1.26817	0.914616	1.05051	1.6597
ATN1	0.594907	0.0923003	1.33917	1.12489	0.850827	0.878115	0.758985	1.23159	0.740641	1.34742	1.19593	1.33306	0.862401	1.27208	0.989697	0.48289	0.634152	1.45691	0.809574	1.42469	0.561108	0.7786	0.235907	0.901698	0.910083	1.33085	0.874198	1.10637	0.978712	0.994704	1.40463	0.736592	1.0732	0.940734	1.47979	0.701714	1.18338	0.486097	1.23268	0.762255	1.02749	1.06092	0.300683	1.20202	0.966514	0.815758	1.21559	0.616719	0.995678
ATOX1	1.67338	1.09421	1.17081	0.647701	1.24059	0.919712	1.58623	1.69809	0.868984	1.31652	0.862239	0.915975	1.0938	0.46674	0.734226	1.70219	1.54247	1.22605	0.848952	1.14511	1.03431	1.26148	1.68652	1.07493	0.802317	1.19115	0.825095	2.19231	1.62333	0.585572	0.667445	2.21386	0.909783	1.00331	0.598666	2.03463	2.06202	1.56115	0.86928	1.84712	0.881714	0.75568	1.67407	0.641543	1.06962	0.824313	1.0602	1.20067	1.51527
ATP11A	0	0	0	1.44842	0.96459	0.944382	0	0	0	0	0	0	1.24876	1.28231	0.862251	0	0	0	0	0	0	0.693721	1.87613	1.63115	0	0	0	0.978242	0.857983	1.99748	1.15276	2.45955	0.781618	0.707054	1.03959	0.316334	0	0	0	0.94806	1.63101	1.20537	0.28188	1.768	0.749405	1.88795	0.872815	0.495327	0
ATP11B	3.1289	3.58437	1.03135	1.58116	1.0547	0.645731	0.393247	1.78015	0.815554	0.903336	0.253895	1.17656	0.904191	1.54265	0.778723	0	0	0	0	0	0	1.86271	2.07903	1.71121	0	0	0	0.882105	0.744318	2.25432	0	0	0	0.689347	1.1466	2.27597	0	2.79549	0	1.12561	1.29763	1.08338	0.46091	1.93204	1.14954	2.68093	1.01886	0.713614	1.29108
ATP11C	0	0	0	1.10816	1.03014	0.979085	1.04858	1.13702	1.53683	1.10409	1.22116	1.12623	0.908888	1.46655	0.90656	0	0	0	0.922912	0.498924	1.15211	1.22815	0.450081	1.02285	1.75569	0.53618	1.23251	0.950319	1.20722	1.17295	0	0	0	0.800269	1.79208	1.33383	0	0	0	1.00441	1.50471	1.02973	0.762885	2.46987	1.22197	1.1649	1.1002	0.442387	0.92958
ATP13A1	0.873083	0.705059	0.550746	0.957307	0.772334	1.26533	0.932771	0.870911	1.28494	0.693911	1.0343	0.711713	0.773676	1.43293	1.02534	0.792839	1.08237	0.598208	0.876559	0.933511	0.879593	1.18112	1.03992	0.97554	0.740032	0.733959	0.717113	0.777311	0.667902	1.36025	0.9074	0.953673	0.947012	0.974549	1.07024	0.988746	0.775836	1.34581	0.893297	1.10052	1.29617	0.785264	0.778797	1.64745	0.833726	1.24899	0.856418	0.87499	1.33533
ATP13A2	2.83665	1.97322	1.03399	1.05765	0.945508	0.937307	0.533396	2.16721	1.49028	0	0	0	1.15121	1.21759	0.812492	0	0	0	0	0	0	0	0	0	2.16532	2.00183	3.75725	1.99251	1.69221	1.08831	1.02308	1.48499	0.763438	0	0	0	0	0	0	0	0	0	1.60651	1.14803	0.95256	0	0	0	1.27232
ATP13A3	1.29522	0.99669	0.772537	1.09548	0.806399	0.95563	1.03003	0.684281	0.980882	1.23669	1.10853	1.04775	0.844468	1.35343	0.85557	3.08204	1.97086	1.06364	1.17626	1.35352	1.18627	1.18011	2.7779	1.27961	0.859112	1.73494	1.2875	1.07283	1.13455	1.50853	1.03157	2.27552	0.870454	1.05435	0.890171	1.3279	1.15211	2.64292	1.04844	1.1407	0.900857	1.08746	0.877711	1.52963	0.929183	2.35375	0.939844	1.08148	0.796225
ATP13A4	0	0	0	1.39304	0.949485	0.527059	0	0	0	0	0	0	0	0	0	2.55694	2.63266	0.631968	0.94749	0.859795	1.46623	1.42432	0.764164	0.380736	0	0	0	0	0	0	0	0	0	0	0	0	0	0	0	1.5146	1.18757	1.2081	0.630924	0.592692	0.932124	0	0	0	0
ATP1A1	0.463224	0.602266	0.51063	1.2248	0.583173	1.30606	0.632503	0.832097	1.07275	0.714535	0.768836	0.61778	0.789667	2.61764	0.890093	0.403652	0.493776	0.52865	0.736739	0.57482	0.869082	0.786977	0.470707	1.11166	0.540259	0.414039	0.714965	0.576218	0.501542	2.65684	0.913543	0.380778	0.69865	0.583208	1.02794	0.630197	0.795012	0.355482	0.831882	0.735807	1.07357	0.96663	0.402178	1.31659	0.970109	4.84904	0.787702	0.640662	1.00132
ATP1B1	0.51224	0.576204	0.533976	1.2145	0.482725	1.69779	0.62492	0.443427	1.07986	0.667625	0.838632	0.561207	1.02215	1.77256	0.746133	0.596376	0.789481	0.504373	0.576672	0.666832	0.981471	0.8281	0.605297	1.58831	0.34146	0.508649	0.530594	0.678063	0.583462	3.22517	0.967653	0.479744	0.735478	0.453763	1.06871	0.68708	1.18836	0.447854	0.69103	1.13741	1.03935	0.756748	0.527483	1.28422	0.82655	7.55374	0.749193	0.639406	1.00089
ATP1B3	0.564612	0.495873	0.533553	1.12236	0.816434	0.822427	0.993022	1.27646	1.24045	0.672512	0.667356	0.68975	0.876014	2.81537	0.999571	1.28372	0.920803	0.712164	0.929584	0.512178	0.930817	0.92394	1.11991	0.915797	0.827728	0.707434	1.0396	0.931056	0.781689	2.15815	1.01529	1.02633	0.603306	0.808343	0.692365	1.04581	0.898793	0.817171	1.07519	1.02002	0.902434	1.42524	0.901585	1.10133	0.838696	2.3862	0.790877	1.08921	0.729077
ATP23	0	0	0	0.962168	0.960703	0.836825	0	0	0	1.77564	1.77575	1.54036	0	0	0	2.05306	1.56931	1.13949	0	0	0	0	0	0	0	0	0	0	0	0	0	0	0	0.834422	0.756027	3.19916	0	0	0	0	0	0	1.96808	0.718835	0.802288	2.10566	1.02216	1.33245	1.03161
ATP2A2	0.580193	0.569001	0.526847	0.817193	0.749296	1.41829	0.732111	0.999601	0.872904	0.575387	0.708642	0.622115	0.752446	1.5562	0.918708	0.420732	0.508081	0.53399	0.782824	0.793415	0.731854	1.25618	0.593111	0.824699	0.693602	0.49975	0.605755	0.524366	0.550157	1.51888	0.635847	0.611309	0.878707	0.887712	1.35785	0.88861	0.701212	0.495949	1.0844	0.79584	1.06636	0.861492	0.969375	1.31151	0.770623	0.714199	1.08229	0.539623	1.15399
ATP2A3	0.424077	0.423263	0.74465	0.412541	0.605784	0.369185	0.577081	0.623245	0.620305	0.515704	0.556163	0.511389	0.811317	1.57308	0.8205	0.367358	0.477491	0.384809	1.22808	0.472476	0.670691	0.644637	0.318942	0.692906	0.534897	0.773206	0.915975	0.266044	0.285813	0.551023	0.573989	0.364144	1.26764	0.399458	0.391424	0.370003	0.703589	0.846416	0.635031	0.914291	1.23749	0.501448	0.455259	0.618624	0.82647	0.93591	1.49421	0.592523	1.30565
ATP2B1	0.891192	0.788373	0.707678	0.833351	0.937169	1.08257	0.93284	0.746292	1.326	0.688507	0.739365	0.695957	1.40543	0.876719	0.793205	0.740589	0.881461	0.486764	1.04213	0.69397	1.05251	1.06969	0.87157	1.69594	1.05684	0.751942	0.796263	0.494356	0.482372	1.87782	0.663444	0.64123	0.624939	0.675999	1.4184	0.884216	1.13123	0.605719	0.715687	0.877111	1.52786	0.701198	0.776843	1.7025	1.03815	1.26148	0.68874	0.780794	1.34915
ATP2B4	0.570148	0.527146	0.547352	1.00129	0.775242	1.42914	1.25901	0.932905	0.98856	0.932965	1.17166	0.729566	0.829902	0.908054	0.905033	0.557549	0.590453	0.563825	1.21196	0.792161	1.15804	1.00565	0.707438	0.990688	1.30323	0.738419	1.22638	0.790026	0.713181	0.747268	0.934576	0.49771	0.775844	0.503936	0.625774	0.995301	0.784187	0.698578	1.29348	0.73391	1.06069	1.17185	0.702086	0.578444	1.08096	0.694563	0.83217	0.849512	1.42064
ATP2C1	0.530283	0.558613	0.501557	0.896147	0.699752	1.64522	0.551878	0.91329	0.850618	0.45533	0.76576	0.691935	0.836919	1.20498	0.784776	0.456473	0.658573	0.564121	0.905652	1.06071	0.841449	1.09025	0.604616	1.01441	0.545158	0.65363	0.652036	0.732586	0.609144	2.12425	0.630584	0.615421	0.861238	1.07779	1.3796	0.82265	0.668494	0.329434	1.08201	1.39648	1.15754	1.29014	0.471999	1.79258	0.834689	1.39552	1.00236	0.662102	1.03464
ATP2C2	0	0	0	0	0	0	0	0	0	1.00035	0.773084	0.882432	0.649567	0.757123	0.958294	0	0	0	0	0	0	1.66728	0.660615	0.972524	0	0	0	1.48835	1.36876	0.872143	0	0	0	0	0	0	0	0	0	1.80188	1.29518	0.908942	0	0	0	0	0	0	0
ATP5A1	1.5382	1.51274	1.0167	0.816644	1.12636	1.1317	1.07369	0.804755	0.851336	1.28492	1.04523	1.10032	1.04426	0.959363	0.912765	1.44441	1.14858	1.07362	0.882585	1.3281	1.02379	0.774439	1.52729	1.35159	1.27148	1.04731	1.0483	2.04641	1.9263	0.9513	0.906082	1.57141	1.12421	1.1003	0.860365	1.36101	1.19682	1.56633	0.925431	1.23367	0.875625	0.850073	1.36763	0.936256	0.847217	1.74447	0.775335	1.30185	0.966817
ATP5B	1.77433	1.62202	1.06694	0.792184	1.15371	0.865117	1.10852	0.778567	0.899382	1.15657	0.937016	0.927235	0.967358	0.805012	0.812446	1.5194	1.15591	1.01564	0.855095	1.31172	0.942849	0.774325	2.11767	1.25458	1.0779	1.23188	0.91195	2.35097	2.17092	0.910779	0.908477	1.81569	1.01507	1.15428	0.916665	1.69801	1.29615	2.14491	0.865386	1.14658	0.867312	0.84133	1.41396	0.817677	0.760703	1.93758	0.780808	1.45246	1.01097
ATP5C1	0.66556	0.77542	0.81613	0.753619	1.18269	1.20233	0.68672	0.892258	0.749873	1.29073	1.07315	1.11492	0.737368	0.939236	1.04671	0.649679	0.535254	1.13131	0.915374	0.729286	0.871206	0.667828	0.549041	1.35448	1.10039	0.829447	1.0364	0.810477	0.869176	1.05817	0.90349	0.836674	1.13443	1.11271	0.896681	0.636703	1.65242	0.449918	1.03893	0.714026	0.83602	0.801893	0.699828	0.931287	0.882831	2.31388	0.78776	0.65932	1.08374
ATP5D	2.46094	1.9223	1.1323	0.824441	1.07747	1.00515	1.47522	0.834622	0.929833	1.21723	1.03795	1.05092	1.28023	0.942721	1.13072	2.17994	1.42377	1.176	0.9806	1.50303	0.981486	0.762989	2.16693	1.52623	1.15562	1.56728	0.973836	2.47062	2.47751	0.885843	0.876108	2.27935	1.07878	1.11753	0.781163	2.3998	0.782192	2.66472	0.923027	1.34063	0.936164	0.864141	1.77893	0.919742	0.866622	1.89081	0.707554	1.73252	0.921043
ATP5E	0.193142	0.354201	0.530801	0.846943	1.08105	2.77978	0.581062	1.17304	0.704271	1.81362	1.55822	1.87349	1.07973	1.49904	1.2358	0.249531	0.1663	1.21208	1.18435	2.28013	1.77434	0.821214	0.185948	2.30191	2.17902	0.305541	1.81822	0.135476	0.148779	0.834738	1.12334	0.209611	1.75907	1.73636	0.622013	0.21259	0.416176	0.215421	1.21542	0.794068	0.748045	0.53643	0.152575	1.20801	1.36451	1.51669	0.95345	0.311743	0.800006
ATP5F1	0.784156	0.588084	0.609237	0.780455	0.911217	1.43237	0.717731	0.896176	0.776652	1.34414	0.96586	0.838511	0.808752	1.34666	0.985189	0.779037	0.618522	0.721251	0.940894	0.696895	0.759174	0.812647	1.26297	1.3641	1.03533	0.757296	0.927171	1.09132	0.802882	1.22203	0.708383	0.86393	0.990596	1.0623	0.925661	0.76409	1.33201	0.461824	0.997372	0.966403	0.751338	0.613031	0.92072	0.940819	0.743876	2.2329	0.815412	0.834492	1.14887
ATP5H	1.54868	1.18902	0.722651	0.731583	1.04319	1.30271	0.904531	0.832972	0.885574	2.63012	1.34663	1.1058	0.876265	1.29902	0.947625	1.39006	0.994332	0.896575	0.83208	0.999691	0.969599	0.830954	1.75382	2.09832	1.06529	1.45861	1.01507	2.36814	1.12613	1.2842	0.692792	1.5722	1.00205	1.11898	0.793083	1.42541	1.15814	1.08635	1.04562	1.14773	0.874449	0.678906	1.24623	0.945568	0.705537	2.0881	0.728331	1.56928	1.11865
ATP5I	1.1527	1.29911	0.6551	0.840228	0.889878	1.4799	1.05378	0.851425	0.930027	2.04706	1.32075	1.12321	1.07476	1.15925	0.734451	1.26399	1.09544	0.85721	0.95185	1.14886	1.00794	1.03625	2.49231	1.97348	1.1396	1.04425	1.20782	1.79452	1.21691	1.05179	0.769005	1.20951	0.903448	1.01442	0.600884	1.15985	1.38026	2.14259	1.12352	1.28677	0.937076	0.852462	1.16931	0.910211	0.746436	2.29684	0.850942	1.56806	1.33288
ATP5J	1.95781	2.05245	1.28339	0.941674	0.974378	1.18152	1.22197	0.829473	0.948609	1.43522	0.93569	1.147	1.13384	0.86795	0.926116	1.3219	1.47464	1.22779	0.934786	1.37237	0.792436	0.978704	2.26364	1.47079	0.984731	1.31378	0.86474	2.49076	2.18713	0.845603	0.962553	2.40726	1.13773	1.2727	0.813599	2.05791	1.92871	2.61923	0.883034	1.45383	0.797177	0.797398	1.65794	0.89125	0.862788	1.74218	0.841578	1.88231	0.822332
ATP5J2-PTCD1	2.5453	1.44822	0.719661	1.22059	1.09493	1.07952	0.725982	1.01178	0.989727	1.20992	1.17135	0.775602	0.793984	1.29428	1.06914	1.44274	1.34248	0.804359	0.861341	1.33251	0.907814	0.77569	0.830925	1.01895	0.647413	1.00234	0.602189	1.92606	0.809509	1.06468	1.11464	1.09577	1.01822	0.955712	1.1878	1.18853	0.764907	2.12928	1.11925	1.31338	0.890132	1.04636	0.841915	0.974412	0.704674	2.29564	0.919518	1.16013	1.03846
ATP5L	0.770512	0.915359	0.584293	0.915646	1.18817	2.02947	0.986684	0.995898	1.08466	1.96278	1.35782	1.1526	0.957826	1.27143	0.879192	0.702318	0.874998	0.707711	1.04155	0.673766	1.04007	1.0272	1.29114	1.84304	1.08465	1.34493	1.1176	0.858602	0.469759	1.17059	0.623361	0.861931	0.856975	0.959292	0.706761	0.849061	1.07216	0.565761	1.07195	0.990768	0.967539	0.83681	0.529801	0.928122	0.728581	2.42872	0.841928	1.13641	1.01952
ATP5O	1.56691	1.5342	1.17138	0.906862	1.07523	1.03738	1.02378	0.897236	0.912907	1.18928	1.06764	1.10366	1.03848	0.985801	0.953123	1.00593	0.997297	1.16655	0.950815	1.42879	1.12713	0.853985	1.18276	1.38216	1.11753	1.27551	1.02592	1.20707	1.0111	0.94838	0.974288	1.25831	1.18017	1.11736	0.873175	1.06994	1.05601	1.45291	0.974406	1.28189	0.872533	0.94471	1.09191	0.921093	0.938266	1.73837	0.840739	1.28191	0.914618
ATP5S	1.13154	1.72973	1.08645	0.858669	0.934971	1.14299	1.32002	1.14549	0.826457	0.993736	0.76584	0.978487	1.28147	1.37723	0.75861	1.22866	1.22465	1.32488	1.02979	0.94096	0.769723	0.869735	1.35962	2.00771	0.733771	1.29159	0.934042	1.38664	1.59222	0.566935	0.639605	1.54799	1.17431	1.19381	0.766858	1.27073	0.742907	1.10759	0.937413	1.94522	0.75617	0.695252	1.17825	0.515623	0.718846	1.56117	0.893072	1.22682	0.980219
ATP6	1.37562	0.927628	0.477272	0.849625	1.08624	1.99242	0.774361	0.690223	0.956608	0.465788	0.446842	0.545825	0.749376	0.974814	0.739661	1.12072	1.03324	0.603937	1.0236	0.745866	0.755367	0.872481	2.73866	2.3486	0.71968	0.730526	0.776146	2.10496	0.933104	0.983492	0.53304	0.310337	0.974022	0.898376	0.916443	2.40111	0.866688	1.86186	1.13528	1.00207	0.716871	0.714794	1.00267	0.704921	0.560614	2.28779	0.944666	1.25001	0.698747
ATP6AP1	2.54641	1.14269	0.85684	0.959187	1.16883	1.3166	0.733738	0.815002	0.998695	0.829275	0.875134	0.643384	0.629735	1.10474	0.893571	1.6631	2.3668	0.79335	0.910996	0.943717	0.812139	0.987986	1.65903	1.52285	0.408048	0.958619	0.516275	0.78322	0.911537	0.929646	0.725094	1.65373	0.79231	0.992792	1.51786	1.61071	1.90065	3.05173	0.812519	1.36784	1.02149	0.929731	1.35743	1.67244	0.855994	1.74334	0.996734	1.46184	0.872424
ATP6AP2	2.1463	1.42078	0.946946	0.970874	1.44914	1.29693	0.841651	0.728234	1.05112	1.07994	1.10213	1.06895	0.760081	1.16379	0.908625	1.33375	2.35217	0.815294	0.773918	1.42578	0.848575	0.877053	1.86012	1.16814	0.708461	1.55556	0.688937	1.3399	1.38385	1.05614	0.797421	1.89331	0.754436	1.13549	1.31933	1.92791	1.31051	3.51442	0.90078	1.37644	0.99242	1.06508	1.36738	1.96208	0.767619	2.07736	0.901984	1.78451	0.914245
ATP6V0A1	1.1494	0.841028	0.537358	0.909004	0.946585	1.43439	0.97999	0.703841	1.32865	0.538739	0.650511	0.483382	0.760475	1.01659	0.968325	0.872506	0.52377	0.585721	0.906601	0.847429	0.952895	1.17936	0.871962	0.938788	0.748037	0.774457	0.760773	0.94386	0.654919	0.750316	0.822991	0.712674	1.25673	0.792123	1.76087	1.04306	1.70766	1.51282	0.829907	1.8757	1.22963	0.912345	0.734132	0.99175	1.04744	1.28661	0.807104	0.739594	0.808002
ATP6V0A2	0.252898	0.40433	0.595168	0.940728	0.773589	1.11285	0.958824	1.48669	1.25936	0.779814	0.86273	0.861567	0.924008	1.15578	0.972765	1.64328	1.4334	0.728381	1.03728	1.31173	0.774597	1.2623	0.664938	0.781466	0.689312	0.706651	0.623305	1.73825	1.64378	1.43732	0.764811	0.878771	0.732929	0.978055	2.60663	1.19937	0.891319	0.843187	1.16983	0.912123	0.858401	1.00973	0.472194	1.49847	0.98677	1.29274	1.2266	1.19308	1.26849
ATP6V0A4	1.86289	1.20066	0.794795	0.693547	0.477458	0.50632	0.513577	0.389701	0.532261	0.612175	0.707409	0.425008	0.537426	0.451797	0.546651	1.29014	0.811361	0.635397	0.532727	0.532012	0.640625	0.66151	1.79358	0.584465	0	0	0	1.44287	1.36043	2.93372	0.462845	0.308044	0.259022	0.388518	0.832007	0.632071	0	0	0	0.504031	0.556559	0.400937	0.371006	0.411139	0.499695	3.65487	0.820833	1.18062	0
ATP6V0C	0	0	0	0.408377	0.85749	0.757239	0.594247	0.840052	0.72905	0	0	0	0	0	0	0	0	0	0	0	0	0	0	0	0	0	0	0	0	0	0	0	0	0.607052	1.42646	0.408429	0	0	0	0.646701	1.38026	0.802901	0.20885	1.0106	0.58189	0	0	0	1.13043
ATP6V0D1	1.68714	0.872985	1.03069	0.836313	1.33757	1.13232	1.1005	0.821357	1.13824	1.04912	0.837318	0.783028	0.659071	0.662295	0.879427	1.12864	1.25139	0.92811	0.78716	0.625374	0.729225	0.905319	0.869413	0.858517	1.00105	0.86538	0.65266	0.992509	1.29697	1.09735	0.820905	1.87947	0.94243	0.816925	1.30812	1.11779	1.60692	1.33696	0.969546	1.10497	1.37169	0.915583	1.29879	1.22169	0.808342	1.45197	1.08475	1.12894	0.708363
ATP6V1A	1.45636	0.954416	1.14654	1.14379	1.12935	0.855389	1.23884	1.07281	1.07009	1.2558	1.13105	1.08649	0.922038	0.889734	1.13276	1.62038	1.62962	0.930793	0.940533	1.4208	1.015	0.882354	1.60823	0.859781	1.20125	1.17614	1.05188	1.49351	1.71238	1.18758	0.892334	2.27239	1.16511	1.08189	0.928784	1.60348	0.854972	1.23898	1.18029	1.10937	1.02147	1.14863	1.47824	0.970837	0.960014	1.02224	0.944264	1.48714	0.82554
ATP6V1B1	0.527753	0.319209	0.637691	0.95681	0.394144	0.357457	0.393519	0.469696	0.280897	0.668407	0.511565	1.12825	0.598321	0.96155	1.43758	1.40316	2.53574	0.880833	1.15009	0.687736	0.646695	0.803534	0.675158	1.78737	0.582449	1.24971	0.637829	1.01941	0.750626	0.32685	0.405979	0.476312	0.647147	2.14615	0.613836	1.43225	0.939554	0.836242	0.826115	0.228649	0.270355	0.390454	0.848469	0.415195	0.97891	1.5787	1.83907	0.948043	0.338352
ATP6V1B2	1.91983	1.14687	1.24499	1.14155	1.15275	0.814373	1.51033	1.07508	1.06235	1.13738	0.988101	0.849434	1.08483	0.685936	0.982136	1.94181	1.59139	0.970579	0.927166	1.21101	0.963371	1.0079	2.03384	0.725507	1.3435	1.21183	1.09108	2.04456	2.08619	0.978812	0.989812	2.59862	1.1296	0.771556	0.923041	1.61581	1.00326	1.82787	1.13435	1.22504	1.07522	1.0833	1.62992	1.03735	0.954152	0.847525	0.906051	1.76945	0.893663
ATP6V1C1	0.575046	0.621739	1.05124	0.998682	1.02804	0.702553	1.01139	0.85313	0.959024	0.848944	0.811842	0.753495	0.888436	0.754518	1.11085	1.04218	0.923912	1.29279	0.869454	0.709106	0.733493	0.952983	0.643431	0.982275	0.821947	0.977903	0.689187	0.984898	1.03051	0.924858	0.883141	1.38442	0.980112	1.10025	0.901367	0.811181	1.17674	0.699813	0.984065	0.720607	1.10162	1.23181	1.02355	0.954559	1.12103	1.11795	0.896059	1.03476	0.922564
ATP6V1C2	0	0	0	0	0	0	0	0	0	0	0	0	1.1718	2.68169	1.00014	0	0	0	0	0	0	0	0	0	0	0	0	0	0	0	0	0	0	0	0	0	0.96503	0.816962	1.8279	0	0	0	0	0	0	0	0	0	0
ATP6V1D	1.35036	0.976358	1.19431	1.13229	1.02576	0.980878	1.24033	1.0851	1.00942	1.18221	0.984763	1.0082	0.984079	0.801812	1.02366	1.41368	1.61248	0.968067	0.97961	1.12154	0.936832	0.921727	1.12334	0.808768	1.34438	0.995136	1.10733	1.20979	1.19249	1.04624	0.997794	1.35032	1.10233	1.0995	0.920836	1.2795	1.00764	1.63471	1.07249	1.08078	0.958202	0.999983	1.35379	0.981091	0.988792	0.96179	1.03958	1.01525	0.926148
ATP6V1E1	0.808276	0.764361	1.18747	1.16306	1.09146	0.769702	1.28852	1.09859	1.03207	1.1858	1.05483	1.04301	1.07533	0.773507	1.07267	1.23433	1.30888	1.07247	0.960573	0.913949	0.857067	1.00514	0.571196	0.985994	1.32064	0.956114	1.04104	1.11305	1.02638	0.999797	0.975962	1.70711	1.13592	1.04807	0.839931	1.05249	0.967157	0.931056	1.13279	1.03218	1.04948	1.05004	1.01781	1.12155	1.03689	1.06911	1.05768	1.14233	0.866013
ATP6V1F	1.61781	0.797862	1.50882	1.12406	1.2011	0.951309	1.40038	1.05286	1.09329	1.15056	1.05491	0.947885	0.926954	0.790803	1.18724	2.00772	1.95229	1.13419	0.919055	0.940456	0.939652	0.977348	1.97759	1.09992	1.0554	0.973595	0.862117	1.58777	2.074	0.976116	1.01748	2.29743	1.09834	1.27094	0.907163	1.40344	0.693444	1.85327	1.1279	1.41538	1.02143	1.04911	1.53058	1.13204	0.942991	0.922443	1.00322	1.74557	0.793881
ATP6V1G1	0.419546	0.297061	0.763122	1.1628	1.04992	1.22953	1.88376	1.17442	1.26884	1.72163	1.6217	1.54386	1.48616	0.987678	1.07848	2.19991	1.41266	1.01837	1.10727	0.802392	1.00967	0.419306	0.351331	0.733674	1.90294	0.909571	1.7636	0.32653	0.627046	1.53128	1.09143	1.96318	1.17641	0.995538	0.916334	0.569259	0.743546	0.535942	1.23872	0.84025	0.967145	0.936667	1.37403	1.066	1.02687	1.02051	0.884609	0.972805	0.767729
ATP6V1G2	2.21083	1.76927	1.22319	0.637936	0.912845	0.956753	0.323589	0.539571	0.338202	0	0	0	1.11955	0.929876	1.34533	0.479306	0.187217	1.40639	2.27831	0.150349	0.744283	0.620274	0.213743	1.86831	1.29449	0.240148	0.705383	0	0	0	0.795533	0.247222	1.36349	2.14212	0.659482	0.841642	0	0	0	0.158938	1.07638	0.429525	1.73466	0.491521	1.13275	0.60454	0.982818	0.635219	0.920659
ATP6V1H	0.92532	0.510518	1.03213	1.31436	1.00524	0.913282	0.99246	1.05515	1.00817	0.911616	0.998672	0.772568	0.890219	1.04711	1.20765	0.946818	0.895491	0.891963	0.994013	0.951991	0.922676	1.13028	1.33853	0.933635	1.01118	0.759923	0.8221	0.74255	0.811667	1.17289	0.994738	1.14274	1.17587	1.04977	1.01137	0.916313	0.923022	0.580959	1.13602	0.986787	0.90204	1.01855	0.661277	1.17011	0.885369	1.28866	1.02933	0.920705	0.812573
ATP7A	0.378089	0.684683	0.718395	0.981675	1.26603	0.841838	1.15969	1.04965	1.21422	0.75447	0.942574	0.934645	0.978182	0.8498	0.903651	0.278941	0.412322	0.924366	0.936154	1.36053	1.14635	1.11766	1.3262	1.07517	0.550966	0.687698	0.659214	0.793614	0.841192	1.19099	0.821727	0.639478	1.00321	0.655132	1.06517	1.46263	1.68144	0.351875	0.946523	1.20855	0.912993	0.796158	0.925871	0.972118	0.962589	1.34047	1.02995	0.881204	1.58192
ATP7B	2.5562	3.08654	1.63252	0	0	0	0	0	0	0	0	0	0	0	0	0	0	0	1.33063	1.68087	0.915066	0.991529	2.03104	0.773334	0	0	0	0	0	0	0	0	0	1.03531	0.653962	1.92175	0	0	0	0	0	0	2.00133	0.677006	0.844431	0.763383	1.3511	1.06699	0.783653
ATP8	0.669526	0.992198	0.580507	0.81012	1.1804	1.9646	0.711497	1.003	0.777967	1.85375	1.0085	1.38411	1.05365	1.62678	1.05123	0.535454	0.90295	0.850315	0.907512	1.18677	1.12254	1.48926	0.0934686	2.04518	0.828006	0.209177	0.881768	0.577118	0.216367	1.25849	0.992271	1.97122	1.08795	1.10871	0.907818	0.835289	0	0	0	0.970986	1.00385	0.757928	0.569787	1.11241	0.793852	2.03646	0.898734	0.961679	1.78704
ATP8A1	0	0	0	0.751793	1.18732	0.536432	1.08498	0.868275	0.793146	0	0	0	0	0	0	0	0	0	1.07431	1.33825	1.38875	0	0	0	0	0	0	2.8651	5.09297	4.79011	0	0	0	0	0	0	0	0	0	0	0	0	0	0	0	0	0	0	0
ATP8A2	0	0	0	0	0	0	0.747866	1.19029	1.04375	0	0	0	0	0	0	0	0	0	0	0	0	0	0	0	0	0	0	0.7535	0.826038	1.49997	0	0	0	0.566736	1.02162	0.305646	0	0	0	0	0	0	1.31753	1.04004	0.722633	0	0	0	0
ATP8B1	0.594274	1.02849	0.694112	0.755116	1.40735	1.38832	0.737937	0.855746	0.617591	0.823643	0.844653	1.54482	0.908462	0.722642	0.793124	0.873297	1.02967	0.70259	1.06687	0.631309	1.01809	0.779371	0.784011	1.05465	0.361465	0.467044	0.410611	0.80899	0.693373	0.869084	0.832291	0.321309	1.19813	0.831216	0.615289	0.696027	1.33462	1.38211	0.495238	0.952936	0.959017	0.618515	0.91949	1.18383	0.873461	0.963835	1.30984	0.969862	1.52362
ATP9A	0.532917	0.521979	0.666834	0.808525	1.03395	0.922641	0.927712	0.913343	1.24754	0.877354	0.986534	0.934265	0.79331	0.861722	1.12263	0.236783	0.340147	0.685801	1.07296	0.492018	0.852009	1.26536	0.735076	0.710867	0.582142	0.412638	0.484305	0.81872	0.836495	1.47895	0.674277	0.336559	0.651403	0.966075	1.12198	0.37583	1.19894	0.643207	0.840907	0.736344	0.904975	0.73517	0.45134	1.36462	0.880946	1.85326	1.07672	0.588011	1.1113
ATP9B	0	0	0	1.24038	1.15443	1.15218	0.708309	1.00419	0.894315	0.952268	1.13515	1.22806	1.12096	1.05845	0.967436	0	0	0	1.06918	0.811427	0.954027	0	0	0	0	0	0	0.955214	1.91567	0.916045	0	0	0	1.52795	1.13758	0.788978	0.802955	0.405283	0.840656	1.19711	1.18601	0.911979	0.575779	1.24743	1.14546	1.15664	1.1088	0.4127	1.25777
ATPAF1	2.25159	1.62412	0.87478	1.04096	0.977785	0.922436	1.41666	1.11985	0.850257	1.38722	0.781588	1.02051	0.981206	0.751595	0.690126	1.87142	1.94162	0.917412	0.635724	1.28618	0.74534	1.00894	2.45645	1.38706	1.009	1.36017	0.748802	1.95836	1.60307	0.826437	1.20484	2.32248	1.11696	0.835751	1.05126	1.70432	1.79066	2.21098	0.805931	2.14422	0.67411	0.878972	1.33023	0.916275	0.693797	2.21983	0.887561	1.83499	0.77
ATPAF2	1.84036	1.43528	1.00617	0.61713	1.3719	0.712233	1.01058	0.660603	0.938235	0.608987	0.660767	0.565161	0.704767	0.851283	0.926162	1.42822	1.04557	1.22063	0.73756	0.677435	1.31363	0.816312	2.17928	1.01229	0.574064	1.24884	0.481691	2.2088	3.58314	0.81422	0.731133	2.1456	1.09989	0.99668	1.32674	1.45028	1.21754	2.37385	0.826075	1.00686	0.813389	0.746937	1.62311	0.662751	0.880679	0.859094	0.912399	1.3312	0.779479
ATPIF1	0.0554804	0.138255	0.733796	0.340472	1.27806	1.6978	0.286487	1.47637	0.378621	1.65526	1.61237	2.29671	0.500802	1.75425	1.3271	0.0917017	0.119698	0.733727	0.693653	0.236633	0.662833	0.538106	0.116025	1.51412	2.4236	0.860713	2.19555	0.141861	0.080627	0.930998	0.82852	0.128503	2.00965	0.589061	0.350184	0.179149	4.42539	0.135461	0.775266	0.228376	0.602782	0.542548	0.0668767	0.598585	0.613269	0.603887	0.948845	0.294347	1.19418
ATR	2.66329	1.34968	1.16859	0.912481	1.17094	1.15828	0.83327	0.890607	0.926567	0.570153	0.7929	0.83081	0.895132	0.74437	0.931933	1.37793	1.3655	0.704697	1.02604	1.71894	0.836928	1.04487	0.995002	1.0726	0.717267	1.00244	0.751672	1.01985	0.920779	1.0009	0.778477	1.5135	0.732016	1.34503	0.97922	1.1243	1.19809	2.51336	1.02646	1.04494	1.12406	1.27501	1.53574	1.14437	0.949939	0.863914	0.872551	1.15398	0.869806
ATRAID	3.85742	0.0961114	1.30596	1.26441	0.909616	1.65964	0.618127	0.855052	1.34164	0	0	0	0.829752	2.33205	1.17687	0.0645426	0.234939	0.70643	0.80664	0.391552	0.75772	0.429934	0.0574987	0.921463	0	0	0	0.427226	0.640063	1.66762	1.0808	1.23026	0.9888	0.997323	1.18159	0.332477	0	0	0	0.786548	3.541	1.76453	0.216766	1.23526	0.944194	1.39911	0.619171	0.492142	1.09965
ATRIP	2.94393	1.33838	0.933251	0.863664	1.0729	1.00915	0	0	0	1.04235	0.864878	0.923169	0.784555	0.815657	0.715255	1.99861	1.90104	0.942033	0	0	0	1.02617	1.86705	0.990395	0	0	0	0	0	0	0.951487	2.27082	0.734837	1.38234	0.899225	1.48439	1.42885	2.09505	1.20627	0	0	0	0	0	0	0	0	0	0
ATRN	0.630752	1.11457	0.902806	1.02676	1.00662	1.06247	0.970801	0.912646	1.09544	1.35452	2.3679	1.73944	1.09601	0.98615	0.895841	0.866648	0.95671	0.957397	1.5754	0.746468	2.40669	1.78899	0.46012	0.934609	3.12129	1.16271	1.65958	0.565979	0.466524	1.38832	1.29542	0.493639	0.945991	1.15432	1.00573	0.849524	1.00906	0.539708	0.92924	1.03265	1.07435	0.986673	0.875672	0.953183	1.0242	1.44758	1.13852	1.19253	0.850547
ATRX	0.538126	0.635888	0.900766	1.01959	1.25519	0.998889	0.955039	1.01083	0.951739	1.08838	0.988682	1.20836	0.998037	0.803242	1.04034	0.556818	0.562694	0.947805	1.13635	0.916161	0.883242	1.06359	0.66513	1.06958	0.973873	0.64655	0.950931	0.556755	0.607859	0.937551	1.16471	0.576093	1.01754	0.881895	0.910202	0.71349	1.88637	0.560954	1.23403	0.889491	0.965639	0.986383	0.622848	0.867705	1.04191	0.760708	1.05885	0.670778	1.15941
ATXN1	1.59515	1.39834	1.24703	0.920157	0.933864	1.19968	1.35921	1.07871	0.952452	0.903053	0.877333	0.906172	1.38334	0.672132	0.961306	2.44289	1.9565	1.05094	1.23097	0.751902	0.977295	1.13571	0.9642	0.994361	1.17695	1.8371	1.03627	1.85089	3.03445	0.759808	0.812259	1.60675	1.00424	0.738497	0.653317	2.13569	0.957058	0.656358	1.30476	1.09195	1.20912	0.973652	1.14526	1.09769	1.23754	0.878738	1.12683	1.67041	0.905271
ATXN10	1.70868	1.57875	1.34222	0.781774	1.0176	0.742564	0.853836	0.778839	0.982002	0.766212	1.07174	0.797752	0.792493	0.737996	1.00536	1.11112	1.17633	1.2758	0.789418	1.02125	0.875695	1.17171	1.30896	1.14002	0.648795	0.620686	0.686154	1.40751	1.62297	1.32315	1.05081	1.03587	0.920991	0.946454	1.39048	1.72544	0.986584	1.31177	0.87219	1.03738	1.03641	0.871426	1.20358	1.06618	0.911949	1.0761	0.95838	1.12939	1.34523
ATXN1L	0.348276	0.6489	1.11379	1.08025	1.16374	1.10301	0.551507	1.03436	1.11985	1.00844	1.16288	1.15527	1.07906	0.931679	1.08872	0.250282	0.309367	0.981743	1.07581	0.904224	1.18163	1.05963	0.54485	1.38409	1.18999	1.13681	1.09395	0.801854	0.663112	1.1884	1.16732	0.354522	1.08012	0.857434	1.0984	0.763359	0.984663	0.419611	1.15023	0.681453	1.16988	1.22671	0.891737	0.904622	1.29444	1.10611	1.01021	0.533226	0.800846
ATXN2	0.507154	0.649193	1.05431	0.95163	0.937842	1.04801	0.765915	0.886556	0.972472	0.783105	0.73631	0.884947	1.0852	1.18555	1.10186	0.650003	0.568495	1.18037	0.958231	0.808296	0.821979	0.863452	0.383174	0.996951	0.889627	1.1859	0.91187	0.755075	0.572949	1.56169	0.967787	0.416557	1.12199	0.985897	1.17629	0.661826	1.21628	0.403236	1.11468	0.660001	0.890796	1.19053	0.719773	1.01391	1.08655	0.725641	0.987971	0.530507	0.991093
ATXN2L	0.496351	0.562953	0.986205	1.01224	1.26057	1.2908	0.822223	1.04978	0.904447	0.973475	1.12365	0.983206	0.842336	1.10066	1.05897	0.551464	0.753175	1.17789	1.01133	0.865794	0.810419	1.19032	0.402122	1.11819	0.859335	1.09055	0.879284	0.33448	0.437082	0.909286	1.21374	0.581529	1.1833	0.982073	1.11844	0.670899	1.01216	0.516743	0.957884	0.812705	1.0213	1.36442	0.544408	1.00295	0.885521	1.02005	0.945027	0.589976	0.915702
ATXN3	0.822193	1.12221	0.970299	0.948079	0.985532	1.24052	1.32129	0.96855	1.0955	0.84868	0.966876	1.21222	1.40521	1.36106	0.940164	0.550186	0.595028	1.25661	1.12233	1.00066	1.16241	0.928741	1.89122	1.02108	1.18952	0.724779	1.06937	0.799569	0.770697	1.22451	1.25819	0.926272	1.09688	1.26517	1.21987	1.10556	0.74414	0.646008	1.13174	1.01105	0.968213	0.889436	0.959296	1.07649	1.00155	1.23358	1.0895	1.14113	1.07545
ATXN7	0.262809	0.341881	0.777619	0	0	0	0.63216	1.08522	0.872499	1.05412	0.776332	0.981435	0.84736	1.19749	1.34851	0.10304	0.226	0.900665	0	0	0	0	0	0	0	0	0	0.295078	0.405841	1.76268	0	0	0	1.15932	1.05412	0.494535	1.89659	0.165652	1.0509	0.662426	1.11681	1.02197	0.365675	0.819157	1.10723	0.733416	1.01529	0.258078	0.979574
ATXN7L2	0	0	0	0	0	0	0	0	0	0	0	0	0	0	0	0.638939	0.842853	1.03143	0	0	0	0	0	0	0	0	0	0	0	0	0	0	0	1.18603	1.24933	0.593934	0.908364	2.96985	1.64708	1.43867	0.782567	0.648885	0.569757	1.34738	1.11034	0	0	0	1.15105
ATXN7L3	2.37979	1.96077	1.38815	0.856234	0.710666	1.01475	0.446491	0.840842	0.962042	0	0	0	0.830312	1.19152	1.20623	0.780787	0.35218	0.930844	0.926053	0.89301	0.898179	0.832619	0.0748436	1.05359	0	0	0	0	0	0	1.55534	0.118243	1.64537	1.0718	1.00105	0.30448	2.78594	0.150255	1.32999	0	0	0	1.08357	1.08256	1.02872	0	0	0	0.626911
ATXN7L3B	0.866355	1.05474	1.06062	1.2054	1.41886	0.974857	0.799172	0.57594	0.720232	0.811389	0.849112	0.626392	1.1241	1.28084	1.061	2.2317	1.28592	1.71158	0.831116	0.893101	0.84899	1.71168	1.01778	0.715845	0	0	0	1.74664	2.50645	1.06614	0.981485	1.11742	0.699308	0.847848	1.65349	1.89166	1.91038	1.1441	1.17514	1.46884	0.917752	1.11927	1.26531	1.20766	0.806101	0.976386	0.982358	1.67323	0.940619
AUH	1.38347	1.8569	0.799139	0.975115	0.743284	0.97537	1.41928	0.657302	0.794658	1.23196	1.07788	0.990255	1.34723	0.7895	1.05754	1.00939	1.08335	1.0077	1.26301	1.18469	1.11441	0.887245	1.0448	2.88961	1.3613	1.93135	1.07579	1.49278	1.0728	1.45754	0.825466	1.12415	1.29056	0.755418	0.721929	1.08809	1.05271	1.44461	0.802119	1.36798	0.796347	0.581867	0.813031	0.563127	0.999194	2.66908	0.796728	1.2561	0.941279
AUP1	0.407727	0.437685	0.581373	0.789128	0.978333	1.10643	0.65649	0.946941	0.943292	0.701432	0.766539	0.719684	0.663253	1.72448	1.06611	0.589644	0.692491	0.895907	0.943577	0.876776	0.818485	1.00218	0.5831	1.0066	0.767667	0.724575	0.725733	0.728977	0.733159	1.52902	0.829419	0.538924	1.29025	0.997092	1.47577	0.720134	0.940657	0.512059	1.06966	0.860696	1.09066	0.840124	0.456292	1.39696	0.9045	1.07616	1.15647	0.799821	0.998859
AURKA	4.68943	1.32559	1.30551	2.10449	1.08706	0.745729	0.203701	0.781423	0.506756	0.992479	0.997087	0.561202	0.472599	0.822252	1.2882	0.443094	0.517937	1.3536	0.7932	1.12861	0.738864	1.19766	4.06641	0.556016	0	0	0	0.795153	1.89625	0.955197	1.35275	0.671683	0.881718	1.00653	1.25794	0.70883	0.909192	0.612885	1.65209	0.8156	1.20354	1.86102	0.673953	1.60302	0.674018	1.21433	0.835542	1.31155	0.722409
AURKB	6.53007	1.33887	1.22337	2.29006	1.15517	0.620861	0.572614	0.808431	0.831422	1.04439	1.08075	0.667399	0.443894	0.812359	1.07288	0.52114	0.576683	1.77264	0.896528	1.55781	1.02455	0.800614	0.0241847	0.380226	0.327431	0.935693	0.923592	1.75429	3.77233	1.13483	1.35752	1.26457	0.752986	1.03438	2.10483	1.17917	1.20019	1.82392	1.79803	1.11789	1.18211	1.46678	0.866848	1.40627	0.569298	0.945218	0.867709	0.727055	0
AUTS2	0.337944	0.422964	0.671345	0.962955	1.0814	0.717718	0.617909	1.11551	0.717711	1.22166	1.15312	0.917594	0.917558	1.00297	1.00182	0.631007	0.489655	1.21656	0.886848	0.55562	1.06242	0.946324	0.564007	0.79159	1.19311	1.92577	1.01931	1.21464	0.824576	1.29441	1.0415	0.538282	0.827922	0.830586	0.874754	0.509676	2.04385	0.33921	0.79077	0.715785	1.15561	1.03883	0.244984	0.502864	0.82893	0.930314	1.16803	0.494446	1.09852
AVEN	0.623447	0.546044	0.826611	1.04921	1.10542	1.01091	0.93784	1.25692	1.08848	1.25808	1.77345	1.2392	0.942366	1.46671	1.09945	0.682602	0.685626	1.10293	1.08263	0.646136	1.05046	0.973157	1.0666	1.17542	1.51722	1.62619	1.50468	0.802615	0.827784	0.856867	1.01062	1.11429	1.01543	0.93541	0.774045	0.820079	1.00704	0.899499	1.26976	1.03546	1.16077	1.04527	1.2573	1.03313	1.12815	0.677249	0.950102	0.817891	0.779143
AVIL	0	0	0	1.19666	0.883054	2.23901	2.94175	1.49556	1.31296	0	0	0	2.03076	0.732153	1.02862	0	0	0	1.80928	0.651168	1.09131	0	0	0	0	0	0	1.63817	1.90847	1.29155	0	0	0	0	0	0	0	0	0	1.39533	1.24723	1.09102	0.362861	1.201	1.41878	0	0	0	1.04627
AVL9	1.22595	1.25669	1.14174	0.789882	1.17735	0.938502	0.925611	0.996634	0.872411	0.931805	0.926125	0.90382	0.798532	1.35584	1.22922	1.06243	1.47038	1.17251	0.850743	1.10285	0.801958	1.36654	0.649138	0.806759	0.500865	0.987175	0.646949	0.776815	1.01499	1.2533	1.04083	1.03809	1.08711	0.935633	0.890956	1.01306	1.82824	2.16824	0.858175	1.24633	0.82398	0.713884	1.11762	0.884315	1.05306	1.21795	1.06424	1.16713	1.17167
AXDND1	0.0711909	0.803357	1.25104	0.903845	0.601042	0.752765	0.799783	0.981414	1.64163	0	0	0	0.929748	0.584886	1.30947	0.446617	0.587906	0.950685	1.38601	0.46388	0.76899	1.48646	2.07465	1.0073	0	0	0	0	0	0	1.42757	0.700983	1.31811	1.94901	1.55743	0.60117	0	0	0	1.40327	2.85172	0.71284	1.8279	1.13235	1.48646	1.5073	1.08599	0.610245	0.818823
AXIN1	1.7082	1.46016	1.10731	0.616076	1.10743	0.971209	0.532345	0.840698	0.891547	0	0	0	0.755082	1.02222	0.895054	0.179209	0.434768	1.16468	0.956846	0.585132	0.618551	0.750593	0.195115	0.862454	1.23173	0.702916	1.59819	2.44324	2.04731	1.00013	1.1174	0.522149	1.10503	1.17493	0.985623	0.384828	1.10772	0.179693	1.09489	1.37967	1.27944	0.938002	0.479044	1.34021	0.939219	0.95437	0.884594	0.325046	1.06895
AXL	2.68695	1.96258	1.10313	1.23321	0.816773	1.75463	1.54009	1.16271	1.12702	1.10099	1.29796	1.31609	1.24048	0.856283	1.21493	1.72084	1.35323	1.23929	1.26045	0.160853	0.974596	0.915387	0.263839	0.95328	1.22153	0.42654	1.65895	1.2605	0.18183	2.80572	0.511129	0.0580506	1.21857	0.867653	0.994088	1.25471	0	0	0	0.643595	0.614005	0.70573	0.672147	1.21618	1.03978	0	0	0	0
AZGP1	0.718443	3.23641	0.773012	1.0174	0.4602	1.73643	1.1184	0.906856	1.37759	1.5501	1.63094	4.51664	4.37832	1.21887	1.02917	9.68465	2.53578	0.872994	1.26692	0.743779	3.18264	1.84331	0.898662	1.08777	3.0351	1.27333	1.4095	1.02885	0.56498	1.44005	0.856297	1.27717	0.907402	0.721561	0.615453	11.1074	0.924981	1.06746	0.631625	3.04508	1.12997	0.872751	0.784521	0.983442	1.57897	4.4269	0.833375	1.29545	0.578149
AZI2	0.199253	0.580978	0.991822	0.964138	0.958687	1.0941	1.11696	1.25832	1.08082	1.06909	1.25604	1.29736	1.2742	0.971698	0.8715	0.357843	0.41835	1.04552	1.28264	1.13893	1.14538	1.3098	0.647315	1.1632	1.21839	0.763552	0.826282	0.21705	0.449667	0.637027	0.95574	0.185903	1.30426	1.04669	0.809236	0.76371	1.19829	0.574746	1.00958	0.894559	0.931041	0.907033	0.522419	0.874355	1.24236	1.04313	0.995945	0.855033	1.03438
AZU1	6.80315	1.63478	0.854373	1.06497	1.57982	0.60041	0.227792	0.28211	0.483903	0.612753	0.904754	0.690562	0.444634	0.476056	0.466389	3.58858	0.757628	0.605691	0.423472	0.160848	0.429334	0.474862	0.451001	0.388548	1.01325	0.784256	3.39661	0.287746	0.258834	0.652056	1.33561	0.573541	0.64187	0.396206	0.414052	0.53685	0.456872	0.231315	0.805258	0.946118	3.26152	0.978839	0.704018	2.73366	0.758456	0.325982	0.344884	0.260857	0.573973
B2M	1.14565	0.766407	0.990815	0.839529	1.79848	0.748888	1.38715	1.02385	0.773162	1.52237	1.14422	1.44201	0.773834	0.958961	1.07528	0.838843	0.808839	0.766611	0.59843	1.16772	0.856099	0.770518	0.407801	0.659235	1.40853	1.37252	1.69414	1.21408	0.79197	0.9177	1.56689	1.01144	0.934345	0.800546	0.534842	0.837899	0.637594	0.586843	1.03268	1.17822	0.872215	1.24585	0.742772	1.05714	0.779688	0.812219	0.863159	0.900182	1.19462
B3GALT6	2.63245	0.468569	1.28426	0	0	0	1.14509	1.19094	1.09048	0	0	0	1.00505	1.03308	1.36179	0.111987	0.213316	1.03167	0	0	0	1.35748	0.700756	1.00758	0	0	0	0.161912	0.212623	1.08364	0	0	0	1.14793	0.903479	0.28627	0	0	0	0.806194	1.07942	0.61459	1.10769	0.877187	0.849063	0.811622	2.16006	0.652711	0
B3GAT3	1.66137	1.85489	0.810549	1.29135	1.07555	1.02962	1.21049	0.924268	1.31641	0.885069	1.1292	1.25479	1.01302	1.40995	1.005	0.593968	0.728761	1.31473	1.18862	0.786493	0.915163	0.773584	0.46439	0.846842	1.33821	0.344807	0.947892	0.499117	0.488668	1.07057	0.726897	1.18929	0.722435	1.24434	1.19668	0.854251	0.886367	1.21026	0.872953	0.810045	0.781089	0.984894	0.719541	1.10448	0.927139	1.09512	1.01096	1.21778	0.889575
B3GLCT	1.50894	1.53167	1.33175	1.75013	0.680137	1.00518	1.54973	1.12765	1.54389	1.01436	1.23988	1.078	1.52097	0.575984	1.18483	2.4069	1.5299	0.927036	1.11435	1.09019	1.13457	0.893843	2.11087	1.31311	1.28241	1.50202	1.01572	1.68796	1.80758	1.15117	0.652654	2.00771	1.26731	0.911348	0.692496	2.31609	0.766243	3.68142	0.990217	1.25727	1.17838	1.77881	1.69521	1.33776	1.19038	0.662251	1.19335	1.97091	0.885032
B3GNT2	0.142003	0.328068	0.573988	0.971944	0.915726	0.833093	1.10328	0.871056	1.11151	1.58985	1.73349	1.35264	1.03783	1.468	1.07275	1.79649	2.05018	1.05838	0.84481	0.938389	1.49215	1.30984	1.227	1.07005	1.74997	1.59856	1.17483	1.06212	1.14812	0.604575	0.786663	2.0169	0.928417	1.19264	1.15522	2.61228	0.658016	3.38251	1.02909	1.22682	1.01723	0.835923	1.84311	2.16137	0.836977	0.995066	0.926521	1.83741	0.812433
B3GNT9	0	0	0	0	0	0	0.787519	1.75339	1.10487	0.85321	0.940259	1.14603	1.17579	1.0679	1.26384	0	0	0	0	0	0	0	0	0	0	0	0	0	0	0	0	0	0	0	0	0	0	0	0	0	0	0	1.09636	1.1614	1.28753	0	0	0	0
B3GNTL1	0	0	0	0	0	0	0	0	0	0	0	0	0.406031	1.66064	1.13806	0	0	0	0.939295	1.253	0.921928	0	0	0	0	0	0	0.642089	0.527952	1.06629	1.17612	2.93043	1.57926	1.29665	1.01394	1.41526	0	0	0	0	0	0	0	0	0	0	0	0	0
B4GALT1	1.41821	0.638549	0.721826	0.900013	0.787614	1.529	0.800362	0.963422	0.926601	0.773068	0.684458	0.876605	1.03642	0.789409	0.726051	1.89087	0.976557	0.880176	0.912257	0.585446	1.35663	0.9436	2.54133	0.867693	0.858599	1.25561	0.666467	1.52202	1.18579	1.04416	1.24568	0.911617	1.08313	0.787941	1.17121	1.26147	0.785687	1.30134	0.714714	0.978903	0.811272	1.02497	1.17237	1.18321	0.824678	1.79325	0.938205	1.62189	0.75122
B4GALT3	0.539591	0.511683	0.557173	1.10726	1.252	1.23116	0.466774	1.07524	0.783032	1.02658	1.30782	0.751651	0.8555	1.64087	1.12379	0.166642	0.261439	0.872967	1.09742	0.501651	0.92218	2.04522	0.213882	0.83352	0	0	0	2.40159	1.27578	1.17093	0.943522	0.666545	0.82508	1.03313	1.21515	0.393679	0.922203	0.609014	1.26871	2.57489	1.21911	0.883115	1.28943	1.34347	0.623455	1.69999	1.01394	0.922748	1.29969
B4GALT4	0	0	0	1.27279	1.01483	1.29076	0.46781	1.54728	0.793409	0.879078	1.07215	1.52215	1.26192	1.67355	0.950154	0.545882	1.37163	1.08265	1.53135	0.284126	0.607043	0.985277	0.0923792	1.92094	0	0	0	1.15232	0.865003	1.15572	0.84049	0.209308	0.974942	1.32782	1.37565	0.449049	0	0	0	1.86194	1.0312	1.46351	1.04442	1.02881	0.950684	2.42905	0.91363	1.56679	0
B4GALT5	0	0	0	0	0	0	0	0	0	0	0	0	0	0	0	0	0	0	0	0	0	0	0	0	0	0	0	0	0	0	0	0	0	1.11063	1.87635	0.806286	0	0	0	2.16418	1.20359	1.0965	0	0	0	2.99979	0.948727	2.59367	0.879464
B4GALT7	0	0	0	0.845441	0.757136	0.934142	0.789564	1.33845	0.781354	0.961294	0.89178	0.645716	1.16044	0.875718	0.74687	0	0	0	0.580127	1.31287	1.83253	1.34016	2.36692	1.39342	0	0	0	2.1935	1.3134	1.33717	0	0	0	1.55141	1.0221	0.418689	1.14169	2.49386	0.806452	1.64721	1.14771	1.0209	1.51392	0.636181	0.714786	0	0	0	0
B4GAT1	2.0922	1.93592	0.967785	1.09752	0.849622	0.736647	0.909633	1.0746	0.84096	0.866693	0.855305	0.849149	1.18024	1.05519	0.912909	2.87919	1.36243	1.04631	1.13093	1.35876	1.39475	0.862257	0.251194	0.899393	0.829499	1.41258	1.49328	1.97355	0.947921	1.39887	0.695001	1.45454	1.23368	1.50984	0.854152	0.957359	1.41058	3.38751	0.781008	1.29902	0.838011	1.09923	0.329878	0.160822	0.437518	1.84555	1.03369	1.40787	1.02715
B9D1	0	0	0	0	0	0	1.64545	1.09055	0.947929	0	0	0	1.2981	0.768579	0.776725	0.587808	0.637085	0.70937	0.985298	3.16165	2.46883	1.21571	1.1256	1.04423	0.890671	0.780692	0.889326	0	0	0	0	0	0	0	0	0	0	0	0	0	0	0	1.83542	0.858072	0.924801	0	0	0	0.989454
B9D2	0	0	0	0	0	0	0	0	0	0	0	0	1.20802	1.35192	0.971632	0	0	0	0	0	0	0	0	0	1.09415	0.413132	1.58268	0	0	0	0	0	0	0	0	0	0	0	0	0	0	0	1.47984	1.28584	1.17294	0	0	0	0.757085
BABAM1	0.859583	1.28727	1.16445	0.983653	0.970322	1.00727	1.11013	1.06984	0.983542	0.99807	0.839404	1.04037	1.1625	0.903008	1.01347	1.17351	1.61145	1.06592	0.956745	1.1107	1.12507	0.960816	1.05006	1.07442	0.943745	1.1165	0.957392	0.993099	0.94208	0.930557	1.17066	1.06579	1.13782	0.977438	0.922943	1.03619	1.33506	1.37167	1.0049	0.939617	1.06525	1.00341	1.06987	0.99102	1.14378	0.791772	1.08253	0.882558	1.19758
BABAM2	1.56941	1.40067	1.09515	0.995424	0.992818	1.17239	1.25746	1.12681	1.18225	0.997181	0.962125	1.10095	1.21448	0.929279	1.01861	0.824085	1.0123	1.07062	1.11558	1.22293	1.0456	0.945181	0.921076	1.00713	0.969141	0.906145	1.0569	0.829807	0.657411	0.856674	1.08008	1.58995	1.10957	1.02583	0.936543	0.851742	0.656532	1.03949	1.10861	1.35566	0.961661	0.972772	0.815614	0.963774	1.13874	0.828343	1.06399	0.946496	1.13904
BACH1	0.999713	1.33273	1.12312	1.10518	0.955384	1.12114	1.06952	0.868499	1.16533	1.06631	0.96886	1.01808	1.21784	0.831687	1.00957	1.12396	1.0257	1.01064	1.2653	0.902886	1.10177	0.9372	0.830104	0.848584	1.21023	1.08867	1.3036	0.796662	0.702648	1.21771	0.884703	0.796058	0.939074	1.04895	0.753853	0.870615	0.99419	2.47086	0.874915	0.742675	1.41593	1.05404	0.720596	1.04056	1.0578	1.10247	1.03773	1.07421	0.767816
BAD	0.381259	0.491391	0.981263	0.797795	0.804795	0.934902	0.637917	1.12265	0.776956	1.12492	0.698759	1.35384	1.04022	0.81649	1.15064	0.26102	0.482056	1.12128	1.10484	0.286474	1.0029	0.663076	0.695918	1.17572	0.94076	1.51305	0.828887	0.383156	0.359697	0.66066	0.759566	0.553991	1.35203	1.61253	0.728375	0.498407	1.89151	0.225945	0.780837	0.391013	0.813935	0.757884	0.155347	0.712369	0.758616	1.31933	1.17395	0.791512	1.08736
BAG1	0.603182	0.970362	0.880157	0.618456	0.589857	0.771515	0.942678	0.801353	0.787083	1.06765	0.796668	1.84924	1.1924	1.25949	0.96651	0.631796	0.824638	1.01677	2.63187	0.792545	1.00194	0.783118	0.682592	1.15127	0.765792	1.22065	0.783462	1.79908	1.03977	0.520636	1.70759	1.10518	1.05399	0.870935	0.884515	1.18324	0.676943	1.61052	0.972016	1.30125	0.750604	0.66916	0.888761	0.582842	0.991807	0.990516	0.992018	0.937266	1.66543
BAG2	1.95062	1.05307	1.05845	1.50459	0.598589	0.702386	0.981665	1.13722	2.09257	0.953433	1.58315	0.888081	1.04904	0.665721	0.757239	1.6106	1.04155	1.00174	0.815409	0.989456	1.31926	0.771001	1.83387	0.938911	1.60483	1.88864	1.14053	1.36886	1.21531	0.856934	0.813677	1.14916	1.07563	0.740759	2.72874	1.82106	0.801665	1.11844	1.69742	0.59586	1.03553	1.29551	1.20791	0.825072	1.45363	0.525369	1.06139	1.90799	0.633642
BAG3	0.415195	0.664407	1.06105	0.874656	1.27492	1.06071	0.939796	0.988817	0.843829	1.07008	0.869269	0.929415	0.871519	0.591193	1.19523	0.561283	0.623004	1.25717	1.26183	1.21209	1.06168	0.827216	0.48281	2.20792	1.29642	1.52775	0.932376	2.19186	0.836953	0.819399	0.784943	0.92836	1.43071	0.828913	0.484144	0.392316	1.2852	0.599309	0.914077	0.65625	0.919962	0.765137	0.680215	0.954483	0.881285	1.0209	1.31717	0.693517	1.61519
BAG4	1.85367	1.68422	1.23668	1.05531	0.877595	0.774031	1.13055	0.898835	0.827503	0.985324	0.954545	0.809047	0.901075	1.12917	0.93993	0.872969	1.35097	0.864718	1.0849	1.84933	1.06541	1.12352	1.065	0.765869	0.903699	1.92117	0.993377	0.970041	1.06601	0.986556	1.2722	0.956523	1.10911	1.30823	0.878746	1.28323	0.471682	0.398359	1.19124	1.28178	0.723811	1.18102	1.84557	0.764361	2.24817	0.716427	1.53723	1.03076	1.02142
BAG5	1.78155	1.1297	1.09719	1.01937	0.899121	1.3763	1.10448	0.970939	0.983871	1.01958	0.913601	1.08528	1.05847	1.19624	0.89233	1.62367	1.90325	1.00793	1.04331	1.26021	0.951963	1.24579	2.69389	0.987248	0.91809	1.00723	0.792957	2.10989	1.60026	1.31717	1.25734	1.77501	1.01553	1.00437	0.836867	1.90031	1.11245	2.86051	1.08741	1.20907	0.921345	0.977975	1.48219	1.17289	0.99817	1.63374	1.54479	1.23377	1.22051
BAG6	0.74869	0.82192	1.05507	1.04833	1.11662	1.02008	1.03068	0.886321	1.10524	1.06943	1.0658	0.949797	0.840305	0.721986	0.971016	1.43828	1.4997	1.23893	0.898853	1.07504	0.859867	1.09802	0.673738	1.01844	0.877041	0.790618	0.827952	0.753735	1.21319	1.00477	1.17865	0.824171	0.878935	0.963918	0.954543	0.887622	1.11672	0.922755	0.967267	1.17074	1.10964	1.11527	0.995663	1.19468	1.06235	1.53846	1.21912	0.891361	1.0876
BAHD1	0.191408	0.120672	0.492822	0.905052	1.05824	1.25083	0	0	0	0	0	0	0.975992	0.947207	1.02011	2.32092	0.455306	1.2346	1.64007	0.327255	0.574441	1.20031	0.0913606	0.984679	0	0	0	0.0512433	0.118257	1.0795	0.62794	0.0853559	1.25994	0.646882	0.883286	0.583171	1.11927	0.132434	1.23371	0.329137	0.912791	0.698968	0.127715	0.888226	1.05388	0.781224	0.846177	0.248573	1.09919
BAIAP2	0.758262	0.90393	0.967871	0.777159	1.247	0.852417	0.882242	1.225	0.942477	1.01796	0.753751	0.935324	0.851585	1.03949	1.08978	0.845556	0.825302	1.57001	0.69527	0.857092	0.728419	0.834716	1.11636	1.21453	0.592171	1.6149	0.637388	1.65638	1.43905	0.851257	0.946853	1.57977	0.922543	0.960553	0.785553	0.811478	1.34856	1.52857	1.03389	1.21426	0.705815	0.807809	0.914211	0.690121	0.690844	0.873403	1.36329	1.07212	0.907123
BAIAP2L1	0.65633	0.402482	0.705063	1.29751	0.578434	0.964599	0.653508	0.8367	1.13757	0.796344	0.957536	0.811998	0.790941	1.48251	0.740782	0.627317	1.03041	1.14771	0.528587	0.798307	0.892428	1.21739	0.797222	0.622346	0.396093	0.736714	0.515609	0.447998	0.470816	1.82848	1.43464	0.771308	0.869713	0.831418	1.54343	0.824511	1.04993	0.879114	1.02988	1.33022	1.078	1.32412	0.483379	1.05581	0.631197	1.06904	0.824303	0.749619	0.470738
BAK1	1.65	1.43165	0.877893	0.831344	0.99012	1.16847	1.29439	1.02851	0.948321	1.0764	0.91922	0.752677	1.04994	0.823285	1.0162	1.27601	1.3721	0.952038	0.873593	1.12601	0.794353	0.972724	2.70809	0.762118	0	0	0	0.859781	1.52151	1.07241	1.16896	1.65158	1.50424	1.12001	0.972417	2.00828	0.936769	1.41777	0.927293	0.980832	1.07263	1.08695	1.4707	0.741408	0.977048	1.54112	1.00314	1.39524	0.923749
BANF1	1.8899	2.0065	1.4105	1.18412	0.57574	0.951573	1.33447	1.15566	1.28396	1.21802	1.07712	1.77743	1.96166	1.40245	0.933816	1.95425	1.30092	1.48927	1.02872	1.14295	1.25341	1.0045	1.51546	1.46176	1.08649	1.67094	1.18858	4.07321	1.45283	1.17488	1.10144	2.20157	1.17702	1.01558	1.07115	1.85323	0.45404	2.40708	1.03194	0.953228	0.725723	1.01858	1.02965	1.04329	1.32243	1.57996	1.10085	2.11631	1.05169
BANK1	0	0	0	1.35877	2.81129	1.40927	1.26834	1.56498	1.15794	0	0	0	0.789292	0.993535	1.28087	0	0	0	0.950523	1.30459	1.02182	0	0	0	1.20604	1.28196	2.71278	0	0	0	0	0	0	1.3283	0.951783	0.242219	0	0	0	0	0	0	1.37039	0.862655	1.18171	0	0	0	1.89974
BANP	2.71517	1.45268	0.985664	1.47565	0.99108	1.12395	1.34174	1.08683	1.09728	0.981498	1.50611	1.47967	0.839266	1.19686	1.03303	0.831254	0.792529	0.755484	0.921934	1.64211	1.14509	1.14015	1.74288	1.18938	0.793931	1.16645	1.07946	0.844569	1.05247	1.02436	1.28619	0.900487	0.956898	1.05059	1.30017	1.0836	0.459845	1.63198	0.89181	1.09513	0.94164	0.947956	0.486884	0.977033	1.03292	1.66361	0.716058	2.64517	1.03288
BAP1	3.13881	1.59783	1.11605	1.15979	0.838319	0.859598	1.17425	1.02127	1.13179	1.00422	1.03409	0.946069	1.05413	1.13373	1.06272	2.06251	1.96122	1.17712	0.953892	1.53234	1.03538	1.09372	2.3142	1.02156	0	0	0	1.03914	1.38993	0.82907	1.08251	1.14915	0.925149	0.995686	1.23701	1.04935	0	0	0	1.15351	1.31035	0.824324	1.89742	1.25016	1.00314	1.19767	0.873753	0.94099	0.92234
BARD1	0	0	0	0.719885	1.2184	1.2186	1.15456	0.98379	1.32047	0	0	0	0	0	0	0.149297	0.234352	1.46747	0.916005	3.19786	0.865446	1.77624	2.2889	0.938428	0	0	0	0.803169	0.928607	0.93175	0.950363	1.34831	1.04236	0	0	0	1.80021	2.55722	1.81563	1.95656	1.04395	1.00063	0.911542	0.705331	0.978092	0	0	0	0.629465
BARX2	0	0	0	2.0276	0.611299	0.666274	0	0.166178	0	0	0	0	0	0	0	2.52068	1.9128	1.53866	2.7066	3.85833	2.35944	0	0	0	0	0	0	0.594834	0.809006	1.8509	0	0	0	0	0	0	0	0	0	0	0	0	0	0	0	3.44712	0.860157	2.00442	1.40685
BASP1	0.0791616	0.315894	0.871797	0.866147	1.21879	0.893123	0.637373	1.38006	1.11848	0.81581	0.846985	1.29299	0.998937	2.46625	1.5758	0.105239	0.140061	0.727259	1.92033	0.293294	1.41272	0.903508	0.14147	2.61629	4.07141	0.29732	1.7407	0.123823	0.114071	0.94272	0.777204	0.114765	1.25111	0.570149	0.45268	0.150377	0.665	0.0621394	1.01179	0.388891	1.70609	0.767936	0.147092	0.886862	1.8481	0.320472	1.19131	0.323889	0.839721
BAX	1.14988	1.07409	1.10051	0.938806	1.06524	0.804499	0.846346	0.990882	0.985876	0.823757	0.74463	0.836047	0.838351	0.806603	0.889011	1.00688	0.852553	0.932121	0.876243	1.07501	0.966176	0.927586	1.49833	0.713285	0.842795	0.816062	0.737771	1.13617	1.69791	0.892538	1.07104	1.33017	0.959798	1.08527	1.07971	1.31927	1.10026	1.49904	1.17642	0.69598	1.30952	1.16172	1.26969	0.73587	1.24417	0.732589	1.04477	1.12955	1.18435
BAZ1A	1.43673	1.06587	1.02217	1.44086	1.24207	1.08795	0.851776	1.06852	0.936506	1.10093	0.86717	0.983432	0.87596	0.990841	1.26987	0.60676	1.14354	0.886059	0.992861	1.12117	0.845298	1.21739	0.922029	0.86634	0.941672	0.757774	1.17783	0.478562	0.683723	1.07024	0.977255	0.985781	0.971974	1.27829	1.33503	0.868817	0.936532	0.836501	1.46445	1.03834	1.13505	0.991453	0.954973	1.5759	0.818825	0.856301	1.2473	0.759451	0.979736
BAZ1B	1.55353	0.836395	0.78484	1.77956	1.06022	1.00927	0.825471	0.951086	1.13407	1.00146	0.79919	0.732346	0.810185	1.19014	1.04434	0.857092	1.07004	0.644445	0.869825	0.902238	0.845783	1.21974	1.06278	0.703336	0.765409	0.79199	1.23956	0.64353	0.718608	1.08729	1.22842	0.763452	0.921134	0.825536	1.83123	0.848844	0.833066	0.795946	1.27312	0.982957	1.31351	0.998285	0.818106	1.16879	0.749068	1.23819	0.965279	0.715763	0.831919
BAZ2A	0.786519	0.528654	0.779531	0.835217	0.905906	1.07433	0.590072	1.09838	0.862552	1.03777	0.983415	1.03467	1.03235	1.03336	1.11909	0.753399	0.87658	1.0071	1.17304	0.842386	0.923654	1.43339	0.303226	0.939839	0	0	0	0.485131	0.393133	1.02137	0.981699	0.944911	1.0508	1.06368	1.01965	0.924554	1.43065	0.432291	0.963332	1.16153	0.993275	0.935765	0.94291	1.29858	0.922663	0.891372	1.00388	0.873332	0.889044
BAZ2B	1.91746	1.90591	1.00376	1.23156	1.23682	0.936634	0.709818	0.959288	0.900514	1.7369	1.36272	1.86643	0.901192	1.18175	0.980454	0.178446	0.260983	1.13804	1.24364	0.894943	0.970047	0.967452	0.352356	0.836355	1.04509	1.86465	1.5097	0.104742	0.1936	0.984801	0.968106	1.08192	1.27972	1.19767	1.53302	0.972225	1.02872	1.05126	0.874583	0.620611	1.02156	0.878864	0.575603	1.11022	1.23013	1.08703	1.10147	0.666296	1.09642
BBC3	0.289182	0.941524	0.941304	0.807926	1.08547	1.5308	0.594904	1.17667	1.0018	0	0	0	0	0	0	0.514732	0.772527	1.05125	1.63029	0.848241	1.05301	0.818091	0.214281	1.54922	0	0	0	0.174203	0.308821	0.656259	0.823074	0.23616	1.51338	1.239	0.786084	0.389489	1.12946	0.16545	0.925399	0.341083	0.777614	1.02865	0.421443	0.939203	1.44271	0.823265	0.915163	0.365436	1.33192
BBIP1	0	0	0	0	0	0	0	0	0	0	0	0	0	0	0	0.2517	0.338216	1.03213	0	0	0	0	0	0	0	0	0	0	0	0	1.03963	0.0743276	1.88962	1.39341	0.517285	0.175098	0.145818	0.175546	0.581335	0.294074	0.737895	0.565746	0.633835	0.72126	1.46579	0.440395	1.09118	0.35748	1.30587
BBOX1	0.320242	0.626772	1.43953	3.37902	0.555112	0.485982	0.50469	0.888821	0.929312	0.601218	3.23539	0.749425	0.730161	0.567688	0.896442	3.8406	0.615342	0.316287	1.02003	0.307867	1.58039	0	0	0	0	0	0	0.826526	0.636795	3.78108	1.099	0.982792	0.485379	0.739703	2.30467	2.04106	0.423866	0.0506104	0.708439	0.335949	1.30343	1.10278	0.759729	2.04226	0.953905	0.586811	0.425534	0.743947	0
BBS1	0.853693	0.990314	1.181	0.923692	0.956468	1.05732	1.61631	0.931129	1.08851	0.886762	0.779671	0.882911	1.50889	0.764608	1.14312	1.76259	1.09697	1.12446	1.02334	1.70719	1.4787	0.982414	1.83467	1.14367	1.06427	1.47793	0.89478	2.50652	2.38622	0.811174	0.806326	1.84053	1.20607	1.15717	0.790015	2.96009	1.14622	1.62877	0.823207	0.794778	0.743766	0.730237	1.67623	0.947056	1.34799	0.793648	1.07545	1.37069	1.22826
BBS2	0.48946	0.661931	0.913733	0.849066	1.09213	1.02547	1.5856	1.12676	1.08994	1.23984	1.10324	1.11266	1.39006	0.774942	1.12678	1.04432	1.18761	1.19303	1.045	0.932204	1.43756	0.929369	0.678876	1.13664	1.44613	0.981655	1.2005	0.422253	0.468286	0.945033	1.06213	0.81984	1.34544	1.24097	0.856178	1.18193	2.08758	0.320812	0.796826	0.666646	1.06968	0.721289	0.7102	0.801106	1.5542	0.703126	1.00152	1.39191	1.31671
BBS4	0.387003	0.672247	0.895183	0.934529	1.11274	1.19276	0	0	0	0	0	0	0	0	0	1.49673	1.12005	1.12395	0.83986	1.12365	0.833683	0	0	0	0	0	0	0	0	0	0.903118	1.24549	1.46706	1.01094	0.493278	3.91946	2.3636	3.44688	1.32511	0.889061	0.485998	0.717481	1.1229	0.784211	1.22738	1.18293	2.24267	1.91133	1.14639
BBS5	0	0	0	0.890922	1.07321	0.925801	0	0	0	0	0	0	0	0	0	0	0	0	1.01558	0.926297	1.24747	0	0	0	0	0	0	0.533794	0.66747	0.62083	1.03425	1.2293	1.46249	0	0	0	1.14954	0.377639	0.831995	0	0	0	0.347651	0.851079	1.37017	0.645481	1.09949	0.450403	0
BBS7	2.95274	2.00423	1.44661	0.87258	1.07427	0.894693	2.19423	0.952978	1.17658	1.11444	1.00383	0.934868	0.890817	0.969966	0.95321	1.81062	1.21792	1.06709	1.13019	1.17351	1.45206	0.994582	2.36102	1.16627	1.06875	1.2241	0.825002	2.92746	2.33809	0.930852	1.26813	1.05122	1.53091	1.08998	0.808089	1.01117	1.15908	0.707202	1.02936	0.774963	0.835276	0.65176	1.41128	0.843638	1.41831	0.775675	1.02073	2.0394	0.993656
BBS9	0.438139	0.624672	0.926662	1.24233	1.00788	1.24195	1.26861	1.29543	0.982436	1.10964	1.03825	1.12087	1.23672	0.671333	0.877327	1.33947	0.966524	1.05945	0.954617	1.94347	1.30962	0.847939	0.374475	0.923659	1.21449	1.15001	0.83577	1.10329	1.37626	0.748962	1.14113	0.403864	1.20989	1.1252	0.964929	1.2934	0	0	0	0	0	0	0.774905	1.04795	1.46955	0.792203	0.895338	1.0344	1.25416
BBX	0.881136	0.943454	0.965807	1.09447	0.822826	0.998411	0.881055	1.19763	1.0857	0.740228	0.832223	0.934822	1.19868	1.32861	1.02558	0.381683	0.62455	1.25719	0.986103	1.49787	1.07554	1.32855	0.730511	1.41491	0.813782	0.895734	0.889326	0.18476	0.292999	0.878715	0.981078	0.978401	0.933596	0.846689	0.802115	0.320804	1.46576	0.348601	1.16409	0.84908	0.92705	0.982846	0.675328	0.997253	1.02567	1.17804	0.93454	0.960406	0.859149
BCAM	0.649244	0.575408	0.822572	0.773256	0.857465	1.40475	1.00172	1.00355	0.645104	0.944937	0.633871	0.831538	1.38022	1.23061	1.59335	0.595244	0.568271	0.938027	1.32161	1.34396	1.49648	0.852226	0.601591	1.0006	0.926748	0.976746	0.764288	1.22112	1.50428	0.506555	0.856495	1.04144	1.38608	0.581198	0.681073	1.74423	1.13705	0.987383	0.447169	0.623933	0.83252	0.849375	0.773022	0.452252	1.52789	1.42373	0.827732	1.75606	1.31613
BCAN	0	0	0	0	0	0	0	0	0	1.04155	3.97497	1.09992	0	0	0	0	0	0	0	0	0	0	0	0	0	0	0	0	0	0	3.65682	0.454435	0.664425	0	0	0	0	0	0	0	0	0	0	0	0	0	0	0	0
BCAP29	0.13718	0.219416	0.382985	0.920786	0.894237	2.37511	0.756416	1.58138	0.970012	0	0	0	0.419539	1.31976	1.15296	0.095804	0.573394	0.628474	1.21113	0.208617	0.786076	1.4319	0.146258	1.22135	1.0198	0.0920794	1.03451	0.0759459	0.11529	1.56875	0.708308	0.112837	1.37631	0.839398	1.37468	0.380052	0.877431	0.0571444	0.851241	0.33844	1.05697	0.615641	0.277406	1.73221	0.951122	0.677454	0.869245	0.262034	1.24047
BCAP31	0.0712152	0.187342	0.342006	0.700236	0.963009	1.63588	0.508913	1.21529	0.886345	1.18401	1.23267	1.3863	0.483546	1.29433	1.00281	0.14904	0.447276	0.493728	0.654629	0.404498	0.823946	1.3072	0.148735	1.2975	1.81123	0.541729	1.24801	0.142391	0.135968	1.48307	0.690126	0.146019	1.20721	0.753274	1.05467	0.322476	1.09553	0.124223	1.05123	0.6183	1.19564	0.505926	0.201908	2.27334	0.842587	1.28091	0.98849	0.340505	1.31281
BCAR1	0.51692	0.666555	1.0563	0.824646	1.00648	0.942915	0.936183	1.07925	1.13684	1.01483	1.01397	1.11865	0.863744	0.859423	0.956882	0.713551	0.983208	0.939303	1.08015	0.933396	1.04026	0.968178	0.868512	1.62511	0.990708	1.25412	0.943871	0.856191	0.752646	1.13844	1.22107	0.880356	1.02121	1.24659	0.895805	0.813938	0.89551	0.606071	0.846525	0.908815	1.26922	1.3685	0.807088	1.05551	0.927759	1.25138	1.0438	1.50472	0.939244
BCAR3	1.25532	1.32328	1.32421	0.883216	0.706527	0.892022	0.926483	1.14008	1.07176	1.1317	0.680342	0.861113	1.23892	0.580222	0.803212	0.650674	0.754233	0.966222	0.956147	1.26583	0.75236	0.89074	1.24385	1.55308	0.70601	1.13021	0.722771	4.42793	2.46054	0.684565	1.07649	1.48813	1.00092	1.5186	0.607547	0.51169	0.845809	1.37165	0.91263	0.646308	0.954113	1.30169	0.697365	1.71687	1.02748	1.89153	0.877295	1.59502	1.33496
BCAS1	0.237472	1.15759	0.844831	0.207442	0.303589	0.290636	0.32969	0.410519	0.294956	1.1016	0.41654	0.977153	0.492958	0.208657	0.413307	0.239445	0.311277	0.677238	1.12565	0.301692	0.501383	0.612463	0.174376	0.391069	0.528235	1.31937	0.408321	0.480202	0.512466	0.577166	0.344638	0.265582	0.51442	0.27278	0.260009	0.227521	2.46628	0.262827	0.506117	0.441155	0.354949	0.32084	0.669232	0.303701	0.518185	0.401642	1.88691	0.48254	0.333374
BCAS2	1.49043	0.965321	1.15421	1.15038	0.978977	0.912786	1.19777	0.959391	1.033	0.994256	0.889245	1.00499	1.11015	1.14276	0.785952	1.33898	1.24212	1.15924	0.954452	1.33925	0.891075	0.968516	2.07464	0.994448	0.859968	1.41132	1.07422	1.7187	1.49895	0.920272	1.20452	0.965141	0.991096	1.0102	1.20601	1.30801	0.838998	2.15095	1.0917	1.0185	0.963648	1.0877	1.44832	1.05686	1.00199	1.09547	0.992097	1.14301	0.899264
BCAS3	0.496269	0.718259	0.86738	0.94513	1.2342	0.978331	1.19342	1.10288	1.0706	0.976651	0.918931	1.11572	1.02547	0.754215	1.03926	0.854983	1.12765	1.03519	0.917317	1.91733	1.13903	1.78019	0.852384	0.99597	1.03445	1.06953	1.02527	1.2587	1.00845	0.721163	0.968349	0.836758	1.18345	1.0378	0.78241	0.941461	1.00622	0.650289	0.98623	0.744072	0.785436	0.95074	1.4697	0.911919	1.12022	0.834033	1.6571	1.05665	1.06386
BCAS4	0	0	0	0	0	0	0.747148	0.721731	0.733832	0.790372	0.632295	0.744915	1.30325	0.804187	1.03235	0.535917	0.677439	1.2531	0.672351	1.92046	0.877561	0.865347	2.11966	0.838778	0	0	0	2.63319	2.94447	0.828491	0.799251	2.30262	0.678745	1.03239	0.637113	2.31426	0	0	0	1.17545	0.413374	1.02969	3.45466	0.801607	0.923668	0.785488	0.683227	1.82944	1.20832
BCAT1	1.83274	0.650974	0.735656	0.977687	0.871587	1.12516	0.824224	0.726323	1.31215	0.635377	0.597473	0.327147	0.785073	0.390605	0.421984	2.30708	1.19872	1.2633	0.638917	0.802638	0.592565	0.460077	1.9687	0.691919	1.32258	0.846891	0.470923	1.53095	1.21809	4.20697	0.585374	1.79177	0.697884	0.548317	0.410385	1.01783	0.746916	10.6989	0.899759	0.460892	1.63807	0.766365	1.38111	0.628669	0.587155	0.490831	0.488969	3.70634	0.621658
BCAT2	1.01303	1.14652	1.08344	0.549814	1.0332	0.930081	0.854103	0.629611	0.810807	0.818587	0.720262	1.17901	1.06963	0.563583	0.877547	0.955757	0.916043	0.716839	1.23057	1.15719	0.709878	1.02235	1.17556	1.09492	0.750626	0.866452	0.66785	1.71989	1.33459	0.934266	0.701827	1.03963	1.56708	1.10303	0.894539	1.24599	0.870033	0.740301	0.707047	0.619434	0.483503	0.630828	1.05234	0.595128	0.906335	1.33173	0.822113	1.07646	0.809912
BCCIP	1.79996	1.33587	0.920079	0.87613	0.718343	1.17707	1.04722	1.49396	0.891635	1.0155	0.643701	0.793737	1.0658	0.718489	0.813708	1.24226	0.943403	1.28398	1.06432	1.16317	0.823768	1.00697	0.875031	0.829048	0.606673	0.782981	0.81872	1.04224	1.65684	0.943951	1.20836	1.52731	1.0401	1.8051	0.646173	1.06736	1.44203	1.66795	1.14236	1.24987	0.765157	0.846192	1.31999	0.806804	0.996805	1.28318	0.945459	1.617	0.838369
BCHE	1.12982	1.73536	1.04218	0.983587	0.876578	0.908538	1.46334	0.880671	1.31031	1.03406	1.27667	1.08195	1.26392	0.54675	0.757574	1.4396	1.11626	0.969579	1.36351	0.952692	2.80275	1.72046	0.877424	0.755484	3.71096	1.18277	1.52031	0.801235	0.651931	0.99062	1.52486	1.52857	0.709463	0.752087	0.627665	1.25387	0.635607	2.26215	0.75263	0.795625	1.40673	0.979279	1.42902	1.05715	0.935865	1.01431	0.909852	1.8392	0.854888
BCKDHA	0.893152	1.40772	1.04675	0.924253	0.945666	1.26025	1.24387	0.978735	0.876463	0.859036	0.741774	0.805854	1.03536	1.64609	0.947557	0.973723	0.769255	0.935785	1.01709	0.938399	1.04185	0.719467	1.88926	1.7859	1.14634	0.948129	0.85263	1.03276	1.29817	0.922804	0.691269	1.51945	1.42215	1.14065	1.08589	1.71963	0.97072	1.87792	0.774501	1.04254	0.828999	0.74616	1.05225	1.13717	0.943465	1.3427	0.838084	1.45426	1.38019
BCKDHB	1.30749	2.37492	1.211	0.936801	0.829762	1.34753	1.21476	0.896751	0.822873	0.945757	0.905136	0.836535	1.02867	1.78182	1.02325	1.4857	0.963756	0.863871	0.984748	0.778581	0.980205	0.678	2.4488	2.25824	1.16889	1.33718	0.863208	2.45101	1.84397	0.851539	0.612577	2.3405	1.59874	1.02541	1.01936	2.00093	0.72859	2.53055	0.716501	1.35988	0.779904	0.855482	1.3672	1.12571	0.898327	1.3994	0.914501	1.98269	1.37981
BCKDK	0.962396	0.932966	0.815663	0.953774	0.956993	1.77819	1.18055	0.939981	0.812812	1.46819	1.66372	0.936746	0.875454	1.25835	1.06708	1.72213	1.11785	1.01047	0.95047	0.749071	0.907693	0.726095	2.26009	1.34485	1.27362	0.936075	0.762471	1.1962	1.76417	0.703733	0.921301	1.53224	1.61272	0.903426	0.933384	0.940433	0.860066	2.14359	0.835129	0.779498	0.840122	1.03383	1.16025	0.997078	0.884734	1.58901	0.661218	2.06257	0.973685
BCL10	1.16116	0.594655	1.06407	1.19979	1.00219	0.910108	1.22603	1.11475	1.20486	1.25647	1.16312	1.43412	1.36734	1.04727	0.78553	0.609892	1.18566	1.1053	1.17803	1.35967	1.08362	1.01106	1.08637	0.989749	1.21914	0.744447	1.3672	0.716824	0.494018	1.17881	1.13464	0.50916	0.950444	0.872848	0.903315	0.876627	1.01271	2.08829	1.13009	0.62598	2.24336	1.14286	0.995398	0.952096	1.01287	1.42104	0.930673	1.23738	1.00082
BCL11A	0	0	0	1.56861	0.998436	0.965333	0	0	0	1.68557	1.95964	3.65735	1.03772	3.10334	0.995069	0	0	0	0	0	0	0	0	0	0	0	0	0	0	0	0	0	0	0.709934	3.26864	0.783761	0	0	0	0	0	0	0	0	0	1.95343	0.666673	0.801655	0
BCL11B	0.680852	0.260498	1.11128	0.244207	1.50534	2.69099	0.984657	1.5372	0.834459	0.641965	0.870752	0.868541	0	0	0	0	0	0	1.42493	0.197301	1.45396	0	0	0	0	0	0	0	0.241962	0.406348	1.12437	0.197363	1.27298	1.24417	0.557104	0.687655	1.17094	1.14618	0.967391	1.07252	0.695768	0.548307	0.0955506	1.5371	1.58478	0.869528	1.63717	0.707748	0.922848
BCL2	1.79054	2.22191	0.731309	0.445398	0.865455	0.543613	1.88104	1.52592	0.880851	0.953253	0.837137	1.04931	0.774903	1.01496	0.65719	0.731091	0.461498	0.759866	1.26213	1.42305	1.04765	0.481407	0.516435	1.13828	0.673001	1.31825	0.76208	2.97805	1.52424	0.473885	0.436945	0.581691	1.44937	1.93835	0.485388	1.09272	3.19225	1.438	0.474539	0.284677	0.275366	0.283949	1.28894	0.763728	1.02368	0	0	0	1.5174
BCL2L1	0.965786	1.26353	0.792656	0.837172	0.961015	0.852599	1.07595	0.785288	1.0978	1.04026	0.554091	0.908114	1.12492	0.815039	1.52774	1.48813	1.47838	1.02753	0.949602	1.17534	0.922568	0.94429	2.03373	1.76753	0.906002	1.30993	0.819553	1.24913	1.40052	0.708689	0.842484	1.46213	0.99784	1.46104	0.788373	1.32597	0.595643	1.0235	1.11712	0.810163	0.963925	0.649434	1.41754	0.811593	1.14689	1.02339	1.0495	1.25889	1.22767
BCL2L11	0.759856	0.578035	0.754712	0.412672	0.836801	0.770567	0.362765	0.959685	0.54558	0.744014	0.717528	0.72232	1.19084	1.17451	0.98425	0.323782	0.471903	0.970589	0.964453	0.740031	0.714747	0.8884	0.571292	0.914446	0.858107	0.667535	0.675699	0.521531	0.368619	1.18434	0.988071	0.518671	1.41689	2.15292	0.642381	0.371897	1.21932	0.390035	1.33003	0.377281	0.69243	0.961485	1.59326	0.771333	1.07648	0.445012	1.02557	0.637309	1.14659
BCL2L12	0	0	0	2.48484	0.580782	1.60108	1.22767	1.07285	1.28879	0	0	0	1.18428	0.742376	0.9241	0	0	0	0.858696	2.1066	0.981988	0	0	0	0	0	0	3.76515	3.57866	1.02242	0.956121	1.73587	0.771503	0	0	0	0	0	0	0.865289	1.52321	1.18622	1.64228	1.06894	1.16232	0	0	0	0.918657
BCL2L13	1.07493	1.40276	0.948968	0.835592	0.868918	1.08283	1.01159	0.931986	0.763392	0.649343	0.974869	0.805352	0.718234	1.1227	0.874194	0.911012	1.13898	0.982231	0.632768	0.796919	0.773881	0.743245	1.65519	0.823798	0.812339	1.27906	0.681015	1.78292	1.54379	0.980782	0.849686	2.53562	1.21985	1.01637	0.93585	1.40384	1.22938	1.38418	0.93581	0.912017	0.79067	0.740581	1.34706	1.148	0.794112	1.14006	1.18729	1.03966	1.38008
BCL2L14	0	0	0	0.752893	0.687955	0.588384	0	0	0	0	0	0	0.696412	1.03002	0.556814	0.168139	0.26422	0.626331	0	0	0	0	0	0	0	0	0	0.736826	0.934805	2.47237	0.707474	1.57159	0.512795	0.795727	0.975815	0.651512	1.02224	1.02498	2.0613	1.25347	0.868445	0.728954	1.27178	0.548027	0.559459	0	0	0	0
BCL2L15	0	0	0	0	0	0	0	0	0	1.46253	0.478651	0.714724	0	0	0	0	0	0	0	0	0	0	0	0	0.465417	0.191658	2.76125	0.426324	0.564128	1.68515	0	0	0	0	0	0	0	0	0	2.75039	2.61592	0.688718	0	0	0	0	0	0	0
BCL2L2	0.124228	0.156785	0.979843	1.25168	1.22233	0.911319	0	0	0	1.37761	1.49284	1.26922	1.56355	0.841547	1.15962	3.50178	0.434395	1.20813	1.07538	0.723049	1.15954	1.076	0.645019	1.2504	3.71723	0.839115	1.58711	0	0	0	0.942046	0.679785	1.1837	1.14693	0.903428	1.03974	1.31548	1.36479	0.753385	0.679596	0.930603	0.951781	1.31333	0.837949	1.06024	1.76088	1.20981	0.852002	0
BCL3	1.78134	1.4145	1.25731	0.9778	1.09702	1.15669	0.535148	0.924366	0.557223	1.06243	0.945347	0.782754	0.964541	0.901575	0.988355	0.381882	0.660024	1.00011	1.05875	1.14965	0.913367	0.964514	0.738405	0.859375	1.20172	1.15623	0.970077	1.67227	2.39586	1.10608	0.960041	0.605727	1.21218	0.930583	0.588183	1.20864	1.12198	1.22592	0.871423	1.49488	1.0794	0.941794	1.43637	1.04801	0.984018	0.669762	0.986782	1.00323	0.777405
BCL6	0.748596	1.05937	0.831561	1.15327	0.91546	1.19409	0.645447	1.01353	0.758299	0.82419	0.814227	0.831813	0	0	0	0.449043	0.710187	1.93362	1.5316	0.499651	1.72022	0	0	0	0	0	0	0.445034	0.566163	1.27552	0.861616	0.150754	0.842976	1.34546	1.26042	0.34597	0	0	0	0.36146	0.71067	1.05215	0.463589	1.20768	1.28358	1.31479	1.06167	2.88606	0
BCL7A	0.297321	0.669951	1.20629	1.05998	0.835684	0.780337	0.378839	0.539189	0.51926	0.473416	0.54555	0.673169	0.76408	1.13446	0.929684	0.306004	0.328559	1.29657	1.03846	1.21124	0.991564	0.723398	0.12171	0.640027	0	0	0	0.160324	0.224463	1.02225	0.605229	0.154553	1.13726	1.47786	1.79743	0.819618	1.68048	0.307077	1.03871	0.980751	0.937817	0.821526	0.275847	0.809059	1.04822	0.6502	1.0774	0.45159	1.01319
BCL7B	1.91828	1.58154	1.22582	0.893445	1.05536	0.820535	0.995381	1.28012	1.07143	0.761242	0.583292	0.732974	1.1284	1.05066	1.13281	0.755651	1.24234	0.972231	0.964137	0.996127	0.87031	1.67232	0.876015	0.956797	0.932452	1.40233	1.0158	2.25147	2.18018	1.02323	1.39831	0.559695	0.844182	0.944616	0.818196	1.01741	1.76927	0.685359	1.00669	1.12878	1.21389	0.94091	1.09934	0.973229	0.843368	1.37288	1.03717	1.29684	0.913963
BCL7C	2.18853	1.62868	1.38518	1.10367	1.09611	1.08108	1.17751	1.1715	1.17316	0.96215	0.92924	1.01392	1.0782	1.06112	0.934318	1.00528	0.93531	1.17545	1.17995	0.692133	0.878099	1.01676	1.82245	1.01837	0.913494	0.967481	0.942109	1.37784	2.18744	0.780275	1.1641	0.573379	1.13958	1.04015	0.923586	1.40685	1.03295	0.68827	1.27908	1.01159	0.877099	0.969909	1.2959	1.02138	1.08531	1.07995	1.03819	1.55989	0.973538
BCL9	1.43509	1.42389	0.935201	0.90041	0.851286	1.25987	0	0	0	0.875942	1.57994	1.33574	1.16046	1.06638	0.901018	0.877088	0.707754	1.29081	1.29436	1.4189	1.0794	1.09957	0.427671	0.876639	0.792507	1.4512	0.832637	0.447868	0.311241	1.01091	0.943496	0.648946	0.980394	1.07102	0.960908	1.34867	1.40245	0.467592	1.10103	1.41643	1.00506	0.874463	1.0113	1.12813	1.06359	1.15605	1.77388	0.903522	1.06254
BCL9L	0.600347	0.83515	1.15955	0.977404	1.11609	0.979488	1.20151	1.01424	1.1106	1.09642	1.24779	0.992451	1.01433	0.727503	1.04775	0.805849	0.913351	1.17315	0.971948	0.82075	1.10736	1.26906	0.86075	0.978239	0.966183	1.2364	1.10873	0.479146	0.448183	1.38309	0.90857	0.592261	0.885454	0.85165	1.14003	0.92503	1.09108	1.04435	1.08087	0.95606	1.23794	1.11446	0.737952	1.33078	1.01731	1.13841	0.950996	0.915205	0.889842
BCLAF1	0.244428	0.373106	0.8979	0.937356	1.06812	1.00982	0.679832	1.31164	0.829101	0.970691	1.02843	1.1485	0.736046	1.1382	1.05818	0.423112	0.577572	1.08529	1.12944	0.53254	0.853083	1.08546	0.264334	1.01295	0.669759	0.843795	0.99477	0.298986	0.300525	0.946792	1.17082	0.48406	1.11336	0.992692	1.37992	0.734907	1.15436	0.385617	1.19172	0.51998	0.896991	1.01554	0.391568	0.929203	1.04515	0.942992	0.99644	0.534515	1.08179
BCLAF3	1.25132	0.908511	0.810086	0.975838	1.0389	1.03572	1.07678	1.00862	0.879587	0.955825	0.945326	1.14222	1.14756	0.995179	0.956418	0.581649	0.860767	0.799756	1.21278	0.685962	1.33438	1.10755	0.491629	0.927854	0.894719	1.17469	1.07721	0.152078	0.174707	0.983226	0.75753	0.975427	0.617942	0	0	0	0.976184	1.00539	0.810536	1.13226	1.6737	0.783546	0.350099	1.03809	0.86458	0.906324	1.08723	0.618387	1.00189
BCOR	0.538852	1.04632	0.963286	0.561431	1.00185	1.12919	1.68061	1.08175	1.12029	0.885139	0.689744	1.17471	1.06804	1.1334	1.11595	0.0986976	0.164086	0.648791	1.13563	0.915107	1.26731	0	0	0	0	0	0	1.12299	0.932658	0.885517	0.935099	1.89718	1.07245	1.01768	1.10444	1.0067	1.46678	2.19868	1.10033	1.4842	0.989756	1.03131	0.934523	1.07622	1.06483	1.20161	1.04549	1.72299	1.04092
BCORL1	0	0	0	1.12443	1.35517	1.07133	0	0	0	0.831358	0.908957	0.925781	0	0	0	1.58498	1.32274	1.82115	0.659704	1.06352	1.45538	0	0	0	0.650009	1.14844	0.708104	4.42176	3.60524	2.76863	0.993332	2.12007	0.789847	1.1489	1.04694	1.053	1.28346	1.20674	1.36622	0	0	0	1.66377	0.895443	0.801443	1.0261	0.986057	2.10126	0
BCR	0.728498	0.806065	0.902457	1.12595	0.93382	0.838439	0.865494	0.960495	1.07415	0.825331	1.04103	0.903769	0.793264	1.4199	1.09792	0.8478	1.8563	0.913391	0.916855	1.04549	1.11513	1.04053	0.640932	1.08955	1.05217	0.812318	0.943641	1.29162	1.03183	1.18861	0.891929	2.01226	1.019	0.956975	1.21797	1.01277	1.39059	0.944124	0.882479	1.41393	1.01163	0.778579	0.919191	0.944223	0.986384	1.00689	1.09682	0.730588	1.01692
BCS1L	0.664328	0.876765	0.859707	0.892643	1.02593	0.950957	1.17682	0.976888	0.955359	0.880087	1.34842	0.84266	0.873795	0.728014	1.11288	1.0842	1.077	1.05368	0.868836	1.35356	1.0246	0.841259	1.13651	1.22011	0.896757	0.838143	0.873445	1.22489	0.989376	1.13491	0.783929	1.47847	0.99492	0.783057	1.34937	1.19452	0.986922	2.29211	1.22913	1.26648	1.10185	1.08842	2.00236	0.629921	0.838655	2.54523	0.773253	1.25208	0.982305
BDH1	0.97005	2.02039	0.707287	0.647927	1.07758	1.35162	0.835985	0.522443	0.690948	0.80858	1.09234	1.07176	0.856992	0.569124	0.729665	0.812419	1.04661	0.302587	1.08782	0.712102	0.712216	0.748119	2.06741	2.84923	0.366581	1.14862	0.384896	1.33689	1.03016	1.01134	1.21831	1.1672	1.1005	0.846472	0.683939	1.43099	0.930102	1.05953	0.839927	3.3631	0.660503	0.643444	0.964702	0.643038	0.475377	2.39176	0.63217	1.41898	0.910013
BDH2	0.387314	0.867119	1.02142	1.02735	0.540245	1.17092	1.33168	0.950439	1.02491	1.71568	1.28339	1.20002	1.66211	2.62977	0.881195	1.30255	0.938619	0.978447	1.48033	0.664802	1.25238	0.952386	0.645675	2.16309	1.94561	1.05327	1.02102	0.864288	0.750982	0.662415	1.96594	1.345	1.14399	1.26776	0.841001	1.65531	0.625329	0.768596	1.01694	0.710315	1.20107	0.910061	0.745035	0.372999	1.84932	1.73414	1.1113	1.02166	1.02664
BECN1	1.12816	1.10698	1.08204	1.0793	1.06803	1.1774	1.11518	1.00182	1.08866	0.942379	0.816726	0.793696	0.931975	0.800936	1.12388	0.569882	0.933924	1.30635	1.00582	1.04841	1.06401	1.04445	0.607715	1.00934	1.60713	1.05746	1.35647	1.00295	0.889574	1.02622	0.961476	1.55864	1.04254	1.17636	0.860307	0.960854	1.39868	1.17644	0.994896	1.3167	1.17652	1.0284	0.942083	1.28337	1.06872	0.972334	1.39554	0.896041	1.29789
BEND3	1.96168	1.67857	1.47939	1.55224	0.821993	0.849838	0.564578	1.07366	0.904769	1.0677	1.0789	0.783628	0.683447	1.84423	1.09796	0.377184	0.592097	0.815988	1.10456	0.541352	0.876044	0.953069	3.12179	0.713372	6.56526	2.42366	1.64511	1.00005	1.68088	1.05474	1.57504	1.01629	0.723043	0.863128	1.63564	1.17636	0.636082	1.46469	1.71309	0.970361	0.951722	0.938434	1.43214	1.09077	0.887823	1.37807	1.03885	1.49972	0.694439
BEND7	0	0	0	0	0	0	0	0	0	0.701728	1.00447	0.989909	0	0	0	0	0	0	0	0	0	0	0	0	0	0	0	2.55584	2.11844	1.24556	0	0	0	0	0	0	0	0	0	0	0	0	0	0	0	0	0	0	0
BET1	1.82993	0.994211	0.626127	1.55247	0.910561	1.5753	1.01224	1.20678	1.14271	0.731241	1.03616	0.926357	0.670296	2.32414	0.857219	1.27728	2.10284	0.506964	0.950013	1.10486	1.20536	1.45214	2.04829	1.21294	0.64394	0.504911	0.806717	0.977631	0.712666	1.03215	0.945383	0.986468	1.31289	0.866992	1.49485	1.34594	0.561606	1.56078	0.863764	1.50499	0.859737	1.01287	0.772961	1.04318	0.951521	2.04715	1.08977	1.08855	1.24881
BET1L	1.08913	1.07972	0.6937	0.796793	0.866391	1.42427	0.531805	0.963064	0.538286	0.564717	0.572036	0.691741	0.785365	0.624633	1.10258	1.3339	1.20552	0.698149	0.718289	0.540909	0.864459	1.01704	0.900143	1.00769	0.412201	0.675988	0.55749	1.497	0.978683	1.11507	0.606992	0.789771	0.561496	0.905345	0.866873	0.718349	1.28644	1.36256	0.868659	1.68815	1.08306	0.876564	0.514567	0.642212	0.819562	0.819185	1.31429	0.57625	1.72935
BGN	0.959483	2.41158	0.997721	1.49171	0.938362	0.867842	1.83871	0.864053	1.74027	1.11498	0.797372	1.65812	2.79244	0.660701	1.42465	2.17719	1.42062	1.13213	1.3257	0.772918	3.54909	1.84057	1.89443	0.831455	1.31705	0.744446	1.63506	3.10908	2.19038	0.584203	0.497756	1.69216	1.54902	0.834227	0.772442	2.74066	0.861382	2.24735	0.762248	1.07566	0.66433	0.707436	1.31366	0.778803	2.14522	0.537084	1.42847	1.89656	0.689911
BHLHE40	1.3896	1.81246	1.12949	0.804925	0.975663	1.16489	0.896551	1.19281	0.939216	1.10081	0.932736	1.01147	0.977436	0.565859	0.699197	0.83866	0.921615	1.50294	1.02917	1.44726	1.06395	1.69174	1.06184	1.32668	1.27153	2.00414	1.15282	2.0908	1.96116	0.930146	0.998832	0.671621	1.27909	1.52804	0.750148	0.809168	1.30503	1.4366	0.794503	0.942642	0.948906	0.837325	0.755036	1.39858	1.3831	0.688606	0.985779	0.999487	0.779488
BHLHE41	0	0	0	0	0	0	0	0	0	0	0	0	1.56545	0.784242	1.23318	0	0	0	0	0	0	0	0	0	0	0	0	0	0	0	0	0	0	0.923468	1.41556	0.953694	1.0301	4.54021	1.11063	0	0	0	0	0	0	0	0	0	0
BICC1	3.11789	1.54573	1.30932	1.59588	0.785668	0.992547	1.62809	1.13644	1.39863	0.727945	0.896282	0.807781	1.67426	0.770551	1.00551	3.52076	1.94857	0.988118	1.04145	1.30321	1.4199	1.23708	2.84146	0.994478	1.31185	0.708254	0.880566	2.00116	3.36972	0.905883	1.12714	0.622077	1.17343	0.96205	0.848384	1.68789	0.982268	2.53596	1.04622	1.20736	1.46378	1.1521	1.74448	0.882603	1.64665	0.768348	1.08262	3.334	1.09601
BICD1	0.84076	1.23876	1.2682	1.2096	0.752362	0.887595	1.16917	0.94829	1.3446	1.48337	1.57372	1.05507	0.99868	1.19461	1.13154	2.64384	0.816414	1.34263	0.789305	1.2844	1.45716	1.26135	1.38281	1.16626	1.23772	1.00327	1.28701	0.553655	0.896155	0.972402	0.899812	0.752444	1.32604	0.945366	1.55599	0.927243	1.0004	0.38603	1.37563	0.552255	0.883	0.9288	0.56004	1.31033	1.29643	0.905968	1.21223	0.793928	1.12101
BICD2	0.996138	0.755896	1.00822	1.41943	1.03087	1.02118	1.10686	0.947814	1.18623	1.13395	1.26796	1.0618	1.05776	1.02305	0.978846	0.889404	0.794088	1.04463	0.994284	0.90121	1.02433	1.03518	0.84609	0.871599	1.38906	1.31105	1.30207	0.907874	0.882142	1.09692	1.0569	0.947739	1.02445	0.90532	0.991522	0.917274	0.993094	0.644406	1.07851	1.06906	1.19139	1.39429	0.582202	1.04045	1.04854	0.99864	0.894141	0.903793	0.802264
BICDL2	0.583726	0.76951	0.543914	0.664898	0.751348	1.58472	0.78401	0.546951	0.412815	1.0009	0.784434	0.812401	0.724578	1.39835	0.834581	1.42831	1.34203	0.811254	0.884354	0.572087	0.496811	0.776161	0.876532	1.0114	0.732969	1.21551	0.957186	0.33651	0.424883	1.13281	1.28131	0.939069	0.829702	0.581827	1.88684	0.751342	1.04393	0.57337	2.00656	1.10625	1.08079	0.673806	0.625505	1.58093	0.80458	1.49988	0.775885	0.513979	0.860874
BICRA	1.14712	0.584104	1.0546	1.29733	1.06346	0.958732	1.21632	0.814665	1.01255	0.912148	0.924162	0.912781	0.980415	0.875861	0.95404	0.238522	0.441908	1.00829	1.20339	1.21229	1.12677	0.899046	2.53588	0.74572	0	0	0	1.95435	1.56716	0.940925	1.00803	0.616664	1.00342	0.939717	1.15329	0.393302	0.789832	0.492873	0.821017	0.595428	1.10924	1.03134	0.50613	1.0332	1.2385	1.66147	0.971747	1.07547	1.05456
BICRAL	0	0	0	0	0	0	1.14878	1.07674	1.35263	1.12214	1.37769	1.16203	1.15066	1.03342	1.13349	2.15636	1.70854	0.931061	0	0	0	0.777908	1.16651	0.890784	0	0	0	0.450635	0.822561	0.837699	1.35854	0.138786	1.02922	1.00202	1.04983	0.800007	1.20331	1.5581	1.07287	1.1015	1.05182	0.976932	0	0	0	0	0	0	1.07138
BID	1.60255	1.26905	1.1831	1.20714	0.842669	0.720088	1.13764	1.00047	1.06177	1.0913	1.36026	1.09712	0.808365	1.73386	0.975405	1.1658	1.4017	1.10428	0.804451	0.94395	0.883038	0.857219	0.715185	0.798287	1.12633	1.02795	1.02162	0.735033	0.776363	1.00771	1.16043	3.36704	0.912861	0.87904	1.50379	1.26051	0.953494	1.1247	0.95862	1.3247	1.30411	1.26277	1.41812	1.4383	1.0296	1.17922	1.01863	1.05493	0.904307
BIN1	2.22346	1.18775	1.25538	1.05505	0.915625	0.754363	1.76127	1.01887	0.982838	1.24236	1.08695	1.3884	1.04299	0.702909	0.999853	1.85972	1.21939	0.769599	1.77477	1.07785	1.36893	0.906924	1.32436	1.07616	2.45717	1.38636	1.9519	1.29823	1.03826	1.14271	0.948074	1.31863	0.912529	0.668374	0.682209	1.44822	1.194	0.90719	0.975648	1.37933	0.942097	1.68857	1.12552	0.699642	1.05993	0.849192	0.969196	1.38518	1.12598
BIN2	2.02506	0.836925	1.14069	1.08666	1.40397	0.726776	1.59727	1.14922	1.14946	1.30848	1.23502	1.31057	0.784339	1.01472	1.26808	0.972517	1.01089	0.762353	1.26216	0.904806	0.923502	0.926744	1.20989	0.753764	1.31132	1.0013	2.3485	0.571745	1.12155	0.748021	1.0096	3.5732	0.879958	0.91344	0.546093	0.659287	0.895969	0.636878	1.30911	0.963631	1.64285	1.09254	1.08072	0.868952	0.98296	0.588435	0.899148	0.982107	1.01141
BIN3	0.442499	1.11849	1.65897	0.804119	0.967743	1.3021	1.22532	0.864233	0.914351	1.75028	0.91667	1.64026	1.94088	0.936691	0.801443	0.438137	0.747077	0.917466	1.42033	1.15485	1.53053	1.04914	0.330641	0.986622	1.60922	0.758947	1.21647	0.411407	0.456147	1.0206	1.0264	0.983343	0.964933	1.04352	0.807681	0.852249	0.622706	1.63891	0.835815	1.32493	0.874759	0.892674	0.466816	0.955835	1.31078	0.721888	1.05188	0.607708	1.21367
BIRC2	0.873339	1.05229	0.857966	1.16155	0.988662	1.15799	1.22613	1.16268	1.263	1.06179	0.953429	1.11539	1.367	0.78319	1.04393	0.967493	1.02217	0.993938	0.812588	1.24093	1.37695	1.14488	0.587373	1.19889	0.688888	1.14092	0.708733	0.797733	0.871483	1.2516	1.00683	1.42231	0.965163	1.06356	1.09452	0.727598	1.01193	0.557499	1.08508	1.34524	1.03099	1.14203	0.916935	1.22882	1.16928	1.24225	1.04746	1.29673	1.29162
BIRC3	0	0	0	1.00606	1.45035	2.09951	0	0	0	0	0	0	3.45592	0.71489	0.45705	0.191503	0.235594	1.11058	0.35937	1.0249	3.70433	0	0	0	0	0	0	3.02725	0.742781	1.63328	0.914847	0.105722	0.839901	0	0	0	0	0	0	0	0	0	0.246814	0.978933	0.302085	0.144781	0.159482	7.33653	1.44891
BIRC5	6.43922	1.32893	1.39579	2.59328	1.11826	0.475194	0.893048	1.71864	1.00005	1.26858	1.1419	0.663849	0.551212	1.07457	0.990513	1.76513	1.52241	1.77408	0.535449	2.43374	0.497954	0	0	0	0	0	0	1.58407	2.10933	0.894826	1.79394	3.18182	0.751256	1.03609	1.78368	1.9485	0.292203	3.28845	2.33468	1.44017	1.12644	1.8819	2.45556	1.64733	0.476616	1.04461	0.933945	1.7746	0
BIRC6	1.12179	0.832834	0.925028	0.95882	1.03851	0.958607	0.917305	0.972844	1.11549	0.85087	1	0.96151	0.953874	0.999235	1.01345	1.11462	1.13948	0.8622	0.954526	1.017	0.871889	1.19557	1.2813	0.967537	0.763072	0.820949	0.856088	1.03692	1.15006	1.038	0.997274	1.00951	0.939177	1.24366	1.33479	1.20307	0.984273	0.983137	0.942875	0.946498	1.05218	1.40135	1.06589	1.17538	0.987857	0.761035	0.935221	0.821879	0.973101
BLM	0	0	0	1.05061	0.956891	0.750469	0.910367	0.86177	0.891339	0.509969	0.62343	0.674543	0.951854	0.884916	1.07502	1.32212	0.802959	1.15081	1.10218	2.0406	1.05965	0	0	0	1.96142	2.02323	1.66566	0.924483	0.927111	1.18834	1.05692	2.3239	0.876127	1.08627	1.4683	0.880252	0	0	0	0	0	0	1.75248	1.2125	0.756861	0	0	0	0
BLMH	0.839741	0.585842	0.760257	1.31862	0.552389	0.59253	1.32432	1.49082	1.16091	0.759901	2.12364	1.20325	1.70279	0.916042	0.973867	1.04242	0.650243	0.614231	0.939532	2.78322	1.12363	0.704572	1.05389	1.48488	1.18017	0.874852	1.0038	0.567453	0.838183	0.536659	1.04327	1.23127	1.32762	1.59784	0.998499	0.978713	0.866118	0.727152	0.944826	0.864834	0.71422	0.831813	0.849996	1.1739	1.14692	0.430899	0.595738	1.16646	1.72182
BLNK	0.421793	0.514123	0.908715	0.755428	1.10128	0.927409	0.754287	0.926777	0.779013	1.11489	0.881166	1.15993	1.12633	0.977633	1.22833	0.11998	0.232078	0.853925	1.59787	0.523958	0.905762	0.898566	0.270294	0.992719	1.49539	0.432974	1.50718	0.409682	0.434264	0.868118	0.934356	0.484574	1.21394	0.890461	0.54213	0.251359	1.22762	0.193722	1.06261	0.7416	1.00314	0.85224	0.30665	0.758169	1.39517	0.618607	1.07659	0.42098	1.0038
BLOC1S1	1.66457	1.83827	1.20396	1.01725	1.05973	1.04371	1.72197	0.969469	1.02344	1.18432	1.09871	1.26733	1.59106	1.03428	1.08164	2.3177	2.01495	1.15673	0.976634	1.75518	1.17824	0.979467	1.37992	0.967863	1.3312	1.20514	1.2982	1.4037	1.66103	0.737355	1.10788	2.38484	1.04861	0.975253	1.00351	1.91592	0.794527	2.70996	1.11297	1.50969	0.996038	0.980639	1.40972	1.01877	1.20511	0.832766	1.00789	2.1854	1.01001
BLOC1S2	0.820918	1.09645	1.1899	0.874145	1.09664	1.09103	1.12349	1.05245	1.03668	1.0525	0.940404	1.10832	1.35735	0.930114	0.916741	0.737248	0.912404	1.14397	0.961986	1.11634	1.23271	0.822428	0.917229	0.849783	1.10056	1.44916	1.01538	1.07148	1.22533	0.651826	1.32225	1.31346	1.1603	0.865173	1.00346	1.17982	1.13978	0.784546	1.18835	1.1073	1.1929	1.10501	1.30115	1.0062	1.26264	0.924178	1.01946	1.22728	0.935149
BLOC1S3	0.417555	0.975073	1.1154	0.775959	1.06881	1.19019	0.852595	1.00134	0.723938	1.25774	1.25218	1.0441	1.05782	0.97233	1.10017	0.358228	0.581192	1.15051	1.22621	0.838631	1.03763	0.750043	0.375307	0.68613	1.55508	1.13478	1.2392	0.495126	0.70993	0.978643	0.93436	0.770222	1.08979	0.846103	1.03541	0.726045	1.2073	0.530947	1.05805	0.6047	1.10698	1.06018	0.581901	1.12305	1.30574	0.947602	0.987647	0.779186	1.04267
BLOC1S4	1.20194	1.57769	1.12994	0.857618	1.11966	1.15347	1.08091	0.933954	0.929786	1.06312	1.06616	1.23852	1.23335	0.849748	1.03519	1.78608	1.37494	1.00284	1.22166	1.36118	1.00113	0.852222	2.14675	0.800269	1.05418	1.20419	0.809983	3.52851	2.98577	0.995021	1.11515	1.07129	1.11545	0.889507	0.936385	1.64596	1.04414	1.25066	1.03577	1.14931	1.07408	0.938445	1.296	1.02942	1.51333	0.745394	0.999396	1.32107	1.08779
BLOC1S5	0.123185	0.302279	0.819154	0.88615	1.15914	1.11175	0.557027	1.03278	0.791052	1.2059	1.21993	1.46696	1.01146	0.990715	1.24391	0.279794	0.393194	1.07992	1.07676	0.953823	1.01629	0.675544	0.0732629	0.947154	1.43511	0.599364	1.36442	0.271097	0.293541	1.02689	1.30719	0.20936	1.25193	1.09018	1.11131	0.404491	1.24663	0.167398	1.22128	0.474492	1.34428	1.09291	0.104495	1.06727	1.41359	1.00227	1.1516	0.559203	1.11465
BLOC1S6	0.643597	0.858666	0.932965	0.930344	1.0563	0.994479	0.811824	1.15088	0.869141	1.09585	1.34222	1.31589	1.38025	1.11614	1.15221	1.00525	1.33978	1.10679	0.924443	1.14864	1.39456	0.874163	0.611185	0.930805	1.34356	1.16765	1.29548	1.17286	1.09041	1.14604	1.07827	0.638505	1.39259	0.871978	0.810329	1.20832	0.829853	1.46321	1.12594	1.49256	0.903231	1.10871	0.935808	1.03428	1.27942	1.06471	1.11384	1.02963	0.868269
BLVRA	1.0374	1.18356	0.905011	0.670452	1.20995	1.16764	1.22629	1.04528	0.739148	1.34048	0.677873	1.34729	0.82444	0.46229	1.2186	1.6497	1.73873	0.816988	1.43135	1.49018	0.954813	0.851829	1.00615	1.00125	0.93947	0.689922	0.761849	1.85442	1.88629	0.498228	0.630672	1.37621	1.17333	1.56444	0.419931	1.51103	1.37635	0.875241	0.65621	1.08436	0.995456	0.650438	1.7978	0.811912	0.882813	0.496758	1.37991	1.09742	1.65026
BLVRB	0.841565	1.28869	0.825425	0.596839	1.14512	0.717794	1.42266	0.778611	0.707142	1.75859	1.23813	1.22371	0.966678	0.37111	0.794778	1.02227	1.35792	1.48015	1.15474	0.859367	0.987549	0.827196	0.812973	0.97151	1.35988	1.22916	1.24041	3.00065	1.89027	0.646554	0.60487	1.61891	1.15696	0.705802	0.461147	0.930254	1.97167	0.982619	0.656636	1.01579	1.00293	1.02511	1.30323	0.61435	0.686617	1.31402	0.882585	1.20596	1.52554
BLZF1	0	0	0	0.91922	0.987334	1.44162	0.978737	1.1666	1.26794	1.17856	1.01192	1.01172	1.01814	0.919229	0.980027	0.388856	0.791357	1.24588	1.04258	0.378149	1.22439	1.12694	1.06224	0.937039	1.20934	1.24356	1.03118	0.553858	0.655311	0.985491	1.19057	1.09527	0.878178	1.05213	1.018	0.776056	1.26753	0.220522	1.16894	1.23853	1.23626	1.01927	0.639845	1.81839	0.947379	0.931932	1.02068	1.49483	0.995774
BMF	0	0	0	0.695254	0.964161	0.653351	1.17346	0.815079	0.767034	0	0	0	0.73385	0.73745	1.05282	1.02277	1.0087	0.818603	1.23928	0.99411	0.689703	0	0	0	0	0	0	0	0	0	0.357352	0.0864401	1.07545	1.65556	0.357107	0.419313	1.04449	0.221631	0.841605	0.507539	0.570802	0.618802	0.349907	0.371096	0.971608	0	0	0	0.960254
BMP1	1.07346	0.756375	1.03348	1.80606	0.901651	1.12068	1.10373	0.825883	1.38083	1.12068	1.75971	0.74077	1.1279	0.590301	0.874279	0.982011	0.817498	1.0035	0.494718	0.731634	1.05147	0.910062	2.91887	1.12116	1.40658	1.40834	0.93832	0.314959	0.201931	1.39744	1.36981	0.695756	1.57067	1.38795	1.0556	0.859507	1.02027	0.847263	0.970218	0.872127	1.32867	1.23261	0.695629	1.4557	1.05451	1.13087	1.23542	1.57748	0.719298
BMP2K	1.05635	0.720957	1.20657	1.01917	1.01702	0.971179	1.14902	1.09167	1.12467	1.09867	1.04655	1.02373	1.0637	0.734657	1.02543	1.22326	1.3356	1.10822	1.06615	0.911087	0.91479	1.02698	1.26789	0.915743	1.56813	1.00532	1.02342	0.826048	0.9095	0.942984	0.951646	1.1912	0.87243	0.886773	0.826586	0.98327	0.94828	1.22587	1.01551	1.01668	1.15849	1.06723	1.16079	1.08497	1.06169	0.751591	0.977832	1.13962	1.38934
BMP8A	0	0	0	0	0	0	0	0	0	0	0	0	1.0246	0.954624	1.5199	0	0	0	0	0	0	0	0	0	0	0	0	0	0	0	0	0	0	0	0	0	2.78442	2.91979	0.847929	0	0	0	0	0	0	0	0	0	0
BMPR1B	3.27906	1.52361	1.2412	0.741751	1.08215	1.40364	1.71883	1.18446	1.2661	1.05985	1.09918	1.05359	1.30603	0.88627	0.848013	0.244582	0.119197	1.02057	1.88969	0.928755	1.23721	0.719624	0.282383	2.15247	0	0	0	0	0	0	0.861183	0.213574	2.49389	2.40474	0.629984	0.325377	0	0	0	0	0	0	1.57578	0.970978	1.27838	0.669627	1.09662	2.16249	1.81289
BMS1	1.75419	1.1384	1.03024	1.07362	1.19467	0.9849	0.713724	0.944528	0.894188	1.11036	1.05476	1.00867	0.927188	1.07902	1.06194	0.933645	1.10694	0.821377	1.00566	0.720855	0.779953	1.22494	0.537533	0.79454	0.744911	0.820557	0.961149	0.54562	0.615003	0.83907	1.22842	0.702081	0.925007	0.712215	1.43962	0.792203	0.983851	0.851244	1.24697	0.709796	1.13855	0.953778	0.678814	1.19105	1.22285	0.608294	1.11099	0.648527	1.03122
BMT2	0	0	0	1.65585	0.93071	0.872716	0	0	0	0	0	0	0	0	0	0	0	0	0	0	0	0	0	0	0	0	0	0	0	0	1.08119	0.916501	1.13506	1.06396	1.21003	0.765856	0	0	0	0	0	0	0	0	0	0	0	0	0
BNIP1	2.07255	1.40586	0.88614	1.289	1.03802	1.00133	1.26362	1.53282	1.1379	0	0	0	0.992812	0.965953	0.85972	0.976084	1.25483	0.745157	0.863171	0.994265	1.04933	1.26897	1.0304	1.32472	0	0	0	0.866731	1.02926	1.03538	0.572563	0.860671	0.873352	1.11235	1.33012	1.38492	1.29547	2.99245	0.891829	1.26242	1.09207	0.86983	0.988873	0.835241	0.891723	0.988154	1.03054	0.797344	1.28258
BNIP2	1.21628	0.793564	0.786984	0.946425	0.976393	1.04611	0.962706	1.09265	1.18602	0.962885	1.15491	0.964522	0.842623	1.03751	1.21348	1.04241	0.912088	0.763363	0.720036	0.85138	0.653117	0.824674	0.445669	0.594291	1.1234	0.854458	0.875083	0.618156	0.806309	0.954387	1.09711	0.877348	0.860569	0.943532	0.840829	0.93981	1.04619	0.86952	1.1825	0.608961	1.34409	1.07807	0.53505	0.916524	1.10267	0.779713	1.17177	1.08984	0.722153
BNIP3	0.18963	0.142118	0.480091	0.506687	1.22138	1.09958	0.41117	1.47261	0.689489	0	0	0	0	0	0	0.15796	0.113143	0.580541	0	0	0	0	0	0	0	0	0	0.541293	0.153506	1.24981	0	0	0	0.529817	0.5242	0.224581	0	0	0	0	0	0	0.17631	0.967864	0.849602	3.61637	0.707954	0.205654	0.925172
BNIP3L	0.188588	0.289497	1.14123	0.68784	1.0165	1.19068	0.458844	1.09628	0.63327	0	0	0	0.798113	0.636419	0.912054	0.120885	0.23044	0.618291	0	0	0	0	0	0	0	0	0	0	0	0	0.788444	0.0941225	1.08684	1.16985	0.910509	0.34531	0	0	0	0.794795	0.946148	0.591299	0.0860443	0.69305	1.65352	0.593647	0.734956	0.197396	0
BNIPL	0.241287	0.93916	0.60705	0.938123	1.17212	1.29196	0.464785	0.964752	0.435238	1.34522	1.06904	1.04859	1.06546	1.13946	1.02246	1.11312	2.86757	1.08985	1.5929	0.428428	0.802794	2.56969	1.29709	0.757683	0	0	0	0	0	0	0	0	0	0.981591	0.827019	1.56217	1.3123	0.112278	0.760521	2.22717	0.860278	0.581185	0.230059	0.618828	0.773412	1.46117	1.23651	1.32824	1.36814
BOD1	0.706978	0.985718	1.12681	1.03061	0.949994	0.964325	1.17323	1.00495	0.91525	1.04821	1.70274	1.257	1.09216	0.859217	1.01577	0.755404	1.08978	1.42942	1.12303	0.923684	0.892157	1.15086	0.48355	1.62398	0.883883	0.489282	0.650978	1.09156	1.14371	0.874596	1.06033	0.678135	0.99996	1.05921	1.0722	0.580721	1.58168	0.945371	0.859905	0.959111	0.666263	0.673517	0.701455	0.847353	1.19501	0.788574	0.893932	0.897734	1.07117
BOD1L1	0.416432	0.524779	0.945563	0.958067	1.32425	1.0658	0.758013	1.09474	0.861941	1.06421	0.854252	1.11737	1.03891	1.27809	1.05507	0.340836	0.502711	1.25579	1.29426	0.608926	0.933831	0.924973	0.264609	1.09918	1.07608	0.698775	1.5602	0.452155	0.461131	1.03275	1.10954	0.353272	0.984356	0.922066	1.26569	0.597626	1.33929	0.375474	1.01318	0.637302	1.07663	1.11779	0.398122	1.11139	1.16863	0.977606	1.03151	0.515718	1.07282
BOK	1.70489	1.65826	1.15603	0	0	0	1.83836	1.24772	1.3926	0.483462	0.645794	0.955162	1.42031	2.43308	1.02088	2.78174	1.60793	0.964072	0.843898	0.274166	0.66168	0	0	0	0	0	0	0.705211	0.967097	1.16114	0.754803	0.964844	1.64399	1.39122	1.23316	1.22183	0	0	0	0.40394	0.770227	0.723894	0.520421	1.15955	1.01451	0.953655	0.771757	0.611691	0
BOLA1	1.71936	1.89493	1.08496	1.01533	1.01269	1.36628	1.17286	1.01903	0.985337	1.11582	1.09685	0.921589	0.925641	1.50294	0.885576	1.85345	1.32672	1.06283	1.21841	1.32213	1.03165	0.98476	1.64406	1.1949	0.964871	1.90881	0.954477	2.73616	2.51759	0.897067	1.23857	1.43214	1.05349	1.1194	0.87612	1.29059	0.78111	2.42783	1.03133	1.46499	0.951603	0.829839	1.79764	0.73337	0.947511	1.50217	0.975853	1.10342	1.05062
BOLA2	0.359249	0.558305	0.920944	0.673798	1.33976	1.10659	0.907641	1.00239	0.872147	1.01607	0.765181	0.881733	0.809836	1.22697	1.1682	1.1193	0.88362	1.30818	0.940826	1.13827	0.764393	0.735199	0.621822	0.916926	0.688498	0.916449	0.775669	1.07531	1.52313	0.56686	0.986055	0.800044	0.849446	0.677932	0.887613	0.761221	1.04932	0.652532	1.02761	0.878079	1.34781	0.678429	1.24029	0.976658	0.964666	1.40607	1.14291	0.957057	1.1372
BOLA3	0.625677	0.438326	0.80712	0.991839	1.25817	0.830875	0.934456	1.48882	0.96988	1.91369	1.80804	1.61638	0.811947	1.43499	1.02698	0.260462	0.554605	1.19013	0.737705	0.78432	0.993232	0.663343	0.191507	1.24143	1.35044	1.47409	1.35606	0.225695	0.326423	1.15054	1.30362	0.826083	0.897795	1.05838	0.962432	0.562539	1.64058	0.521096	0.846441	0.896635	0.909652	0.977215	0.573199	1.17276	1.00051	1.0149	1.2698	0.369995	0.99316
BOP1	1.18681	0.889993	1.09539	1.23941	0.919517	0.840845	0.79131	1.13757	1.06845	0.807905	0.830386	0.611503	0.768473	2.01021	1.1163	1.17501	1.21563	1.06987	0.722334	1.3172	0.729319	1.13721	0.921696	0.86712	0.626428	0.8388	0.759672	0.760775	0.874542	1.18188	0.933396	1.36606	0.840675	1.21912	1.39668	1.03933	0.863418	1.19121	1.69144	0.941394	1.04521	1.13413	1.0929	1.42927	1.029	1.01145	1.02188	1.00747	0.732878
BORCS5	0.71942	1.12708	1.13003	0.94326	1.00405	1.04949	1.14284	0.985339	1.11467	1.08756	1.0835	1.10218	1.33251	1.28521	1.02452	1.11652	1.38871	1.12182	1.03179	0.952171	1.14368	0.947578	1.19454	0.964082	1.13272	1.09356	1.19107	0.695234	0.617187	0.743355	1.22855	0.970826	1.01698	0.843173	1.20895	1.58585	1.4093	1.08639	1.07386	0.854092	1.32815	0.991594	1.42218	1.16054	1.23733	0.788458	0.92366	1.03735	1.06467
BORCS6	0.660565	0.564798	0.831769	0.8424	1.02665	0.884034	0.819541	0.962826	0.889885	1.25381	1.25821	1.1355	0.808758	0.850993	1.07688	0.502158	0.561904	0.986762	1.08967	0.815129	0.960751	0.814095	0.301202	0.870849	1.47168	1.23731	1.41782	0.705133	0.782856	0.707126	1.18219	0.594184	0.971736	0.806011	0.822258	0.693046	2.05919	0.625216	0.981979	0.712641	1.11987	0.945738	0.628062	0.951324	0.965559	0.960618	1.03049	0.812728	1.11813
BORCS7	1.84811	1.82719	1.40029	0.780858	0.960845	0.928468	1.55568	0.917681	1.07287	1.05989	0.924094	1.11068	1.58115	1.02155	0.796577	2.34619	1.75211	1.19319	1.08663	1.48769	1.20775	0.972185	2.21003	1.15652	1.53507	1.43935	1.16486	3.04341	3.20087	0.619884	1.19496	2.27067	1.10699	0.838931	1.00509	2.59954	1.40314	2.10284	0.889698	1.33478	1.07947	0.952657	1.58436	0.996832	1.35395	0.706012	0.964959	2.29937	1.03555
BORCS8	0.669514	0.824977	0.882551	0.826648	1.08343	1.06187	1.43415	0.918116	1.04142	1.32848	1.239	1.25902	1.0968	0.757455	0.945677	1.14477	1.16249	1.05708	0.971863	1.18792	1.04313	0.773614	1.30141	0.814993	1.74453	1.15477	1.6138	1.02151	1.08601	0.777825	1.20538	3.16098	0.8723	0.774647	0.885727	1.32701	0.749413	2.80585	1.03751	1.10252	1.13449	0.869063	0.728866	1.04374	1.17533	0.761198	0.886756	1.02321	1.11483
BPGM	0.689973	0.968095	0.865402	1.25371	0.743852	0.713188	1.08154	0.786213	1.0613	1.10657	1.65994	1.23569	1.16854	0.671217	0.901068	0.489835	0.851483	0.766829	1.26882	0.630715	1.09231	0.677721	1.39002	0.58737	1.09696	0.930975	2.00395	0.639773	0.455221	0.727748	0.915037	0.659193	0.888243	0.840526	0.885305	0.638258	0.697566	0.737059	0.77039	0.588923	2.07325	1.67717	0.760706	1.30399	1.00773	1.67758	0.848405	0.864213	0.877073
BPHL	0.528467	0.820638	1.1078	1.03129	1.08401	1.1403	1.06358	0.784383	1.29164	1.01479	1.44937	1.16927	0.899704	0.990055	1.10455	0.569641	1.11199	0.974115	0.952931	1.41145	1.03605	0.992608	0.953113	1.16297	1.06164	1.10721	1.01652	0.747108	0.588244	1.00816	1.35677	0.760618	1.12992	1.07917	1.46252	0.866387	0.944278	0.664515	1.10719	1.00331	0.988576	0.942308	1.22151	1.32893	0.902802	1.38526	0.829462	1.20547	0.939137
BPI	13.4069	1.53678	0.890944	0.542775	1.21947	0.318655	0.232675	0.395138	0.253718	0.503615	0.668969	0.432811	0.332435	0.606673	0.453476	0.290872	0.291349	0.397195	0.326747	0.272331	0.340449	0.505226	1.40221	0.337887	0.807539	0.857872	3.15788	1.46856	1.30166	0.688204	0.517102	0.568602	0.244247	0.231396	0.357473	0.389709	0.728836	0.569151	0.602833	0.778369	3.14307	0.808426	0.19979	1.07387	0.374519	0.48191	0.385011	0.592038	0.395334
BPIFB1	0.47967	0.431036	0.338767	0.212585	0.211527	0.20167	0.324905	0.241043	0.231383	0.28849	0.370981	0.971664	0.317777	0.193397	0.313947	0.439057	0.404962	0.237483	0.350191	0.189414	0.293191	0.269354	0.322459	0.24369	0.306016	0.924035	0.275169	1.61812	1.44421	4.93664	0.230063	0.277582	0.163677	0.247543	0.190037	0.381411	0.382999	0.326739	0.193275	0.272701	0.204453	0.190326	0.304031	0.169773	0.284898	0.455467	0.518724	1.64129	0.241067
BPIFB2	0	0	0	0	0	0	0	0	0	1.03243	0.737265	3.59957	0	0	0	0	0	0	0	0	0	0	0	0	0	0	0	0	0	0	0	0	0	0	0	0	0	0	0	0.930836	1.64821	1.68151	0	0	0	0.918267	2.08426	1.6076	0
BPNT1	0.78868	2.13673	0.989794	0.880958	0.84473	1.39777	0.875997	0.705977	0.627734	1.24034	1.13628	1.30564	1.34217	0.939218	0.825868	1.01443	1.1243	1.098	0.780602	1.04841	1.0852	1.04197	1.33108	0.742779	0.652524	0.917121	0.905615	0.760652	0.832908	0.683227	1.16794	0.985268	1.23051	1.17969	1.04985	1.00489	0.905384	1.27332	0.973587	1.22431	0.916786	1.02976	1.04077	1.11689	0.958656	1.76534	1.2476	1.15998	1.54396
BPTF	0.633289	0.617133	0.797539	1.03376	1.19794	0.977562	0.773246	1.16492	0.953605	0.965385	0.815898	0.849718	0.959327	1.42247	1.07489	0.48738	0.614046	1.0727	1.1003	0.869178	0.87293	1.37652	0.681984	0.93006	0.770879	0.767898	1.03529	0.617812	0.573606	0.918288	1.00991	0.396443	1.02031	1.27803	1.20662	0.716849	1.08973	0.394367	1.13361	0.817652	0.896106	0.945237	0.598387	1.3207	0.966202	1.13823	1.56283	0.70116	1.00516
BRAF	2.07485	1.54734	1.16386	1.25265	1.52053	0.833383	1.05027	0.799568	0.884285	0.983181	0.899574	0.833128	1.00697	1.18557	1.01593	1.65555	1.49407	0.984387	0.876627	1.38065	0.919737	1.0895	1.99048	0.969369	0.829065	1.4601	0.755269	1.27666	1.46311	0.894861	1.0204	1.78981	0.777902	1.36461	1.06396	1.99079	1.39946	2.16028	0.699212	1.07082	0.762042	1.22181	1.03024	1.03706	0.961037	0.937235	0.908677	1.41102	1.3716
BRAP	0.7579	0.93808	1.07599	0.886633	0.977066	1.03855	0.506748	0.938723	0.706341	0.883824	0.895344	1.06439	1.00476	1.3045	1.11	0.692637	0.880497	1.07	1.03416	0.967783	0.970982	1.09377	0.605013	0.93856	1.03566	1.05203	0.983108	1.73626	1.70768	0.989347	0.984891	0.761622	1.0328	0.923976	1.08433	0.896758	0.939834	0.520857	1.09163	0.874535	0.895601	1.1298	0.931426	0.999932	1.02352	0.928194	0.908262	0.833521	0.897008
BRAT1	1.65808	1.29713	1.16503	0.965771	1.07827	0.887812	1.11205	0.979596	0.919749	0.956265	0.947476	0.882643	0.975402	0.657177	1.06314	2.12096	1.38892	0.695903	0.899047	1.47853	0.992069	1.19468	1.22233	0.904726	0.77423	0.833653	0.748801	1.33346	1.43475	1.18058	1.35141	1.37893	0.817995	0.806687	0.895372	1.65913	0.953528	1.81138	1.12183	1.41344	0.987556	1.08551	1.09804	0.991836	0.999059	1.16217	0.934649	0.997845	1.20902
BRCA1	0	0	0	0.922823	0.994972	1.18815	1.02514	1.10962	1.05744	0	0	0	0	0	0	0.248107	0.3638	1.3419	0.646221	2.34635	0.900862	0	0	0	0.74934	1.50463	1.01105	2.67194	4.54742	0.959904	1.13047	0.368298	1.4671	1.18901	1.77483	0.973053	2.45225	1.95419	1.5902	0	0	0	2.09829	0.0874347	0.556483	0.571372	1.15578	1.97614	0
BRCC3	0.826678	1.48903	1.16283	0.956631	1.04708	1.04864	1.33912	1.05493	0.982706	1.02387	0.814967	1.08224	1.33717	0.867917	0.943113	0.750897	1.03457	1.03729	1.08849	1.2586	1.16618	1.02894	0.718456	0.909953	1.06873	1.13183	1.12457	0.698808	0.959682	0.901303	1.10157	1.33451	1.08823	0.888005	0.922707	1.02899	0.947684	0.963507	1.07853	0.981314	1.0476	0.996434	1.19362	0.869308	1.1765	0.811828	1.11521	1.13501	1.20795
BRD1	0.664567	0.763358	1.01797	1.10438	1.11716	1.22573	0.630618	1.04278	0.843283	1.0233	1.08856	0.952608	0.911468	1.02221	1.13706	0.488255	0.544666	1.15685	1.05916	1.08738	1.13774	0.960226	0.705916	0.910456	0.562367	0.561401	0.677356	1.21807	1.55398	0.954393	0.964573	0.585856	1.06239	1.01156	1.24161	0.633978	1.06053	0.335193	1.27853	0.86637	1.24258	1.00945	0.715048	1.2234	1.19829	1.29951	1.09189	0.755038	0.895039
BRD2	0.954664	0.768377	1.02597	1.06976	1.02686	1.05564	0.83226	1.02267	0.904733	0.885276	0.935249	0.977159	0.949621	1.325	1.12652	0.577554	0.574434	1.3467	1.0721	0.80403	0.825441	1.00614	0.500498	1.03613	0.872387	0.660803	1.15383	0.399065	0.532702	1.09189	1.06086	0.407748	1.08872	1.12109	0.896845	0.804159	0.9833	0.90106	1.12082	0.883753	0.966584	1.36813	1.21261	0.961544	1.02015	1.03476	1.01694	0.771163	0.984548
BRD3	0.738181	0.76921	0.956682	1.00274	1.08443	0.983092	0.994253	0.837562	0.904202	1.02269	0.965449	0.998258	1.16492	1.23137	0.976538	1.0526	1.00913	1.21169	1.17937	1.34113	1.06039	1.24226	1.06753	1.095	1.03755	1.15953	1.13571	0.694749	0.909461	0.863957	0.897237	1.12035	1.03549	1.14877	1.10685	1.05488	1.05321	0.768576	1.10619	1.0845	1.01319	0.926741	0.91652	0.948483	1.15144	1.00684	1.14852	1.18562	1.06013
BRD4	0.456567	0.522078	0.841021	1.13943	1.07046	1.02498	0.701256	0.998463	0.874431	0.883627	1.11615	0.941347	1.12844	1.33508	0.998552	0.503606	0.496692	1.20636	1.07353	0.806581	0.889988	0.870574	0.424985	1.08593	0.943963	0.83234	1.3608	0.550738	0.514074	1.18639	1.32373	0.423038	1.04503	0.981841	1.34076	0.695285	0.984717	0.562295	1.07467	0.553828	1.00742	1.20441	0.414202	1.3638	1.11161	1.0671	1.00881	0.645648	0.99059
BRD7	1.0559	0.856934	1.17144	1.00701	0.968752	0.909425	0.5728	1.03382	0.801632	1.17214	0.910511	1.09794	1.08788	1.26671	1.17612	0.67619	0.658837	1.22317	1.05817	1.02267	0.889564	1.06116	0.621045	1.08908	0.798942	1.27104	1.11158	1.17904	0.803121	0.876254	0.935449	0.552715	1.00073	1.35383	0.91575	0.789276	1.32748	0.527422	1.02735	1.33119	0.721379	0.795812	0.902549	1.0533	0.908137	1.36573	1.07044	0.874519	0.885569
BRD8	0.946232	1.17125	1.23085	1.04931	0.993656	0.920166	0.965047	0.965864	0.929021	1.36009	0.923986	0.998653	1.02239	1.06868	1.01935	1.37887	1.18437	1.23638	0.959732	1.2559	0.949614	1.19603	0.881358	1.13265	0.754078	0.931993	1.13227	1.16687	1.01325	0.895938	1.29245	0.740474	0.951209	1.19351	1.1721	1.00757	1.23325	1.28517	1.13889	1.06366	0.791601	0.885288	0.852756	0.833677	0.928321	0.707269	1.06127	0.714303	0.913317
BRD9	1.31002	0.984969	1.20827	1.35765	0.822502	0.875086	1.26426	1.10758	1.2089	0.947059	0.988043	0.969186	1.14219	1.08405	1.0996	1.80839	1.55755	1.19843	1.12701	1.52652	1.27208	1.08876	1.05128	1.05228	0.806361	1.06086	0.930015	2.5993	2.00885	1.0987	1.28498	0.957401	0.970078	1.19006	1.1679	0.721423	1.23431	2.592	1.09958	1.36471	1.07566	1.37619	0.828261	1.04558	1.16224	1.10412	1.09995	0.967767	1.18332
BRF1	0.405959	0.480672	0.849431	0.920516	0.924903	1.0864	0.52066	1.1072	0.550789	0.505187	0.453157	0.509796	0.815692	1.334	1.024	0.989315	0.673394	1.02884	1.05601	1.15889	0.97314	1.42094	0.504018	1.17959	3.11828	5.96832	1.96096	0.581128	0.86623	1.28551	0.88182	0.635115	1.21621	1.13248	0.983882	0.54266	0.387466	1.66909	0.734042	0.816018	1.06179	0.974603	0.397706	0.626623	0.884768	0.898604	1.07903	0.393396	1.18126
BRF2	0	0	0	0	0	0	0	0	0	0	0	0	0.942809	1.82902	1.80973	0	0	0	0	0	0	0	0	0	0	0	0	0	0	0	0	0	0	1.27265	1.00399	0.414799	0	0	0	0	0	0	0.0589232	0.801078	1.59961	0	0	0	1.19963
BRI3BP	0	0	0	0	0	0	0	0	0	0	0	0	0	0	0	0	0	0	0	0	0	0	0	0	0	0	0	0	0	0	0	0	0	0	0	0	0	0	0	0	0	0	0	0	0	0	0	0	0
BRIP1	0	0	0	0.856346	1.37189	0.840264	0	0	0	0	0	0	0.834606	1.22649	1.01982	0	0	0	0.936794	2.16526	1.21136	1.0887	2.68965	0.88341	0	0	0	0.285223	0.387252	1.12535	0	0	0	1.17909	1.0767	0.875032	0	0	0	0	0	0	1.74831	0.531306	0.589765	1.01704	0.725925	1.47542	0
BRIX1	3.21519	0.997347	0.785699	1.00025	0.939859	0.900912	0.681066	1.08741	1.02754	0.825015	0.724938	0.716176	0.888583	3.20723	1.15313	1.48026	2.16006	0.710571	0.836211	0.731757	0.853142	1.19594	0.622224	0.865161	0.75371	0.501816	1.28376	0.918475	0.913782	0.847567	1.00867	0.735317	0.79835	0.965342	1.27737	1.02911	0.832276	0.861513	1.16734	0.965039	1.21201	0.926896	0.913844	1.59209	1.04744	0.654477	1.04371	0.949096	0.779197
BRK1	2.16107	1.50548	1.07403	1.1633	1.12357	1.12238	0.782892	1.12493	1.0502	1.08154	1.16094	1.0613	0.965457	1.18526	1.15373	0.664709	0.762768	1.07205	1.10258	1.54708	1.06703	0.839957	2.4662	0.838333	1.12788	1.17625	1.25276	0.971485	0.846964	1.23613	1.07428	1.66457	1.04071	0.982127	1.15296	1.16902	0.683083	0.877221	1.19145	0.8835	1.34112	1.16364	1.16748	0.956772	1.15662	0.757854	0.880797	1.08935	0.941799
BRMS1	0.99033	1.14001	1.07464	0.986543	0.919425	0.927296	1.05745	0.936999	1.08217	0.959866	1.04245	0.852781	1.25834	1.13538	1.0173	0.866444	1.20223	1.18416	1.02088	1.90391	1.26537	0.863991	1.08885	1.24901	0.377923	0.780555	0.530741	1.15539	1.2633	1.08567	1.01633	1.21901	0.940447	0.928195	1.02508	1.00763	1.44859	1.09604	0.98768	1.80595	0.79431	1.08846	1.87504	1.23352	1.02111	0.595108	1.12839	1.236	1.07884
BRMS1L	0.764975	0.932908	1.01495	1.25448	0.936755	0.714097	0.977239	0.895146	1.0724	0.985535	1.10671	1.00413	1.22968	1.09137	0.963703	0.715028	0.835608	1.23017	1.1385	1.18476	1.18649	1.0241	0.566771	1.18308	0.751684	1.08048	0.947282	0.492429	0.591534	0.971436	1.18583	0.833773	1.01186	1.18086	0.943198	0.75141	0.975097	0.725331	1.25133	0.964501	1.10509	1.01618	0.807908	1.07764	0.987432	1.1953	0.953191	1.26239	0.715985
BROX	0.936734	1.56573	1.16362	0.749739	0.989395	1.41181	1.01543	0.691367	0.877905	1.05042	0.872585	1.94321	1.2181	0.801284	0.993509	1.04884	0.898104	1.16008	0.69335	1.73651	1.05792	1.02124	1.03499	0.755631	0.63885	1.51517	0.967888	1.7921	1.13329	0.63345	1.31924	1.24579	1.04309	1.05512	1.05241	1.26013	0.98304	1.16378	0.91245	1.25879	0.847652	0.99589	1.51301	1.56179	0.756459	0.955449	1.12787	1.15075	1.00032
BRPF1	0.278813	0.324078	0.649598	0.853288	1.22936	0.995217	0.496366	1.06455	0.79029	0.911184	1.16602	1.13187	0.832331	1.38418	1.26006	0.258287	0.338447	0.97251	1.31556	0.362195	0.914315	0.778775	0.106239	0.670078	1.04175	0.781449	1.16472	0.790478	0.780131	1.09917	0.845461	0.343681	0.955773	1.44196	1.17101	0.47494	1.07938	0.185025	1.20504	0.567116	0.925216	1.11335	0.395443	0.919251	0.964943	0.89877	1.10442	0.450302	0.978851
BRPF3	0.33114	0.734093	0.966336	1.08396	0.945526	0.98795	1.09311	1.69674	1.15918	1.00541	1.01514	1.04894	0.926068	0.716448	1.06913	1.23355	0.996427	1.14861	1.01626	0.641974	0.968425	1.03345	0.497877	0.806255	0	0	0	1.32931	1.04614	1.03253	0	0	0	1.34798	1.28321	0.481465	0	0	0	1.29505	1.12028	0.758258	1.11952	0.863007	0.992431	1.40683	1.16308	1.49171	0
BRSK2	0	0	0	0	0	0	0	0	0	0	0	0	1.34149	0.939933	1.17396	0	0	0	0	0	0	0	0	0	0	0	0	2.89817	2.31009	0.958564	0	0	0	0	0	0	0	0	0	0	0	0	0	0	0	0	0	0	0
BRWD1	0.444773	0.342785	0.773754	0.954419	1.43687	1.26923	0.555941	1.24485	0.677591	1.16114	1.2534	0.977564	0.855441	0.9332	1.12353	0.314106	0.224297	0.932238	1.43556	0.448565	1.93505	1.18801	0.10193	0.730023	0.643775	0.599383	0.713105	0.551559	0.888995	1.04746	1.28738	0.436166	0.733342	1.04404	0.801805	0.290381	1.53168	0.0957454	1.00295	0.676662	1.09534	1.09029	0.150225	0.860575	1.39488	0.742172	1.01673	0.820168	1.06003
BRWD3	2.78741	1.87635	1.05395	0.987632	1.05474	1.32215	1.35268	0.897846	1.21385	0	0.30314	0	0.457526	1.33729	1.10613	2.3946	1.78367	1.04144	0	0	0	1.09612	5.85638	2.51559	0.736654	1.68187	0.511863	0.706771	0.514678	2.08632	0.772954	1.93051	1.27111	0.804922	0.78254	2.90952	0	0	0	0	0	0	0	0	0	1.03739	1.1237	1.34306	0
BSCL2	0	0	0	1.02019	0.833795	1.20891	0	0	0	0	0	0	0.698245	1.09759	0.962229	1.3124	1.68137	0.784996	0	0	0	0	0	0	0	0	0	0.682747	0.930098	1.25563	0.787523	1.57456	1.33286	0	0	0	0	0	0	2.04033	0.714156	0.632702	1.26428	1.5599	0.994253	0	0	0	0
BSDC1	1.39813	1.0997	1.17877	0.935363	1.00605	0.93884	0.707893	1.03366	0.769726	1.08397	0.779119	0.950626	0.888781	1.03979	0.858422	1.05974	1.72913	1.08241	0.847324	0.905796	0.838091	0.85937	0.781654	0.711878	0.563753	1.01776	0.755352	1.39701	1.2542	0.808368	0.951727	1.1331	1.116	1.11188	0.7267	0.849508	1.18239	1.34676	0.905663	1.42953	0.738924	0.939061	0.906192	0.909324	0.810317	0.88778	0.94548	0.836884	1.10313
BSG	0.857442	0.36984	0.579214	1.59392	0.727138	1.09644	1.28449	0.928111	1.13364	0.900813	1.02094	0.674637	0.99082	3.00339	0.99184	1.48077	1.21514	0.756896	0.874264	1.13754	1.02022	0.938802	1.46094	1.09901	1.70742	1.02161	1.15353	1.37151	1.42387	1.85436	1.35386	0.919164	1.0962	0.840388	1.69965	1.06015	0.877712	0.621889	1.19747	0.638016	1.19569	1.46447	1.14309	1.62319	0.839629	0.816115	0.744909	1.10283	0.830556
BSPRY	0.339169	1.36618	0.986582	0.635472	0.94517	1.61316	0.745379	0.923433	0.568314	1.56688	0.59181	0.904461	1.47232	1.09452	0.718543	0.52282	0.477623	1.36355	0.896054	0.695994	1.10343	0.85514	0.323913	0.754944	0.556696	1.08311	0.457739	0.500527	0.353169	1.97637	0.622172	1.01337	1.39704	1.03595	0.9139	0.905327	0.876492	0.256202	0.849512	1.43999	0.719972	0.507551	0.543559	0.561125	1.38906	1.4383	0.789941	0.641143	2.31465
BST1	0.227167	0.540703	0.634424	0.987569	0.979678	0.980438	0	0	0	0	0	0	1.62476	0.792203	1.02456	0.399252	0.607973	0.797692	1.6011	0.520023	1.06274	0.800339	2.7127	1.01789	2.22234	1.59208	2.11597	0	0	0	0.671455	1.87029	0.827788	0	0	0	0	0	0	1.31198	2.23178	1.2342	0.312962	0.788001	0.667567	0	0	0	0
[truncated: 9,588 more rows]
[truncated: 59 more columns]
