# Supplementary material for: Integrated Proteogenomic Characterization Identifies Breast Cancer Immune Subgroups and Subtype-Specific Therapeutic Strategies
Source: Research (Wash D C). 2026 May 12;9:1271. doi: 10.34133/research.1271 (PMC13161541; doi:10.34133/research.1271)
Supplement: Supplementary 1 — Figs. S1 to S5 Tables S1 to S11 [file research.1271.f1.zip › Table S4 PDC000120-125sample.xlsx]

## Sheet: Sheet1
Gene	ef52c640-13a9-4855-9ce2-0be77a_D2	6d34d499-167e-42aa-9790-316fca_D2	2e700669-85b0-43fa-a9c7-3eaf5a_D2	079b5600-6afc-4785-bb22-48cfab_D2	0bb9d596-774e-452b-9c89-a6643c_D2	31b13596-554e-452f-91a4-7e67a8_D2	12ce8313-6c54-4bee-a996-1aa7f8_D2	392b8aa4-9f99-4250-b693-326260_D2	09659708-7747-4d59-a3b9-e221e0_D2	3799eeb5-c966-4059-a78f-ace269_D2	150c2086-1815-40d2-bc5d-8eeb48_D2	241c8dec-b317-4794-8cc2-07c14c_D2	42cc89e1-a896-4f57-b8d9-e7fe56_D2	8d7fc1ef-a0ac-44bb-8381-1444a0_D2	17d55745-4ab3-4a80-a182-af938b_D2	3fdf0dbe-e05c-465f-8bed-4a92dd_D2.1	e5e1306b-719e-4c3e-b85b-fd1231_D2	92862537-5f30-47db-a3e2-cc9d0c_D2	fb526979-ee2d-4edf-b41d-01074f_D2.1	1990853a-0e82-40b3-a025-91cdc1_D2	ca14c6dd-2069-4bc5-b1f2-6f2297_D2	fe591474-99d7-44d3-be73-c3b8ed_D2	01f203fd-e664-4d78-bea0-7c40cf_D2	314de592-f356-4801-8ace-278173_D2	68ef4aa9-00b0-4528-8828-4d3e43_D2.1	4683de9c-49ca-4ddd-9d1a-be8121_D2	2dc74c29-2e89-4600-80bf-1e3637_D2	3b177fd6-e7d2-4312-bec7-4a253d_D2	b292e992-0611-4254-872f-af8275_D2	2f398497-d53e-4838-8006-d60f3e_D2	5d27516f-58d7-4155-80b4-4c7f39_D2	3324361b-df55-4e53-a2ef-4f8df2_D2	0edcba67-0714-4b04-b433-77834e_D2	358296ad-e2a7-40cd-849e-8590fd_D2	6cb5d29a-9437-430d-b91c-57ee3d_D2	94176301-9658-4151-9110-5139de_D2	abee08ca-606d-4e2a-a2e6-24780f_D2	8dd1d8be-dc7e-44f5-9f44-77ecf0_D2	b87e7f88-a1f2-425a-8cff-8ae4b9_D2	c646b902-e1e0-4e3e-a4c5-daca71_D2	da3d7876-ca79-4f21-a00e-27e6b6_D2	faadb553-9437-42cb-b469-498d67_D2	49f55bd6-a89a-4d18-b732-139c3d_D2	547f521a-5851-426c-a125-d9d82c_D2	63a05d68-f0f7-42d9-a45f-df0f7e_D2	1ae5772a-ba49-4c00-b890-7513d0_D2	d8a5467b-549b-48ed-9ae5-c9c39d_D2	55d3d4bb-0bf5-4b4e-8ef8-d77a5d_D2	ddc680ad-63cf-4807-b535-9ccc88_D2
A1BG	1.06775	0.8891	1.07984	0.76764	1.17268	1.05417	1.4797	1.12717	1.44903	1.42041	0.843935	1.03389	1.2474	1.17588	1.90974	0.992225	0.708227	1.15378	1.1716	0.979438	3.09979	2.25652	1.50661	1.19063	1.26659	0.984825	0.891472	1.02355	1.26597	0.843997	0.804813	0.823461	1.41077	2.02189	0.958408	1.17356	1.91388	0.77486	1.33057	1.26259	1.33507	1.11298	1.37948	0.879782	1.13396	1.51984	2.69848	0.870689	1.11046
A2M	0.724516	0.911324	1.40701	0.754943	1.38152	0.79255	0.920074	1.40392	1.84696	1.69008	0.425462	0.817523	0.881834	1.11623	1.51476	0.888702	0.832544	0.585029	1.09765	1.42547	2.33124	2.42865	1.00706	0.787268	1.11013	1.17354	0.848052	1.04012	0.841605	0.631106	0.722889	0.64129	1.13584	1.44015	1.51443	1.34291	1.51728	0.637375	1.37094	1.05778	1.3429	0.808748	0.969673	1.37953	1.41169	1.31256	2.31415	0.977105	0.911772
A2ML1	0.307482	0.274769	0.351987	0.584072	0.396109	0.417898	0.307727	0.289966	1.0894	0.554265	0.257827	0.93826	0.291715	0.235828	0.357886	0.924316	0.197446	2.0684	0.390613	7.44238	0.550221	0.374876	0.2997	0.289462	0.227703	0.243049	0.568258	0.62241	0.220803	2.95146	0.17029	0.168488	0.195031	0.243439	0.225986	0.223253	4.94653	0.343732	0.456096	0.407965	0.395327	0.355279	0.368475	2.12657	0.499648	0.416466	0.248229	0.420235	0.192112
AAAS	1.069	0.930216	1.01402	1.3286	1.16705	1.33788	1.01498	0.98978	1.20384	0.99947	1.19265	1.14438	1.40589	1.01787	1.18348	1.21345	1.02469	1.65327	0.617068	1.4526	0.951587	0.875346	0.924244	0.963697	0.944201	1.09981	1.37	1.17803	0.582259	1.12857	1.27777	1.37814	0.68587	0.656912	1.05746	1.03543	1.66087	0.979826	1.2509	1.15965	1.01008	1.35637	1.05202	1.12075	0.951036	1.04785	0.808835	0.953005	0.806452
AACS	1.32859	0.924682	1.16196	0.696564	0.839329	0.562479	0.559001	0.949131	0.987842	1.03872	1.18352	1.46828	1.06977	0.712011	0.766307	0.917216	1.21187	0.705127	0.883066	0.561524	0.527087	0.564767	0.674649	0.931423	0.539262	0.787135	0.520539	0.86829	0.902278	1.03196	0.731357	0.788682	0.985276	0.871178	1.02074	1.02306	1.34239	0.612166	1.76173	0.746568	1.04482	0.636042	1.44116	0.814959	1.51399	0.956863	0.673756	0.323914	0.610358
AADAT	0	0	0	0	0	0	0	0	0	0.914526	0.916909	1.34121	0.774875	0.776964	1.57465	0.73444	0.499867	1.2756	2.79703	1.06541	1.68745	1.23503	0.843436	1.01485	0.800987	0.79412	0.863434	0.825495	0.737093	0.9622	0.329362	0.541738	0.796593	0.875196	0.452303	1.16202	0.966753	0.531205	1.61284	0.453007	0.522991	0.466005	1.33811	0.461379	0.547735	1.02109	0.808786	1.26895	0.584053
AAGAB	1.32768	1.21243	1.09199	0.820745	1.24377	1.46871	1.03047	1.33638	1.05013	0.80522	0.788705	1.03083	0.885143	1.34148	0.6427	0.934032	1.16572	0.721134	2.13732	1.13013	0.718511	0.90837	1.23736	1.62217	1.04916	1.36834	0.689775	1.36929	1.23071	0.792138	1.20237	1.26446	1.02462	0.966783	0.980231	1.16567	0.723004	1.97473	1.28422	1.41903	1.40285	1.04884	2.33247	1.01791	1.58708	1.17511	0.872526	1.11775	0.920888
AAK1	1.26946	0.928317	0.968223	1.59072	0.958887	0.829961	1.24221	1.12653	1.07241	0.893285	1.10832	1.50876	0.922604	1.13973	1.04112	1.23737	1.52002	0.802449	1.09051	0.97895	0.86769	1.28488	1.03622	1.20647	1.25477	0.82039	0.869337	1.26996	0.848	0.96757	1.15301	0.611196	0.955093	0.912548	1.2153	0.961834	0.86696	0.903102	0.947283	1.00488	1.02572	0.801652	1.13961	1.04021	1.1021	1.30183	0.98356	1.25162	1.06935
AAMDC	1.03363	1.32974	0.734527	0.794236	1.14851	1.34042	1.1809	1.23478	0.94473	0.889503	1.02222	1.36234	1.06923	0.736397	0.929828	1.7235	2.13747	0.993404	1.9945	0.586164	1.13279	1.42883	1.20548	0.998719	0.814003	1.10568	0.456109	1.1452	0.51349	0.956906	0.87753	1.81656	1.12072	0.377535	1.82093	0.947633	1.22033	1.31384	0.922721	0.824943	1.18872	2.89148	1.30952	0.895804	0.808199	0.956866	0.803843	1.03845	1.58633
AAMP	0.983626	1.35254	0.892121	1.16369	0.907087	1.51962	1.05209	1.09386	1.15677	0.779734	0.693517	1.07423	0.978778	1.51471	0.848757	0.916468	1.18277	0.880111	0.764015	0.96812	1.0038	0.874769	0.953691	0.778252	1.19394	1.39887	1.01517	1.13258	0.980102	1.10092	1.42062	2.66775	0.922885	1.07098	1.32104	1.13791	1.54144	1.02648	1.12614	2.04368	1.10344	1.13868	1.76013	0.856689	1.02371	1.37599	0.847752	2.67898	0.948371
AAR2	1.28019	1.04985	1.12441	1.04881	1.05478	0.959645	0.910698	1.01454	0.972906	0.828886	1.02714	1.29878	1.13141	1.76016	0.969886	1.3671	0.925861	1.49292	0.821598	1.12068	0.820358	1.19639	0.887643	0.90483	0.860292	1.39477	1.07539	1.34683	0.699209	1.12316	1.26067	1.38392	0.830699	0.814519	1.26074	1.56291	1.30662	0.859424	1.21357	0.97976	1.15575	0.997303	1.08137	1.39114	1.18055	1.01793	0.857075	1.30129	0.893689
AARS	0.840814	1.01668	1.11758	0.975466	0.767507	1.09714	0.75949	1.26692	0.982101	0.715078	1.1511	1.43638	0.967732	1.01566	0.951597	1.17573	1.03675	0.802091	2.34978	1.28847	0.900331	1.54905	1.00179	1.05276	0.874527	0.881255	1.02885	1.39403	1.62822	0.940955	0.871325	0.824619	1.04934	1.35939	0.908758	0.78662	0.856896	1.07943	0.907952	0.874727	0.884828	0.716104	0.880447	1.2685	1.11188	0.971216	0.798957	1.33507	0.866052
AARS2	1.04041	1.12242	0.941948	1.2695	0.838022	0.980687	1.00773	0.750544	0.884448	0.807401	1.11265	1.26564	1.45519	1.40637	0.998755	1.02569	1.21452	1.33383	0.872019	1.31562	0.859727	1.05706	1.08761	0.82639	0.952128	0.620135	1.33395	0.830055	0.830977	1.32285	0.925153	1.11745	0.6831	0.750333	0.935309	1.16044	1.69629	1.24689	1.07714	0.826486	1.09288	1.42193	2.08462	0.795186	0.95837	1.15333	1.0059	0.960799	1.03603
AARSD1	1.23684	1.08775	1.13869	0.870593	1.24056	2.70837	1.34426	0.845296	0.864916	0.89423	0.783068	0.730845	1.05269	1.84601	0.88795	1.00263	1.08991	0.543618	1.10129	1.15963	1.11404	0.894343	1.22854	1.01366	1.43936	1.47236	1.27925	0.865376	1.67093	1.11652	0.756566	1.05136	1.19697	1.24148	1.54486	1.04201	1.08824	0.722404	1.11387	1.07122	1.36756	1.00628	1.17353	0.814947	1.00307	1.09937	1.04836	1.08362	1.17536
AASDHPPT	0.908283	1.00654	0.878331	1.15288	0.987625	1.38918	0.820891	0.785709	1.10235	0.773612	0.847505	1.14377	1.00273	1.02954	0.947075	1.20424	0.801913	1.15323	0.853602	1.41778	0.789519	0.941968	0.780475	0.85081	0.920963	1.33429	1.20888	1.0922	1.51718	0.982028	0.898191	0.777337	1.18696	1.08482	1.19081	1.19647	2.08848	0.867283	1.12159	0.738332	1.3817	1.12066	0.781414	1.30285	1.1694	1.2749	0.831092	1.09891	1.11522
AASS	1.28357	0.853217	0.910741	0.630514	1.04914	1.76996	1.13308	0.786375	1.01668	2.76788	1.41528	0.835618	0.966971	0.59609	0.878879	1.04119	0.937516	1.98329	0.722684	0.584393	2.05245	1.33448	1.44606	1.22892	1.89335	0.811461	0.924064	0.796101	0.933374	1.0797	0.679684	2.30773	1.44319	2.81682	0.872567	2.32298	1.15974	1.44794	1.38176	1.13073	1.26643	0.850611	2.17894	0.893325	0.776287	1.34855	2.02768	1.24503	1.7318
AATF	0.858957	1.21043	0.947579	1.85654	1.04088	1.0049	0.767054	0.882885	1.2838	0.743961	0.854916	1.17863	0.951796	0.969563	1.31808	0.751355	0.71606	1.65922	0.724487	2.75147	0.718827	0.718905	0.744792	0.789239	0.928389	0.932547	1.50009	1.03679	0.925186	1.13582	1.27799	1.15024	0.810748	1.09545	0.806875	1.05481	1.2109	1.10716	1.03895	1.04926	0.981772	0.913172	0.861973	1.13878	0.773379	0.988225	0.7038	0.919756	0.702704
ABAT	3.90455	1.09705	1.66203	0.376466	1.55554	1.19931	1.67011	1.79091	0.520513	0.453041	0.635753	0.37641	0.860551	0.71353	0.359602	1.31918	1.82067	0.318447	2.08086	0.420909	1.23448	0.850396	1.35417	1.07881	1.43824	4.70603	0.456007	0.473316	1.38471	0.409165	0.781814	1.42283	0.886653	1.74287	1.26799	1.31365	0.359563	0.582028	0.523759	1.00803	2.00163	0.565839	6.64051	0.378416	0.352899	1.04905	0.643244	0.349713	0.948742
ABCA1	0.373665	1.2485	1.10524	0.437447	1.02079	1.09011	0.367603	0.40929	1.28863	0.898485	1.09554	0.970383	0.781398	0.62466	1.12064	0.841484	0.661306	1.12803	0.24699	2.19927	0.869115	1.38755	1.18686	1.32104	0.208272	0.40598	1.47109	0.66906	1.27362	1.10765	1.27614	0.537196	1.57967	1.46982	0.839802	1.37672	0.79978	0.812442	1.24236	1.0336	0.880988	0.87099	0.83804	1.03709	1.39821	1.65474	1.81527	0.796896	1.0537
ABCA12	0.640294	0.660455	0.932529	0.581939	3.95279	0.654203	0.369848	0.902226	0.911278	1.35242	1.05701	1.87262	0.76928	0.775715	0.807422	0.713394	1.22605	0.793522	0	0	0	0	0	0	0	0	0	0.987973	1.00089	0.663536	1.30515	0.811795	0.839215	0.840787	0.94137	0.824909	1.50585	0.504829	1.00338	1.44893	1.16168	1.14989	1.58595	0.774089	2.23143	0.806561	0.675993	0.989029	0.98212
ABCA2	0.710531	1.04505	1.31154	0.47388	0.818824	1.04637	0.53264	0.73443	1.79824	0.740483	0.886939	0.663795	0.678942	1.17273	0.509549	0.861604	0.721102	0.429517	0	0	0	0	0	0	0	0	0	0.896956	0.96322	0.953115	2.16139	1.4574	0.955933	1.02408	0.971592	1.04957	0	0	0	0	0	0	0	0	0.940884	956.522	7.46369	1.31937	0.949278
ABCA3	1.09815	0.853565	2.38848	0.349852	0.992629	0.743531	0.74401	0.787843	0.453848	0.844829	0.913503	0.932402	1.1123	1.20428	1.24596	0.732516	1.22456	1.73785	1.32834	1.28538	0.857288	0.708736	0.902098	1.73654	1.45096	0.627177	0.470777	0.860198	1.04958	0.677188	2.06102	0.572228	1.69006	1.72432	0.892502	0.653854	0.181872	0.80811	0.886487	1.30772	0.663258	0.596266	0.799275	0.381827	0.363509	0.504043	0.369853	0.353485	0.490835
ABCA8	0	0	0	0	0	0	0	0	0	0	0	0	0	0	0	0	0	0	1.06426	1.65266	4.03414	1.38874	1.42267	0.573615	1.29953	0.550681	0.895741	0	0	0	0	0	0	0	0	0	0.61207	0.554327	0.58374	0.602348	0.724995	0.648391	0.537542	0.464294	1.45656	1.10202	2.96538	0.873478	1.07202
ABCB10	0.595672	1.08159	1.21353	1.17704	0.694436	0.87515	0.516655	1.76951	0.788736	0.844539	2.45531	0.841836	0.686751	0.919399	1.88268	0.997596	0.997416	0.918476	1.33727	0.739271	0.539932	0.642732	0.935541	0.613036	0.865136	0.555066	1.23607	1.07855	0.966938	0.928346	0.902941	1.23885	1.12228	1.14566	1.01053	0.895084	1.05246	0.979236	1.15633	0.853056	0.997889	1.12332	1.2763	0.842318	0.68223	0.875292	0.986748	0.789424	0.760362
ABCB6	0.745089	1.34049	0.801221	0.974089	0.569643	0.889351	0.444261	0.956978	1.59065	0.682642	0.467392	0.779974	0.734524	1.26533	0.919738	0.638447	1.82549	0.968551	0.888808	0.894233	0.86913	0.791395	0.843345	0.79554	0.74602	0.543631	0.858787	0.672709	0.854636	0.987318	0.660642	1.72026	0.925272	1.23612	0.513044	0.953508	0.421792	0.762607	2.81525	1.44575	0.607146	0.879168	0.608021	1.28368	0.743568	0.924655	0.88882	0.566453	0.766692
ABCB7	0.875883	1.06093	1.02847	1.0383	1.05003	0.683914	0.543044	0.872698	0.866658	0.60992	1.39365	0.839449	0.820153	1.11579	0.945007	0.811165	1.61196	1.28787	0.698117	0.90269	0.700234	0.877489	0.711196	0.709113	0.837816	0.604419	0.839737	0.661466	0.627413	0.768609	2.03916	1.66792	1.23087	0.865467	0.490553	1.60779	0.773561	1.51541	1.16907	0.830258	0.790374	0.761351	1.22273	1.03699	0.674083	0.765102	0.883375	0.535202	0.904783
ABCB8	1.10841	1.05235	1.19821	0.73456	0.689756	0.902431	0.503057	1.41661	0.734874	0.881812	0.822317	1.15448	0.609126	1.26677	1.02619	0.865359	0.526577	0.643636	1.54086	1.04402	0.929358	0.749541	0.811281	0.9887	0.923157	0.701424	0.760606	1.31454	0.710984	1.0455	1.57261	1.29799	1.20291	0.704766	0.88326	1.19101	0.713262	1.31171	1.57577	0.803931	0.741158	0.766213	1.39305	1.31039	0.823013	0.697032	1.09738	0.741352	1.00308
ABCC1	1.00536	0.777629	0.729639	0.766663	0.985565	0.65408	0.544496	0.910545	0.988961	0.658633	1.05746	0.980227	0.682091	1.28122	0.856962	0.794219	1.58181	1.286	0.643129	1.3142	0.723494	1.00263	0.796808	0.970303	0.851404	0.660976	0.720878	0.549015	0.553366	1.5162	1.39427	1.04902	0.777875	0.603881	0.92124	1.08596	0.610982	0.704691	1.41538	0.901941	0.757156	0.623222	0.845583	1.33093	0.909086	0.669045	1.10052	0.766466	0.910403
ABCC10	0.555011	1.35637	0.651732	0.58677	0.393308	1.22576	0.371693	0.324554	0.321384	0.448486	1.09761	1.46583	0.532559	0.31485	0.621857	0.689875	0.788049	1.54647	0.213255	2.25297	0.433779	0.410143	0.318588	0.435377	0.362108	0	6.94084	0.915096	1.61961	1.50155	0.988501	1.13239	1.35301	1.29872	1.18195	1.67849	0.900797	0.587804	3.44175	1.05979	0.726456	2.09961	0.676469	0.580715	0.542922	0.882794	0.644953	0.539649	0.57976
ABCC11	2.10743	0.47344	0.497029	0.306433	0.737939	0.632027	0.468863	0.833559	0.73231	0.977277	1.51747	1.39865	0.847682	0.496171	0.696492	0.477274	1.89332	0.567055	0.168418	0.504316	0.700663	0.822897	0.229211	0.281641	1.49714	0.863239	0.198387	3.92738	0.4521	0.379227	0.363029	0.404592	0.56461	0.810506	0.890043	0.64022	0.507067	0.980065	4.62163	0.837132	1.18587	0.470577	0.521859	0.453343	0.66688	0.662525	0.460816	0.238421	0.735982
ABCC3	0.811334	0.898219	1.05386	0.598263	1.01637	1.0632	0.669401	1.69936	0.875526	0.836077	0.632006	1.75871	0.659803	0.880972	1.59935	0.579728	1.09634	0.881284	0.154131	0.659159	1.00175	0.807842	0.771113	0.826074	0.323087	0.516796	0.633017	0.80309	0.879319	0.327103	0.425866	0.338878	0.651297	0.81419	0.999066	0.56434	0.562303	0.486122	0.747932	0.584935	0.688132	0.594579	1.16019	0.436381	1.56909	0.997708	1.36274	0.683537	0.803689
ABCC4	0.960109	0.879134	1.39455	1.29956	0.769466	1.39511	0.525983	1.02875	1.3107	1.04648	1.0223	0.820756	0.679624	0.727262	1.25213	0.866766	0.780674	0.972551	0.967228	2.14676	0.873669	1.53387	0.67838	0.907827	0.683343	0.532253	1.07185	1.35759	0.799622	0.693265	0.754044	0.902778	0.910407	0.89605	0.760686	0.909783	0	0	0	0	0	0	0	0	0.948194	1.43759	1.28933	0.949948	1.29702
ABCC5	0.665305	1.30035	0.934419	0.832918	1.13804	0.975145	0.779751	1.19461	0.981525	5.60467	1.65274	1.18168	1.13273	0.74773	0.722799	2.58911	0.753058	1.11999	0	0	0	0	0	0	0	0	0	0.807648	0.577678	0.719812	1.06121	0.724931	0.967689	0.789227	0.886753	4.30209	0.759023	0.785668	0.723372	1.10499	0.878545	0.975224	1.44189	1.13263	0	0	0	0	0
ABCD1	1.03042	1.00128	0.90346	2.24969	0.875262	1.12781	0.498432	2.08056	0.950476	0.762079	1.058	0.912327	0.564038	0.530716	1.05817	0.631123	1.21067	1.08142	0.657581	1.17266	0.53445	0.98576	0.478066	0.629632	0.529411	0.860672	0.79791	2.01523	0.591491	1.09015	0.851252	1.02144	0.700541	0.764539	1.02418	1.62884	0.430026	1.1423	1.65132	1.35023	0.957312	0.896798	0.712775	0.964168	1.10092	0.793792	0.723865	1.1311	0.704688
ABCD3	0.966103	1.23156	1.35268	0.665264	0.87495	0.561654	0.361526	1.46131	0.343713	0.446954	2.76689	0.437184	0.580712	0.765388	0.437711	0.788034	1.78348	0.513985	0.398072	0.464349	0.316996	0.461177	0.564328	1.17818	1.10623	0.284107	0.316622	1.26544	0.240888	0.599766	1.79649	1.87616	0.771727	0.641704	0.798547	0.442192	0.252113	1.72963	0.39935	0.649199	0.523341	0.652619	0.901455	1.08226	0.426576	0.50803	0.46703	0.400681	1.04859
ABCD4	2.79603	1.11461	1.49211	1.90752	1.15405	0.782826	1.13556	1.14504	1.17804	0	0	0	0	0	0	0	0	0	0	0	0	0	0	0	0	0	0	1.04208	2.98398	0.878071	0.62749	1.18379	3.1678	3.13204	1.30224	0.565898	0	0	0	0	0	0	0	0	0.908031	1.08906	1.7129	1.10506	2.32861
ABCE1	0.97846	1.02261	0.981094	1.19468	1.00414	1.33376	0.994419	0.868438	0.941689	0.906905	1.2152	1.17554	0.990975	0.832876	1.27886	0.944446	0.858384	1.50474	0.655002	1.1786	0.706302	0.949593	0.824345	0.701791	1.03642	0.837991	1.2081	1.11269	1.25675	1.01834	1.00893	1.03544	1.04932	1.25075	0.897686	0.893863	1.50915	1.11639	0.962482	0.846146	0.893672	1.01166	1.06399	0.952345	1.15023	0.872903	0.791848	1.21862	0.898048
ABCF1	0.928622	0.980261	0.910659	1.38507	0.860063	0.922167	0.938403	0.890143	0.955688	0.892817	1.06589	1.38675	1.12816	0.883951	1.06305	0.940744	0.697603	1.03965	0.86969	1.45072	0.778611	1.02683	1.04769	0.720558	0.953402	0.864791	1.27008	1.1351	0.927548	1.22203	1.08318	1.3039	0.97435	1.19375	0.942909	1.11628	1.45835	1.1207	1.28742	0.957832	0.94773	1.14238	1.01953	1.52995	1.0996	0.970579	0.766334	1.04407	0.891449
ABCF2	0.886494	0.852516	0.81279	1.03423	1.04367	0.948088	0.949265	0.84104	1.08661	1.046	1.07807	1.35634	0.955943	0.964735	1.36356	0.999895	0.901543	0.818785	0.934005	0.941154	0.743413	0.939895	0.893543	1.0279	0.984049	0.769082	0.992684	1.20108	0.784461	1.24896	1.08247	0.969094	0.815676	0.707226	0.823222	0.998247	1.44711	0.845214	1.21765	0.975557	0.923088	0.760141	0.939577	1.32472	1.19819	0.777584	0.792945	1.11006	0.875065
ABCF3	1.19237	1.24394	0.74288	0.883001	0.99384	0.946328	1.05071	1.08176	1.2877	1.00709	1.25726	1.14149	1.06898	1.22912	1.0305	1.20529	1.22301	0.800676	1.1816	1.09929	0.900234	0.861756	1.00337	1.16076	1.04114	1.13909	0.878933	1.20043	0.817664	0.910929	1.03229	1.88144	0.81953	0.941943	1.48057	1.21866	1.17308	0.83166	0.900843	1.03805	0.999046	1.13232	1.18961	1.51691	0.924107	1.09784	0.847398	1.02013	0.943678
ABCG1	1.60195	1.24227	0.998036	1.11436	0.864407	0.6771	0.630705	1.21154	0.571747	0.573239	0.727161	0.42091	0.417352	0.406668	0.62927	0.481965	0.789474	0.431968	0.907463	0.304391	0.624032	0.453803	1.70794	0.793144	0.592704	0.467342	0.423375	0	0	0	0	0	0	0	0	0	0.519533	1.20125	0.971703	1.08521	0.709628	0.81343	1.41797	0.755619	0	0	0	0	0
ABHD10	0.940282	1.08751	0.795372	0.91972	0.814161	1.29153	0.812116	1.08502	1.10211	1.17144	0.800565	1.47412	1.12771	2.02828	1.14381	1.00586	1.42969	1.2737	0.868	1.43641	1.00251	1.07036	1.05391	0.867055	1.07915	1.39318	0.96153	0.671322	1.71429	0.683998	1.15441	0.619679	1.261	2.46608	0.91686	0.729481	1.22469	1.49591	1.00398	0.751867	1.086	0.993481	2.33948	0.751508	1.06046	1.21938	1.12108	1.11145	0.973057
ABHD11	0.690727	1.2906	0.717733	0.631041	0.821259	1.02244	0.704209	1.94251	0.947706	2.29572	0.849956	0.893514	1.03563	1.02822	2.78067	1.16857	0.715992	0.707378	1.72247	1.20475	1.21101	1.15193	0.876959	0.891226	1.11532	3.74027	0.851421	1.00604	0.839741	1.04438	1.19099	1.02463	0.80709	1.19288	0.854283	0.887311	1.41452	1.32591	1.04535	0.861434	0.905996	0.936305	3.62448	0.70598	0.917398	0.88132	0.676158	1.39744	0.750167
ABHD12	1.0442	1.08979	0.887459	0.879173	0.734479	0.646936	0.637713	0.711823	0.51088	0.575099	1.12074	0.715799	0.72762	1.17163	0.67332	1.19515	1.58653	0.611827	0.897104	0.54814	0.451081	0.776684	0.709405	0.642395	0.538822	0.589499	0.440771	0.949649	0.844018	0.905518	1.13636	1.02349	2.85372	1.10924	0.651079	0.73786	0.315821	0.771364	0.771388	0.587833	0.647102	0.745324	0.780787	0.943779	0.5963	0.821161	0.768427	0.697156	0.726125
ABHD13	1.19031	1.01401	0.928559	0.910354	0.906415	0.628617	0.68303	0.972728	0.838934	0.790248	0.755218	0.671199	0.368302	0.331595	0.808005	0.515156	0.498775	0.720567	0	0	0	0	0	0	0	0	0	1.47255	0.763873	1.62797	1.20031	1.15433	1.36231	1.4864	1.46756	1.55625	0.482716	1.81168	1.36075	1.16152	1.12664	0.987325	2.04869	1.02135	0.869209	0.657706	1.17589	0.617743	1.14013
ABHD14B	1.17705	0.941752	0.946445	0.658252	1.00793	1.58394	1.02763	0.912626	1.06189	1.63767	0.911904	1.21623	1.10273	2.12565	0.816469	1.0173	0.720637	0.761807	1.86699	0.715258	1.34755	0.859067	0.979211	1.08996	1.35663	1.38013	0.969178	0.920851	1.79676	0.829824	1.00224	1.18605	1.37355	1.55693	1.06758	1.13012	0.923438	1.04716	1.16816	0.890031	1.01964	1.05477	0.878225	0.8088	0.999775	0.96124	1.06147	0.916602	1.25248
ABHD16A	1.0967	0.974458	1.02766	0.863255	0.670974	0.610948	0.55667	0.90251	0.784881	0.584341	1.22168	0.779298	0.720198	0.980824	0.641522	0.909511	1.662	1.0391	0.471632	0.857712	0.625377	0.918361	0.699028	0.775958	0.608615	0.519657	0.846164	1.49894	0.734648	0.942351	0.913834	1.05547	1.10793	0.973089	0.850613	1.29285	0.59464	1.00359	1.14993	0.872422	0.764392	0.809681	1.30811	1.96938	0.834504	0.710246	0.928006	0.842372	1.06645
ABHD17A	0.878207	0.988505	1.12499	0.791058	0.913575	1.201	0.635647	1.25146	0.891822	0.886611	1.30303	0.832181	0.704049	1.47811	0.819962	1.1426	0.837011	0.703728	1.34891	1.06224	1.28137	1.02991	0.759753	1.15618	1.07863	0.95031	1.08246	1.3852	0.541901	0.973372	1.70205	1.52259	0.480286	0.461022	1.40501	1.14979	0.703144	0.884845	1.13947	0.757385	1.15189	0.924757	1.94426	0.752684	0	0	0	0	0
ABHD17B	0.892111	0.951284	0.876905	1.00495	0.840039	2.49094	0.605546	0.905005	1.20523	0.635638	1.02114	0.843325	0.798363	0.967	1.48337	0.514343	0.713427	1.36299	0.71659	1.55238	1.27338	0.671179	0.884763	0.954533	1.01408	0.766823	0.963177	0.948985	0.949345	1.61412	3.85155	0.856124	1.07756	0.926639	0.843303	0.44091	1.03897	1.03719	1.31301	0.869265	0.95139	1.94599	0.767382	0.976451	0.764289	1.19853	1.18606	1.04075	1.1101
ABHD17C	1.32448	0.835439	0.69388	0.657753	0.985521	2.21331	0.719127	1.55828	0.884469	0.421664	1.54038	0.650227	0.37007	1.97991	0.624174	1.00003	2.32632	0.622873	0	0	0	0	0	0	0	0	0	0.689569	1.81544	0.620992	0.81979	1.26654	1.19983	1.39089	0.590533	1.16052	0.524411	1.22873	1.11935	0.894235	0.491496	1.35143	1.41341	1.08155	0.95116	1.09615	1.19183	0.956722	0.828861
ABHD18	1.09638	0.891844	0.614671	1.04584	0.742415	0.916301	0.695504	0.870754	0.725227	0	0	0	0	0	0	0	0	0	1.97021	0.722795	0.116505	1.21256	0.5189	0.872918	1.25459	0.87148	0.949401	1.06532	0.396768	1.61165	0.896032	1.2625	1.13631	0.519279	1.32768	1.39543	0	0	0	0	0	0	0	0	0	0	0	0	0
ABHD2	0.919525	0.723483	1.46639	1.10862	1.21034	2.59904	1.01632	1.02204	1.49083	0	0	0	0	0	0	0	0	0	0	0	0	0	0	0	0	0	0	0.653506	0.42673	0.835347	0.705771	0.969208	0.500859	0.870292	0.725046	1.02267	1.00078	1.1968	1.34773	0.84507	1.10213	0.811343	1.11497	1.27511	0	0	0	0	0
ABHD3	1.00479	0.568509	1.20189	0.624102	1.4904	0.834404	0.882451	0.97338	1.11029	0.530684	1.27289	1.13327	0.442199	0.417793	0.522468	1.03654	2.1058	0.36991	0.301392	0.994366	1.51439	0.757344	0.573901	0.744189	1.03759	0.441277	0.62968	1.55031	1.49314	0.864059	0.828003	0.861725	1.00121	1.18745	1.35	1.76964	1.02791	1.12616	1.58097	1.37859	1.34302	1.07836	1.13201	0.994178	0	0	0	0	0
ABHD4	1.3539	0.89707	0.932971	0.690985	1.19764	1.44524	1.05729	1.29702	1.30124	1.2708	1.95217	1.59084	1.64232	0.895748	1.54163	1.28287	0.888164	0.94544	0.609839	0.997863	1.00858	1.16442	1.06736	0.780727	1.14999	2.13671	0.417165	1.54528	0.933429	1.16103	0.727263	1.30291	0.899991	0.996709	1.36989	1.05854	1.25713	0.898917	1.39341	1.3312	1.09518	0.933772	0.781475	0.719546	1.66045	1.25359	1.05234	1.35696	1.17548
ABHD5	0.535617	0.693756	1.02622	1.25698	0.714025	0.737857	0.88946	1.18701	1.12202	2.55572	1.33294	0.851317	1.56676	1.66811	1.79219	1.06354	0.717731	0.956448	0.482215	1.16273	1.94972	0.463686	0.984883	1.30052	0.99191	1.90556	0.816044	0.941099	0.800709	1.76239	0.748786	0.733826	0.59288	0.610371	1.75191	1.0153	3.53971	0.666836	0.896942	1.21971	0.9579	1.16664	1.51139	0.847415	1.19073	0.915468	1.61182	0.979794	0.747182
ABHD6	1.22531	0.821654	1.18053	0.964676	0.970878	0.906333	0.900885	0.836217	1.14261	0.872741	0.808817	2.47229	0.702757	1.0979	1.24607	0.584938	1.1955	0.778047	1.11833	1.13278	0.774199	0.911374	0.803964	0.958216	0.755853	0.797805	0.76238	1.04615	1.00759	1.24072	0.920687	1.03247	1.25835	1.16927	1.14464	1.44059	0	0	0	0	0	0	0	0	1.42801	1.08121	1.06426	1.13854	0.920597
ABI1	0.973698	0.915764	0.843292	1.21577	0.981721	0.81957	1.08766	0.900757	0.966117	1.14786	0.860036	1.10235	1.12959	0.905301	1.11237	1.06483	1.03846	1.09412	1.24863	1.01162	1.16797	1.13671	1.08188	0.922908	1.04784	1.14429	1.16697	1.05348	0.85025	1.13588	1.1169	1.08924	0.960875	1.03177	0.842907	0.745031	1.17318	0.914706	0.925296	0.950031	0.990973	0.932208	0.953456	1.06414	1.063	1.02582	1.07017	1.27356	1.15341
ABI2	1.48741	1.02205	0.72973	1.05786	0.979998	0.908801	1.31702	1.06515	0.93179	1.2034	0.809188	0.879812	1.07447	1.2591	1.06859	1.22634	2.26511	1.82065	1.06371	0.721846	1.23073	1.23308	1.33126	1.34772	1.26011	0.98176	1.08247	1.00688	0.90325	0.913834	0.821475	1.24959	1.13928	1.10234	1.06131	1.30536	0.745383	1.04948	0.964464	1.6152	1.1308	1.10244	1.5718	0.789467	0.679592	1.20087	1.2059	1.24612	1.44673
ABI3	0.807091	1.13255	0.969014	1.51463	1.0685	1.10666	1.052	0.806919	1.34896	1.17709	0.62046	1.26695	0.984549	0.704559	0.930029	0.997739	0.526452	1.09212	0.880547	1.19934	1.06844	1.32555	0.91996	0.912741	1.22601	0.999945	1.55488	0.796703	0.707113	0.752913	1.71058	0.821691	0.79191	0.963374	1.00719	1.07418	1.16986	1.37257	1.02005	0.92659	0.923651	0.800847	0.730849	0.97947	1.73118	1.15912	1.0509	1.86607	1.00453
ABI3BP	0.64302	1.72013	0.968027	1.03705	2.06028	1.19085	1.83883	1.03098	0.888144	5.47293	0.420355	0.748445	2.28208	0.620868	0.375953	1.6806	0.241306	0.80343	0.84094	0.435493	3.11526	0.76994	2.35778	2.66771	1.41793	1.0645	1.12299	1.19179	0.726297	0.684001	1.51343	0.753281	1.88127	0.841666	1.835	1.88826	1.25869	1.23379	1.50058	1.05845	1.99531	1.29705	1.42056	0.56234	2.43148	1.60594	3.42657	1.23787	1.95095
ABL1	1.07411	1.08023	1.11142	0.953111	1.13562	1.25043	1.26036	0.923318	1.08215	0.823466	1.27818	0.97231	1.15334	1.0229	0.935847	1.24389	0.79839	0.721785	1.19543	0.919217	0.995037	1.45065	1.21965	1.16756	1.14658	0.896789	0.953669	1.37753	0.996736	1.16989	1.39349	1.38754	1.08428	0.867483	0.890585	1.132	0.435484	1.04305	0.840993	1.43233	1.07153	1.21795	0.765274	0.879613	1.1623	1.02984	1.02031	0.980206	1.1959
ABL2	0.792337	1.31894	1.07188	1.54135	0.611202	1.03997	0.690989	0.973026	0.775052	0.520112	1.56335	0.54312	0.671236	0.988857	1.038	0.655833	0.99738	1.43279	1.06122	1.02123	1.26605	0.854382	1.11255	0.944583	1.02091	1.07935	1.41046	0.966479	1.18053	1.12403	0.860581	1.1759	0.882195	1.08181	0.890036	0.792961	0.227645	1.14805	0.384862	0.804246	1.1336	2.42202	1.52116	1.0427	0.665283	0.700349	1.01615	0.681517	0.90489
ABLIM1	1.86652	0.730181	1.0689	1.28709	1.32813	1.45149	1.25493	0.959906	1.15738	3.07849	0.786435	0.744225	0.829748	0.54004	1.18254	1.57186	0.635678	1.43598	0.936758	0.600632	2.30445	0.884053	1.01716	1.20115	1.12167	2.34178	0.977222	0.940673	0.925231	1.45326	1.31029	0.523631	1.01488	1.1018	0.844305	1.06429	1.41825	0.717653	0.772731	1.1737	1.29262	0.654742	0.708049	1.06787	1.23278	1.16	1.62257	1.15477	1.27935
ABLIM2	0.752056	0.645843	0.732463	3.32714	0.991464	0.79861	1.65604	2.54856	0.789207	2.27488	1.07314	0.581552	0.9054	0.608738	1.06713	1.13703	1.51117	1.36912	1.66841	0.783308	1.88237	0.830935	0.90022	1.24814	1.32607	2.24403	0.859958	0.846793	1.21882	0.747908	0.57635	1.06737	1.64427	1.88821	0.94689	1.06791	1.48945	0.968778	1.30962	0.809808	0.954624	2.20987	1.20458	0.686605	0.96388	1.17941	1.78456	0.921105	0.929364
ABLIM3	1.65123	0.479309	0.571097	0.453834	0.640369	0.556275	1.13614	1.75151	0.700656	1.6872	1.43936	1.29882	0.923055	3.90967	0.896396	1.52217	2.51976	0.695316	0.98319	0.400326	2.22713	0.670949	0.671003	2.07671	2.49725	1.42685	0.533583	0.559843	0.784694	0.689845	0.666409	1.4794	0.871207	1.23611	0.700825	0.697616	0.874812	1.95001	1.34156	1.12897	0.737065	1.23941	0.806032	0.649708	0.713342	0.638323	1.32385	0.539604	0.933014
ABR	1.50458	1.03217	1.47743	1.37568	1.17354	1.11502	1.26909	1.40067	1.20702	0.944829	0.710465	1.21273	0.936695	1.24188	0.869071	1.10984	1.19806	0.905948	0.747988	0.792715	1.10178	1.23204	0.928117	0.929341	1.03206	0.975465	0.994436	1.34061	1.11555	0.744532	1.04587	1.04759	1.32731	1.04734	1.01293	1.32398	0.612592	0.940505	0.870712	0.97991	1.01057	1.03513	1.213	0.804575	1.28031	0.99901	1.32182	1.29851	1.07325
ABRACL	0.545772	0.768445	0.88926	1.50143	0.787733	0.743067	0.710904	1.03356	1.07322	0.94018	1.01531	1.08738	0.696311	0.893222	0.993744	0.741704	0.476788	1.11534	1.38105	0.775858	0.917139	0.888236	0.81514	0.782753	1.00199	1.23608	1.5644	0.984073	2.63133	0.790653	0.899487	0.541736	0.870636	1.09611	0.840821	1.03165	1.13525	0.602868	1.02195	0.778104	0.682328	0.334879	0.883011	0.68357	0.970751	1.21399	0.766567	1.12084	0.723637
ABRAXAS1	1.07387	1.02024	0.65984	1.09053	1.27654	0.724993	1.23473	0.671335	0.96518	1.17912	1.01852	0.97686	1.65055	1.49756	1.35641	1.08595	0.99767	1.38617	1.20652	1.21052	1.14367	0.920382	1.13891	1.41883	1.1327	0.917535	1.15827	0.927339	0.969813	1.10374	0.89935	1.43763	1.04761	0.907633	1.16941	0.987458	1.17028	0.91934	1.18988	0.862076	0.959507	1.01855	0.756009	1.3049	1.14478	0.984146	0.954269	1.26978	1.12002
ABRAXAS2	1.35106	0.99426	1.00497	1.30816	1.14382	1.16887	1.50775	0.914569	0.717452	1.21569	1.1325	1.10443	1.147	1.18359	0.774267	1.24436	1.23993	1.08708	1.11171	0.767283	1.06655	0.961037	1.40176	0.774348	1.35635	1.18357	0.967306	1.52067	1.02431	0.945927	1.28876	1.00895	1.17611	0.967279	1.26685	0.934265	0.775144	1.14028	0.855865	1.01086	1.18904	1.17211	1.04839	1.13102	1.05052	1.04117	0.901589	1.10207	1.15819
ABT1	0.689275	1.08561	0.681849	1.67751	0.670803	1.07232	0.55688	0.630768	0.946538	0.45179	0.532057	2.02988	0.412681	0.70848	1.33628	0.409095	0.693639	2.04898	0.419568	1.99599	0.341609	0.836145	0.482409	0.523228	0.572905	0.668023	1.24301	0.908228	0.504645	1.32491	1.12424	1.49545	0.417941	0.483224	0.822501	0.758629	0.977598	0.914741	1.24722	0.796119	0.85574	0.92614	0.624358	1.35889	1.1243	0.963782	1.23208	0.884995	0.707205
ABTB1	1.02679	0.763406	0.523422	1.07371	0.678762	0.60763	0.58396	0.771302	0.592812	0.783063	1.28458	0.73011	0.667289	1.02891	0.825889	0.662207	1.09213	1.45613	0	0	0	0	0	0	0	0	0	0.71749	1.06591	0.963503	1.15667	1.08307	1.42897	1.21526	1.31992	1.07445	0	0	0	0	0	0	0	0	1.04593	0.72908	1.0545	0.785691	0.672475
ABTB2	0.757622	0.695356	0.975041	2.35662	0.683345	0.641843	0.251497	0.777578	0.925696	0.879291	0.822478	1.09592	0.81741	0.608915	1.26291	0.599419	0.588001	2.37565	0.385041	0.677422	0.474215	1.13022	0.781308	0.382375	0.312432	0.536316	0.466482	0.706493	0.831128	1.55584	0.746577	1.7459	0.798223	0.75557	0.688296	0.901939	0.592492	1.31856	0.772079	1.25445	1.14199	1.04602	1.17118	1.08744	1.28529	0.593858	1.43891	0.810548	0.983567
ACAA1	1.39784	0.86292	0.843744	0.677792	1.14663	0.999863	0.906694	1.33262	0.90827	1.34225	1.29521	1.61562	1.30797	1.42859	1.05661	0.946097	1.36103	0.942012	0.966755	0.945696	1.17377	0.969284	0.908472	1.41897	1.57696	1.0799	0.956145	1.19747	1.03585	0.777109	0.907402	0.757177	0.89285	1.25295	0.738311	0.736919	1.48748	0.814684	1.35963	0.964816	0.736469	1.08375	1.1183	0.795816	0.78115	0.985451	1.06391	1.18662	1.16994
ACAA2	0.771449	0.885534	1.10043	0.859001	1.12275	1.20873	1.09823	1.17075	1.38265	1.97405	0.916658	1.37865	1.14213	0.803112	1.42479	0.904245	0.867629	3.79096	1.12911	1.00667	1.74136	1.00319	1.08046	0.968203	0.977568	1.78285	1.23187	1.39368	1.35	1.2964	0.792214	1.24644	1.34087	0.879236	0.911249	1.15386	2.46147	0.809235	0.880277	1.12732	1.01249	0.682823	1.64828	0.786444	1.13871	0.857678	1.24261	1.56414	0.936323
ACACA	0.703492	0.751741	0.854568	0.693452	0.817809	0.962206	0.710863	0.872402	0.882595	2.23792	0.807715	1.191	0.876738	0.931861	0.822507	1.532	1.30477	0.628245	1.12715	0.550346	0.644915	0.619809	0.971449	0.64411	2.09514	0.972543	0.594326	2.09052	0.805656	0.904922	1.24351	2.73826	0.746883	0.85485	0.886937	1.60997	0.741555	1.08938	1.23112	0.837811	0.929076	1.24782	0.694019	0.60541	0.931738	0.770064	0.774593	0.78536	0.708913
ACACB	0.784486	0.861049	1.43887	0.91741	1.37139	1.2789	0.834788	2.42143	1.42641	3.47063	0.903291	0.753036	0.892911	0.989748	1.36501	1.21388	0.801767	1.08304	0.996276	0.912611	4.32652	0.694847	1.2333	2.03115	1.09746	1.10838	0.638858	0.988653	2.07942	0.896959	0.66064	1.55834	0.899657	1.60243	1.59834	2.00095	1.51269	0.836941	1.01416	1.04309	0.740775	1.60606	1.03309	0.979296	1.25077	0.9327	5.06636	0.963235	1.07237
ACAD10	1.02534	1.30796	1.083	0.67911	1.4519	1.4145	0.89071	0.729078	0.934981	0.945896	1.60562	1.45057	1.34718	1.28528	2.12315	0.890406	0.925949	1.44249	1.11075	1.14714	0.968757	0.875028	1.73713	0.939972	0.667745	1.91527	0.884433	1.20751	1.36889	1.37904	1.05973	1.34503	1.25172	1.10391	1.06128	1.13805	1.11876	0.757938	1.2494	0.839009	1.00178	0.808894	1.56606	0.767877	0.985804	1.82723	1.34597	0.999972	0.775947
ACAD11	0.973646	0.989324	1.01567	1.10461	0.853329	0.900477	0.664915	0.733933	0.838573	1.20549	1.04771	0.788785	1.12473	1.81314	1.22253	1.26976	1.94659	1.92966	1.35026	1.10453	2.13591	0.234793	1.84107	1.63894	1.83417	1.11968	0.351038	0.865267	0.32286	1.15014	1.05225	1.28981	0.631253	0.46001	1.26296	0.482908	0.281957	1.02	0.508478	1.47435	1.32585	1.85607	1.83024	0.639623	1.05318	1.24681	1.5942	0.895656	1.85002
ACAD8	0.996854	0.908241	1.24332	0.852798	1.30091	2.15475	1.29485	0.817719	1.33687	2.96996	0.700832	2.04954	1.06525	1.41289	1.0898	0.858436	0.847318	1.4472	0.63671	1.42347	1.54055	0.652353	0.825178	0.96069	0.973499	1.5129	1.05172	0.872049	1.55308	0.942813	1.9564	0.93467	1.17109	1.42802	0.992617	1.24968	2.06499	2.09634	2.3033	0.772039	1.11241	0.731965	2.84209	0.767083	1.0266	2.01083	1.86929	0.898515	0.950164
ACAD9	0.654065	0.604741	0.857705	1.29196	0.868116	1.29111	0.89542	1.1594	1.198	1.10101	1.15747	1.38217	1.18074	0.78893	1.40615	1.03223	0.892373	0.973914	1.01503	1.13933	0.85677	0.943005	0.992838	0.83544	0.823125	1.36764	1.17495	0.579637	1.22832	1.28839	1.00561	1.24007	0.945221	1.1795	0.89505	0.924323	1.90765	0.956894	1.29063	1.05838	0.991098	1.02363	2.72205	0.887226	0.921378	1.31067	0.767952	1.00212	0.703921
ACADL	0	0	0	0	0	0	0	0	0	12.7497	0.803537	0.703524	0.759192	0.772471	1.22807	1.72423	0.84935	1.91409	0	0	0	0	0	0	0	0	0	0	0	0	0	0	0	0	0	0	12.8157	0.872071	3.52148	1.74982	1.9294	2.62864	0.900429	1.19031	1.06728	2.10842	2.91909	0.980484	3.18367
ACADM	0.865836	0.945284	0.712262	0.763166	1.10699	0.504135	1.09525	0.829926	0.821578	2.64108	0.998302	1.52578	1.99102	0.981215	0.977083	0.958864	1.59911	1.22468	1.82449	0.943148	1.17979	0.574346	0.88869	0.661132	1.32643	1.06312	0.901643	0.627883	0.982891	0.788124	1.14853	1.20944	0.998023	1.76135	1.10223	1.35483	1.55935	1.98866	0.801449	0.839481	0.86709	0.854948	1.62838	0.781399	0.750138	0.933176	0.912006	1.03812	1.10704
ACADS	0.865249	1.22277	1.18033	0.88955	0.991862	1.07447	1.38842	1.78378	0.845236	3.71725	1.05942	0.984825	1.05564	1.71164	1.59508	1.39162	1.28514	1.27114	0.908984	0.909288	3.12303	0.847316	1.38309	1.29315	1.59043	1.8024	0.866886	0.663717	1.37665	0.874839	1.23479	2.24661	1.35237	0.965583	1.1858	1.24168	2.19136	0.996625	0.803614	0.894278	1.00161	1.67925	3.35941	0.721885	0.852421	1.77071	1.44548	1.23116	1.07232
ACADSB	0.856003	1.42224	1.09588	0.407791	0.873797	1.73397	1.2367	0.974675	0.494893	0.651544	0.7206	1.30075	1.06935	4.38837	0.716656	0.552134	2.26029	0.622483	1.00817	0.406937	1.31101	0.480869	1.16036	0.524269	1.09019	1.71252	0.552985	0.652483	1.99102	0.487331	3.69758	0.667862	1.46577	2.22975	0.824276	0.785122	0.661401	1.12659	0.764404	0.770533	1.40815	0.852487	4.05333	0.458432	0.252832	1.7555	0.845762	0.280565	1.36004
ACADVL	0.787536	0.866739	0.925517	0.821987	0.801282	0.799121	1.36202	1.05745	1.13833	1.98844	0.906199	1.41048	1.45638	1.77386	3.18672	1.36024	1.62422	1.13578	0.826536	0.748851	1.19134	1.00673	1.01201	1.03792	1.01709	1.44219	1.04304	0.945619	1.73743	1.13095	0.999815	0.83045	1.40511	1.16958	1.30768	1.35175	2.01434	0.750103	0.838811	1.01518	1.14041	1.06096	3.18782	0.811346	0.847237	1.11259	1.23896	1.65747	1.05921
ACAN	1.12817	0.536821	0.592707	0.722011	0.943415	0.693812	1.24941	1.33792	1.31674	0.793858	0.91563	0.649746	1.52071	1.63161	1.00162	0.983857	1.048	1.16407	1.50684	0.413591	0.834625	1.61416	1.54681	0.560766	1.07384	0.907469	0.456741	0.765378	1.36434	1.06673	0.51191	0.787732	0.933364	1.28953	0.851236	0.782802	2.66334	0.997123	4.15062	1.50622	0.799842	0.870313	0.736162	1.3354	0.616299	1.0496	3.56173	0.612669	0.956928
ACAP1	0.442249	1.17453	0.943616	1.42761	0.910463	0.85606	0.790126	0.733132	1.2156	0.78589	0.328147	1.33151	0.801259	0.437988	0.696427	0.808363	0.260467	0.959136	0.705583	1.16718	0.71085	1.07297	0.554275	0.68102	0.422174	0.533878	2.30699	0.583408	0.546816	0.769842	1.96521	0.814701	0.559698	0.494019	0.915051	1.31815	0.699778	1.74556	0.724461	0.752906	0.819697	0.645322	0.590773	1.11179	2.58847	1.03094	0.94188	1.66931	0.765857
ACAP2	1.1144	1.03088	0.946156	1.34257	1.02337	1.08523	1.079	1.05298	1.15527	1.1182	0.944376	1.1007	0.954768	1.03226	0.888112	1.153	0.749805	0.72401	1.10416	1.63161	1.04082	1.32091	1.05576	0.968016	1.0949	1.12875	0.930425	1.054	0.999784	1.02705	1.03836	1.80811	0.947177	0.967923	1.48678	1.02774	1.12787	0.996045	1.0746	1.00529	1.19371	1.33544	1.11969	0.991702	1.21308	1.08875	0.874044	0.975449	1.28237
ACAP3	1.47042	0.999836	1.27072	1.07302	1.95825	1.67874	1.82024	1.54351	2.2989	1.19205	1.67152	1.16524	0.920552	0.926466	1.08162	1.78101	1.24086	0.862593	1.17946	1.11112	1.52016	1.26797	1.04669	1.11181	1.20121	1.14088	0.757335	1.4462	0.490509	1.10273	0.957355	0.825368	0.739506	0.656124	0.757809	1.05676	0.999223	1.2058	1.04465	1.06445	0.858692	0.806594	0.811217	1.02194	1.33963	0.739145	0.729776	1.17124	1.84185
ACAT1	0.663814	0.847311	1.24339	0.765066	0.881494	1.06896	1.16729	0.798424	0.906396	1.45015	0.732121	0.979706	0.971691	1.89103	1.49533	0.784794	0.819286	1.0508	2.63776	1.07314	1.14878	0.852247	0.850616	0.850436	0.850498	1.25562	0.994047	0.586983	2.47117	0.723977	0.736153	0.932765	1.98524	2.39116	0.726847	0.956697	1.34365	1.47929	1.09006	0.786021	1.12047	0.713475	1.98657	0.788017	0.867585	0.961571	1.23803	0.976962	1.15479
ACAT2	0.645599	0.761584	0.758033	0.776312	0.786199	1.7409	0.87611	0.946161	0.894192	0.959155	0.680301	0.876609	0.898918	1.07074	1.20791	1.02417	1.19067	0.713053	0.478623	1.07826	0.925134	0.883501	0.880184	0.894178	0.903463	0.908066	1.47085	1.21248	1.39192	1.08255	0.825083	0.783365	0.937209	1.19528	0.995275	1.08746	1.1978	1.23217	1.14589	0.848569	0.863363	1.06976	1.14701	1.05098	1.29172	1.03922	1.02944	0.838724	1.01854
ACBD3	0.887974	1.12231	1.09265	0.717325	0.873744	1.40235	0.99903	1.24379	1.10414	1.02207	1.10558	0.983545	1.14283	0.799433	1.37136	1.34763	1.0292	1.10485	0.893185	0.841348	0.888436	1.0275	0.931908	0.915592	1.25754	1.0552	0.960977	1.04703	1.32886	0.936078	1.09752	0.845359	0.967271	1.09439	1.01418	1.00836	1.20699	1.18018	0.686146	0.920957	1.26628	0.998132	1.28225	1.16914	1.07163	1.12406	1.09444	0.902844	1.10627
ACBD5	0.799395	1.11368	1.31379	0.894137	0.618482	0.91375	0.670681	1.01997	0.855859	0.696328	2.14954	0.72789	0.522329	0.681661	1.1267	0.720721	2.04491	0.832881	0.998114	1.25295	0.446508	0.615024	0.616127	0.594871	0.703759	0.483298	0.638326	1.38205	0.540697	0.897871	1.10917	1.66555	0.617562	0.583312	0.834544	0.609855	0.495025	1.43284	0.848092	0.815797	1.01181	1.26672	0.764733	0.941245	1.39344	0.653218	1.00419	0.630024	0.880341
ACBD6	1.0521	1.07429	1.14012	1.00635	0.822592	1.55464	1.24144	0.810922	0.843728	0.955565	1.29762	0.949587	0.936206	1.208	1.30029	0.976653	1.14751	0.914272	1.7946	1.27725	1.07218	1.17247	1.30173	1.17028	1.37058	1.13936	1.15675	1.15627	1.6167	1.04416	0.712867	1.09406	0.991284	0.800318	1.31648	1.03996	1.11587	0.818804	1.04213	1.23384	1.28731	1.17494	1.09779	0.895958	0.96603	1.04383	0.950054	1.20496	1.17704
ACBD7	0.545118	1.51146	0.872884	1.4788	0.43434	0.511064	0.758524	0.368027	0.298847	0.489824	0.645779	0.347204	0.751531	0.373358	0.623342	1.24737	0.86725	1.7499	0.207565	1.17542	1.447	1.58649	0.673006	0.636901	0.450643	0.259378	0.46962	0.381731	0.489749	3.09058	0.96773	0.326417	0.569539	0.313512	0.801307	0.610838	0.88118	1.372	0.271139	0.553933	1.31845	0.454386	0.938007	1.63117	0.50878	0.638324	0.379087	0.650099	0.39566
ACCS	0	0	0	0	0	0	0	0	0	0	0	0	0	0	0	0	0	0	0	0	0	0	0	0	0	0	0	0	0	0	0	0	0	0	0	0	0	0	0	0	0	0	0	0	1.07104	1.15059	2.73015	1.95963	1.36637
ACD	0.671393	0.921686	0.788894	0.798786	0.973562	0.960805	0.954138	0.792991	0.847034	1.32435	0.946167	1.37802	1.11736	1.14969	1.15587	0.994562	1.15538	1.41613	1.17069	1.2534	0.740779	1.28602	0.739339	1.01531	1.11255	0.853429	1.12024	0.828137	1.5373	1.04642	0.63499	1.00144	0.775674	0.954376	0.519694	1.0317	1.19443	1.09423	1.15464	1.00204	1.12113	1.31073	0.862917	0.983221	1.54296	0.94103	0.873696	1.47766	1.0667
ACE	1.41758	0.852367	0.912863	0.861111	1.20788	0.96238	0.771731	1.51383	1.00026	1.14565	0.707846	0.778489	0.544068	0.534018	0.710089	0.691433	1.37746	0.684511	0.477608	0.723694	1.13265	1.09362	0.791237	0.731189	0.580015	0.982219	0.454215	1.77844	1.69212	0.612375	0.752224	0.775683	1.37956	1.29109	0.955304	1.10067	0.623222	0.765639	0.772295	1.14301	1.10756	0.43724	0.635267	0.758907	0.625715	1.11574	2.83277	0.765126	1.00245
ACE2	0	0	0	0	0	0	0	0	0	1.14975	0.214193	1.50753	0.240713	0.241244	0.416321	0.204725	0.188178	0.411302	0.153464	0.666675	0.32806	0.482032	0.352116	0.50812	0.250716	0.270964	0.616845	0	0	0	0	0	0	0	0	0	0.478566	0.414563	7.81075	0.501316	0.599366	0.518901	0.455633	0.372554	0.558233	0.352675	0.348693	0.263037	0.20573
ACIN1	1.01411	1.16831	1.20928	1.21457	0.954857	0.876458	1.07717	1.00322	0.983519	0.912347	1.2294	0.913487	1.23496	0.856849	0.788089	1.16128	1.30546	0.861626	1.13418	0.985423	0.887356	0.879583	1.00113	0.997341	1.12625	1.02836	1.30056	0.934727	1.06022	0.968057	0.87271	1.06045	1.08245	1.06641	0.967291	0.897123	0.809388	1.23111	0.806207	0.967705	1.04346	1.12185	0.979802	0.98489	1.13997	0.925744	0.885649	1.11267	1.01843
ACLY	0.837879	0.981119	1.13405	0.705353	0.661904	0.634389	0.681919	1.07302	0.920444	0.666131	0.847899	0.990284	0.898021	1.37546	0.849677	1.00634	1.11777	0.605744	0.848545	0.936799	0.681479	0.885594	0.736469	0.622902	1.34681	1.11324	0.771274	0.916069	0.991402	0.984497	1.11067	0.793734	0.950917	1.67494	1.00426	1.0022	1.0729	0.829238	1.05288	0.859991	0.891484	0.765716	0.882242	0.670455	0.766356	1.03348	0.654603	0.835696	0.969922
ACO1	0.773124	0.654663	0.848524	0.678128	1.34037	1.11679	1.46779	0.982969	1.16088	1.92955	1.46704	1.18094	1.2312	0.712266	1.18958	1.39086	1.19434	0.768383	0.65541	0.997204	1.48579	1.1903	1.15056	1.49171	1.61731	1.10913	0.757607	0.692937	1.59984	1.06356	0.675854	0.657554	1.14261	1.36029	1.17742	1.02782	1.4147	1.11825	1.18311	1.08328	1.02818	0.989956	1.74858	0.853656	1.01179	1.00482	1.4386	1.55064	1.39111
ACO2	0.653475	0.928316	0.865967	0.81732	0.7475	1.08399	0.926892	1.18883	0.905671	1.39376	0.592141	1.49059	0.864742	1.81414	1.51098	1.05241	1.11457	0.784087	1.24374	0.853375	1.00683	1.03062	1.03008	0.824718	0.982413	0.99054	0.912681	0.853599	1.40703	1.07896	1.42904	1.47119	1.12494	1.43152	0.810702	0.825951	2.08039	1.1857	1.00518	0.876549	0.830576	0.819443	1.22306	0.875508	0.920596	1.00844	0.920063	1.15948	0.811316
ACOT1	0.850257	0.485871	0.757937	0.472394	1.17623	0.526657	1.4167	1.591	1.49882	1.77649	0.815273	1.13648	1.09386	0.959252	1.43317	0.78042	0.854548	0.931447	0	0	0	0	0	0	0	0	0	0	0	0	0	0	0	0	0	0	1.02693	1.21098	1.84168	1.13361	0.962901	0.976035	1.03972	0.983328	0	0	0	0	0
ACOT11	0.837084	0.616762	1.06078	1.8373	1.039	0.58951	0.806314	0.686056	0.977805	0.881317	0.922881	0.839189	0.707099	0.760537	1.19047	0.67186	1.08607	2.69891	1.13672	0.853427	0.516243	0.723198	0.816246	0.963963	0.958035	0.844274	0.618668	0.826946	0.504126	1.31573	0.768915	4.82945	0.679188	1.17154	1.00449	1.24916	0.963932	0.574927	1.26499	1.77255	0.722056	0.980774	0.793058	0.833674	0.921154	1.04446	0.848352	1.1814	0.795966
ACOT13	0.688089	1.05102	1.00851	0.95002	1.04022	1.47913	0.993567	0.884925	1.1648	0.99521	0.855016	1.85594	1.06122	1.6464	2.69278	0.790038	0.982877	1.37772	1.74856	1.2214	0.89042	1.08395	1.12285	0.829484	1.19977	0.99619	1.1734	1.08709	1.11905	1.03167	0.827042	1.69765	1.16976	1.34161	0.814002	1.01115	1.81143	1.86126	1.42946	0.995696	0.887803	0.987349	1.65273	0.89758	0.840947	1.45188	1.27598	1.15959	0.947664
ACOT2	1.01022	0.749537	1.32039	0.71776	1.41618	0.877315	1.61693	1.91772	1.10374	3.53168	1.38404	0.372468	2.09747	1.59403	1.9947	1.09411	0.44514	0.777321	0.0308813	1.13602	1.2174	0.749797	0.683217	0.76144	1.46441	0.923543	0.607052	0.781254	1.24299	0.709833	0.70946	0.836723	1.01893	2.18023	0.762605	1.27675	1.48083	1.08917	1.83331	1.2534	0.967659	1.21414	1.74807	0.925359	1.37565	1.12908	1.03067	1.47945	1.4397
ACOT4	1.38649	1.21031	1.09326	0.829867	1.34821	1.4232	1.02642	1.98938	1.1019	1.08593	0.957162	1.32067	1.6149	1.36068	0.81037	1.47381	1.48843	0.491732	0.710731	1.15071	1.36406	0.799265	1.10935	0.998053	0.789465	1.42358	0.739483	0.664234	0.783904	0.764568	0.892767	0.993977	0.611862	0.628625	1.99645	1.10152	0.465385	0.84174	1.47305	0.969777	1.07182	0.978866	0.841361	1.41639	1.2493	1.25374	0.948381	0.841523	1.36599
ACOT7	1.00601	1.22342	0.924074	1.15968	1.00493	0.852087	0.572562	0.853299	1.27092	0.650177	0.967763	1.09291	0.63843	2.06195	1.42442	1.05836	1.79003	1.24906	1.14461	1.03122	0.491708	1.05711	0.793212	1.07525	0.516065	0.807694	1.01442	0.993269	1.28598	0.938172	1.17096	1.01042	0.789302	1.15551	0.612411	0.994967	1.13074	1.05312	0.79261	0.862596	0.887899	0.666368	0.502097	1.05121	0.95221	0.665667	1.17322	1.12511	0.55916
ACOT8	0.951423	1.27059	1.00854	1.36165	1.14802	1.17995	0.807093	0.975806	1.17001	0.888254	1.6368	1.11441	1.17021	1.50909	1.04348	1.53666	1.50189	1.16286	0.497265	1.15683	0.596621	1.41485	0.752451	1.59442	0.843864	0.795376	0.866623	1.4496	0.646471	1.19758	0.942162	1.61799	0.629697	0.76773	1.43733	1.33172	0.98635	1.16046	1.12445	0.935093	0.894018	1.64689	1.19011	0.912194	1.53026	1.55072	0.812339	1.70459	0.819206
ACOT9	1.08299	0.740925	0.774016	1.10236	1.15928	1.28995	1.37605	0.97408	3.42223	1.40946	0.713524	2.07585	1.1943	0.641203	2.69104	1.25779	0.757924	2.43299	0.661224	1.8056	1.1631	1.98157	1.2911	1.05264	0.966994	1.13287	0.850226	1.03521	0.853946	1.23397	0.901628	0.543545	0.779103	1.0775	0.831167	0.937552	2.06132	0.998282	1.75443	1.08345	0.909272	0.577091	0.583408	1.19827	1.00671	0.956532	1.28434	1.55443	1.38888
ACOX1	0.807658	1.07921	0.762468	0.555063	0.695845	2.34056	0.836182	0.751385	1.64949	1.19609	0.590083	1.01923	1.19164	1.32984	1.43049	0.889431	1.44982	1.05604	0.477512	1.08033	0.810951	1.13143	0.776487	0.659554	1.02212	0.77651	0.716918	5.01156	0.836237	0.864514	1.16984	1.32113	0.726426	1.03732	1.47443	1.22147	1.27701	0.833149	1.25416	0.86561	0.727673	0.793219	1.12397	1.13519	1.198	0.740993	0.591074	1.60418	0.705916
ACOX2	1.45253	0.933691	1.08924	0.728851	1.40987	1.72632	1.12084	0.656769	2.40092	1.71519	0.889393	1.12139	0.916309	4.37974	1.16934	1.10884	0.689304	1.32506	1.00631	0.578983	1.84369	1.24607	1.32999	1.5331	1.7706	0.666453	0.680117	0	0	0	0	0	0	0	0	0	0	0	0	0	0	0	0	0	1.13071	2.04771	1.51816	0.929854	0.894491
ACOX3	0.984978	0.667628	1.00401	0.493565	0.803332	2.59392	0.759855	1.75074	0.607725	0.901209	1.15876	0.619633	1.26961	1.23721	0.821088	2.47537	1.29331	0.462309	0.510739	0.755641	0.922987	0.579527	0.941915	0.657379	2.10373	1.17094	0.597662	1.36811	0.387659	0.568148	1.02328	1.04544	0.544244	0.606202	0.98665	0.729178	0.669339	1.1424	0.759514	0.701045	1.08542	1.22319	1.2775	0.697673	2.14251	1.41848	0.717157	0.842132	1.50563
ACP1	1.13248	0.852925	0.733551	1.3347	0.887804	0.974999	0.878524	1.02694	0.977992	0.715423	0.806366	1.21975	0.986134	0.992472	0.936245	1.05071	0.930438	0.839678	1.36324	1.22572	1.25338	1.03001	1.11697	1.10961	1.38143	1.29018	1.00491	0.925866	1.22404	0.949311	1.16496	1.04257	1.16457	1.1326	1.06499	0.898007	0.886814	1.0976	1.03059	1.14115	1.15511	1.03914	1.31482	0.989755	0.897492	0.929695	0.899397	0.854273	1.0137
ACP2	1.09705	1.33798	1.2007	0.789248	1.49982	0.996654	1.4091	0.836825	1.08262	1.64766	0.75097	1.16446	1.05188	0.913334	1.07368	0.708845	1.13194	0.885906	0.639667	0.805923	1.00082	1.04868	0.80205	0.775247	0.885049	1.36788	0.939824	0.877282	1.40053	0.93947	1.12925	0.661727	1.47482	2.35657	1.32852	1.59027	0.990503	0.824775	1.25444	1.64528	1.40673	0.829058	0.780014	0.928371	0.859206	1.09352	1.2637	1.13024	0.906456
ACP5	0.66113	1.03427	1.92936	1.83787	1.38849	2.17349	0.782121	0.827299	1.69716	1.16057	0.593821	2.20299	0.754446	1.05813	0.977303	0.711621	0.82498	0.692901	0.729461	1.1508	1.22178	0.948298	0.471354	0.757302	0.708766	1.39363	0.960341	0.877915	2.93269	0.899197	1.07708	1.09119	0.97596	1.9846	1.17906	1.0914	1.21061	0.681871	1.38122	1.02246	0.878912	0.979566	1.04273	0.740097	0.849094	0.803181	0.715711	1.89803	0.608301
ACP6	1.30308	0.652034	0.934071	0.5239	1.05153	4.04873	1.10377	1.10943	0.483258	0.66718	1.09312	2.37426	1.04647	1.10856	1.17298	0.823302	0.796772	1.09503	0.538512	1.3777	1.19923	0.877915	0.771404	0.969486	1.85228	2.1968	0.521388	1.98388	1.6332	1.10249	0.441461	1.81922	2.26067	1.79171	1.31017	1.62436	1.07419	0.970744	0.92114	0.708815	1.063	0.897699	2.67626	0.725601	1.03515	1.0254	1.96176	1.07559	1.12356
ACPP	0.752328	0.575536	0.675771	0.422954	1.25812	1.28619	0.542003	0.567978	0.999725	0.882541	0.35182	6.88935	0.737249	0.385501	1.12322	1.38379	1.01006	0.523438	0.248357	0.373113	0.921769	0.890765	0.573066	0.664399	0.262517	0.533491	0.244098	1.13257	0.650719	0.788262	1.10065	0.939821	1.00192	0.931161	1.0561	2.14774	0.941656	1.04186	3.12762	0.66157	0.713397	0.962452	0.555355	0.572302	2.11562	1.15392	0.930792	0.537235	0.717215
ACSBG1	0	0	0	0	0	0	0	0	0	0	0	0	0	0	0	0	0	0	0	0	0	0	0	0	0	0	0	0	0	0	0	0	0	0	0	0	0	0	0	0	0	0	0	0	0	0	0	0	0
ACSF2	1.19782	0.579582	0.858737	0.778637	1.48663	2.13753	0.926428	2.82494	0.810024	1.63463	0.887463	2.36289	1.33035	1.47276	0.667879	1.35265	1.13436	0.570034	2.72046	0.485872	1.2317	0.771781	0.774099	0.72989	1.72796	2.55205	0.52804	1.85313	0.603407	0.568629	0.733943	1.68995	0.959591	1.10928	1.17746	0.95089	1.16786	0.915995	2.4124	0.702404	0.944625	1.41692	1.82354	0.840097	1.08049	1.01803	0.883167	1.20353	0.883348
ACSF3	0.775213	1.28224	0.908953	0.684018	0.998495	1.31491	1.00176	1.102	1.13859	1.75811	0.642494	1.61153	1.32179	1.52201	1.47013	1.05756	0.832051	1.03011	1.5622	1.3087	0.936343	1.19285	0.904603	1.04232	1.00752	1.39119	0.817597	1.04453	1.5815	0.799395	1.7066	0.954294	1.46024	1.79908	1.01	1.30376	0.497345	1.55756	1.55074	0.791193	1.20384	0.7272	1.83072	0.734119	1.12168	1.08858	0.778868	1.24373	0.912348
ACSL1	0.903002	0.712859	0.820882	1.3046	0.647416	2.48693	0.689617	0.791559	1.33927	2.93387	1.52223	1.15789	0.907872	0.90426	1.77882	1.84764	0.280575	0.952006	0.583914	1.68053	2.71465	0.984536	0.812266	1.13825	1.22741	1.24973	0.905246	1.12994	0.82387	0.671195	0.780212	0.31985	0.454612	0.72126	1.09417	1.13397	1.3837	1.35065	1.44331	0.811914	0.545503	0.98615	0.830706	0.730931	1.34831	1.08173	1.53827	1.32921	0.720671
ACSL3	0.742595	0.773764	0.800911	0.892665	0.599337	0.5993	0.420715	1.09343	0.89192	0.452839	1.02634	2.56801	0.56577	0.562553	0.881688	0.963182	1.30726	0.511612	0.541823	0.521234	0.509456	0.405212	0.708669	0.47588	0.916824	0.352988	0.710403	0.666395	0.58495	1.30971	0.871167	0.93911	0.650069	0.646594	0.566913	0.817046	0.554125	0.542988	2.51651	0.487091	0.607749	0.610162	0.586737	0.969726	1.12891	0.611467	0.694584	0.517637	0.820549
ACSL4	0.983396	1.00002	1.06386	1.73941	1.347	0.851224	0.913559	1.10572	1.32825	1.4349	0.779998	1.04477	1.19918	0.658701	4.23105	0.925866	0.414581	1.50434	0.697286	1.44918	1.10258	1.58311	1.06665	1.00154	0.897178	0.858859	1.45922	0.828908	0.53011	0.952333	1.13759	0.606826	0.608759	0.629354	1.22429	1.15038	1.35696	0.795896	0.973226	1.00019	0.773353	0.59332	0.435902	1.29691	1.35516	1.12033	1.06212	1.56706	1.09251
ACSL5	1.3031	0.839167	1.14615	2.01994	0.920235	0.702529	0.616424	0.848103	1.00915	1.40918	0.631764	1.39982	0.939623	0.563077	0.824985	1.37455	0.458746	1.59523	0.607085	1.02204	1.39631	1.02025	0.746944	0.922666	0.569199	0.997632	1.21355	0.491414	0.792865	0.683372	1.43793	0.697991	0.877193	0.813913	1.09982	2.9209	0.925275	0.905254	0.824199	0.852844	0.963136	0.728304	0.790085	1.09529	1.31434	0.898683	1.30181	1.04114	1.16094
ACSL6	0	0	0	0	0	0	0	0	0	0	0	0	0	0	0	0	0	0	0.797796	5.36687	1.24247	0.774752	0.78128	0.828509	0.502971	0.622999	0.799847	0.414584	1.02525	0.783343	0.679049	0.879387	0.840361	1.16641	0.783968	0.75666	0	0	0	0	0	0	0	0	0	0	0	0	0
ACSM1	0	0	0	0	0	0	0	0	0	0	0	0	0	0	0	0	0	0	0	0	0	0	0	0	0	0	0	0	0	0	0	0	0	0	0	0	0.640035	0.775644	13.0003	0.712755	0.871394	0.76555	0.586058	0.635687	4.13129	0.714589	0.554264	0.540284	0.533855
ACSM3	0	0	0	0	0	0	0	0	0	0.930755	0.649224	13.3622	0.664401	0.524293	0.922535	0.785579	0.47116	0.787519	3.22431	0.587384	0.923388	0.874079	0.796242	0.65578	0.513484	0.659984	0.579705	0.376724	0.454711	0.346925	0.726203	0.290727	0.597637	8.7493	0.508907	1.42565	1.22803	1.19139	1.14767	0.740595	0.818965	0.905414	0.786491	0.575553	0	0	0	0	0
ACSS1	1.23589	1.1983	0.731812	1.21007	0.667106	1.69341	0.9537	0.557082	0.654102	2.25952	0.533553	0.936141	1.56069	1.57337	0.928365	2.03528	0.54164	0.85593	1.31449	0.910868	0.997491	0.945634	1.07317	0.759341	0.940896	1.54071	0.764704	1.46049	1.20114	0.867195	1.92257	2.0461	1.0782	1.02257	1.00004	1.11903	0.867542	1.24336	0.710944	0.953502	0.834548	1.57256	2.57748	0.835165	1.5989	1.67872	1.05485	0.667927	0.674406
ACSS2	0.89399	0.746448	1.06124	0.652207	1.00025	0.912109	0.996655	0.993245	0.802028	1.60164	0.995346	3.70802	0.981035	0.93272	0.81966	1.2284	0.885267	1.16907	1.43296	0.746584	1.13433	0.823872	0.71231	1.19341	1.25688	1.04585	0.578888	1.09484	0.769595	0.883256	1.18227	1.28083	0.918849	0.721266	1.19749	1.53853	0.965448	0.8346	1.98921	0.658822	0.812601	1.151	1.00652	1.09048	0.920545	0.796694	1.25867	0.942909	0.881794
ACSS3	0.870163	0.920227	0.755665	0.445673	0.578387	0.664984	0.666027	0.95422	0.807619	2.43989	0.417395	2.44945	0.629022	2.85764	0.543939	0.515849	0.74162	0.463363	0.969045	0.298848	1.1752	0.662547	1.11098	1.17555	1.07164	2.99463	0.428641	0.50152	1.00511	0.61946	0.458412	1.01975	1.45947	4.91784	0.91737	1.15945	1.30991	2.15664	2.71421	1.29958	0.95757	0.686809	2.78322	0.469701	0.566084	1.08584	0.930568	0.663263	0.796626
ACTA1	0.576454	0.552836	1.04958	0.319998	1.10949	1.1977	0.639592	0.671985	0.745313	1.37679	0.791162	2.14625	0.651316	0.72322	1.88883	0.768445	0.593995	0.844764	1.01914	2.14211	1.36397	1.80008	1.15254	0.875811	1.18087	0.776664	1.59577	0.929083	1.80385	1.71069	0.552951	0.585358	2.14075	1.11357	0.765773	1.42125	1.95105	0.326734	0.796914	0.468638	0.721348	0.356914	0.316032	2.71972	0.583439	0.914421	1.15684	1.31657	0.974313
ACTA2	0.744736	0.451918	0.387874	0.310263	0.823048	0.999872	1.02559	1.67335	0.893186	0.787347	2.3797	0.849224	1.60502	0.725291	0.993429	0.881044	0.626274	0.882412	9.6972	0.933641	1.13039	1.49671	1.05293	1.41462	0.763594	0.979481	0.88809	1.06686	0.546035	3.39371	0.634423	0.315393	0.931316	0.500023	0.493799	0.600755	3.23767	0.788041	1.48341	1.88588	1.03119	0.709583	0.494338	2.6394	0.429713	1.10528	1.11118	0.797723	1.8862
ACTB	1.16652	0.75951	0.536541	0.799533	1.12809	0.994458	1.11841	1.497	1.99654	0.695522	1.05221	1.00791	1.37399	0.683021	1.74835	0.890276	0.385958	0.800613	10.7443	1.39698	1.45233	1.55901	1.16545	1.0348	0.847052	0.98639	1.14415	1.00661	0.953043	1.21219	0.830106	0.802296	1.06172	0.669087	0.9313	0.988174	2.81413	0.84828	1.53892	1.63868	1.40508	0.64568	0.62963	1.65082	0.909268	1.41508	0.931325	1.29773	1.14489
ACTBL2	0.776251	0.979786	0.983121	0.853483	1.08571	1.21786	0.91879	0.931024	1.23857	0.827768	1.22929	1.17435	0.95281	0.813012	1.59521	0.827028	0.581204	1.17764	0.622159	1.33182	1.17555	1.22983	1.05011	1.19552	1.01409	0.853584	1.22264	0.957839	1.17206	1.37921	0.874332	0.683317	1.03523	1.06061	1.01977	1.11006	1.27945	0.912848	1.35441	1.2595	1.06852	1.19786	0.842567	0.922321	0.640793	1.36468	0.924551	0.738434	0.902328
ACTG1	0.380207	0.541242	0.924163	0.612769	0.366127	0.528797	0.743381	1.25943	1.48094	0.442671	0.4884	0.43206	0.260049	0.393128	1.82539	0.468792	0.302672	0.238577	13.029	0.641656	0.719689	0.676788	0.622405	0.650027	0.598815	0.641253	0.694202	0.895264	0.240522	1.41837	0.918699	0.432127	0.389111	0.214931	0.776301	0.480755	2.57039	0.771803	0.78432	0.81514	1.04888	0.897761	0.573738	1.33776	1.76042	0.632262	0.500452	0.63725	0.685799
ACTG2	0.608129	0.66636	0.71022	0.459303	0.958928	0.677669	0.734187	0.795274	1.53779	0	0	0	0	0	0	0	0	0	0.650101	0.589079	3.86061	0.380693	0.502031	1.03773	0.720538	0.662923	0.367834	0	0	0	0	0	0	0	0	0	9.30932	0.544393	1.19806	0.565911	0.444088	0.49	0.340838	7.58485	0	0	0	0	0
ACTL6A	0.905775	1.08602	0.899612	1.16676	1.05827	0.978187	1.0261	0.95294	1.03262	0.950311	1.02753	1.0131	1.11305	1.00909	1.07562	1.14172	0.891806	1.38807	1.14261	1.10708	1.0486	0.859348	0.927677	1.03369	0.986442	0.976409	1.18026	0.914455	0.747776	1.00218	0.97956	1.61461	0.844532	0.70785	1.23052	1.05176	1.25993	0.961178	0.906348	0.898463	1.02402	1.07848	0.983244	1.19801	0.915243	1.04854	0.846905	0.95875	0.978828
ACTL8	0.337424	0.435024	0.541526	7.67718	0.684577	0.571079	0.420266	0.851657	1.22736	0.221165	0.227026	1.38796	0.146252	0.158052	0.19415	0.125263	0.135442	0.125035	0.606417	10.4197	1.03286	0.595799	0.352545	0.361143	0.357518	0.786601	0.363848	0.0688972	0.108298	0.0775881	0.082304	0.0523033	0.086004	0.126085	0.48077	0.137628	0	0	0	0	0	0	0	0	0.340204	1.71531	0.586261	0.472019	0.449507
ACTN1	0.797599	0.699356	1.17024	0.809774	1.25916	0.97166	1.44511	1.20739	1.21835	1.20432	1.56596	1.04955	1.1258	0.787487	1.2139	1.03456	0.618066	1.15804	1.55623	1.12948	1.08601	1.66882	1.2698	1.37938	1.00774	1.04747	0.933118	0.991101	1.34784	1.73704	0.685764	0.608755	1.11421	1.11489	1.02576	1.07005	2.19532	0.762338	0.835333	1.49753	1.00407	0.792148	0.660317	1.58162	0.994207	1.47013	1.43798	1.48468	1.77042
ACTN2	0	0	0	0	0	0	0	0	0	1.12075	0.931062	1.58358	1.18331	0.977571	1.32289	1.41777	0.651124	0.754035	0	0	0	0	0	0	0	0	0	0	0	0	0	0	0	0	0	0	1.43403	1.49869	1.31336	1.23013	0.838359	1.45381	0.764998	1.08679	1.04249	0.90474	0.961605	0.888065	3.23232
ACTN3	1.00425	0.465895	1.25347	0.624204	3.1309	0.472327	1.02174	0.858331	1.34684	1.19454	1.25828	1.22475	1.535	1.04644	1.2734	1.2959	1.69243	0.834197	0	0	0	0	0	0	0	0	0	0	0	0	0	0	0	0	0	0	0	0	0	0	0	0	0	0	1.24331	0.897571	1.01104	0.944293	0.999339
ACTN4	0.897409	0.939939	0.883734	1.13196	0.828329	0.925938	0.888211	1.4517	1.28353	0.95108	0.92909	1.43476	0.879673	0.821444	1.03448	1.79798	0.699585	0.662301	1.63909	1.23432	1.02818	1.30516	1.07374	1.14722	1.01532	0.990147	1.01963	0.821739	1.05803	1.25491	0.814692	0.940529	0.988757	0.94721	0.902689	0.827559	1.42992	1.42779	0.853557	1.20076	0.86855	0.828871	0.882879	1.36685	1.30812	0.962994	1.0257	0.974251	0.998554
ACTR10	1.26007	0.967514	1.16851	1.04816	0.93039	1.07416	0.995854	1.18111	0.774366	0.921751	1.1015	1.24724	0.84184	1.11842	0.785728	1.15727	1.15347	0.965599	1.28388	0.874826	1.00032	1.19691	1.06578	1.0438	1.09148	0.912063	0.959536	1.25318	1.16621	1.06439	1.14522	0.87687	1.19733	1.25545	0.976318	1.04329	0.798518	1.0036	0.99371	1.03844	1.09184	0.986769	1.11163	1.07273	0.994786	0.910674	0.960289	1.07217	1.15591
ACTR1A	1.07285	0.949478	1.17196	0.971071	0.900731	1.11195	1.12549	1.21627	1.08274	1.35323	0.948536	1.04312	0.818308	1.10754	0.786205	1.18927	1.00638	0.9211	0.829576	0.7882	1.10937	1.29634	1.19433	1.08851	1.04234	1.04793	0.901169	1.33431	1.30351	1.24614	1.18452	0.853181	1.26781	1.15985	1.07725	1.02984	0.871602	1.0075	0.899769	1.01904	1.11263	0.881767	0.999596	1.07636	1.01425	0.978414	1.24232	1.11449	1.05168
ACTR1B	1.25862	0.924073	1.0344	0.687528	0.709812	1.11879	0.780203	0.940915	0.852974	1.16648	1.00639	0.965277	0.711867	1.00426	0.987062	1.26237	0.988854	0.842984	1.1275	0.887216	1.72134	1.16697	1.61974	1.52646	1.30512	0.785927	1.11498	0.900772	0.706214	0.787527	0.860514	1.09062	1.0327	0.912961	0.938061	1.03883	0.835437	0.808988	1.01831	1.05574	1.16287	1.49824	1.75602	0.904006	0.905327	0.842945	0.981049	0.723611	1.18777
ACTR2	0.941206	0.966607	1.09606	1.06578	0.966977	0.991132	0.888641	0.995515	1.26299	0.894372	0.865176	1.10604	0.999465	0.865845	1.21173	1.049	0.812956	1.12178	1.32904	0.960863	0.928693	1.25019	1.07697	0.997178	1.00584	0.961379	1.13435	1.09594	0.723296	1.01233	1.12539	0.823603	0.856413	0.768444	1.08653	1.1108	1.11197	1.16615	1.07273	1.12321	1.00838	0.756357	0.852447	1.17187	1.29747	1.08201	1.02158	1.2334	1.0614
ACTR3	0.937607	0.948092	1.13789	1.12794	0.994957	0.988192	0.94149	1.06523	1.17108	0.955909	0.921977	1.13818	0.913045	0.733502	0.893153	1.01225	0.807209	1.03236	0.961837	1.02914	0.861096	1.31388	1.10544	1.00585	0.961126	0.996182	1.11724	1.07748	0.790182	1.08807	1.09842	0.917595	0.91071	0.79147	1.16253	1.05849	1.10352	1.12093	1.09373	1.10917	0.961308	0.819696	0.906157	1.23586	1.29521	1.02764	1.09053	1.31664	1.13701
ACTR3B	0.694012	0.796428	1.05468	0.443562	0.883385	0.734047	0.943797	0.644844	1.1009	1.0253	0.932445	1.08497	1.25468	1.54313	1.44673	0.883713	1.46277	0.75956	1.36654	1.0288	1.34521	0.68602	0.975547	1.02125	1.43187	0.616328	0.941675	1.1308	1.08259	1.23745	2.06073	1.64221	1.07457	0.863997	1.10576	1.18698	0.913822	0.80615	0.846849	0.944027	0.805511	1.55541	1.60688	0.764187	1.0238	0.728106	1.1715	0.759545	0.955928
ACTR5	1.15588	1.24692	0.874915	1.09619	1.28117	1.4839	1.1558	1.07972	0.973039	1.1798	1.06415	1.09658	1.50209	1.21333	1.0919	1.28497	0.838743	1.21063	0.632083	1.05836	1.06865	1.01237	1.04232	0.986377	0.705942	1.12955	1.12748	1.26256	0.980548	0.897084	1.06649	1.51903	0.932416	1.14826	1.11659	1.30936	1.5653	0.92503	1.25426	1.08412	1.17588	1.26619	1.04541	0.89341	1.51815	1.19154	0.92857	1.18044	1.12648
ACTR6	0.973135	1.05667	1.41511	0.946436	1.20935	1.18245	1.25189	0.962206	1.32788	0.809927	0.976534	0.869606	0.902945	1.29519	0.966493	0.761994	0.968841	1.22766	1.23551	1.15871	1.16115	0.943063	0.724573	0.91134	0.981274	1.21924	1.00096	1.25506	0.916928	1.01114	1.08595	1.29589	0.956155	1.057	1.23189	0.895179	1.43487	1.32301	0.83294	0.793053	0.874778	1.08781	0.849623	1.03282	1.10137	1.15871	1.05115	0.987972	0.998436
ACTR8	0.946407	1.02099	0.673543	1.09278	1.05812	1.21198	1.05227	0.865224	0.973731	1.06096	1.14442	1.03489	1.00051	1.18285	1.00089	0.933399	1.2217	1.00919	1.67367	1.14139	1.18636	0.890123	1.03403	0.95528	0.959076	1.10953	1.05725	1.09361	0.9444	1.26139	0.90994	1.11401	0.98398	0.937951	1.1798	1.1096	1.2865	0.949413	1.20362	1.00119	1.02738	1.00313	1.18907	0.935768	0.996009	0.764187	0.995848	0.860774	1.07809
ACTRT2	1.91925	0.356499	0.515778	0.982588	1.93581	0.430512	0.90438	0.624847	0.831703	0	0	0	0	0	0	0	0	0	0.504214	2.19639	1.09178	0.820343	0.806874	1.5042	0.509479	0.475371	3.48282	1.11517	2.33886	1.32198	0.791393	1.06758	0.967225	1.7979	1.45738	1.09161	0	0	0	0	0	0	0	0	0.842825	0.992615	1.42542	1.02136	2.88809
ACVR1	1.51022	0.811165	0.977662	0.783503	2.23011	1.0228	1.12789	0.955072	0.91969	1.33155	1.21504	1.2892	0.967729	0.813383	0.956104	1.10772	2.18528	1.21987	0.18539	0.53795	0.783737	0.723584	0.689128	1.3032	1.07439	0.41052	0.431489	1.19041	0.810375	1.27104	0.98485	0.512609	1.2849	0.788088	0.943947	1.20141	0.639691	1.2965	1.29831	0.833293	1.09812	0.622142	0.609162	1.27048	0	0	0	0	0
ACY1	1.9025	1.14333	0.800855	0.553177	1.50904	1.21013	1.27001	0.646161	0.86408	1.23235	1.70827	1.35523	1.37785	1.38028	0.771119	0.701507	1.44488	0.40974	0.854018	0.801982	1.50564	0.719126	1.20028	1.13423	1.87707	1.09547	0.644759	0.718382	1.94848	0.715051	0.570369	0.718967	1.36778	3.06496	0.763152	0.745511	1.08824	1.0148	1.13826	0.854233	0.98239	1.35494	1.99787	0.497682	0.60333	0.947978	1.06998	0.841131	1.15945
ACY3	0	0	0	0	0	0	0	0	0	1.00976	0.718208	3.88006	2.74356	0.487463	0.896537	0.848934	0.422949	2.92889	0	0	0	0	0	0	0	0	0	2.15035	1.19009	0.694429	0.923438	0.67801	1.08449	1.8463	0.835034	2.43525	0	0	0	0	0	0	0	0	1.2708	1.05485	1.1967	1.16797	1.02766
ACYP1	1.10961	0.647456	1.22	1.40394	1.23322	0.279673	1.10019	0.697755	0.708692	0.937427	0.793157	1.31181	0.696128	1.2913	0.833685	1.00572	1.6558	1.09782	1.10985	1.41987	1.24011	1.17331	0.838659	1.49592	0.877065	0.793879	0.753711	0.689404	2.32109	0.776014	0.838195	0.842766	1.81914	1.00096	0.804748	0.832394	1.19535	1.01024	0.614125	0.935297	0.822113	0.998606	0.926522	1.19777	0.765635	0.822209	0.867245	1.0519	0.744971
ACYP2	0.418122	0.609527	1.00534	1.46054	0.962001	0.641777	0.831244	0.703639	0.830658	2.64497	0.440137	0.886581	0.72024	0.246081	1.32472	0.628394	1.25709	1.83223	0.664035	1.61491	1.38405	0.952484	0.48723	1.40878	1.04975	0.81806	0.60379	1.0067	0.842726	1.48604	0.886493	1.22203	1.18037	1.40283	1.92537	1.12315	0.361465	1.71304	0.428981	0.692862	0.687044	1.30251	0.763219	0.973935	0.997814	0.786339	0.709119	0.617008	1.65128
ADA	0.783485	1.2022	0.99811	1.94275	1.22617	0.966219	1.55772	0.794903	1.44057	1.24891	0.991012	1.79473	0.712806	0.795068	1.23512	1.55889	0.455276	0.808897	1.03726	1.25582	0.865085	1.1354	1.01574	0.928852	1.11051	1.00778	1.44564	0.733627	0.570984	1.31483	1.44265	0.766454	0.809554	0.615241	1.1808	1.55551	1.19857	1.73282	1.1106	1.24293	1.10319	0.470093	0.914215	1.22905	1.76438	1.46069	1.02956	1.8302	1.33487
ADA2	0.910396	1.21608	1.69126	1.48739	1.45254	1.20398	1.15812	1.08343	1.32345	1.40706	0.488253	1.60065	1.03848	0.858849	0.979495	0.931098	0.608832	0.698532	0.362674	1.41796	1.01055	2.54798	1.16091	0.905392	0.828366	0.871561	1.06941	0.838662	0.580133	0.653473	1.64954	0.74273	0.600611	0.830841	1.24227	0.938127	0.84456	1.10232	1.05099	1.23217	0.964075	0.665378	0.706679	1.87661	1.56398	1.22565	1.07501	1.12465	0.837894
ADAL	1.52757	0.865206	0.91448	1.05567	1.09047	0.95941	1.30529	0.928362	0.813725	1.44138	1.0009	1.42832	0.763507	1.99355	0.732335	1.10066	1.61053	0.829692	1.38419	0.628311	1.4664	1.01786	1.50708	1.47821	1.33874	1.18954	0.957249	1.17075	2.13113	0.771372	0.884896	1.4731	1.5831	1.47885	0.936489	1.18051	0.505891	1.01513	0.9119	1.0778	0.962497	1.72493	2.05525	0.960649	1.18292	0.99878	1.04997	0.894517	1.32022
ADAM10	1.13773	0.774373	0.705466	0.795956	0.936896	0.747827	0.812867	1.08896	0.96961	0.67793	1.51065	0.894046	0.58864	0.570605	0.703182	0.706147	2.75716	0.522789	0.552711	0.631871	1.08585	0.629785	0.750894	0.891857	0.766827	0.548393	0.744621	1.10784	0.922641	0.83613	1.0538	1.32313	1.08028	0.987964	0.82843	0.807687	0.59522	0.658957	1.38508	0.889788	0.782928	1.07864	1.19113	0.981249	1.08242	1.22184	1.26762	0.65599	1.30393
ADAM12	1.51623	0.957523	1.09906	0.725712	1.55698	1.00639	1.11216	1.60615	1.38853	0.834908	2.57566	0.810819	2.45436	0.625829	1.02397	1.55568	0.510551	0.918259	0	0	0	0	0	0	0	0	0	0	0	0	0	0	0	0	0	0	1.45758	0.604174	1.43863	3.80644	0.960606	0.76194	0.662661	1.11794	0.868494	1.40219	2.94786	0.936208	2.95538
ADAM15	0.763649	0.805431	1.05975	0.586108	0.621145	2.30722	0.757727	0.793055	0.914246	1.12081	1.51616	1.1189	0.704501	0.586572	0.897659	1.0628	1.46162	0.808454	0.911144	1.46829	0.969409	0.97632	0.64274	1.11836	0.803183	0.675121	0.735291	1.00749	0.669028	1.18067	1.1406	0.847222	1.14318	0.664854	0.910196	1.41008	0.430381	0.749721	1.66453	0.835967	0.797688	0.822658	1.05785	0.947367	0.975518	0.703167	1.13342	0.905135	0.906098
ADAM17	1.24764	0.776927	1.22808	1.08956	0.957782	0.737197	0.861353	0.97097	0.815401	0.837402	1.10995	1.119	0.752139	0.760611	0.919771	0.81345	1.08409	1.18145	0.588288	0.980238	0.995203	1.02424	0.77686	0.959844	0.919758	0.564728	0.794747	0.870086	0.716394	1.19111	1.164	1.14424	0.952694	0.876471	1.01864	1.05736	0.529185	0.829385	1.10156	0.895592	0.668776	0.675474	1.03638	1.56376	0.842838	0.909861	1.05973	0.69929	1.18619
ADAM9	0.858233	0.716934	0.998015	1.41683	0.695495	0.76004	0.569667	1.00474	0.684372	0.797685	1.2206	1.449	0.623033	0.711146	2.28465	0.673481	0.864597	0.886658	0.900168	1.43498	0.843141	1.73107	1.72992	0.988519	0.48335	0.988278	0.89006	0.922474	0.810773	1.45492	1.12578	0.80062	0.550608	0.665413	0.650917	0.980881	0.631318	0.44687	1.26607	0.896143	0.497483	0.636418	0.961748	1.5392	0.631799	0.716536	1.29133	0.695465	1.09855
ADAMDEC1	0.628788	0.742093	0.527146	0.69302	0.581596	0.352462	0.443419	3.66126	0.998456	0.455816	0.301137	0.850757	0.516725	0.410099	1.89498	0.499531	0.329195	0.708174	0.10719	0.514925	0.293758	0.391078	0.139819	0.106182	0.133585	0.0843845	0.393316	0.516952	1.57414	0.575091	0.755224	0.793654	0.900977	14.1442	0.842845	0.897248	0.776983	0.649988	0.997949	0.798216	0.491674	0.496016	0.553111	0.593696	0.45809	0.457943	1.79577	0.593727	0.353262
ADAMTS1	0.52148	0.39878	0.472693	0.405647	0.596942	0.284178	0.524168	0.978863	0.624843	1.03501	0.709512	0.550794	1.21006	0.683082	6.31196	0.580525	0.356097	1.45849	0.522052	1.2137	0.60813	0.459523	0.493123	0.564468	0.557806	0.669206	0.491849	0.112364	0.239523	1.6799	0.0882355	0.270121	0.313281	0.150558	0.159508	0.151634	1.01781	1.04177	0.943899	0.883378	1.33493	1.15892	0.696156	0.668424	0.712449	1.13897	1.30047	0.659225	0.839404
ADAMTS12	2.0826	0.796201	0.892717	0.816861	1.58045	0.751968	1.85888	1.57667	0.98006	0.810176	2.35365	0.825938	1.80291	0.680747	0.622404	0.930243	0.633992	1.09613	1.13367	0.499323	0.951534	2.31754	2.07822	1.25206	1.3297	0.594778	0.403615	1.21066	1.30377	1.76409	0.514285	0.463341	1.05997	0.583871	1.0279	1.14182	0.559518	0.530444	2.00183	5.19459	1.01851	0.513013	0.929296	1.45071	0.901751	1.3962	1.46098	0.763841	1.99555
ADAMTS13	0	0	0	0	0	0	0	0	0	0	0	0	0	0	0	0	0	0	0.112828	0.555135	0.809961	0.1079	0.662464	0.859551	0.218009	0.402412	0.76221	0	0	0	0	0	0	0	0	0	0	0	0	0	0	0	0	0	0	0	0	0	0
ADAMTS14	3.32639	1.08075	1.09389	1.24828	1.31579	0.363253	1.51856	1.66249	0.75091	0	0	0	0	0	0	0	0	0	0.924925	3.38869	1.94826	2.08473	1.49479	1.73178	0.98964	1.20353	2.16829	0	0	0	0	0	0	0	0	0	0.443176	2.01782	1.55141	2.6818	1.56936	1.79509	1.75096	1.2452	0.697845	0.638568	0.841707	0.539077	0.536744
ADAMTS15	0.962554	1.56373	1.27147	0.324139	1.30035	2.58079	0.797728	1.59823	0.737337	0	0	0	0	0	0	0	0	0	0.548101	0.342594	1.20417	0.479272	2.14241	0.761373	1.26053	3.38165	0.397655	0.404358	1.46181	0.864351	2.22939	1.95167	0.988419	0.486004	0.77775	0.530993	0.572604	0.73662	0.821544	1.17412	2.82399	1.10737	4.52889	0.639857	0.553722	0.937701	1.4114	0.417358	1.13488
ADAMTS2	1.5631	0.92576	1.07074	1.11682	1.61642	0.939444	1.20874	1.33606	1.18629	1.15502	1.62645	0.852307	1.63305	0.816424	0.976414	1.29869	0.45193	0.860706	2.31025	0.431234	1.15118	1.52206	1.95435	1.5343	1.71465	0.764568	0.925882	0.852685	0.552946	1.70461	0.618058	0.495103	0.835485	0.641108	0.921286	0.980678	0.842134	0.651334	1.4453	2.4706	1.22173	0.853028	1.06468	1.38832	0.964699	1.28568	2.2556	1.5247	1.80578
ADAMTS4	1.74628	0.658208	0.872519	0.661243	1.08281	0.806519	1.45317	1.51049	0.945682	0.63443	1.10705	1.20082	0.954039	0.975912	1.03281	0.627658	1.00351	0.6969	0.978758	0.79813	1.07207	1.61147	1.20672	1.05608	0.956448	1.21759	0.604809	0.952462	1.38208	1.18692	0.801666	0.590384	0.968514	1.1508	1.23611	0.713146	1.93684	0.498794	1.59382	1.44145	0.876995	0.563442	0.6068	0.941751	0.815571	1.22226	1.34474	0.88264	0.913175
ADAMTS7	1.33492	1.03465	1.11416	1.18228	1.12821	0.84125	1.85004	1.22144	1.79052	0.785928	1.17393	0.800769	1.04206	0.817428	0.971174	0.921392	0.719122	1.09239	1.47592	0.489515	1.12825	1.44235	2.82721	1.10578	1.04821	1.15747	0.937254	0.803387	1.08143	2.0433	0.58086	0.817344	1.01996	0.645287	0.722346	0.619617	0.453185	0.485991	2.23081	3.62112	0.568075	0.483875	0.44565	1.22212	0.962937	1.50927	2.6917	0.842524	0.999892
ADAMTSL1	1.1485	1.09216	1.43821	0.696017	1.18629	0.667454	1.15664	1.86747	0.908854	2.37475	2.27364	0.513938	1.17549	1.32786	1.45565	0.965064	0.988313	1.16652	1.24881	0.883809	1.08291	2.84184	2.11063	0.994635	1.00682	1.4894	0.732172	0.843162	1.57493	0.897841	0.767138	0.805872	1.95886	2.55157	1.14149	0.821984	1.47628	1.02657	2.07898	1.87742	1.08376	1.07448	0.953622	0.975284	0.899904	1.55971	2.16168	0.78955	1.25236
ADAMTSL2	1.69846	0.663877	0.771144	0.81184	1.33216	1.06616	1.60744	1.45404	0.956061	1.01661	0.8607	0.654114	1.71437	0.648347	1.37334	0.803028	0.734804	2.41419	1.20132	0.985464	1.00709	3.9528	3.06678	0.749755	1.41382	1.18295	0.905338	0.848406	1.30364	0.709684	0.949244	0.633826	1.02802	1.78298	0.957421	0.853891	1.25065	1.02393	3.81425	1.89784	0.971572	1.03072	0.658217	0.870327	0.726069	1.80419	0.996637	0.995377	2.07904
ADAMTSL3	1.51705	1.00548	1.02211	0.483344	1.20585	0.863035	2.27219	1.56218	1.3158	3.21201	0.731058	0.57502	4.03556	1.52407	1.16593	0.618589	0.985199	1.62213	0.982954	1.18379	2.08998	4.54269	3.62863	0.921003	0.72461	1.21847	0.970858	0	0	0	0	0	0	0	0	0	1.33568	1.15459	5.08395	2.13992	1.27413	1.59878	0.902274	0.933604	0.969483	1.5857	1.13235	0.82343	3.08737
ADAMTSL4	1.00915	0.927108	1.07749	1.08116	1.24634	0.967768	1.44147	1.08207	1.94747	1.46628	1.06505	1.29315	1.14073	0.645925	1.55822	0.680954	0.624132	1.26903	1.06822	1.20427	1.68013	3.76551	1.67896	0.92043	0.833338	0.982201	1.14458	0.86931	0.667722	0.926333	1.02895	0.597103	0.846058	1.09602	1.16288	1.13874	1.25538	0.820396	1.88836	1.53868	1.053	0.573123	0.571168	1.37806	1.13341	1.53266	1.58637	2.24211	1.22637
ADAP1	0.926601	1.31656	0.884363	1.31962	1.33197	1.21915	1.23143	1.46442	1.58395	1.73853	0.778591	1.2571	0.988706	0.870121	2.28653	0.995559	0.635657	1.27324	0.939703	1.05722	1.06176	1.86996	1.05632	0.909311	0.91679	1.28958	1.30958	1.08595	0.858407	0.95572	1.3127	0.776343	0.775857	1.06934	1.44197	1.27402	1.27442	1.11284	1.25394	1.21266	0.982221	0.937446	1.5479	0.911764	1.48481	1.44038	1.40622	1.56486	1.27995
ADAP2	1.02026	1.01567	1.33042	1.47436	1.16811	1.40391	1.22812	1.02847	1.19562	1.45161	0.740907	1.14289	0.967698	0.778074	1.05959	0.834393	0.748282	0.955952	0.8672	1.26119	1.02094	1.56255	1.3793	1.1744	1.44196	1.23031	0.969666	1.08988	1.15669	0.907226	1.03316	0.811836	0.91546	1.09867	1.18111	1.14422	1.2915	1.1815	1.44135	1.47565	1.07626	0.985975	0.920429	0.933569	1.03649	1.24469	1.29242	1.56252	1.03674
ADAR	0.76081	1.23772	1.13948	1.23804	0.731005	0.81773	0.848762	0.78518	0.851772	0.69628	1.12116	0.750797	0.902023	1.02776	0.99838	1.17281	0.836898	1.14391	0.817792	1.14058	0.773072	0.796016	0.847681	0.876837	0.857942	0.803255	1.15314	0.81761	0.961121	1.03099	0.699987	1.05566	0.929472	1.04942	0.91059	0.767051	0.997039	0.952445	0.775278	0.853099	1.2257	1.0078	1.3428	0.840416	0.787614	0.860726	0.680057	0.968467	0.785265
ADARB1	1.14963	0.923004	1.04883	1.18854	1.24266	1.01768	1.16005	1.23511	0.902072	1.67389	0.889191	1.24539	1.17739	1.00729	1.70665	1.00176	0.642901	0.883969	0.739559	0.961793	1.24428	1.48898	1.1549	1.05025	0.885212	0.977693	1.27975	1.11086	0.89278	0.893831	1.12726	0.670178	0.783566	1.03757	1.05213	1.55357	1.54953	0.910633	1.65166	1.38585	0.953648	1.03487	0.766428	1.0616	1.0329	1.28135	1.38788	1.18971	1.6011
ADAT1	0.770756	0.957619	0.853258	0.99237	1.85431	0.808644	0.901032	1.3102	0.906249	0.784525	0.874011	1.26289	0.798248	1.16496	1.12483	0.949062	1.70623	0.658184	2.16312	1.46659	1.24445	1.78393	0.909091	1.25089	1.02344	1.07852	0.931851	1.68279	0.858753	0.782213	1.15632	0.87747	0.908203	0.836228	0.939268	0.870667	0.63545	1.01397	1.0462	1.17754	0.98564	0.704392	0.817174	1.04864	1.0093	0.972779	0.831437	0.936266	0.850883
ADAT2	0.913158	0.871439	0.825463	1.56831	1.2773	1.2936	0.886148	0.815977	0.912845	1.3833	0.736868	0.888285	1.10736	0.827569	1.32749	0.950891	0.673261	1.06667	0.498663	1.33304	0.771298	0.973796	0.918233	0.814359	0.772825	0.8552	1.82755	0.69134	0.829654	1.34841	1.06586	0.910294	0.959526	1.20402	1.18308	1.28135	1.30369	1.08831	1.1931	1.21207	1.21266	1.02223	0.617534	1.2029	0	0	0	0	0
ADAT3	1.04296	0.902986	1.11789	1.55982	1.25262	1.50316	1.1399	0.779842	0.989049	0.920599	0.882221	1.07038	1.2399	0.881265	0.7645	0.983466	0.70068	1.02089	0.607139	1.06218	0.97674	0.602507	1.06331	0.951449	0.841929	0.993305	1.44237	0.740752	0.457684	1.34353	0.768446	0.966498	0.685362	0.495551	0.88278	0.98129	0.200668	2.63402	0.504494	1.33237	1.04769	2.47359	1.42049	1.62524	1.11816	0.926106	1.33393	1.47948	1.0233
ADCK1	1.03057	0.877468	1.4185	0.750992	1.00656	0.828628	0.872706	1.25321	0.864752	1.11576	0.944246	1.01415	0.832875	1.20185	1.15804	1.0773	0.740143	0.713168	0.749802	1.18872	1.26347	0.931126	0.903273	1.17613	1.06068	1.20791	1.16039	0.933471	1.23039	0.879975	1.15647	0.862761	1.49033	1.37446	1.52166	0.998987	0.706518	0.657268	0.867632	0.701437	1.21796	1.08653	0.951313	0.653709	0.762682	1.03362	1.26112	1.24202	0.775965
ADCK2	0	0	0	0	0	0	0	0	0	0	0	0	0	0	0	0	0	0	1.85935	1.1517	0.989575	0.693075	0.909546	0.960538	1.37598	0.797654	1.76681	0	0	0	0	0	0	0	0	0	0	0	0	0	0	0	0	0	0	0	0	0	0
ADCK5	0.828296	1.16345	0.981239	0.73808	1.20079	1.18858	0.681893	1.11101	1.23085	1.20647	0.811714	0.717605	1.08451	1.32493	1.44332	0.918174	0.92707	1.46941	0.549789	0.656016	0.830751	0.793767	0.734045	0.690543	0.581869	1.0823	1.00661	1.34759	0.92062	0.95755	0.87483	1.32391	0.983755	0.817814	0.96093	0.961541	1.12433	1.73318	0.517099	0.585548	0.795846	0.893835	0.754008	0.871489	0.831219	0.996638	1.58871	0.618335	0.810196
ADCY4	0	0	0	0	0	0	0	0	0	0	0	0	0	0	0	0	0	0	3.19756	0.882171	1.14246	0.809426	0.734132	1.25959	0.941436	1.06651	0.880222	1.46681e-05	0.913836	0	0.64771	0.724499	0.888727	2.78494	0.868089	0	1.51396	0.772113	0.994933	0.809153	0.973377	1.38915	2.38272	0.856715	0.921217	0.631983	0.556957	0.638787	1.01889
ADCY5	0.586256	1.20852	0.826681	0.890711	1.80765	0.748052	0.542291	0.881479	1.55686	1.46887	1.04872	0.766464	1.17192	3.14321	1.0683	2.58724	0.789962	1.01215	0	0	0	0	0	0	0	0	0	0.494586	0.407368	0.277274	1.11202	1.25167	0.8134	0.456051	0.440684	0.767822	0.203223	1.05418	2.74001	0	72.0402	3.12977	0.0660555	0.798955	0	0	0	0	0
ADCY6	0.954687	1.00089	1.05435	0.749033	1.09622	1.09795	0.940178	0.921451	1.27778	1.24597	1.15501	1.07791	1.0569	1.10397	1.30293	1.09737	0.853678	1.289	0	0	0	0	0	0	0	0	0	1.28425	0.951262	0.932754	1.40433	1.33153	1.20735	1.25118	0.970913	1.25653	1.29703	0.834532	1.37484	1.21425	1.08165	0.975582	1.0089	0.812572	0.841507	1.11713	1.48024	0.964765	1.21224
ADCY9	1.05792	1.26398	1.98114	0.678572	1.11183	0.727181	1.05276	1.27042	0.736289	0.547925	1.20082	0.44183	0.837478	0.779252	0.64811	1.32965	1.54337	0.577936	0	0	0	0	0	0	0	0	0	0.551357	1.86234	0.806876	1.39176	0.935985	2.39657	2.76543	1.20076	0.868607	0	0	0	0	0	0	0	0	0.70667	1.22271	1.17871	0.739866	1.3213
ADD1	0.885487	0.843258	1.17147	1.02742	1.07972	0.849795	1.21099	1.11405	1.45237	2.23732	1.05629	0.910411	0.976551	0.706473	1.24214	1.46838	0.61184	1.16085	0.819588	1.01542	1.42655	1.06567	1.11055	1.17679	1.33208	0.78905	0.941042	0.819226	0.832381	1.13935	1.11261	0.677357	1.41959	0.985723	1.22959	1.24569	0.99033	1.16463	1.19971	0.972296	0.946184	0.678008	0.618509	0.93999	1.28113	1.22916	1.63776	0.93138	1.599
ADD2	0.693693	0.862922	1.69095	0.729769	0.7574	0.737898	0.793216	1.12956	3.38991	1.57948	0.500756	0.390577	0.786101	1.24498	3.09857	0.499514	0.721106	0.617129	0.641447	3.77669	1.02068	1.17726	0.510388	0.811506	0.438394	0.77371	0.678883	0.671204	0.704178	2.27787	0.548245	0.694738	0.860484	1.29023	0.980616	0.956886	0.72522	0.721005	0.557684	0.811891	0.81833	0.581481	0.513303	1.06895	0.984102	0.924652	1.28548	0.530525	0.720107
ADD3	1.01685	0.881889	1.16334	1.18398	1.39084	0.937856	1.40141	1.05385	0.971035	3.54827	1.05858	1.09278	1.33818	0.672737	1.28992	2.12283	0.464054	1.5045	0.804347	0.672817	1.84248	1.17578	1.43309	1.21092	1.34498	0.83271	0.880689	0.891132	0.528039	0.976808	1.36309	0.62291	1.24451	0.57634	1.32844	1.4096	1.25083	1.1303	1.25978	1.05893	1.02455	0.683225	0.633954	0.863667	1.22314	1.27886	1.89429	0.98313	2.06297
ADGB	0	0	0	0	0	0	0	0	0	1.30139	1.07618	1.35871	1.9886	1.39383	2.02945	1.3764	0.957891	1.73664	0.567816	0.749622	1.253	1.33532	1.0979	0.982388	0.802816	1.49423	0.817216	0.74941	0.659511	0.683878	0.984041	0.65196	0.797402	2.35827	0.536698	0.479912	0	0	0	0	0	0	0	0	1.02215	0.8833	0.648486	1.15323	1.09154
ADGRE2	1.23113	1.30818	1.1524	1.02791	0.95849	1.02502	1.25662	1.2902	1.85379	0.513264	0.798022	0.955821	0.678126	0.566908	1.23172	0.535852	0.547779	0.593789	1.11586	1.19998	1.2808	1.74481	1.3765	1.31769	1.10776	1.40428	1.68118	0.751521	0.981733	0.694609	1.08072	0.774038	0.909974	1.648	0.889865	0.787472	0	0	0	0	0	0	0	0	1.69909	0.719507	1.37403	2.46003	0.798073
ADGRE5	0.863031	1.19406	1.11653	1.52648	0.98374	1.03854	0.860385	0.849143	1.82337	1.26337	0.677116	1.88163	1.08469	0.72717	1.40807	0.902195	0.576724	1.43009	0.405144	1.54522	0.629913	1.78033	0.93249	0.755791	0.579634	0.71662	1.95723	0.494673	0.88677	0.864963	1.35744	0.890571	0.757026	1.45867	0.888496	1.07645	0.909528	1.49891	1.05176	1.05561	0.887927	0.651966	0.587758	1.31766	1.33231	1.07561	1.05582	1.57498	0.846419
ADGRF5	0.951696	0.90979	0.986383	1.03257	1.31862	0.874242	1.47075	1.42222	2.20617	2.52957	0.899695	1.01576	0.930035	1.14983	1.58387	1.01962	1.01091	1.08481	1.71119	1.12598	1.6262	1.28455	1.22036	1.04288	1.50752	1.14153	1.12077	1.10293	0.966237	1.22973	0.709976	1.21984	1.0031	0.921658	0.964654	0.956228	1.60387	1.43014	1.39774	1.70743	1.06204	1.15522	1.04049	1.05455	1.10276	1.0381	1.94901	1.14432	1.09721
ADGRG1	1.26597	0.818655	0.935339	0.84093	1.2808	0.85119	1.56695	0.797679	0.598282	1.06618	1.11649	1.15099	2.48688	0.749729	2.25222	1.42721	0.873459	0.781951	1.46012	0.989682	0.677146	0.857995	1.50692	1.45213	1.17907	0.670789	0.614308	1.96422	1.35999	1.42892	1.16961	0.682756	1.03874	0.927	1.85419	0.900683	3.00571	0.825494	1.38181	1.70302	1.4254	0.957007	1.12673	1.54409	0.785949	1.30036	0.641034	0.699202	1.23106
ADGRG5	0	0	0	0	0	0	0	0	0	0	0	0	0	0	0	0	0	0	0	0	0	0	0	0	0	0	0	0	0	0	0	0	0	0	0	0	0.269031	2.01219	0.8965	1.83922	0.948584	0.795843	1.01471	1.29608	0	0	0	0	0
ADGRG6	0	0	0	0	0	0	0	0	0	0.8141	0.947527	1.03983	0.845015	1.33981	1.19854	0.821158	0.952317	0.901939	0.931631	1.15107	1.21233	2.08496	0.858044	0.793817	0.820477	0.732248	1.67895	1.21634	1.51648	1.08166	0.758541	0.590101	1.05038	1.3198	1.47743	0.990797	0	0	0	0	0	0	0	0	1.04416	0.917285	1.35597	1.07575	0.889033
ADGRL1	1.37545	0.935185	1.15305	0.679047	1.45365	1.18412	1.57737	1.00821	1.46977	1.19055	1.1184	0.808404	0.942522	1.40718	1.19342	1.01117	1.21307	0.954129	0.247174	1.08218	2.38057	1.09489	2.13692	1.69134	1.66116	0.803336	0.596773	1.04867	2.35975	1.05412	1.37106	0.964306	1.42873	1.13955	1.00697	0.890376	0	0	0	0	0	0	0	0	0.802649	1.78704	1.69281	0.712266	1.17859
ADGRL2	0.809074	0.506173	0.658033	0.416582	0.836432	0.635417	0.843649	0.757849	0.683501	1.72976	0.650154	0.574006	0.803345	0.606501	0.897543	0.705786	0.404096	0.67703	0.645708	0.551357	1.01608	0.763855	0.77547	0.757645	0.974594	0.814076	0.549244	0.620877	0.916487	1.4515	0.392406	0.469466	0.802269	0.742354	0.628179	0.671193	1.3791	0.631848	0.780463	0.919436	0.692025	0.643921	0.68296	0.7413	0.692616	0.843617	1.31175	0.638558	1.01977
ADGRL3	0	0	0	0	0	0	0	0	0	1.70088	1.39517	0	0.917865	0.361576	1.7919	1.01186	42.5698	1.67339	0	0	0	0	0	0	0	0	0	1.24711	0.776275	1.13761	0.901058	0.637789	0.872625	0.770703	1.14822	1.1575	0	0	0	0	0	0	0	0	0	0	0	0	0
ADGRL4	0.957412	0.861373	1.29551	0.913497	1.33617	1.00161	1.63415	1.29752	1.1141	2.85135	1.06825	1.1519	1.18253	1.39416	1.61132	1.01959	0.750447	1.47298	0	0	0	0	0	0	0	0	0	1.46268	0.968343	1.21851	1.05552	1.18931	1.47851	1.25736	1.16972	1.18201	1.1527	0.764471	1.72402	1.85984	1.12112	1.20997	1.11391	0.908185	1.35586	1.41564	1.6475	1.0307	0.884788
ADH1A	0	0	0	0	0	0	0	0	0	0	0	0	0	0	0	0	0	0	0.204825	1.01008	7.93071	0.95754	1.36563	2.54485	2.05415	2.46093	0.65044	0	0	0	0	0	0	0	0	0	2.30259	1.09514	1.11644	0.963815	1.09871	1.22724	1.28135	0.613843	0	0	0	0	0
ADH1B	0.43497	0.716817	1.26212	0.561205	1.09224	0.964965	1.26976	1.88039	1.61215	7.7635	1.08047	0.769174	1.18301	0.742458	1.51224	2.19413	0.364531	1.12919	0.987953	0.424015	9.03639	0.34661	0.907019	3.51224	1.85807	2.88644	0.499742	1.12141	1.14998	0.817553	0.393079	0.41737	2.89863	0.632156	1.75096	2.18103	5.5369	1.01727	0.774529	1.02713	1.12772	2.3059	0.691877	0.996502	1.35122	1.00226	7.33693	1.20294	1.12555
ADH1C	0.418377	0.685959	0.56033	0.448186	0.755948	1.32999	0.816913	0.593499	1.23398	6.69941	0.441748	15.298	0.532463	0.336796	0.677329	0.987727	0.310786	0.633527	1.51221	0.946666	2.07786	0.845916	0.690547	1.20952	1.20892	1.00102	1.08802	0	0	0	0	0	0	0	0	0	1.78233	1.11503	0.980356	1.03245	1.09961	1.21246	0.792894	0.934625	0.770661	0.649343	4.13494	0.44611	0.782663
ADH4	0	0	0	0	0	0	0	0	0	0	0	0	0	0	0	0	0	0	0.996331	1.62648	3.58603	1.45046	1.23295	1.34228	1.03203	0.704376	1.29915	0.282833	10.3791	0.414239	2.07121	0.322348	3.62219	8.96609	0.480835	0.530275	0	0	0	0	0	0	0	0	0.997317	1.19531	3.62992	1.00166	0.844584
ADH5	1.05133	0.875855	0.99044	0.778341	1.26071	1.45172	1.20066	1.06951	1.01792	2.17795	1.09533	0.925763	1.33045	0.901103	1.57249	1.19815	1.02622	0.949506	2.98244	1.0858	1.88541	1.38765	1.18276	1.20922	1.16972	1.20748	0.887901	1.23611	1.12366	1.00757	0.854079	1.17436	1.30148	1.23152	0.97443	1.18817	1.71218	1.05891	0.939346	1.0562	1.07542	1.05025	1.16342	0.867261	1.21719	1.145	1.70647	0.992411	1.27545
ADHFE1	0.967812	1.50714	1.18096	0.925806	1.29447	2.0586	1.17562	1.55317	0.852526	4.34803	0.903618	0.712066	0.732053	1.82045	1.11728	0.964633	1.65568	0.833778	1.35684	0.881777	5.39634	0.896124	0.925183	1.10831	1.23826	4.77791	0.716205	0.657658	0.863926	0.748293	0.86808	1.63085	1.01235	0.934198	0.709462	1.07575	0.722719	0.908576	1.31621	1.6054	0.786069	1.71597	0.760744	0.631029	1.08997	0.992083	1.67527	0.824394	1.3469
ADI1	1.28512	0.681336	0.708022	1.24073	0.764468	1.26802	1.19556	0.975548	1.2516	0.975811	0.700281	2.43358	0.949054	0.701233	1.0295	0.810966	1.10307	0.927895	1.13078	1.32392	1.00141	1.52843	1.14717	0.725316	0.66767	1.09462	0.946073	1.87165	1.27298	1.1952	0.625857	0.78521	0.603289	0.911301	1.36862	0.861035	1.41839	0.665242	1.68991	0.705407	0.773125	0.727127	1.2379	1.26102	0.914876	1.01522	0.792643	0.947697	0.810066
ADIPOQ	1.58235	0.816955	1.01931	0.91146	1.80203	1.0333	2.09172	0.753103	0.547476	3.89313	0.847966	1.02682	0.929916	0.741247	0.951519	0.669978	0.606341	0.624366	0.547798	0.340681	3.13315	2.40383	1.22336	1.30083	1.38618	1.29467	0.346058	1.19418	2.08976	2.18408	0.258847	1.79964	1.43221	1.34507	2.8987	0.739481	1.82529	0.599872	1.07738	1.21363	1.03527	4.3831	0.920665	1.12911	0.770146	0.805836	1.96117	0.889457	4.1824
ADIPOR1	0.59943	1.7383	1.11733	0.313048	0.333355	1.45569	0.640429	1.59174	0.435325	0.44561	1.68132	0.935281	0.444871	0.531121	0.675206	1.08418	4.73311	0.627791	1.0812	0.411161	0.527532	0.383156	0.479667	0.576884	0.869186	0.538663	0.464849	0.746556	0.955417	0.475491	2.47522	1.78984	1.00379	1.00733	1.02949	1.30274	0.272079	1.06517	0.829697	0.840496	0.895009	1.0529	1.48661	0.668458	0.773083	0.521202	0.875776	0.40095	0.933292
ADIPOR2	1.01388	1.52533	1.54498	0.5329	1.51428	0.870387	0.81388	1.38389	0.646737	0	0	0	0	0	0	0	0	0	0	0	0	0	0	0	0	0	0	1.8344	0.646925	0.691276	1.2331	1.85209	0.873331	1.47852	1.36974	0.844733	0	0	0	0	0	0	0	0	0.388059	2.3385	1.53489	0.143624	0.517133
ADIRF	0.914281	0.705338	1.10853	0.377388	1.14702	0.505374	0.867202	2.24076	0.662309	1.93069	1.94674	0.514953	1.61907	1.3123	0.399111	1.02066	1.92237	0.421035	3.4806	0.390214	1.98782	0.995187	1.46241	1.31667	1.99643	1.37913	0.43683	1.04476	3.49925	0.536091	0.819132	1.17495	1.33076	0.955205	0.649343	0.975009	0.527194	0.41485	0.363539	1.30013	0.683181	0.622771	3.4798	0.343935	0.45958	0.98615	2.05062	0.209026	1.07815
ADK	1.08153	0.759995	0.979967	1.01444	1.2568	1.48551	1.05928	1.09991	0.914214	1.38197	1.08575	0.903597	1.35043	0.912823	1.19198	0.892282	1.22826	1.7452	1.65311	1.09932	1.20841	1.22515	1.1358	1.07227	1.39039	1.17821	1.04651	0.776412	1.52774	0.811139	0.962471	1.62896	1.08831	1.37543	0.918137	1.47123	0.946664	1.18892	0.90311	0.834089	0.917478	1.23574	1.06967	1.16548	1.16535	1.02388	1.09147	1.63216	1.21431
ADNP	0.977299	1.25638	0.835725	1.52661	1.13071	0.978232	1.13475	0.89455	1.0121	0.840804	0.780267	0.811149	1.42334	1.28756	0.787841	1.47749	1.20626	1.67096	1.11925	1.21677	0.881768	1.08124	0.961457	1.06644	0.87803	0.948399	1.0824	1.02207	1.02161	1.11964	0.964037	1.28214	0.95289	1.00591	1.02129	1.05371	1.15775	1	0.902552	1.23971	1.13376	1.29155	0.884072	1.32228	1.04297	1.03376	0.69412	1.01681	0.838248
ADNP2	0.812517	1.69146	1.94042	1.13454	1.04702	0.935314	1.08337	0.960155	1.10117	1.275	1.131	0.839366	1.2131	1.0853	1.13597	0.808422	0.792384	0.966931	2.62091	0.852263	0.660688	0.621156	0.936356	0.798334	0.96143	0.721385	1.12025	1.03668	1.52603	1.29033	1.03078	0.95703	1.06512	0.968527	0.93519	0.997334	0.423992	0.775388	0.285639	0.571788	0.777552	1.46206	0.843866	0.771011	0	0	0	0	0
ADO	1.43989	0.974691	0.790328	1.11559	1.12583	0.962052	1.11701	1.17919	0.858392	1.0093	1.13754	0.903951	1.07572	1.23745	0.826288	0.825563	0.986143	1.02791	1.1112	0.804961	1.10717	1.1174	1.17362	0.995549	0.843177	1.18268	1.04295	1.30493	0.888872	1.18923	1.30096	1.36157	0.896163	0.819663	0.823851	1.08054	0.936456	1.0981	0.926127	1.19056	1.21146	1.22518	1.13476	0.938215	1.06408	0.933373	0.894299	1.37486	1.24431
ADPGK	1.2037	1.15803	1.16893	1.55107	1.02326	1.10768	1.04618	1.21224	1.2077	0.869949	0.839434	1.32378	0.859739	0.659943	0.773741	0.937816	0.771228	0.955093	0.976642	1.39353	1.0342	1.44781	0.927826	1.02488	1.19343	0.791971	1.06635	1.01714	1.4266	0.875537	1.10725	0.998845	0.920551	1.23288	1.01129	1.46208	0.909803	1.30516	1.11756	0.987362	1.10649	0.942844	0.785514	1.01217	1.10439	0.923469	1.14278	1.03424	0.992456
ADPRH	0.939335	1.0459	1.05085	1.35504	1.08671	0.931308	1.02891	1.06334	1.13609	1.09945	0.770016	1.28361	0.820627	0.765311	0.961342	0.894484	0.495916	0.821075	0.920116	1.49232	0.824737	1.62249	1.09266	0.926675	0.98336	0.79534	1.09507	0.903454	1.14891	1.05282	1.22156	0.841306	1.00713	1.46098	1.2472	1.20128	1.39089	1.37836	1.15152	0.933836	0.872897	0.703864	0.830338	1.01759	1.33512	1.17948	1.14232	1.53243	1.14443
ADPRHL2	1.40999	0.830938	0.945789	1.4214	1.13935	1.2547	1.27787	0.990746	0.901718	0.856951	0.853108	1.22987	1.07053	0.90831	1.58987	1.07742	1.66374	1.56569	0.881322	1.02294	1.02612	1.47109	0.897924	1.25248	1.54557	1.06915	1.21993	1.07236	0.814995	0.866023	1.0985	1.32002	1.04766	1.07118	1.01695	0.988445	1.13978	1.28405	0.925125	0.964512	0.849188	1.11376	0.920702	0.795406	1.29508	0.919774	1.06953	1.16334	1.35539
ADRA2A	0.656024	1.41467	3.31471	1.16902	0.502023	0.705777	0.970139	1.59652	0.963423	0	0	0	0	0	0	0	0	0	0	0	0	0	0	0	0	0	0	0	0	0	0	0	0	0	0	0	0	0	0	0	0	0	0	0	0	0	0	0	0
ADRM1	1.18109	1.30136	1.00625	1.29216	0.763675	0.534075	0.719188	1.01262	0.597172	0.826297	0.895661	0.728104	0.680318	0.863193	0.7733	0.909411	1.21734	0.685162	2.71937	0.644405	1.10061	0.927748	1.00256	0.974122	1.06434	1.30541	1.275	0.940873	0.931833	1.03671	0.816631	1.21873	0.927419	1.24113	1.06426	1.02896	0.528646	1.22307	0.695147	1.17497	0.933054	1.14987	1.22692	1.05713	1.15015	0.696323	0.886788	0.860012	0.921
ADSL	0.856925	0.962272	1.08374	1.07246	0.964082	1.10768	0.99434	0.951624	1.18958	0.710474	0.631765	1.45906	0.778177	0.979799	1.03534	0.786725	0.944842	0.742274	0.535878	1.20303	0.685238	0.837267	1.03646	0.765976	0.855929	0.910539	1.16108	1.08364	0.959779	1.53497	1.28749	1.8136	0.808173	1.07132	0.990748	1.00061	0.991354	0.726403	0.918747	0.671779	0.773098	0.987329	0.77342	1.55778	1.02747	1.01583	0.855656	1.09673	0.919216
ADSS	0.937356	1.04621	1.2524	1.08412	1.03806	1.69904	1.31132	1.13591	1.49388	1.44647	0.751303	1.23161	1.11461	0.875973	1.88709	1.16893	0.776495	1.05397	1.09745	1.12711	1.26225	1.03606	0.960101	0.957195	1.08499	1.50288	1.24497	1.11514	1.07105	0.973164	1.13722	1.06876	0.833241	0.852054	1.35143	0.950783	1.78826	0.863784	1.06979	0.989817	1.58042	1.51941	1.03228	0.749114	1.4457	1.29803	0.809515	1.09597	1.10243
ADSSL1	1.8167	0.801187	0.874066	0.453909	1.21044	0.907569	1.21058	0.671853	1.51228	1.7829	1.82595	0.662695	0.78931	0.618453	0.974157	0.9676	1.47242	0.659759	1.42207	0.844285	1.21253	1.73709	1.94284	1.05887	0.819458	2.51677	0.392486	6.1091	1.24872	0.478344	0.69647	0.648592	1.25867	0.68864	1.59015	2.29833	0.638887	0.533611	0.757783	1.00425	0.631808	1.16623	1.62501	0.581121	1.57612	1.19332	0.637708	2.1713	0.88588
AEBP1	1.64601	0.75397	1.05567	0.573037	1.7826	0.799051	2.09596	2.10962	1.36438	0.977933	1.48093	0.738364	2.52496	0.955121	1.02972	0.979116	0.564833	1.5547	2.71508	0.699115	1.45543	2.65486	2.5786	1.20556	1.14496	1.34053	0.734294	1.32482	1.4738	1.10509	0.51782	0.473559	0.947417	0.814705	1.17678	0.936699	1.20302	0.709885	3.80977	3.28564	1.06607	0.815284	0.760935	0.984448	0.655261	1.56393	2.10965	0.822859	2.74502
AEBP2	0.845515	1.34899	1.25187	0.894722	1.40004	1.03301	1.55495	0.965617	0.78607	0.871289	0.813781	0.493679	1.24861	1.05509	1.01392	0.667983	1.15735	1.41116	1.13363	1.0431	4.22228	0.520832	2.11218	1.03467	0.493309	0.493478	1.38224	0	0	0	0	0	0	0	0	0	0	0	0	0	0	0	0	0	0	0	0	0	0
AES	0.943827	1.22561	1.12285	1.11363	0.953738	0.935762	1.45491	1.1751	0.950333	1.15232	0.96826	0.734494	0.983954	1.24223	0.60043	1.31625	1.26345	0.751904	0.665152	0.541648	0.739892	0.979618	0.843897	0.969672	1.12159	0.795285	0.814935	1.18147	1.07021	0.757284	1.12657	1.5421	1.34284	0.944075	0.983011	0.903075	1.18032	1.86321	0.664867	0.828808	1.06287	1.74682	1.14128	0.69526	1.16258	1.00466	1.03295	1.07634	0.768305
AFAP1	1.47185	0.771794	0.904339	2.1942	1.2454	1.43651	1.3783	1.13661	1.15494	1.0391	1.08117	0.932296	1.18928	0.584396	1.16606	1.28568	0.690485	1.11798	1.17338	1.02614	0.925708	1.77204	1.56874	1.1913	0.741061	1.08694	1.37611	1.2558	0.917727	1.30296	0.743301	0.886823	0.765975	0.988326	0.85499	1.29924	0.785358	0.689659	1.60477	1.97696	1.07854	1.00219	0.997743	1.48775	1.04014	1.23129	1.34541	1.31764	1.58069
AFAP1L1	1.18783	0.855793	1.02786	0.899774	1.02856	1.22316	1.24918	1.36852	1.29533	1.90199	1.11195	0.83012	0.993705	1.53499	1.44224	0.969497	0.879578	0.959491	0.797638	1.91765	1.86876	1.85783	1.48638	1.58439	1.24644	1.77818	1.42654	1.1913	1.23449	1.49362	0.709957	1.03847	1.37215	1.38047	0.882702	1.09534	1.31096	0.867873	1.63116	1.94533	1.00638	1.05968	0.903628	1.10681	0.83736	1.49328	1.57084	0.882407	1.05015
AFAP1L2	1.45433	0.826392	0.902655	0.735161	1.11748	0.784932	1.49847	0.997763	0.764112	0.964294	1.06273	0.878952	0.792934	0.734018	0.787803	0.91442	0.591016	0.97219	0.71073	0.787391	1.17554	0.78304	0.977363	1.11604	1.0762	0.904465	0.65997	0.675766	0.654266	0.917098	0.798204	0.705591	0.846985	0.67939	0.581908	0.847893	0.792936	0.506554	0.862165	0.820698	0.779598	0.801257	0.683993	0.830958	0.810652	1.87876	1.05475	1.02185	1.77331
AFDN	0.407376	0.832331	0.529585	1.42727	0.779033	0.479414	0.930401	1.00923	0.555839	0.623079	0.897337	0.869213	0.653672	1.54508	1.13094	0.797111	1.08431	0.37526	0.879579	1.61113	0.874673	0.628183	0.843294	0.663616	1.07725	1.61165	1.60742	0.409368	0.99031	1.19751	1.14089	0.428656	0.945331	1.41093	0.79923	0.794183	1.275	1.81389	0.718389	0.86452	0.78337	1.51596	0.974318	0.881416	0.937034	0.959445	0.749258	0.722937	0.734454
AFF1	0.99472	1.03749	1.11857	0.959594	1.07864	1.40584	1.00428	0.705967	1.29007	1.30237	0.746702	1.33044	1.38234	1.50163	1.5239	1.20804	1.05218	0.95488	3.02351	1.40706	1.82438	1.28642	1.17892	0.985053	1.00886	1.07065	1.03424	1.62188	1.2433	1.35494	1.06674	1.20316	1.21423	0.887539	0.952188	1.46956	1.59403	1.00478	1.02883	0.899947	1.07023	1.1269	0.6983	1.18384	1.23346	1.04866	1.53556	0.962612	1.16919
AFF3	0.911684	1.50605	0.982151	0.359622	0.407688	0.31401	0.781142	0.696994	0.110271	0.586505	1.83771	0.917209	0.641506	3.18653	0.478919	0.754054	0.941193	0.754277	1.05898	0.3023	1.26735	0.543306	1.04965	1.43786	2.32924	0.858737	0.411244	0.523533	1.29683	0.688453	1.11313	1.35778	1.43387	1.62848	0.579889	0.830651	0.363932	2.4156	0.664646	0.856318	0.566522	2.51461	1.34337	0.427792	0.564006	0.302284	0.497924	0.258342	0.471231
AFF4	1.16741	1.03467	0.943284	1.418	0.923943	0.949083	0.861918	0.998439	1.30542	1.06653	0.883277	0.625597	1.09832	1.20833	0.822152	0.892561	1.03816	1.41538	1.8788	1.0936	1.12847	0.928485	1.08896	0.97981	0.985706	1.10771	1.31807	1.07055	0.930832	1.27835	0.847901	1.20993	0.90032	0.983695	0.869005	0.840954	0.740359	1.04138	0.984563	1.26994	1.22714	1.27473	0.946837	0.94464	0.952634	1.20879	0.956361	1.09091	0.994541
AFG1L	0.901032	0.910257	0.820875	0.974106	0.979189	1.21788	1.03862	1.38979	1.20465	1.63273	1.06831	1.4321	0.950346	1.06285	1.39734	0.965901	0.692243	1.09816	1.21411	1.1579	1.13214	1.12642	0.983925	0.891242	1.16899	1.52507	1.12686	1.15835	0.474799	0.885125	1.25451	1.40647	0.843373	0.792985	1.10968	1.4941	1.2359	1.54615	1.4927	1.1912	1.07075	0.985122	2.85955	0.822693	0.904493	1.01435	1.0407	1.26712	1.02423
AFG3L2	0.911712	1.30188	1.03909	1.06243	0.937226	0.69977	0.417395	0.897292	0.72671	0.817623	1.4489	0.672233	0.670343	1.86467	1.19876	0.48539	1.28332	2.31694	0.961132	1.39522	0.583017	0.699856	0.793928	0.583927	0.48454	0.752843	0.900409	1.35058	0.57986	1.2671	2.41279	1.37427	0.965693	1.17634	0.694602	0.775952	0.787712	0.93906	1.17714	0.658763	0.678689	0.617747	1.64647	0.833628	0.613034	0.60406	0.789273	0.622662	0.989494
AFM	1.48674	0.964347	1.08606	0.928236	1.24154	0.774452	1.54164	1.37062	1.31294	2.07467	0.871902	0.624652	1.44478	1.13596	2.05338	0.851623	0.798306	1.27618	1.18292	1.1317	6.58291	2.85515	2.02945	1.38781	1.24615	1.0929	0.797795	1.02142	1.09259	1.07035	0.709319	1.15892	1.65653	2.06735	0.952983	1.08271	1.08993	0.588382	1.07362	2.0771	1.17658	1.41117	2.01186	0.970722	1.21563	1.32317	2.35887	0.723319	1.35377
AFMID	2.2368	1.02776	0.769469	0.677585	0.634396	3.32462	1.44451	1.05912	1.1331	1.95553	0.356437	0.887926	0.686278	0.727783	0.907526	1.46856	0.634899	0.42021	1.23921	0.395452	1.71343	0.71274	0.987515	1.13899	2.82423	2.04178	0.601256	3.28203	0.726506	0.58397	0.709605	0.903821	1.07361	0.891895	1.55672	1.26698	0.573759	1.36068	2.55707	0.766269	1.41768	1.3348	1.7806	0.592897	1.46941	0.897346	1.02206	0.733721	1.42289
AFTPH	0.990356	1.04054	1.0112	1.05688	0.965971	1.00256	1.20138	1.14502	0.866005	0.788614	0.934712	1.1779	0.955769	1.21233	0.888527	1.26992	1.06332	0.907526	1.14777	0.948329	1.01409	0.854871	1.12118	0.986778	1.23469	1.40729	1.09139	0.960428	1.47905	0.793636	1.25823	0.893029	1.11446	1.38498	1.02037	1.04856	1.03753	1.17252	0.949879	1.08259	1.22166	1.19514	1.63658	0.845745	1.12458	1.27055	0.927255	1.01884	0.986591
AGA	1.76709	0.810544	0.90901	0.537393	0.870777	0.985121	0.711385	1.12305	0.718424	1.1411	0.534888	0.629816	1.36666	1.00799	1.34998	1.31144	1.95394	0.443236	1.42478	0.456349	2.18341	0.663999	0.940848	0.787647	1.17093	2.72149	0.845099	1.51758	1.02602	0.552605	0.59992	0.944399	1.33123	1.24317	0.801507	1.00301	0.431049	1.0663	0.813253	0.868221	0.930845	1.04687	1.16303	0.606875	1.23045	2.7987	1.43119	0.717727	0.975654
AGAP1	1.47015	1.0576	0.822554	1.1346	1.018	1.05987	1.28346	1.44647	0.919638	0.779712	0.819248	0.83183	0.980939	1.24005	1.33523	0.982602	1.33341	1.95806	1.55196	0.769044	1.38132	0.947427	0.991321	0.989201	1.02049	1.23431	0.935301	0.762982	1.06952	1.01724	0.772867	1.58814	1.03394	1.04753	1.00933	0.847777	0.912067	0.976196	1.05796	1.10403	1.1248	1.79422	1.49429	0.821868	0.81247	0.916935	1.18723	0.712728	1.09449
AGAP2	0.927918	1.05991	1.15917	1.66851	0.829052	1.05676	0.756232	0.964364	1.05016	1.13783	0.491272	1.4513	0.823111	0.48548	0.91334	0.940571	0.350305	0.804381	0.975461	1.1026	1.0911	1.44527	1.02028	0.979062	0.908185	0.813566	2.12496	0.282908	0.204998	0.542946	0.279241	1.31179	0.619846	0.533396	0.306613	0.575878	0.434119	1.73158	0.595163	0.998246	0.741037	1.07446	0.576417	1.2843	1.6627	1.00036	1.02165	1.26569	0.721832
AGAP3	1.04256	0.902902	0.864561	1.01432	1.24499	0.77227	0.908626	1.06817	0.943089	0.69177	1.09814	0.852681	0.827718	0.996052	0.807042	0.904639	1.36013	0.744007	1.68492	0.775051	0.870309	0.962361	0.70979	1.02275	1.1949	0.972362	1.05207	1.20913	1.25879	0.695042	1.11157	0.967581	1.0976	1.45453	0.682073	1.00528	0.689725	1.52205	0.763735	0.999568	0.697037	1.05514	0.788486	1.01002	1.03053	0.680781	0.810699	1.04844	0.826084
AGFG1	1.19027	1.06738	1.0717	1.1829	0.923779	1.51925	1.13165	1.09208	1.32439	1.18681	1.31794	1.57538	0.930299	0.830774	1.38711	1.07167	0.826634	1.15951	0.889592	1.06859	1.11109	0.997765	1.10282	0.883456	0.846009	1.18193	1.09872	0.908068	1.02012	1.45745	1.14732	1.00317	0.936547	1.18477	0.943783	1.47618	1.08237	0.915525	1.41925	0.821056	1.25371	1.11723	1.05858	0.955318	1.09388	0.94065	1.0032	1.11135	0.95633
AGFG2	1.27215	0.81917	0.827634	0.877193	0.626183	0.786936	0.758501	0.830921	0.682091	1.12341	0.713582	0.818736	0.586717	0.74874	0.531368	0.847365	1.01607	0.650614	0.887412	0.737534	1.40695	1.13058	0.985544	1.22896	0.798143	0.778215	0.878957	0.881428	0.960418	0.845946	0.916416	0.819571	1.02484	1.10291	0.974638	1.0479	0.788394	1.03941	0.738322	0.776089	0.848529	0.94037	0.88087	0.840981	1.15712	1.07794	1.18507	0.738867	0.975444
AGGF1	1.09417	1.15724	0.806612	0.959319	1.18384	0.863675	0.902856	1.18786	0.916014	1.08926	1.16431	0.992927	1.1378	1.50926	0.968915	1.20236	1.01001	1.29705	2.27694	0.674212	1.28151	0.971804	1.45588	1.19151	1.05097	1.23412	1.36484	1.21558	0.670436	0.816457	0.96442	1.00629	0.815168	0.669419	1.5378	0.971285	0.641975	1.26218	0.95053	1.33026	1.09364	1.26531	1.24359	0.8538	0.858246	0.955901	1.35815	1.14534	0.970617
AGK	0.984637	1.05421	0.897936	0.855659	0.919693	1.08935	1.03649	1.03918	1.0704	1.42969	0.757536	1.04588	1.04482	1.30219	1.98068	0.894582	1.05226	0.808837	0.830281	0.920296	0.941825	0.806139	0.970233	1.00487	0.888549	1.03589	1.04509	0.751737	0.854326	1.30621	1.62913	0.882459	1.25746	1.39986	0.649957	0.866757	1.52896	1.06905	1.17806	1.00515	1.00571	0.765673	1.81645	0.838722	0.81615	0.714563	0.735526	1.8398	0.879138
AGL	1.41689	0.896684	1.52207	0.764631	0.948305	0.521679	0.767476	1.01764	0.756368	0.781973	0.949685	1.16272	6.28887	1.36222	0.774346	2.40463	0.792406	0.622402	2.19639	0.889455	1.5651	0.937718	3.60577	1.74413	1.34199	0.939338	0.809207	0.815188	1.6676	0.803512	0.79748	0.367765	1.11498	0.811256	1.64279	1.06141	0.990382	1.02191	0.685216	0.752111	0.76781	0.51274	1.79689	1.06261	0.915718	1.05219	0.932947	1.47171	1.49267
AGMAT	0.742478	0.955922	0.994766	1.9301	1.31618	1.47742	0.838856	1.11253	1.23926	0.709055	0.771872	0.893684	1.08083	0.625742	1.03857	0.823489	0.726554	1.87994	0.499742	4.63278	0.679435	0.371507	0.805213	0.581121	1.20998	0.378496	0.84812	0	0	0	0	0	0	0	0	0	0	0	0	0	0	0	0	0	0.678536	0.802149	0.648775	0.663044	0.716919
AGO1	1.35613	0.796027	1.09957	1.04446	1.10335	1.27828	1.48313	1.02601	1.08955	1.3875	1.03676	0.888736	0.975613	1.18215	0.93338	1.1108	1.55786	1.59601	0.754105	0.933337	1.20909	1.23964	1.12431	1.39424	1.64844	0.991569	1.00305	1.16694	1.17523	0.826862	0.961251	1.12803	1.74746	1.17285	1.05688	0.939959	1.39997	1.06199	0.994029	1.20891	1.04731	1.20642	1.19882	0.819778	1.213	1.11092	1.22739	0.985619	1.57691
AGO2	0.93962	1.10542	1.00813	1.27142	1.05324	1.22931	0.922807	0.974857	1.51473	1.16569	1.15978	1.04037	1.11006	1.11874	1.28937	0.993427	0.804354	1.25191	1.00605	1.13598	0.785922	1.00329	0.920584	0.961113	0.80947	0.976694	1.10775	1.27115	1.09195	1.31987	0.852874	1.12376	0.877367	1.14402	1.01197	1.18427	1.35751	0.822293	0.952945	1.09187	0.978315	0.922458	0.921595	1.20184	1.2655	1.0271	0.994313	1.05571	1.01897
AGO3	1.42739	0.825417	1.10476	1.18671	1.23753	0.954516	1.33601	1.00984	0.947378	1.47155	1.248	0.948127	1.11391	0.844732	1.68322	1.09588	1.31202	2.07343	1.2404	1.36857	1.178	1.5609	1.12095	1.2319	1.36838	1.0486	0.84727	1.01348	0.812522	1.20705	0.9138	1.06718	1.33992	0.988012	1.10131	1.00042	1.57858	1.1275	1.06359	1.46307	0.96343	1.10914	1.0422	0.98641	0.948902	1.0278	1.22434	1.10917	1.56244
AGO4	1.00049	0.79033	1.17842	1.03683	0.994423	1.66188	1.31902	0.924968	1.10135	0.894715	0.975154	0.99178	0.983439	0.893533	1.2864	0.926677	1.30382	1.30495	2.1832	1.02131	1.26619	0.941985	1.03733	1.29244	0.900481	1.09919	1.21301	0	0	0	0	0	0	0	0	0	1.06784	1.00451	1.15649	1.20446	1.24361	1.01932	1.06035	0.923678	1.3978	0.869332	1.37285	0.997914	1.0705
AGPAT1	0.915473	0.700956	0.541657	0.874415	0.52083	0.383241	0.398322	1.0056	0.405109	0.413285	1.83229	0.50141	0.463597	0.763296	0.582875	0.714857	2.51091	0.361694	0.692514	0.696628	0.60186	0.819553	0.852621	0.813033	0.700638	0.53828	0.808503	1.26359	0.798813	1.5522	0.96776	0.97046	1.17176	0.884901	0.93982	1.07917	0.437214	0.944528	1.13134	1.13244	0.739468	0.842336	0.992288	1.819	0.762618	0.74209	0.992328	0.604033	1.16469
AGPAT2	1.24716	1.17241	1.45437	1.13275	0.745832	0.548671	0.518236	1.40092	1.24259	1.07962	1.1668	0.965016	0.619109	0.471896	0.800424	1.13099	0.67017	0.51845	1.51131	0.739061	1.42426	1.70426	0.755821	1.4962	0.584268	0.803021	0.625583	2.07546	0.437949	0.979844	0.702889	0.780516	0.662672	0.577147	1.143	1.63454	0.999251	0.931971	1.17146	0.814671	1.04132	1.00622	1.03649	1.12958	1.24032	0.713842	1.25981	0.98994	1.13723
AGPAT3	0.946597	0.925319	1.11465	1.18351	0.568963	0.732809	0.519965	1.27862	0.673062	0.408939	1.87126	0.979242	0.411617	0.50152	0.595467	1.01032	1.91201	0.421342	0.324606	0.74394	0.591277	0.782692	0.676726	1.05131	0.985569	0.31746	0.631761	0.947789	0.807086	0.895621	1.01712	0.798086	1.44445	0.889676	1.02554	1.22931	0.321856	1.14064	1.14196	0.637316	0.930339	0.678178	0.986447	0.873335	0.965412	0.638846	0.669906	0.405871	1.19767
AGPAT4	0.864934	0.701352	1.63828	1.1908	4.61833	0.627955	0.21388	0.944909	0.997607	1.12508	1.61309	0.77158	0.739914	0.856707	1.31336	1.14866	1.37198	0.748137	0	0	0	0	0	0	0	0	0	0.518251	0.982877	0.722689	1.79744	0.811935	1.26314	0.689182	1.12044	0.918471	0	0	0	0	0	0	0	0	0	0	0	0	0
AGPAT5	0.719065	0.814621	0.797347	2.04557	0.613992	0.967456	0.337789	1.25803	0.720777	0.625719	0.997091	0.551054	0.436667	1.5853	0.571523	0.545322	1.50319	0.950869	0.885602	0.917684	1.15841	0.707616	0.941456	1.1352	0.875712	0.651785	1.67351	0.605769	0.71635	1.49335	0.790251	1.05512	1.0475	0.92183	0.601712	0.725421	0.456769	1.17935	0.640046	0.613098	0.927813	0.558169	1.24495	0.973429	0.590426	0.465876	0.814681	0.482829	0.708273
AGPS	0.968317	1.05663	1.37304	0.958283	1.32492	4.09853	1.13081	0.913814	0.797093	0.891327	1.20664	0.729717	1.02009	0.868503	1.18339	1.0002	4.63505	1.26119	0.896909	1.44031	0.629465	0.873492	0.900735	0.880048	0.503284	0.476239	0.935342	1.1167	0.994634	1.00555	0.600268	0.556232	1.22618	1.11583	1.46189	0.788617	0.750624	1.49213	0.772459	0.983217	0.716422	0.439762	0.417238	0.873934	0.638297	1.13418	0.7504	0.861613	0.658196
AGR2	0.862366	1.67378	2.5606	0.284351	0.609021	1.61984	0.600664	0.567086	0.428669	0.821753	0.789831	0.909839	0.68737	0.697321	0.663077	4.2933	3.88061	0.576064	2.35589	0.330238	1.19522	1.07748	2.00598	1.20403	1.08126	0.741596	0.3155	1.42852	1.56866	0.336548	0.256737	0.669647	0.696335	1.22687	1.93659	1.3278	0.440614	1.12025	0.595509	0.996115	1.51834	1.11934	3.0247	0.462394	0.598576	0.724721	2.31289	0.380875	0.895451
AGR3	1.00406	1.63495	1.24645	0.269751	0.506496	2.57132	1.99989	0.650826	0.398856	0.773981	1.38599	0.335648	0.961141	0.842306	0.485072	1.72952	2.24203	0.377887	3.38062	0.469681	1.27164	0.571578	1.46885	2.14251	3.57158	0.959813	0.506581	1.1475	2.80261	0.462089	0.715084	1.16317	2.35864	1.79838	1.44196	0.632707	0.29886	0.555878	0.399076	1.03468	1.23469	1.75331	4.23681	0.361405	0.32134	1.26751	0.967551	0.270065	1.26271
AGRN	1.06015	0.717399	0.513629	0.664773	1.07097	0.76088	1.35674	1.31459	1.28206	1.19248	1.67186	0.770324	1.18101	0.842596	1.24964	1.20286	1.36301	1.03846	0.997107	0.741401	1.30122	1.25809	1.5096	1.39896	2.10375	0.601323	0.626719	0.983625	1.03283	0.92155	0.950412	1.4414	1.10979	0.85699	0.962103	0.856838	2.89562	0.645919	1.61282	1.30717	1.06357	0.821106	1.45568	1.18521	0.832759	1.31822	1.83561	0.627064	1.37705
AGT	1.12287	0.852089	1.6497	0.801617	1.10217	0.784704	1.67824	1.04057	1.24032	1.56144	0.874758	0.913935	1.10055	1.19109	1.63671	0.944487	1.50976	1.0161	0.862399	1.07507	3.63322	1.95505	1.58047	1.40366	1.5074	1.02604	0.787572	0.699676	1.34553	0.937756	0.654194	0.953323	1.51832	2.40866	1.02408	0.930992	1.70075	0.760633	1.16336	2.30428	0.998805	1.48078	1.37256	0.789299	1.13705	1.40631	2.69454	0.866665	1.86972
AGTPBP1	0.765959	0.97199	0.849517	1.22905	1.1965	0.944488	0.957701	0.839773	1.15669	0.7036	1.18185	0.547016	0.799815	1.04753	0.891362	0.944572	0.772099	0.717854	0.542556	2.11568	0.836473	1.18239	1.09906	1.02452	0.597586	0.703417	1.30357	0.730544	0.539009	1.47692	1.01198	0.851696	0.75922	0.709963	1.1102	0.862775	1.20064	1.1591	1.14082	1.32807	1.08639	1.12131	1.07097	0.986503	1.35369	0.996469	0.911244	1.38123	0.917309
AGTR1	0	0	0	0	0	0	0	0	0	0	0	0	0	0	0	0	0	0	0	0	0	0	0	0	0	0	0	0.798993	2.55079	0.861082	0.540965	0.698226	5.21074	4.20712	0.44277	0.533683	0	0	0	0	0	0	0	0	0	0	0	0	0
AGTRAP	0.928968	0.888299	1.58675	0.899264	1.08864	1.15925	0.612167	0.656524	0.763142	0.753665	1.11208	1.20357	0.8563	1.14822	1.39305	0.812327	0.894359	1.44911	6.00121	1.35239	0.282948	0.74697	0.625202	0.972087	0.932636	0.572404	0.883304	1.12159	0.972728	0.817068	1.22846	0.970795	1.11891	0.935298	0.765951	1.32607	0.641349	0.63712	1.28434	0.591358	0.725109	0.388699	0.429303	1.36159	0	0	0	0	0
AHCTF1	0.827841	1.00763	1.21	1.32037	0.801576	1.12645	0.851988	0.943135	1.28331	0.776627	1.03836	1.10272	0.904177	0.790524	1.26783	0.809315	1.02843	1.28948	0.804452	1.11585	0.905063	0.747196	0.618332	0.783127	0.970345	0.783398	1.25849	1.02039	1.26864	1.16705	1.15249	1.21757	0.926434	0.865082	0.943431	0.885059	1.47424	1.0367	0.956727	0.977687	0.925261	0.950876	0.880507	1.30753	1.13477	0.835009	0.967532	0.828783	0.839516
AHCY	0.733855	0.954227	0.982652	0.772043	0.778972	0.722804	0.707165	0.942865	1.05283	0.865061	0.775334	1.64817	1.10869	1.05258	0.808153	1.37578	0.91571	0.993524	1.3941	0.91365	0.92117	0.821909	0.855982	0.841115	1.03812	1.16178	0.793392	0.952051	0.963289	0.945143	2.18649	1.30854	0.822248	1.18395	0.847924	0.945792	1.45267	0.903928	1.20313	0.731251	0.885776	1.23741	1.11875	0.774624	1.01943	0.882565	0.741592	1.00992	0.790802
AHCYL1	1.40165	1.10657	1.0759	0.854081	1.29867	0.756395	1.5089	0.848591	0.804703	1.2835	0.66254	0.97052	1.32533	1.4078	0.892963	1.28033	1.0196	0.855014	0.859942	0.918223	1.14377	0.885744	1.00708	1.16982	2.15823	1.38042	0.816308	0.95704	0.59605	0.787287	1.30621	1.17292	1.28114	0.892903	1.65913	0.84673	1.13937	1.28662	0.895709	0.901516	0.979698	1.41829	1.61212	0.910924	1.00571	1.08021	1.26764	1.03401	1.10466
AHCYL2	1.15122	0.835581	0.948879	0.627858	0.722177	2.13758	0.895663	1.15222	0.522216	1.02918	0.76565	1.48384	0.679365	0.962723	0.85357	0.950496	0.883453	1.65386	0.628153	0.74331	1.16499	0.779286	1.37271	1.3604	1.16949	0.89895	0.612249	0.991868	1.26805	0.948763	0.973572	0.871012	1.3414	1.51923	0.832878	1.06407	0.771749	1.65863	1.23792	0.910962	1.0164	1.55157	1.5001	0.719322	1.15873	0.557042	0.81571	0.885186	0.952071
AHDC1	1.15534	0.746022	0.871116	1.69851	1.14668	1.20644	1.26259	0.900548	1.17281	1.16695	1.36224	1.0587	1.11423	1.02313	1.15005	1.43502	2.1324	2.27622	0.717632	1.39106	1.06044	1.18141	0.910109	1.52821	1.13784	0.886121	1.29308	1.38221	0.971068	1.03798	0.940613	0.607984	1.55972	0.847511	0.966677	1.14694	1.6289	1.00765	1.15003	1.08316	0.865245	1.04995	0.808282	1.1137	0.829843	1.11059	0.919286	1.07761	1.05753
AHNAK	1.35594	0.934492	1.11721	0.481103	1.37981	1.46567	1.46634	1.01555	0.917565	1.97331	1.18019	0.805426	1.61614	1.088	1.04634	1.2967	0.76745	1.07761	1.5336	0.70545	1.74676	1.47372	1.22951	1.17575	1.20029	1.75131	0.860081	1.13411	1.95563	0.939839	0.981031	1.17375	1.52455	1.39412	1.09808	1.05176	1.10371	0.818732	1.57843	1.42198	1.22031	0.966145	2.23348	1.03654	0.830262	1.11253	1.55561	1.15132	1.62767
AHNAK2	1.08911	0.684253	0.807186	0.688862	1.03459	0.806473	1.74526	0.798538	1.20396	1.55573	6.05363	0.828659	1.18919	0.618401	1.26104	0.887413	0.834931	0.740779	1.26491	0.436716	1.03651	1.33411	1.08842	1.2233	0.967424	0.902796	0.485162	0.747971	0.74654	4.81023	0.477398	0.312008	0.909743	0.649001	0.976522	1.09817	2.48199	0.512875	1.00284	0.930335	0.874203	1.15631	0.57173	2.51855	0.502053	0.84871	1.38747	0.659415	1.41638
AHR	2.39886	0.963486	1.00046	2.57066	1.38448	1.36975	1.4449	1.03833	1.12691	1.53363	0.700677	1.06924	1.26353	0.730596	1.57988	1.1479	0.984678	1.02628	1.86033	0.736735	0.805101	1.41209	1.39139	0.985365	1.61768	1.12618	0.697758	0.981062	0.939142	0.994477	1.08484	0.591385	1.02922	0.787639	1.40408	0.861905	1.10384	0.911326	1.13021	1.35135	1.07235	0.758293	0.724145	0.848792	1.151	1.30197	1.19808	1.08585	0.933215
AHSA1	1.08873	1.06945	0.990094	1.16173	0.910528	1.10817	0.885795	1.20647	0.986677	0.940499	0.933796	1.33624	0.960506	0.984055	1.04377	1.03034	0.974842	0.843777	1.63334	1.777	0.835286	0.880823	1.03103	0.988373	0.85026	1.30821	1.24304	1.25939	1.16807	0.918141	1.0171	0.937716	0.908555	1.10087	1.03793	0.937811	0.96366	1.30315	0.82542	0.716923	0.852521	0.791952	1.00903	1.1523	1.10605	0.914644	0.798306	1.9407	0.814207
AHSG	1.37374	0.860783	1.55485	0.794407	1.26748	0.877715	1.71041	1.4049	1.28798	1.62896	0.873413	0.909412	1.16906	1.02877	1.48177	0.894849	0.696177	1.21087	2.59609	0.695894	2.89313	1.9897	1.6153	1.12311	1.27136	1.06677	0.910382	0.893539	0.907526	0.982236	0.741157	0.726624	1.29322	1.47749	0.980731	1.3372	1.19298	0.79083	1.22491	2.00729	1.35633	1.32684	1.36545	0.754011	1.13732	1.00545	3.05601	0.70626	1.20754
AHSP	0.551642	1.15466	2.09764	0.657503	0.660804	0.808175	0.635347	0.74791	7.28086	3.15176	0.41812	0.160136	1.02052	0.797777	7.94714	0.690015	0.590502	0.222546	0.639307	1.19557	1.37211	0.418671	0.427981	0.894337	0.349597	1.82275	0.693318	0.930625	0.858814	0.199091	0.364647	1.06298	0.831253	0.574574	1.94764	0.871045	0.435745	0.662385	0.480159	1.17128	1.01582	0.567176	0.485558	2.10396	0.805466	1.4777	1.99824	0.607959	0.466807
AIDA	1.10818	0.963297	1.06281	0.922934	1.20309	1.81595	1.73657	1.08753	1.15735	1.58028	1.32849	1.30232	1.24111	1.07203	1.24497	1.36674	1.26356	1.50305	0.681111	0.820448	1.24598	1.47023	1.21351	1.22241	1.42526	1.09402	1.0867	1.06708	0.816244	0.950645	0.978731	0.887017	0.869193	0.661202	1.29267	1.05873	1.58007	1.05917	1.25319	1.46825	1.28441	1.33806	1.13112	0.950163	1.0797	1.16963	1.48156	1.25159	1.66187
AIF1	1.20598	1.36302	1.05393	1.72498	1.43009	0.990487	1.01181	0.937625	1.25324	1.54479	0.544002	1.06143	1.05018	0.843342	1.11546	0.754326	0.486036	1.03679	0.594356	1.29498	1.18145	2.40803	1.47376	0.902795	1.29009	1.20122	1.12442	0.800698	0.747615	0.726544	1.3414	0.580131	0.994083	0.964384	0.869918	1.0972	0.719221	1.41081	1.17403	1.1886	1.19053	0.683593	0.785958	1.11125	1.10678	1.07018	1.18996	2.6795	1.23572
AIF1L	0.395447	1.28696	0.617419	1.26122	0.459628	0.705097	0.456169	1.02877	2.00807	1.32256	0.253868	0.763761	0.594628	0.563345	3.7053	1.6092	0.351575	0.950187	0.527104	3.23409	0.987255	0.784937	0.353971	0.674416	0.422089	1.67359	0.869496	1.57609	0.261126	1.64987	1.42078	0.453799	0.495831	0.607853	0.644067	1.76736	4.33457	0.786054	0.583126	0.474316	0.686677	0.525776	0.829351	0.956548	2.98647	0.803681	0.69957	1.58308	0.415616
AIFM1	1.02286	1.05742	1.11279	0.810532	1.07503	0.860189	0.878184	1.08531	0.852709	1.67702	0.808382	1.76097	1.02278	1.65377	1.6611	1.10148	0.804148	1.93124	1.48328	0.780221	0.91051	0.900747	0.835888	1.01129	1.07688	1.90316	0.736999	1.33676	1.03075	0.828376	1.19505	1.13417	1.10198	1.21847	1.02121	1.2353	1.00814	1.2369	1.12477	0.862155	0.909327	0.83187	1.82198	0.764037	1.00677	1.01148	0.936971	1.16515	0.822956
AIFM2	0.667828	1.08769	1.00912	1.30821	1.13974	0.895747	1.2075	1.13445	1.69655	3.0599	1.2447	1.17257	1.1052	0.861497	1.17562	0.697804	1.05342	1.1984	0.974268	1.31829	2.76616	1.35196	1.39985	1.11561	0.93096	1.50707	0.875192	0.910859	1.19102	1.36289	0.762524	1.21791	0.815032	0.940955	1.36078	1.82023	1.78371	0.772215	0.776869	1.24649	0.833612	1.15665	0.541922	1.02036	1.27748	0.912217	1.86639	1.68646	1.11345
AIG1	1.13125	0.924369	0	0.291828	0.385725	0.245302	0	1.30017	0.254229	1.15128	0.740005	0.837768	0.338086	1.33223	1.11981	1.04244	1.74326	0.541479	0.550633	0.152744	1.16686	0.688001	2.49206	1.48558	0.373492	0.444803	0.807623	0.630345	0.735062	0.92551	2.60177	0.933158	1.13618	0.833308	0.82393	0.755899	0.593992	1.7124	0.814538	1.1503	0.977525	1.05497	2.29476	1.06437	0.390224	1.50535	0.668615	1.17668	1.1439
AIMP1	0.993669	1.21666	0.921841	0.982061	1.17828	1.09925	0.902381	1.02311	0.839287	0.948017	1.2193	1.25106	1.18728	1.19939	1.06223	0.942879	1.09364	1.0881	1.53085	1.037	0.918098	0.901866	0.999735	1.08502	1.08856	1.11105	1.11427	1.00234	1.7045	0.755064	0.95208	0.99143	1.3071	1.78865	0.99178	1.01598	1.08457	1.16903	1.03711	0.943989	0.936662	0.888	1.23026	0.946441	0.991566	0.904934	0.897477	1.14771	0.84241
AIMP2	1.03799	1.13907	0.852924	1.21942	0.999051	0.912104	0.927909	0.985993	0.982953	0.797919	1.20946	1.28889	1.11225	1.10056	1.03083	0.770604	1.23115	1.15829	1.4592	1.12183	0.938208	1.0292	1.10719	1.0275	0.951254	1.00508	0.907968	1.11938	0.994906	1.00058	0.853337	1.15179	1.10991	1.05019	1.04824	1.01059	0.868063	1.21093	1.00848	0.977117	0.89046	1.04223	1.09636	0.935183	1.07538	0.884192	0.947313	1.16883	0.906127
AIP	1.33352	1.14797	1.14209	1.61253	0.942829	0.902108	1.10022	1.12086	1.08198	1.06922	0.904804	1.90412	1.00608	0.92228	0.833727	1.21819	1.35352	1.53794	0.851509	0.797853	0.852127	1.35949	1.85346	0.916819	0.797465	1.04345	1.23745	1.17953	1.33926	0.855873	1.06339	0.756327	1.07599	1.00189	0.984203	1.13408	1.65225	1.16457	0.91781	1.07303	1.07201	1.34528	1.85537	0.948978	1.36595	1.18123	0.956554	1.40203	1.00341
AJUBA	1.6467	0.827958	0.935891	1.41083	1.03673	0.424978	0.929376	0.723709	0.84978	0.809842	1.10049	0.627505	1.0157	0.365397	0.924978	0.8633	1.48026	0.555339	0.652053	1.03441	1.16417	1.18811	1.04355	0.877865	0.932841	2.7974	1.93822	1.09335	0.898435	0.826091	0.399156	2.38387	0.766764	1.15606	1.11553	0.933201	0.99986	0.300949	1.01166	0.810855	1.17068	1.95466	1.29504	0.951326	1.0523	0.855355	1.76447	1.07548	1.67776
AK1	1.33853	1.11965	1.35922	0.663928	0.895328	1.06157	1.25724	1.14101	1.53559	1.44443	1.15094	0.79364	1.24737	1.25037	1.21931	1.47637	1.06926	0.697488	1.3262	0.80319	1.43418	1.1775	1.1908	1.24797	1.09671	1.24942	0.704605	0.838321	2.21433	0.750506	0.826025	0.63296	1.71193	2.25834	0.940669	0.95529	0.93955	1.3437	1.14344	0.983851	1.05648	0.977829	1.18374	0.699993	0.904862	1.10568	1.27058	0.7279	1.36251
AK2	0.908611	0.929528	1.26312	0.839685	1.09949	1.19425	0.976922	0.913912	0.798179	1.13691	0.947839	1.386	1.01789	1.67539	2.28899	0.925046	0.458907	1.34285	1.28905	1.12067	1.00138	0.88379	0.892609	0.997688	0.987736	1.32083	1.51578	0.890206	0.837536	0.667774	1.30205	1.16467	0.939452	0.967657	0.860238	0.77722	1.51483	1.17286	0.962116	1.04614	0.930673	0.672541	1.41722	0.670958	0.91198	1.01041	0.979158	1.19991	0.880408
AK3	1	0.646429	1.06707	1.33639	1.17612	1.59211	1.72934	1.10311	1.08961	1.87224	0.970906	0.899767	1.47775	1.45577	1.10685	1.26655	0.917706	1.17715	1.57718	1.51985	1.35376	1.0504	1.48029	1.09132	1.26325	1.77389	0.880198	0.972307	1.97636	0.835987	0.821367	0.6282	1.34795	2.20117	0.828325	0.994899	1.59457	1.6092	1.0069	1.38098	0.868055	1.14251	2.46057	0.716808	1.15869	1.21154	1.44541	1.3899	1.33138
AK4	0.78175	0.50953	0.925802	0.708025	0.935685	0.351307	0.923556	1.05562	1.89183	2.29398	0.548809	2.9836	2.11903	1.70412	0.612822	0.855744	1.03437	1.0435	0.94948	1.02076	1.45572	1.22571	1.32796	0.874172	0.944834	1.02418	1.05283	1.03552	1.35473	0.982204	1.82591	0.364964	0.821343	2.04283	0.744525	1.15207	1.66039	1.20357	1.63013	0.987981	0.941475	0.595392	0.296162	0.385072	2.29784	1.15936	1.02392	1.93851	1.15358
AK5	1.09699	0.34681	0.425374	0.36566	0.585918	0.40611	0.994727	0.670803	0.531072	0.598626	1.02513	0.32256	1.02423	0.409066	0.704205	0.557361	0.513386	0.300457	0.667421	0.489814	1.52975	0.733393	0.797987	2.39307	1.2049	0.597228	0.416429	0.479869	1.00173	0.646751	4.67584	0.51784	1.49487	1.30088	1.2389	0.583867	0.244635	0.184079	0.522222	0.558668	0.330085	0.238881	0.297302	0.503528	0.504832	0.846101	1.14736	0.658742	0.579699
AK6	0.66002	1.49286	1.73865	0.741757	1.17439	1.45196	0.976771	0.794766	1.64479	1.23978	1.51366	1.47499	1.19768	1.60766	0.974328	0.937021	1.14945	1.58947	0.488545	1.56465	1.20875	0.975302	1.42261	1.22033	1.66449	1.0579	0.628602	0.980272	1.23542	0.987702	0.926962	1.10862	0.694316	0.724783	1.27998	0.937943	0.912274	1.15	1.05738	1.14201	1.03807	0.853076	1.36523	1.0075	1.27552	1.10504	1.01822	1.55407	0.861967
AKAP1	1.00742	1.27934	0.890066	1.43438	1.20235	0.679864	1.03539	0.873029	1.12677	1.09169	0.811585	0.667553	0.781305	2.30505	1.05111	1.05138	0.913133	1.45483	1.36478	1.17055	0.855937	0.604888	1.51567	0.711723	0.887805	2.17865	1.18646	1.86657	0.852849	1.21899	1.1979	1.5564	0.887181	1.14578	1.13795	0.95681	1.40545	2.03418	0.676091	0.751868	0.80744	1.14366	0.652952	2.19212	0.911646	0.798789	0.644121	1.16001	0.66062
AKAP10	1.29499	0.932256	0.859204	1.13555	1.00425	0.833071	1.22545	1.2766	0.960596	0.988964	0.784212	0.933857	0.911366	1.84168	1.00748	0.999791	1.17649	1.00942	0.937155	0.863067	1.13929	1.21284	1.25314	0.958584	1.09101	1.89887	1.1421	1.159	1.05925	0.956635	0.955222	1.2606	0.979357	1.23075	1.07914	1.10779	1.24547	0.982069	0.847483	1.09991	1.03153	1.26561	1.14049	1.19165	0.952896	1.04242	1.12579	1.24091	1.12836
AKAP11	0.986843	1.07643	1.14898	0.850766	1.03815	0.915314	1.24845	0.934387	1.37639	1.11097	1.15144	1.32714	1.05689	0.808711	1.03745	1.08779	0.843893	1.16888	0.902035	0.954849	1.00086	1.473	1.06047	0.879354	1.21208	1.11477	0.893895	0.85092	0.991391	0.811042	1.53391	0.716524	0.870697	1.51445	1.13487	1.26921	1.27542	1.25062	1.0404	1.25817	1.17916	0.675305	1.37085	1.01022	1.13317	1.29807	1.02285	1.08937	0.998184
AKAP12	1.14509	0.992092	1.1614	0.92781	1.52419	1.07062	2.50086	1.23984	0.907942	3.65232	1.69956	0.84118	1.58576	0.862218	0.883928	1.51856	0.525826	0.828999	1.57028	0.423452	3.28725	1.07622	2.60984	2.44372	1.89064	1.41542	0.636078	1.21241	1.19377	1.34515	0.752023	0.590594	1.99051	0.949087	1.57811	1.47954	1.35097	1.04202	1.0623	2.5687	1.3149	1.03038	0.944459	0.878491	1.19523	1.4411	2.84673	1.10494	2.57902
AKAP13	1.0701	0.96312	1.00853	1.13895	1.01993	1.03966	1.34967	0.992271	0.938586	0.985598	0.975074	1.10166	0.972845	0.825669	0.933006	0.9684	1.02758	0.999074	1.31883	0.955189	0.834107	1.10519	1.14617	1.24314	1.09684	0.848518	1.20505	1.22861	0.74229	1.16936	1.28422	1.17721	0.887375	0.882919	0.868026	1.32311	0.834991	1.40576	0.976215	1.07381	0.90841	0.926879	0.801745	1.31104	1.66055	0.975738	0.978104	1.31178	1.17864
AKAP17A	0.869604	1.02021	1.02995	1.11972	0.956266	0.882784	1.02746	1.06116	1.15635	0.990024	1.06228	1.04797	1.14469	1.08563	0.847152	1.52626	1.36032	1.40072	0.871529	1.11477	1.02505	0.984635	0.906142	1.21079	0.893185	0.784002	1.08108	1.37222	0.896942	1.02911	0.890626	1.5311	1.06111	0.797387	1.02355	0.952702	0.871508	1.00713	0.941827	0.967788	0.986418	1.03687	0.913555	0.981579	1.10059	0.79311	0.779943	1.12346	0.915975
AKAP5	1.40524	0.814014	0.60846	0.442525	0.727846	0.542036	1.47533	0.788003	0.588514	0.827167	1.45068	0.747957	0.683722	0.66397	0.540836	3.70931	1.37448	0.846685	2.11684	0.352506	1.63245	0.739111	0.874323	2.30477	2.3333	0.979271	1.05884	1.62455	1.44227	0.732178	2.1975	0.66333	1.89186	1.18281	0.857948	0.859618	0.622002	0.772592	0.758662	0.930882	0.846241	1.17335	0.944892	0.67909	0.972447	1.23522	1.11261	0.882868	1.13569
AKAP7	0.827645	0.827214	0.899213	1.05929	1.18903	1.03295	0.933733	0.769545	1.06862	1.25954	1.04258	1.11167	1.06746	1.10347	1.658	1.24512	1.16455	1.69378	0.915168	1.09714	1.50194	1.15501	1.2087	0.920928	1.17335	1.02405	1.37925	0.739777	0.655664	1.16265	0.635153	1.11484	1.04855	1.23861	1.13047	1.04506	0	0	0	0	0	0	0	0	1.07416	1.40408	1.3296	1.32527	1.39466
AKAP8	0.877448	1.07851	0.803022	1.34629	0.892485	1.05304	1.01951	1.09361	1.13679	0.780819	0.838057	1.00134	1.6984	0.782158	0.868548	0.867187	0.944695	1.33223	0.876138	1.19784	0.798143	0.74348	0.865773	0.941534	0.782165	0.939132	1.08827	0.734272	1.15614	1.47855	0.963282	0.90956	1.00952	1.16177	0.981693	0.842325	0.855053	1.4187	0.845424	1.0392	0.892928	1.13035	0.844194	1.27283	1.15782	1.22562	0.92004	1.12614	0.782471
AKAP8L	0.763146	1.02174	0.648952	1.66217	0.914554	0.824751	0.80394	0.916388	0.646793	0.769184	1.22693	0.941003	1.48391	1.21068	0.939946	0.855115	0.924706	1.26875	0.862667	1.33903	0.834112	0.749246	0.724469	0.797756	0.719727	1.22092	1.15166	0.758169	0.708606	1.44032	0.947287	1.15077	0.851968	0.867241	0.533989	0.750915	0.834986	1.411	0.683228	0.954343	0.601767	1.15842	0.867797	1.23731	1.10409	0.959183	0.733887	1.05697	0.802535
AKAP9	1.16761	0.830251	1.06401	0.765116	1.03705	0.906589	1.11659	1.03428	0.845863	0.832983	0.730956	1.0148	0.807063	1.03179	1.06859	1.93381	1.67538	1.32973	1.4041	1.14224	0.988628	1.74107	0.924649	1.20074	1.54576	0.756516	0.770327	1.27134	1.18651	1.46476	1.08533	1.08138	1.04146	1.32228	1.04499	0.982626	0.795028	1.12796	0.807503	0.803457	1.16416	1.67799	1.13448	0.838283	0.998759	0.961915	1.02568	0.898186	1.03464
AKIRIN2	1.0154	1.39245	1.23436	1.40871	0.862779	0.792068	1.00917	0.931476	0.97972	0.608376	1.20533	1.05608	1.12583	0.660137	1.0244	0.801774	0.806471	1.50188	0	0	0	0	0	0	0	0	0	0.449015	0.345409	0.340651	0.764755	0.326416	0.415421	0.509362	0.484473	0.522027	1.0438	1.02016	0.699166	1.0261	0.904894	1.09789	0.848704	1.00944	0	0	0	0	0
AKNA	1.14051	1.22871	0.941961	1.25279	1.17904	0.814587	1.18572	0.946175	1.25437	0.874966	0.758154	1.12135	1.24806	0.926624	2.12583	0.997695	0.667333	1.30844	1.09081	0.656794	1.28988	0.888989	0.54797	0.835783	0.791427	0.852205	2.47543	0.657285	0.822519	0.685222	1.08708	0.785447	0.753326	0.682566	0.735252	0.937345	0.458221	1.15793	0.793029	1.27447	0.96086	0.797948	0.649488	1.06426	1.63122	1.11581	1.88316	1.22645	1.07961
AKR1A1	0.923127	0.909504	1.22351	0.808737	0.990063	0.857179	0.993636	0.827216	1.02691	1.12022	0.94535	1.33092	1.05859	0.719854	0.85156	1.46504	1.47157	0.935068	1.04194	0.819428	1.10129	1.0902	0.845935	1.27282	1.30725	0.973041	0.912996	0.925805	0.91227	1.01446	1.1188	1.07628	1.20085	1.37577	0.859589	1.01694	0.71218	1.60691	0.985605	1.06491	0.890304	1.16891	0.751387	0.959576	1.17397	0.832153	0.99882	0.88889	1.02636
AKR1B1	1.00715	0.954288	1.16448	1.20279	1.39288	1.75736	1.10904	1.01328	1.16102	1.77784	0.693482	1.46312	0.778288	0.843275	1.03941	1.08098	0.451913	1.5406	0.473227	1.12228	1.37792	1.49516	1.17439	1.16309	0.966289	1.35733	0.900966	1.09195	1.26564	1.3013	1.13951	0.676712	1.07971	1.17302	1.30258	0.935622	1.13587	1.43345	1.20662	1.08192	0.957766	0.8986	0.784045	1.0111	1.27839	1.32511	1.4005	1.47855	1.33411
AKR1B10	0.412879	0.247587	0.285225	0.160923	0.330122	1.07985	0.364434	5.74531	0.939127	2.14593	0.422281	6.50846	0.322309	0.344388	0.331013	0.964165	0.48874	0.300622	0.164521	0.178531	0.292855	0.441539	0.229269	0.200995	0.66627	0.41395	0.13129	0.336936	2.44241	0.319312	0.191335	0.338058	0.358893	0.460437	0.39698	1.20071	0.261995	0.203795	3.10797	0.195925	0.279385	0.220536	0.32639	0.18999	10.0174	0.588728	0.645986	0.964775	0.605838
AKR1B15	0.122124	0.190853	0.299967	0.109146	0.18472	0.168475	0.152129	0.171416	0.220894	0.49498	0.750583	15.7538	0.346393	0.49097	0.48261	0.335788	0.283565	0.538484	0.251711	0.114542	0.105694	0.0960764	0.07238	0.0802554	0.0497746	0.0915808	0.0865569	0.145578	0.310864	0.134731	0.161292	0.0979193	0.235484	1.45247	0.168326	0.250404	0.631455	0.159712	1.4878	0.15041	0.15897	0.128912	0.101133	0.203652	0.428822	0.201318	0.274913	0.179603	0.204148
AKR1C1	0.336673	0.275522	0.36366	0.324527	1.31529	0.478881	0.408575	0.44771	0.56276	2.98623	0.427742	6.25898	0.569481	0.579522	4.00704	0.612762	0.229897	0.870682	0.6748	0.533937	4.71006	1.12822	1.19772	1.42311	0.928351	1.22609	0.548465	0.405744	0.537117	0.518486	0.462111	0.279789	0.672054	0.323004	1.18379	0.951826	1.26881	0.287322	0.467051	0.551886	0.351109	0.439379	0.273009	0.315339	0.944695	0.557079	2.2238	0.576685	0.53436
AKR1C2	0.273799	0.199517	0.2208	0.361378	0.231032	0.46541	0.431092	0.389942	0.546687	1.45335	0.422352	7.55186	0.403883	0.558704	1.08291	0.441491	0.212326	0.882574	0.201174	0.375154	4.64587	0.271897	0.48723	0.922275	0.464898	0.884914	0.237872	0.2257	0.385972	0.324781	0.132014	0.0649656	0.226143	0.159206	2.0432	0.688907	2.04168	0.161986	0.614482	0.319033	0.185704	0.245855	0.158859	0.117399	0.79999	0.554487	0.931563	1.03101	0.723922
AKR1C3	0.676488	0.456886	0.795751	0.61043	1.00483	1.86648	1.87791	0.909626	0.945033	2.27155	0.587937	2.72553	0.815867	0.529943	1.93017	0.664626	0.563962	1.87516	0.429319	0.35183	4.44925	0.463223	0.97242	1.25006	1.08065	1.33281	0.375879	0.637677	0.801385	0.889634	0.513224	0.455093	0.947309	2.61464	1.76305	1.16537	2.37648	0.842139	1.25957	0.948689	0.887186	0.576126	0.719284	0.575468	0.838011	1.18117	1.90722	0.837374	0.869925
AKR7A2	1.05729	0.800374	0.770561	0.766211	1.01655	1.22598	0.883067	1.05127	0.776488	0.908506	0.982686	0.944123	0.855152	1.0401	0.85315	1.41801	2.22321	0.614739	1.46933	0.811928	1.39078	0.929902	1.00044	1.2806	1.2134	1.1029	0.784159	0.761174	0.874155	0.745667	0.992431	0.903875	1.12953	0.929535	0.841468	1.01258	0.807167	2.06466	0.882436	0.952149	0.912437	1.35647	0.971033	0.896524	0.8387	0.793018	1.05	0.68336	1.24045
AKR7A3	0.82968	0.705977	0.934135	0.21781	0.70517	0.792317	0.480581	0.784927	0.324166	0.456149	1.27033	0.406987	0.458055	1.44796	0.499429	1.36222	2.89137	0.481171	0.866915	0.286027	0.66865	0.336628	0.565039	0.672613	0.662267	1.32497	0.214094	0.733059	1.79681	0.350666	0.64079	0.406973	1.63324	1.58641	0.3192	0.58943	0.31245	2.25735	0.568817	0.539464	0.411824	0.960631	0.251876	0.272103	0.165129	0.559421	0.343798	0.352712	0.761168
AKT1	1.36787	1.24267	1.10576	0.80128	1.01462	1.09829	1.21123	1.96621	1.02269	0.930379	2.02344	1.2825	0.999507	0.673651	0.658094	1.53853	1.26091	0.818806	0.79305	0.63082	0.927732	0.896941	0.935339	0.9599	1.13072	1.0198	0.779012	1.66239	1.26797	0.819368	0.729064	1.10894	0.969326	0.868496	1.10345	1.06131	0.676211	0.979945	1.09934	0.814538	0.982096	1.13757	1.08541	1.24491	1.13295	0.739386	1.1097	1.24457	1.16912
AKT1S1	1.16031	0.976263	0.856733	0.878841	1.17864	1.25761	1.50747	1.21741	1.22008	1.28805	1.45501	0.963759	1.26705	1.41973	0.857594	2.23013	0.94587	0.931176	0.578722	1.37153	1.31667	0.878937	1.23066	1.55578	1.54004	1.06451	0.819548	0.907498	0.819617	0.958735	1.21313	1.22078	0.875197	0.92455	1.08883	0.913155	0.952293	2.79297	1.25396	1.38393	0.987441	1.01745	1.55246	0.885268	1.05789	1.06069	0.947767	1.03325	1.16458
AKT2	1.09824	1.16854	1.04413	1.18439	0.997851	0.930829	1.03264	1.64517	1.58669	1.17245	0.78895	2.36659	0.972379	0.904191	0.905233	0.891946	1.04149	0.741664	0.556313	0.989923	1.39467	0.977396	0.900864	1.1252	1.72157	1.01897	0.810435	1.03141	0.75923	0.779066	0.881099	1.29105	0.814577	0.819879	1.06132	0.861861	1.01811	3.34142	1.07553	1.11476	0.935106	1.0443	1.57006	0.957487	1.1584	1.0693	1.18426	0.836495	1.19678
AKT3	1.34623	0.574246	1.04988	0.777077	1.78992	0.653927	0.795555	0.909609	0.833212	1.72249	1.05511	0.929011	1.24637	0.755384	3.93175	1.04048	0.613073	0.943566	0.638265	2.11716	1.01745	1.30323	1.39478	1.11065	1.28343	0.896775	0.618977	0.951576	0.708945	0.984684	0.629144	0.497117	0.92367	0.579166	1.64243	0.938959	0.67593	0.798115	0.721831	1.77941	0.816107	0.806191	0.672899	1.0095	0.866341	1.14641	1.41284	1.0138	1.50074
AKTIP	1.12694	0.802878	0.865531	1.02818	0.941222	1.1382	1.03378	0.987034	0.769985	0.959695	0.97286	1.43102	0.833888	1.05276	1.10908	1.01893	1.36744	0.856774	2.03366	0.898138	0.617605	1.09812	0.972947	1.17898	1.3632	2.15829	0.629855	1.0781	1.5566	1.10213	1.04935	1.14267	0.999603	1.34287	0.988555	1.19398	0.895317	0.964117	0.842296	0.849924	0.896318	1.24805	1.11208	1.11626	1.22956	1.09432	1.13508	0.976724	1.05521
ALAD	1.3373	0.927442	1.20982	0.733739	1.01138	0.733083	1.34498	1.42832	2.02491	1.62337	0.972858	0.764674	1.0505	1.48379	1.482	1.58495	0.764581	0.686012	0.70135	1.1092	1.5535	0.873371	1.09719	1.65208	1.39825	1.64148	0.722324	0.958898	1.2237	0.726313	0.765778	0.961846	0.96858	1.62398	1.22568	0.956314	0.734433	0.987624	0.835113	1.04043	1.09045	0.919245	0.772194	0.88344	1.13878	1.08739	1.3049	0.615223	1.05696
ALAS1	0.738962	0.886851	0.849598	1.58616	0.849859	1.91529	0.847952	1.53399	1.17978	0.969788	1.01562	0.756545	0.861333	0.825792	1.47252	0.967747	1.14496	0.963597	1.31448	1.10564	1.15997	1.04113	0.9711	1.12965	0.986504	0.820288	0.92372	0.901665	1.04824	0.949912	1.07711	1.0293	0.991164	1.39859	1.00795	0.768206	0	0	0	0	0	0	0	0	2.29418	0.885387	0.785905	1.19646	0.72437
ALB	0.948831	0.916531	1.32954	0.757217	1.36132	0.764982	1.05821	1.2198	1.10751	1.40808	0.726051	0.71643	1.14044	0.954826	1.15268	0.873728	0.545913	0.80324	1.50412	0.77848	5.04525	1.96376	1.59219	1.32059	1.36145	0.958678	0.793676	0.791443	1.0285	0.814245	0.663683	0.796958	1.559	2.09062	0.83709	0.985277	1.2679	0.729086	1.10194	1.32293	1.20348	1.21752	1.12951	0.834346	1.05056	1.37109	3.89518	0.704305	1.20989
ALCAM	0.608036	0.419994	0.816082	0.218663	0.294572	1.06361	0.453292	1.34943	0.87174	0.670679	0.610124	1.27716	0.698898	1.27268	0.22749	0.581312	0.67597	0.275206	0.464226	0.227711	1.11809	0.444299	0.853027	0.706649	1.04276	0.500882	0.230965	0.629652	0.728267	2.48949	0.951681	1.34868	0.623625	1.58117	0.631275	0.638181	0.937491	0.86598	3.92963	0.621491	0.570302	0.879115	0.635219	0.458897	0.868978	0.630568	0.688528	0.449851	1.07491
ALDH16A1	1.25694	1.19403	1.34204	0.917125	0.834359	1.06075	1.08513	1.43772	1.2858	1.10596	1.65556	1.06776	0.87899	1.05838	0.773656	2.9103	0.792125	0.761887	0.956909	0.816919	1.04936	0.985101	1.07052	1.38203	1.08322	1.05167	1.02446	0.667149	0.883864	0.831577	1.12287	1.11396	0.955646	0.900603	1.20075	0.983221	0.913427	2.01168	1.24841	0.969612	1.10285	1.24332	1.20526	1.06554	1.32389	1.05422	0.925413	0.845497	0.926253
ALDH18A1	0.835768	0.85451	0.691774	0.7888	1.00114	0.869025	0.814285	0.988526	1.0933	1.3735	1.2352	1.31353	1.31837	0.58987	2.08254	1.5783	1.13562	1.1647	0.541792	1.38186	0.61481	1.1846	0.711351	0.451884	1.02936	0.898983	0.734472	1.27135	0.822815	1.17267	1.59233	0.63971	0.61693	0.794911	0.679162	0.726154	0.847783	0.608631	0.63912	0.769583	0.759963	0.512903	1.60815	0.872603	1.13583	0.91339	1.09663	0.849136	0.838642
ALDH1A1	0.876838	1.07321	1.6646	0.870327	1.4021	1.32382	1.12377	1.10557	1.86445	5.40632	0.655656	1.38439	0.929936	0.892037	0.988043	1.06947	0.546902	0.591508	0.789866	1.00686	3.15735	1.42612	1.25199	1.59864	1.00006	1.21456	1.00941	1.44256	0.766451	0.651742	1.40074	0.759349	1.69817	0.882379	1.45865	1.05644	1.14021	1.65956	0.994739	1.01894	0.985375	1.1687	1.00485	0.940149	1.18418	1.28233	2.9225	1.63324	1.3853
ALDH1A2	0.852055	1.24245	1.27183	1.76385	1.79041	1.47147	1.93861	0.613787	1.3322	4.87584	1.12229	1.11077	1.79452	0.819919	1.15937	2.64549	0.499429	0.903578	1.10034	0.890778	9.1153	1.44205	1.03845	5.72766	1.36013	0.978061	0.600189	1.33859	1.09914	0.73953	0.720609	0.532605	1.75372	0.903687	3.63471	5.51217	1.54999	1.84556	0.719114	2.31881	1.86255	0.771268	0.768227	0.695933	1.53315	0.948361	3.21713	0.727007	5.693
ALDH1A3	1.06283	0.512158	0.60663	1.3798	1.37241	1.44595	1.73674	0.708682	0.883828	0.757616	0.620109	2.68828	0.489184	0.555343	0.890767	0.531826	0.369231	0.539694	0.577341	1.80349	1.05757	1.36548	0.873953	1.24739	0.63009	0.7585	2.04257	0.753012	0.900824	0.933582	1.11721	0.436348	0.885017	0.671825	0.900051	1.23164	0.776436	0.708032	0.6652	0.946005	0.948175	0.490292	0.519131	0.721438	1.25239	1.04741	1.65931	1.71014	1.22461
ALDH1B1	0.868219	0.891261	0.808936	0.737803	1.54159	1.26736	2.03429	0.923121	1.3257	1.31707	1.612	0.874397	1.3228	0.718117	2.3936	0.850974	0.492789	1.42343	0.805603	1.56101	0.979807	2.36729	1.29291	0.764509	1.17813	1.20217	0.419994	0.918801	0.639957	1.09172	0.950096	0.578892	0.730519	1.16675	0.281885	1.19025	1.76659	0.845392	1.86988	2.75418	0.856699	0.682099	0.997466	1.21653	0.584218	1.32932	1.28536	1.4681	2.31336
ALDH1L1	0.848223	0.922047	1.33696	1.235	0.769304	1.14675	1.13589	1.17148	1.38542	6.82659	1.29253	0.412483	0.683725	0.764508	1.60032	1.68829	0.477977	1.11312	0.937072	0.877664	9.52205	0.808174	1.10607	1.69636	1.17309	3.51923	2.20325	1.0967	1.24898	0.967772	0.631606	0.523018	0.640058	0.741046	1.98609	2.49551	3.03373	0.816282	1.31529	1.26917	0.877295	2.03541	0.749612	1.0672	1.53831	1.14171	4.6668	1.29333	0.762796
ALDH1L2	1.57988	0.685677	0.832581	0.442266	1.8158	0.922715	1.93544	0.957157	1.10608	1.99397	1.22681	1.94824	1.40506	0.65377	1.82066	1.78853	0.548431	1.23208	0.651687	2.67662	1.12446	1.45684	1.88586	1.47178	1.41624	1.01667	0.580875	0.891322	0.960114	2.29112	1.1508	0.40375	0.88436	1.06628	1.13243	1.10986	1.68976	0.759101	1.44782	2.22387	1.03816	0.479723	0.555225	1.77704	0.880685	0.967643	1.54135	1.46335	2.77235
ALDH2	0.682961	0.977216	0.659599	1.98462	1.30454	1.9797	1.40657	1.30747	1.55564	4.24105	0.544664	1.46655	1.09544	0.730928	0.907669	1.48345	0.352258	4.57449	1.3569	0.752623	2.39809	1.06239	1.24866	1.32526	1.97694	3.32126	0.986286	1.4374	0.82276	0.992945	1.45765	0.644128	0.840955	0.889397	1.44048	1.74696	1.44535	0.753758	0.867152	1.46611	1.35788	1.06801	0.594011	0.942709	0.934229	1.59764	1.73639	1.84426	1.65882
ALDH3A2	1.49596	0.601047	1.10267	1.79881	0.690229	0.663609	0.827163	0.813696	0.615605	0.684261	0.807522	0.708979	0.606168	1.395	0.633785	0.291252	3.35594	0.861589	0.854071	0.876568	1.21364	0.603732	1.04183	0.893825	1.07576	5.61209	0.754886	0.391986	0.645808	0.586231	0.641662	0.241779	0.845578	1.13321	1.00095	0.929022	0.665698	0.56841	0.835083	0.453468	0.573017	0.854899	1.38875	1.8319	0.501013	0.616115	0.764921	0.625007	0.728812
ALDH3B1	0.780817	1.05767	0.768522	1.58574	1.18088	0.924187	0.806521	1.03077	1.08359	0.90975	0.835625	1.3545	0.748772	0.836587	1.011	0.75659	0.759922	0.601333	0.624553	1.02296	0.956941	1.40841	1.00329	1.0319	0.821693	0.755173	0.862396	0.80933	0.13372	0.870583	1.36619	1.71912	0.429916	0.0973306	1.70265	1.44244	0.610406	1.00279	1.12248	1.19299	0.755923	1.62896	0.828615	1.15242	1.22023	0.829622	1.32324	1.17718	1.09222
ALDH4A1	1.92996	0.859329	0.73593	0.502457	0.631101	1.66479	0.769602	2.17871	0.519956	1.56933	1.54188	1.76957	1.62367	1.10078	0.658875	2.00488	0.886734	0.435214	2.6448	0.758843	1.48008	1.75554	0.952093	1.00067	0.79209	1.62502	0.677592	2.45631	0.684133	0.613856	2.87702	0.872539	0.881032	1.23343	0.676637	0.835136	1.18881	0.848955	2.01419	0.63733	0.789636	1.66151	1.26203	0.774163	2.45944	0.844837	0.757431	1.44498	1.12663
ALDH5A1	0.375092	1.49818	1.13038	0.826043	0.587427	1.76482	0.960547	1.3714	0.540517	1.01838	0.475681	1.21583	1.12573	2.45503	1.20401	0.671294	1.35761	1.20801	0.478803	0.731815	0.890054	0.413894	0.959682	0.406096	1.46163	1.4522	1.0161	0.699352	1.34088	0.67724	0.707586	4.56138	1.27134	1.36629	1.11131	1.58344	1.23196	2.89423	1.01461	0.927869	0.856133	1.7039	2.28082	1.03271	1.00704	1.3403	1.02307	0.726225	0.575365
ALDH6A1	1.51718	0.732951	0.825913	0.441789	0.863223	1.57427	1.30623	1.65958	0.559608	1.71536	0.987502	0.953649	1.17764	1.17008	0.610664	1.16827	1.30296	0.616744	1.41523	0.610084	1.26508	1.01352	0.988927	0.750161	1.51098	1.8651	0.729997	1.06278	1.52265	0.637693	0.966368	1.24465	1.4243	2.52744	0.901852	0.897139	1.02979	2.28839	1.15197	0.800128	1.18705	0.906015	5.75012	0.714103	0.802403	1.13489	1.13087	0.802319	1.35201
ALDH7A1	0.753938	0.762558	0.911468	0.609308	0.981917	2.069	1.06647	1.34802	0.930491	1.58744	0.865722	0.365581	1.84011	1.49729	1.17665	0.932619	1.358	2.07029	0.968076	1.26829	1.17265	0.891383	1.02072	1.02443	1.33512	1.21971	1.04217	1.19147	1.65896	0.863728	0.69557	1.30799	1.33902	1.48232	0.98169	0.956795	1.09829	1.14921	1.81219	0.705719	1.03967	1.24683	1.58437	0.655669	1.25747	1.04625	0.948399	0.656896	0.892897
ALDH9A1	0.903023	1.03793	1.24856	0.700498	0.756264	1.38793	1.22842	0.963537	0.736101	1.24168	1.19849	0.853177	1.07957	1.35385	0.830448	1.74733	1.24361	0.752554	1.17103	0.723489	1.44595	0.74756	1.04861	1.23167	1.73028	1.10502	1.17529	0.811138	0.977543	0.734388	0.850015	1.31265	1.11663	1.03329	1.24303	0.805576	1.22632	1.45804	0.959273	0.898203	1.2872	1.61454	1.49084	0.79334	0.849916	0.989307	1.16617	0.94686	1.23402
ALDOA	0.871302	1.07509	1.03997	0.596413	1.02182	0.677338	0.935385	1.67163	0.928387	0.960597	0.867179	1.06331	1.04675	0.941246	0.744426	1.24854	1.10576	0.719772	3.9538	0.748478	1.07551	1.27148	1.21386	1.16394	1.4193	1.37371	0.873325	1.45337	1.34273	0.793859	1.10848	0.79664	0.928347	0.892095	1.25396	0.879677	0.817962	0.815469	1.14826	1.04211	1.14778	0.722263	0.550443	0.926075	0.892584	0.901418	0.930677	1.08634	1.13838
ALDOB	0	0	0	0	0	0	0	0	0	1.14213	0.882049	1.24371	1.39687	0.910001	1.04312	1.31556	1.25261	0.507306	1.3195	0.79682	1.30139	0.994236	0.983048	1.04273	0.945413	1.02991	0.891465	0	0	0	0	0	0	0	0	0	0	0	0	0	0	0	0	0	0.834363	1.10784	1.4567	0.991612	1.26357
ALDOC	0.841409	0.881869	0.732144	0.83316	1.36804	0.74216	1.06058	0.823666	1.21055	1.21988	0.903462	1.08093	1.67003	1.55159	1.55952	1.63612	0.538699	1.40044	1.57036	1.02424	1.95626	2.25734	1.3092	1.05964	0.894864	1.24107	1.34387	1.16077	2.31891	1.17923	0.967236	0.658559	1.1226	0.947446	0.896265	1.13426	1.31858	1.01233	0.919044	1.24065	0.784849	0.670081	0.619657	1.49458	0.946036	0.99803	1.31568	0.859807	1.06359
ALG1	1.5861	0.778037	1.40846	0.729437	0.924382	0.812626	0.385766	1.29608	0.464106	0.3581	1.39815	0.78045	0.617826	0.794447	0.479685	0.975371	2.1819	0.443379	1.07906	0.713061	0.624056	1.10948	0.847453	1.02991	0.902256	0.751086	0.727496	0.81203	0.764311	0.749833	1.61507	0.931616	1.13339	0.944207	1.11121	1.26408	0.332167	0.812811	1.16886	0.677592	0.742362	0.541251	0.942895	1.31341	0.757902	0.52482	0.831659	0.606271	0.96004
ALG11	1.08938	0.769645	0.761811	1.01996	0.972149	0.58792	0.692712	1.12381	0.914385	0.584488	2.24771	1.14968	0.658999	0.505375	0.721238	0.861621	1.53289	0.555471	0.562619	0.686267	0.795255	0.934115	1.0554	0.794412	0.90248	0.571572	0.662518	0.878061	0.34819	0.790272	1.12897	0.831504	1.34761	0.650881	1.44326	1.42177	0.540683	0.786011	1.2119	1.64367	0.878021	0.607693	1.50724	1.28803	0.646779	0.687942	0.938279	0.580259	1.38345
ALG12	0.909456	0.797704	1.04497	0.760018	0.860356	0.877255	0.613651	1.3031	0.752342	0.936271	1.57577	1.13571	0.744425	1.33674	0.850695	1.18466	1.97022	0.670139	0.51095	0.803339	1.11337	1.23026	1.01427	0.927616	0.771009	0.663262	0.592216	1.24642	1.29683	1.06696	1.11238	1.76818	1.04564	1.60566	1.24607	1.27666	0.788983	0.59454	1.29862	1.16479	1.63645	1.41173	1.3506	1.42658	1.34133	0.977063	1.11503	0.859966	1.61745
ALG13	1.24784	1.0685	0.712578	1.20523	1.04826	1.86018	1.75621	1.3828	1.05367	1.05546	0.895887	1.73928	0.995513	1.10772	0.711847	1.18982	1.21501	0.883331	0.53808	0.723941	1.14088	0.833971	0.977978	1.09938	1.4188	1.4059	0.650984	1.24953	1.70424	0.725507	1.16711	1.66415	1.38824	1.40117	1.47831	0.982381	0.992359	1.18007	1.03864	0.914103	1.27718	1.26356	1.59306	1.2147	0.93402	1.13306	1.36172	1.06186	1.19002
ALG14	0	0	0	0	0	0	0	0	0	0	0	0	0	0	0	0	0	0	2.14343	0.787546	1.51571	0.782956	1.09832	1.04146	0.959698	0.650627	0.66897	0.977186	0.973029	1.10553	1.25761	1.07524	1.46674	1.14346	1.31218	0.925902	0.428295	1.46649	0.828842	0.871731	0.669768	0.584187	1.15652	1.69066	0.837269	1.66534	1.15959	0.812385	1.77923
ALG2	1.21419	0.759201	1.24781	0.913532	0.976758	1.01414	1.13805	1.13862	1.06991	0.913189	1.17989	1.92913	0.820152	0.712876	0.775666	1.66764	0.871973	0.692251	0.479128	0.941354	0.765853	0.925011	0.725458	1.03966	1.1335	0.745839	0.731107	1.09468	1.0613	1.1054	1.1458	1.20244	0.667929	0.656855	1.06184	0.977581	0.82597	0.899765	1.80241	1.14719	0.9697	0.836482	0.760208	1.04794	1.02034	0.897786	1.17369	0.982905	1.28805
ALG5	0.915022	0.704594	0.881787	1.11701	0.82623	0.546484	0.452291	1.13888	0.760901	0.636112	1.04074	1.22918	0.777435	0.497552	0.533132	0.766532	0.896532	0.40764	0.604936	0.900116	0.642259	0.927943	0.712334	0.649305	0.626679	0.580447	0.783669	1.4948	0.698718	1.04591	1.40776	0.820521	1.24975	1.42421	0.942266	1.23261	0.428613	0.940767	1.46258	0.879655	0.733173	0.395143	0.731672	2.19204	0.703244	0.719057	1.00953	0.817816	1.0293
ALG6	0.417287	0.951952	1.61257	0.70984	0.531566	0.568728	0.596947	0.642968	0.912913	0.60292	1.97587	0.908255	0.480874	0.796889	0.681627	0.772133	1.88218	0.666164	0	0	0	0	0	0	0	0	0	0.942164	0.246456	0.695064	1.03843	0.970457	0.851162	0.387158	1.30162	0.723618	0.603676	0.968584	0.755059	0.656688	0.652582	1.0575	0.586511	1.45037	0.847489	0.81681	1.59713	0.836258	0.952708
ALG8	0.948858	0.888489	0.818455	1.12334	1.014	1.0646	0.652953	1.14891	0.769916	0.514493	1.1668	1.05705	0.277819	0.424595	0.539116	1.60458	1.42507	0.425151	0.679538	0.832977	0.521347	0.588302	0.669594	0.684182	0.680402	0.473537	0.386611	1.80223	0.751454	0.640616	0.776461	1.13696	0.74398	1.49876	0.937781	0.840628	0.602286	0.831884	0.722704	0.734264	0.719477	0.737385	0.965237	1.43686	0.900784	0.967555	0.813895	0.619507	0.837729
ALG9	0.95963	0.886195	1.44501	0.876105	0.811684	0.72202	0.458662	0.922914	0.721637	0.86509	1.17891	1.11116	0.711682	1.01678	0.853068	0.992097	1.0677	0.588133	0.98195	0.336086	0.542211	0.590222	0.738764	0.797061	0.542497	0.250888	0.694093	1.05757	0.730335	1.33738	0.872437	0.736399	1.03944	0.785444	0.939323	0.882952	0.614493	0.810694	1.09581	0.785506	0.915768	0.559796	0.724929	2.26413	0.845093	1.04457	1.61593	0.775929	1.24396
ALKBH1	1.3264	0.965135	0.958581	0.92502	0.814658	1.50388	0.7816	1.4823	1.08033	1.05717	0.961678	1.21893	1.33084	0.805655	0.693832	1.2786	1.01169	0.843254	0.721334	0.889865	1.23689	1.25141	1.44067	0.971193	1.33829	1.30908	1.40607	1.55022	1.1444	1.00655	1.51517	0.842401	0.917942	1.09474	1.38206	0.852208	2.51886	1.0669	1.49675	1.269	1.13864	1.13253	1.33841	1.10204	0.883433	0.919393	1.10195	1.73751	0.860827
ALKBH2	0.790614	0.933887	0.972773	2.04545	1.14079	1.08622	0.86128	0.956982	1.24903	0.875985	0.796105	0.828067	0.651507	0.956442	0.886211	0.614441	0.564225	1.55389	0.791695	1.4115	0.983462	0.827217	0.983075	0.707292	0.610087	0.642823	1.82198	0.762053	0.849192	0.915365	0.685278	1.36775	0.568978	0.733851	0.971506	0.617129	1.74092	0.939714	0.766637	0.887443	0.723887	0.908112	0.761094	0.761072	0.660241	1.05289	1.00781	0.968982	0.820178
ALKBH3	1.83607	1.13188	0.96084	1.27738	1.28877	1.49445	1.30405	0.935412	0.917102	1.21996	1.31054	0.6747	1.15716	0.686052	0.583597	1.05699	0.743271	0.894187	1.52472	0.938207	1.47795	0.877991	1.09212	1.09393	0.99683	1.33465	0.964814	0.590964	1.37637	1.05913	1.38528	0.957831	1.007	1.1185	1.39031	0.955171	1.09808	0.97091	1.56603	1.54039	1.10855	1.1278	1.4016	1.02973	0.950159	0.998171	1.04075	1.04321	1.10337
ALKBH4	0.998523	0.828255	0.962508	0.824688	1.33009	1.34462	1.235	1.0528	1.24233	1.37071	1.25125	1.18546	1.1647	1.07394	1.26629	0.910731	1.04694	1.94292	0.839797	1.13865	1.15454	1.0794	1.14372	1.10867	0.90975	0.911033	0.88631	1.37395	1.05097	1.63182	1.02357	1.24196	0.819749	1.04245	1.03659	1.15454	1.5055	0.935598	1.21349	0.914732	1.01847	1.22805	1.23655	0.972086	1.00116	1.10464	1.23514	1.01169	1.21039
ALKBH5	1.04354	0.911317	0.697036	1.69874	0.92727	0.798553	1.13464	0.939263	1.23314	0.886828	0.866283	1.11115	1.12927	1.77511	1.08283	0.844197	1.27185	1.04198	1.24477	1.2146	0.744023	1.10307	1.18846	0.885353	0.697682	0.848588	1.26582	0.8966	1.06573	0.998728	0.855903	1.10324	1.01347	0.980505	0.808058	0.919643	2.04055	0.963425	0.911545	1.27631	0.839195	1.0619	1.06694	1.42316	0.890778	0.921832	0.879491	1.28358	1.00163
ALKBH6	0	0	0	0	0	0	0	0	0	1.48434	1.13283	1.56149	1.13114	1.12277	0.854679	0.960342	1.13399	0.878598	0	0	0	0	0	0	0	0	0	1.58895	0.473255	1.13714	1.1911	1.90871	0.563403	0.43339	1.6608	0.974541	1.23663	0.304706	1.01181	1.51419	0.793462	1.01001	0.594177	1.24952	0	0	0	0	0
ALKBH7	1.00302	1.09209	0.99178	0.713659	1.14512	1.11567	1.11752	0.852316	1.30091	1.55549	0.861198	1.32408	1.00529	2.07965	1.14787	1.36244	1.24833	1.74552	0.898173	0.952091	0.941416	1.05169	0.870148	0.893763	1.2187	1.17042	0.649177	1.04952	0.909833	1.37329	1.03116	1.50143	0.840581	1.00579	1.43025	0.810464	1.57946	1.13187	1.48143	1.0306	0.996355	0.843633	2.57951	0.753353	2.00225	1.25034	0.793107	1.16593	0.83532
ALKBH8	0.916621	1.0358	0.81962	1.06449	1.22357	1.50274	1.47952	1.05344	1.1738	1.09875	0.827581	0.895581	1.08618	1.25012	1.03169	0.973256	0.837384	0.953912	1.231	1.52938	1.42473	0.917	1.38012	1.19073	1.34106	1.05137	1.01777	1.02887	1.47302	1.07534	1.17875	0.974285	1.58034	1.40051	0.952146	1.04765	1.20165	1.01459	1.13183	0.970414	1.24963	1.25656	1.0987	1.11003	0.909009	1.01327	1.04052	0.937112	1.09234
ALMS1	0.94767	1.26399	1.25227	0.854093	1.04291	0.784221	1.13676	0.883539	0.794709	1.04084	1.02899	0.790249	1.12827	1.28103	1.12443	1.25121	1.16824	1.38414	1.69872	0.887292	1.16324	0.921115	1.13187	1.321	1.07667	0.878183	1.14155	1.2753	1.2727	1.06298	1.0026	1.15011	1.2722	1.17719	1.19009	1.02537	0.585067	0.928021	0.863316	0.928082	1.2848	1.60306	1.33366	1.01321	0.673251	1.17436	1.00111	0.886348	0.934038
ALOX15	0	0	0	0	0	0	0	0	0	0.968463	0.64318	0.880315	0.846883	0.979848	1.36824	0.651034	0.870787	1.07424	0	0	0	0	0	0	0	0	0	0	0	0	0	0	0	0	0	0	0	0	0	0	0	0	0	0	1.43509	1.03045	1.56708	1.05537	1.02217
ALOX15B	0.424269	0.243255	0.403114	0.164246	0.41044	0.443639	0.288513	0.586784	0.402885	1.62851	0.492577	9.81906	0.540628	0.475781	0.583431	2.45198	0.373915	0.685021	0.524874	0.190052	0.971037	1.62754	0.295149	0.16919	2.19177	0.25202	0.191468	0.354229	0.227214	0.129279	0.171854	0.100001	0.138707	0.144619	0.238676	0.325549	0.794193	0.45696	2.67433	0.518484	0.58081	0.665621	3.74192	0.439291	0.20831	0.435607	0.259498	0.230055	0.787661
ALOX5	1.04594	0.94596	1.13137	1.41871	1.05798	0.964035	1.13991	0.911373	1.7298	0.749734	0.659458	1.15078	0.784335	0.621631	1.14172	0.721685	0.737498	1.00298	0.508836	1.2243	1.45902	1.65017	1.03501	0.91755	1.47637	0.992216	1.18474	0.87911	0.724897	1.04851	1.18775	0.563772	1.10191	0.888605	1.15156	0.964571	0.91946	0.892636	0.967232	1.09389	0.986401	0.732772	0.561989	1.06231	1.54361	1.33187	1.06239	1.8014	1.21654
ALOX5AP	1.66601	0.753926	1.48584	1.34092	1.27595	0.480519	0.534288	0.945797	0.772816	0.534407	1.12291	0.605348	0.376566	0.34982	0.534799	0.418262	0.883726	0.634099	0.237516	0.767623	0.350048	0.880885	0.723258	0.701668	0.518967	0.277724	0.916275	1.17918	0.621958	1.31656	1.70084	0.521763	1.34852	1.26401	1.1976	1.0937	0.547075	0.722925	1.2096	0.825838	0.583258	0.737163	0.754311	1.21822	0.858102	0.644423	0.875758	0.647127	1.42671
ALPI	0	0	0	0	0	0	0	0	0	0	0	0	0	0	0	0	0	0	0	0	0	0	0	0	0	0	0	0	0	0	0	0	0	0	0	0	0	0	0	0	0	0	0	0	0	0	0	0	0
ALPK1	0.80302	1.00209	1.17395	0.922153	0.925658	0.973591	1.07153	0.818989	1.15056	0	0	0	0	0	0	0	0	0	2.10649	0.938236	1.29496	0.939327	0.892552	1.66737	1.11733	0.937633	2.12113	1.34975	0.962242	1.24324	1.28228	0.653308	0.931318	1.31725	1.38138	1.45669	0	0	0	0	0	0	0	0	0	0	0	0	0
ALPK3	0.770636	1.36043	1.42187	1.12284	1.13598	1.1801	1.8776	1.02765	1.45406	1.84095	1.33171	1.72063	1.28704	1.4465	2.79474	1.31195	1.26911	1.11798	2.45893	0.463658	0.420826	4.43372	1.02241	1.4017	1.81579	0.817636	0.750826	0	0	0	0	0	0	0	0	0	0	0	0	0	0	0	0	0	0	0	0	0	0
ALPL	0.57183	0.755935	0.72184	1.5095	1.98934	0.594855	0.489271	1.09549	1.61798	1.16645	1.12576	0.615767	0.8312	0.830703	0.930477	0.790811	0.528681	1.0263	0.954884	2.13414	1.97959	0.516483	0.615318	0.84969	1.18619	0.416998	1.31381	0.454802	0.531455	1.49977	0.969247	0.903255	0.608999	0.718469	0.835562	1.11449	0.913349	0.59297	0.611877	0.720542	1.21877	1.13578	0.493549	1.344	1.19638	1.0455	1.98733	1.20149	0.730299
ALS2	0.903119	1.05102	1.38076	1.08737	0.937427	0.998186	0.937204	0.961011	1.21711	1.13887	1.05294	1.09693	0.937053	1.24021	1.3305	1.11947	0.739617	1.36729	0.8344	0.891397	1.40086	1.71184	1.31505	0.931297	1.14613	1.04786	0.983305	1.0179	1.30196	1.4369	1.35252	1.27678	1.19765	1.30875	1.21554	1.27612	1.04581	0.911591	1.17776	0.927299	1.2288	1.08435	1.0237	0.911993	1.02542	1.06196	1.05201	1.05288	1.13813
ALYREF	0.914898	1.23605	0.826248	1.03883	0.868185	0.76558	0.876891	1.04185	0.876596	0.801374	0.794172	0.839932	0.865398	0.780872	1.0077	0.849839	0.8308	1.0378	0.892928	1.09695	0.783862	0.682408	0.768644	0.804262	0.991508	0.781572	1.01689	1.15403	0.819258	1.03747	0.87341	0.919304	0.870255	0.98042	0.997549	0.882499	0.754886	0.905075	0.890932	1.32824	0.987455	1.03073	1.11257	1.07795	0.999199	0.705435	0.767955	0.948614	0.875824
AMACR	1.38185	0.963607	0.825297	0.718976	1.04346	1.33637	1.05271	1.26392	0.825781	1.05993	1.6611	1.58384	1.39052	1.9856	0.859889	1.05811	1.31975	1.6634	0.443007	0.624278	0.733329	0.961163	0.907074	1.02329	1.48709	0.72719	0.613403	1.09744	0.552027	1.06007	0.669262	2.08548	0.641736	0.679696	0.920963	0.731396	1.09714	1.44225	3.31635	1.06484	0.877601	1.07996	0.982236	0.776757	1.50086	1.17022	0.879391	1.52869	1.58796
AMBP	1.14854	0.969024	1.06675	0.673764	1.24417	0.809386	1.34138	1.31783	1.16303	1.6952	0.758609	0.864269	1.41918	1.06815	1.90021	0.940412	0.647247	1.15471	0.951374	0.837584	3.38267	2.69196	1.80467	1.14232	1.52412	1.43453	0.950441	0.792784	0.907112	0.813184	0.719289	0.656515	1.0409	1.97268	1.12679	0.858504	2.00054	0.765682	1.71597	1.25562	1.21694	0.877	1.42258	0.87694	1.20698	1.45586	2.7179	0.803431	1.11971
AMBRA1	1.09717	1.11229	0.934311	1.17971	1.4149	1.13322	0.975258	1.00129	1.21751	1.11217	1.12086	1.25185	1.02533	0.949923	1.11764	0.968296	1.02452	1.03379	1.11815	0.722284	1.10733	0.750618	1.12464	1.08731	0.637999	0.944114	0.873693	0.935473	0.846596	0.921162	0.982363	1.03391	0.887019	0.867964	0.979394	1.09943	0.553325	1.28949	0.793076	1.38615	1.05942	1.22713	1.07275	1.11048	1.09179	0.85781	1.18952	1.04438	0.819687
AMD1	0.84545	0.769828	0.978098	1.07638	0.509106	0.619746	0.560182	0.464936	0.751743	0	0	0	0	0	0	0	0	0	0	0	0	0	0	0	0	0	0	0.650937	0.535647	0.854083	1.99514	0.885798	0.583828	0.482673	0.570048	0.581251	0	0	0	0	0	0	0	0	1.11029	0.897809	0.907632	1.36293	0.805426
AMDHD1	0.839057	0.588418	0.818255	0.584773	1.87842	0.541085	1.25363	0.63315	0.703381	0.800613	1.02297	0.784984	1.09028	1.34711	0.875834	0.708219	0.981762	0.609443	0.836126	0.615058	1.02175	0.73958	1.67589	1.04712	1.79416	1.63117	0.796339	0.743862	1.07631	0.732389	1.06703	3.12646	0.837002	1.1347	0.901871	1.06081	0.745693	0.990661	0.996363	0.710747	0.764233	6.36234	0.715617	0.916585	0.700439	0.647612	0.877918	0.421519	0.708833
AMDHD2	1.55494	0.920356	1.02921	0.917848	1.17433	1.25909	1.32408	0.988711	1.08269	1.43608	1.11866	1.08263	1.01829	1.82776	1.05861	1.59766	0.949037	0.777548	2.20272	1.18841	1.36394	1.25596	1.14377	1.17544	1.21804	1.44658	0.98724	1.14301	1.02898	0.978224	1.26706	0.846416	0.902708	1.26839	1.22652	1.19954	1.2929	0.891666	1.39081	1.33338	1.455	1.17459	2.13226	0.773145	1.23173	1.21236	1.12039	1.39339	1.47944
AMER1	0	0	0	0	0	0	0	0	0	1.60593	1.09313	0.705298	1.29112	1.50376	1.03598	1.15919	0.874826	0.76122	1.31187	1.2072	2.19866	0.795967	1.34422	1.27404	1.07841	0.827705	2.07031	0	0	0	0	0	0	0	0	0	4.13576	1.12501	0.595263	0.78091	0.435639	0.619386	0.354379	1.79168	0	0	0	0	0
AMFR	0.79669	0.954412	1.34666	0.650106	0.780153	0.755755	0.861294	1.51703	0.92656	0.780648	1.37451	0.913209	0.759123	0.768379	0.834872	1.09898	2.32066	0.820789	0.975204	0.842	0.85546	1.12483	0.747622	1.19782	0.973155	0.630149	0.879965	0.980907	0.651393	0.73703	1.1517	1.00244	0.791093	1.24371	0.84689	0.993779	0.622493	1.34895	1.26134	1.01687	1.02677	0.885625	1.05838	1.02569	0.830769	0.743529	0.93654	0.637937	0.850625
AMIGO2	0.926099	0.598832	1.04009	0.358762	0.80978	0.676181	1.22081	0.594707	1.37841	0	0	0	0	0	0	0	0	0	0	0	0	0	0	0	0	0	0	0.925953	2.75229	0.864858	1.06509	0.548496	1.32189	1.8313	0.96925	1.04844	1.48432	0.688474	0.999743	1.28843	1.13407	1.00296	0.730224	0.776022	0.462179	0.941127	0.566738	0.536742	1.09086
AMMECR1L	0.925028	1.35479	1.09258	1.27593	1.17038	0.907771	0.8089	1.10871	1.20428	0.721484	1.45513	1.18797	0.784759	0.628628	1.35114	1.09525	1.01749	1.05542	0.493912	1.94443	1.27516	1.59792	1.02425	1.37227	0.975275	0.972879	1.68845	0.747713	1.68188	1.06184	0.837914	0.785312	1.05811	1.42916	0.881185	1.01591	1.2302	0.697211	0.98908	0.93065	1.16154	0.909939	0.988582	0.842265	0.940494	0.946017	0.973714	1.13545	0.94212
AMN1	0.83371	1.16956	1.42182	0.791564	1.33306	1.144	1.08212	1.13878	1.58468	0.94103	0.783361	0.972473	1.13834	1.5741	1.47313	0.95297	1.33734	1.49669	0	0	0	0	0	0	0	0	0	0.91425	1.26597	1.12946	0.827781	0.93962	1.23313	1.39509	1.58044	1.11509	1.14467	0.966823	0.793517	0.573936	5.73871	1.30361	1.19219	1.00138	0.918872	1.04009	1.33148	0.872341	1.22838
AMOT	0.78578	0.50076	1.0559	0.841421	0.759797	1.23594	1.29665	0.621814	1.27145	1.48952	1.18662	0.986894	0.891865	0.92866	1.41433	1.27806	1.05498	1.09596	0.753535	0.523049	1.05157	0.752084	1.0229	1.26766	0.605866	0.604676	1.36234	1.13695	1.0114	1.0516	1.37239	1.23426	0.975561	0.798591	1.13763	1.22696	0.73542	0.774416	0.996616	0.843614	0.98218	0.972964	0.837315	0.94294	1.30445	0.728266	1.08706	0.743767	1.09397
AMOTL1	0.990952	0.953184	0.846217	0.821717	1.15446	1.0211	1.05242	1.22393	1.11404	2.17894	1.09337	0.625856	1.22258	0.726062	1.11065	1.20076	0.650853	1.40125	1.09793	0.487576	1.54169	0.888673	1.39608	1.57562	0.863155	0.788157	0.969331	1.1139	1.1182	1.19566	0.809146	0.571734	1.1327	0.991423	1.22444	1.10248	1.64306	0.869435	1.04213	1.17132	1.28472	0.964419	0.997076	1.23547	1.16006	1.36568	1.44181	1.08669	1.52253
AMOTL2	2.01627	1.46918	0.876821	2.22982	1.01096	0.409776	0.855417	0.77111	0.821105	1.38289	1.18581	0.976006	1.10606	0.791016	0.909035	1.1234	0.695832	0.751193	0.821813	0.72884	1.12769	0.76723	0.791251	1.1825	1.15506	0.597335	0.720414	0.727279	1.68914	1.17735	0.712059	0.934655	1.41707	1.11659	0.933259	1.19375	0.595158	0.886446	1.14706	1.21837	1.12572	1.27002	0.990193	1.15369	1.10454	0.936129	1.1633	1.40011	1.06027
AMPD2	1.30396	0.864106	0.662504	1.38903	1.14792	0.917515	1.21681	0.841471	1.11431	1.20341	1.18389	1.17526	1.28453	1.07501	1.14636	0.954426	0.607698	0.981665	1.18477	1.86692	0.902274	1.43117	1.16562	1.05484	1.28432	0.907644	0.987023	0.703771	0.823978	1.17501	0.986954	0.998203	0.938245	1.04455	1.03615	0.976038	1.27735	0.883892	1.11803	1.40898	0.807719	0.978423	1.15998	1.02271	0.85198	0.973312	0.986095	1.2522	1.44369
AMPD3	1.02271	1.03469	1.27529	1.85538	1.31591	1.03245	1.29575	0.864319	1.55594	0.8408	0.424082	1.30774	0.892567	1.10011	1.41841	0.865223	0.719487	1.05333	0.66771	0.669256	0.717477	2.31928	1.24834	0.78681	0.702449	0.864672	1.35782	0.837408	1.00602	0.837364	1.33827	0.447295	0.825722	1.11489	1.22972	0.933641	1.11273	0.96545	0.843307	0.681254	0.952044	0.689781	0.995979	1.40785	1.68754	1.1586	0.878258	1.7049	1.33086
AMPH	1.1759	1.14883	7.35197	0.663821	0.905747	0.714015	1.06873	0.722402	0.619291	1.07427	0.772879	0.533796	0.7531	0.587882	0.528819	2.61915	2.75314	0.53869	0.894305	0.460839	0.986826	1.00427	0.972323	4.47375	0.982832	0.625772	0.410869	0.486758	0.506415	0.51544	0.3422	0.279892	0.651458	0.404171	1.66158	0.734194	0.487248	0.42065	0.505591	0.814729	0.691548	0.423473	0.424958	0.666324	0.459054	0.61814	0.984784	1.20686	1.22628
AMT	1.2893	0.669495	0.891781	1.45983	3.44643	0.40599	0.815304	0.919909	1.10138	1.51775	0.980806	1.31234	1.26813	2.88158	1.29735	1.11202	0.983445	0.981715	1.03402	1.49788	3.87468	1.27761	1.8939	1.01595	1.20023	1.35852	0.806037	0	0	0	0	0	0	0	0	0	1.30132	1.20365	1.15937	1.02484	1.1536	3.22019	0.924575	0.644682	0	0	0	0	0
AMY2B	0	0	0	0	0	0	0	0	0	2.0214	0.805785	1.28529	0.996261	0.984285	1.62162	0.987497	0.702141	1.38296	0	0	0	0	0	0	0	0	0	0.604142	0.378763	1.06222	0.547584	0.855449	0.585214	0.810325	0.568664	0.38308	0.462043	2.29828	0.595857	0.959622	0.690033	0.980719	1.99105	0.462078	0	0	0	0	0
AMZ2	1.17443	1.15875	0.501985	1.28882	0.583037	0.529343	0.66343	0.591551	0.954295	1.20126	0.688279	0.357869	0.593586	1.75432	0.764169	0.724345	0.771775	0.92217	1.60467	1.23855	0.852964	1.42495	1.17176	0.877497	1.48365	1.05593	1.20459	1.3077	1.48209	1.03484	1.26879	1.31902	1.07898	0.984482	1.64944	1.18301	0.744167	0.817031	0.975465	1.02936	0.983877	1.03762	1.14018	1.05457	0.58509	0.257493	1.45322	0.348562	0.680579
ANAPC1	1.17717	1.10282	1.08651	1.18236	1.15722	1.101	0.99325	1.12065	0.945011	0.825087	1.27119	1.03306	0.936171	1.20564	0.843212	0.985784	1.00869	0.920847	0.93953	1.31861	0.926682	0.98244	1.07025	0.907652	1.12959	1.25678	1.33547	0.994222	0.816076	1.0026	0.890062	1.3677	0.880553	0.752105	1.06976	1.16943	1.12616	0.95839	0.944558	0.94973	1.13723	1.17085	0.970879	1.03698	0.959051	1.08396	0.914612	1.13296	1.0531
ANAPC10	1.12092	1.07819	1.43067	1.15308	1.05372	1.07043	1.28724	0.968387	0.86417	1.06985	0.898856	1.23675	0.962976	1.30999	1.40558	0.916439	1.00228	0.861248	0.792232	1.62186	1.0928	1.25737	1.13671	0.930358	1.41831	1.4764	1.46192	0.949523	0.833702	1.08433	0.923715	0.942458	0.747986	0.637797	0.872632	1.16702	0.883645	0.827911	0.803284	1.21324	1.10908	1.5937	1.03757	1.08939	1.00272	1.10928	1.11553	1.25729	1.18066
ANAPC11	1.08372	1.67033	1.5735	0.917221	1.25021	1.59828	2.28253	1.4905	1.30497	1.03218	0.985775	0.63275	0.550857	1.28713	1.14081	0.773753	1.06566	1.15979	1.06997	1.08359	1.93668	0.74325	1.06873	0.956424	1.30208	2.09858	1.3213	0	0	0	0	0	0	0	0	0	1.0385	1.212	0.985544	1.44878	1.28061	1.3949	1.09595	1.1041	1.09333	1.03301	1.14182	1.13363	1.19006
ANAPC13	0.841567	1.27511	1.74106	0.967559	1.45252	1.44097	1.25092	1.36325	1.79554	1.60772	1.0523	1.33247	1.44196	1.47048	1.68682	1.36022	0.832873	1.2937	1.24998	1.33323	1.5447	1.52479	1.37162	1.10051	1.88824	1.26615	1.2709	0.992403	2.28112	1.57261	1.01962	1.38911	1.50458	1.67347	1.17147	1.27697	0	0	0	0	0	0	0	0	0.670582	1.9117	1.16118	1.1349	1.10178
ANAPC16	1.00931	1.04795	1.06175	0.988236	1.29982	1.2384	1.31234	0.804869	1.1546	1.25195	0.838535	1.12119	1.1926	1.51763	1.30982	0.940847	1.00498	1.1444	0.502395	0.819964	1.21886	0.7311	1.18301	0.951975	0.577711	1.17664	0.769673	1.0494	1.71873	1.15531	1.1488	1.14425	0.929952	1.05981	1.08648	1.33092	1.66977	0.826369	0.876591	0.845417	1.13467	1.1757	0.911959	1.00002	0.954297	1.39694	0.958004	1.34939	1.1209
ANAPC2	0.811812	1.22397	1.00052	0.873446	0.923232	1.02179	0.939565	1.09176	0.987764	0.846381	1.10178	0.920922	0.860028	1.0027	0.749207	0.974697	0.844477	0.879481	0.624919	1.16206	1.06037	1.12145	1.02564	0.987925	1.34788	1.26494	1.45824	1.08491	0.457004	1.10774	1.03964	1.55547	0.664769	0.620471	0.888882	1.09998	0.675917	1.06583	0.959343	1.08917	1.12517	0.768439	0.925154	1.18246	1.02355	1.0861	0.896027	1.002	1.06121
ANAPC4	1.01648	1.05107	1.14678	1.10519	1.17389	1.22724	0.948152	1.08472	1.07064	1.06409	1.03354	1.08579	0.99461	1.19936	0.979109	0.980386	0.953934	1.08627	0.697998	1.54324	0.897843	1.0558	1.14134	0.832217	1.03372	1.28871	1.45278	1.11838	0.917767	0.984525	0.993832	1.22346	0.868719	0.97674	1.24871	1.18066	1.37168	1.00375	0.923966	0.918165	1.03913	1.20284	1.0457	1.01105	1.06658	1.24148	1.06792	1.06735	1.20591
ANAPC5	1.00518	1.22072	1.14675	1.22657	1.0243	1.18694	1.0807	1.16024	1.00887	0.909399	1.20283	1.22243	0.929028	1.28688	1.06001	1.02967	1.02788	1.04017	1.4051	1.31468	0.919477	1.04151	1.00535	0.88696	1.04045	1.1123	1.32571	1.0366	0.909611	0.959727	0.916302	1.31602	0.95715	0.884583	1.10208	1.13265	1.26198	1.04303	0.998215	1.19773	1.28621	1.33354	1.08016	1.11214	0.96331	0.99857	1.01582	0.90184	1.04943
ANAPC7	0.936954	1.17985	0.969588	1.29298	1.17676	1.23646	1.11838	0.995569	0.908169	0.78701	0.978936	1.06656	0.921502	1.33998	0.921582	0.956082	1.10275	0.998131	0.590439	1.47352	0.817812	1.08369	1.16319	0.904674	1.04563	1.3328	1.30512	0.99286	1.21784	1.23783	0.944235	1.2398	0.998522	1.23096	0.995109	1.03337	1.31033	0.812797	0.973085	1.10408	1.11435	1.16246	0.940948	1.05164	1.02586	1.21282	1.0015	1.22877	1.05654
ANG	1.93604	0.784676	0.646487	0.718955	1.79614	0.828378	3.10025	2.00714	0.746293	2.39023	1.64688	0.719401	2.51597	1.13077	1.05931	1.14087	0.764397	1.28627	2.41892	0.634694	3.2147	1.72457	4.2617	1.82672	1.64965	1.08617	0.671904	0.868715	2.49261	0.761397	0.57849	0.600282	1.2947	1.79188	1.33577	0.912553	1.26107	0.433554	3.77717	2.74623	1.28024	1.00314	1.44501	0.658767	0.615284	2.00813	1.80828	0.858249	1.72508
ANGEL1	0	0	0	0	0	0	0	0	0	0.504554	0.920439	1.051	0.813696	1.50807	1.03598	0.983706	1.49688	1.01149	1.35741	1.41272	1.71419	1.50604	1.5206	1.18757	1.29016	1.46418	0.916965	0.879082	8.26934	0.548533	0.561367	0.296753	4.58471	4.42975	0.801683	0.803401	0.675315	1.12477	0.969833	0.848919	0.901114	1.23767	1.43061	1.15181	1.07037	0.809003	0.999377	1.01244	0.755343
ANGEL2	0.942021	1.10866	1.40083	0.734721	1.00315	0.988553	1.51196	0.994917	1.11987	1.29032	1.34082	1.0293	0.954914	1.54656	1.10016	1.12043	1.59275	1.68095	0.778041	0.819956	1.03428	0.659744	0.95381	1.02506	1.52715	1.2074	1.11119	1.35318	1.61878	0.993882	2.18779	1.5801	1.11999	0.913111	1.49131	1.1625	1.26229	1.23108	0.901807	0.912876	1.46021	1.45124	1.4643	0.790114	1.17993	1.18367	1.06535	1.21272	1.22279
ANGPT2	1.97869	0.541277	0.443827	0.760458	1.88526	0.313904	2.33322	2.06263	2.55244	0.928962	1.05297	1.06283	1.15651	1.37615	1.84715	0.74195	1.10147	1.14974	3.21629	1.27578	1.4538	2.19555	1.84511	1.00749	1.35582	0.817832	0.813275	1.17788	1.48649	1.15984	0.679076	0.692922	1.22171	1.42775	0.922318	0.881777	1.34449	1.01091	1.41984	1.61257	1.07213	0.980482	1.12154	0.956829	0.678706	1.77044	1.3583	0.860868	0.980065
ANGPTL2	1.83534	0.672667	0.880593	0.621822	1.85001	0.714461	1.93345	1.58342	1.20699	1.62918	1.51965	1.03672	3.33976	1.34419	1.39066	1.09625	0.648684	1.68795	1.76089	0.884818	2.23061	4.17428	2.82945	1.39659	1.42706	1.39649	0.531709	1.82039	0.862671	1.27589	0.583089	0.544571	0.926359	0.612671	1.42971	1.03377	2.40957	0.523938	4.15754	3.69043	1.21718	0.789553	0.919593	0.870013	0.695316	2.45491	2.08948	0.882728	2.20713
ANGPTL4	0.87556	0.450207	0.681568	0.399506	1.08432	0.548157	1.04036	0.751606	1.75836	0.935574	0.930362	2.86052	1.99433	0.596925	4.72268	0.712396	0.753714	1.47055	1.14432	0.960735	0.818447	3.34768	1.8811	1.03615	0.607863	1.0043	1.5913	1.13652	0.922462	1.28558	0.451408	0.608343	0.838879	1.11526	1.23012	1.13723	5.54797	0.780339	1.44943	1.29576	0.948998	0.765214	0.718093	1.23354	0.63442	1.05665	1.40594	1.45609	2.20641
ANK1	0.61477	0.92615	2.74161	0.610614	0.584046	0.632157	0.602779	1.45025	4.67345	1.72609	0.515987	0.346983	0.64865	1.78511	3.97129	0.534157	1.39632	0.321821	0.475197	2.31496	0.871976	0.456531	0.417427	0.979378	0.268059	0.734742	0.529877	0.795675	1.0888	0.593407	0.478865	0.900895	1.11056	2.84616	1.057	1.04137	0.36272	0.609816	0.702189	1.10294	1.10505	0.829005	0.500561	1.63693	1.39242	1.09877	1.76064	0.508354	0.59224
ANK2	0.925694	0.871145	0.825336	0.933628	1.1139	1.88998	1.66459	1.05711	0.8492	2.13658	0.753998	0.825208	1.05251	0.764138	1.2234	1.13926	3.13557	0.918094	1.20104	0.665304	2.05136	1.20161	1.23019	1.73302	1.36384	1.15885	1.03748	1.10972	0.841302	0.987056	0.900911	0.678094	1.27154	0.810772	1.03776	1.32857	1.49382	1.35355	1.05743	1.05943	1.14438	0.896965	0.959824	0.742233	1.22433	1.27972	2.90919	1.03557	1.75057
ANK3	0.707544	0.58466	0.586531	1.43824	0.504596	1.18415	1.04615	0.798455	0.852914	1.05541	1.18697	1.27965	1.13916	1.2723	0.765903	1.6116	0.47572	1.30823	0.852039	0.868139	1.53115	0.932686	0.929399	1.21399	2.66484	1.08149	1.61115	0.885729	0.981193	0.981515	0.939159	2.49907	0.860522	1.83308	0.718843	1.02689	0.874325	0.434713	0.692107	0.740591	1.23925	1.47767	1.00278	1.03501	1.27165	1.12645	1.02758	0.672171	1.48334
ANKFY1	1.57566	0.881734	1.21083	1.44213	1.06311	0.802717	1.19944	1.11363	0.978088	1.16446	0.883906	1.32313	1.13419	1.40939	1.04846	1.26144	1.12288	0.833018	0.626734	0.833917	1.15794	1.13706	1.09653	1.19315	1.2229	0.972762	1.05168	1.08679	1.00341	0.944693	0.920891	1.03711	1.07443	0.963676	1.1171	1.15546	1.03615	0.852461	1.04174	1.03275	0.965748	1.04338	1.17874	0.882608	1.01406	1.02941	1.23778	1.13822	1.36531
ANKHD1	1.06677	1.18009	0.889492	1.01023	1.18184	0.975495	1.17802	1.11492	1.26994	1.0594	1.14856	0.884424	1.19374	1.88271	0.862332	1.14507	1.24343	1.20644	1.07953	0.86342	0.959411	2.21784	0.971571	0.942105	1.27351	1.24023	1.09834	0.98306	1.14071	1.04487	1.1227	1.14445	1.10472	0.945483	1.08523	1.15411	0.737063	1.10792	0.914975	1.01472	1.2492	1.10417	1.3328	0.622775	0.981453	0.98171	0.939246	1.14495	0.94618
ANKIB1	1.12213	0.902555	0.986667	0.848318	0.985703	1.09976	1.17961	1.06557	0.97569	0.924838	0.881056	0.998563	0.880333	1.28952	1.01664	1.29308	1.12895	1.26205	1.15659	1.01952	1.33875	1.4625	1.22812	1.23193	1.04337	1.0841	0.994203	1.37862	0.972149	1.62751	1.30469	1.33815	0.973905	1.14492	1.18659	1.24905	0.808659	1.23141	1.17131	1.24181	1.00424	1.19633	1.04923	0.79791	1.02996	1.2593	0.985188	1.00151	1.15027
ANKLE2	1.03752	1.05372	0.933924	1.14789	1.13915	0.982903	1.06721	1.40355	0.925736	0.754065	0.894458	0.899917	0.878596	1.04428	0.932867	0.875498	1.17908	1.19327	0.78041	1.30732	0.80491	0.978642	0.905719	1.11364	0.776	0.811719	0.943836	1.28231	1.18048	1.661	0.844275	0.915492	1.02973	1.15295	1.01002	1.00699	1.07491	0.94311	1.08571	1.04127	0.969175	0.856952	0.953242	1.01344	1.03734	0.87435	0.896362	0.976878	1.04206
ANKMY2	1.21371	1.0263	1.07475	0.741659	1.01574	1.97991	1.4394	0.837112	0.731511	1.22026	1.12945	1.27055	1.02008	1.13878	0.896469	1.06263	1.46489	1.26552	1.9879	0.925106	1.48123	1.44172	1.39345	1.38777	1.61007	1.55795	0.908612	1.00629	1.21902	0.734824	0.875633	1.23808	1.35204	1.2242	1.49437	1.02149	0.785478	0.846883	0.890876	1.43413	1.34048	1.45268	1.60442	0.773641	0.965554	1.20946	1.12858	1.06751	1.25247
ANKRD10	0.95466	0.869244	1.55166	0.937095	0.982278	0.790646	0.961631	0.887441	1.12618	1.21402	1.08481	0.946705	1.24563	0.849402	0.988346	0.935926	0.759633	1.83593	0.658418	0.916561	1.18068	0.982009	0.72454	0.834965	1.35816	1.58999	1.26162	0.960825	0.812039	0.996546	1.40108	0.775154	1.06409	0.997314	1.33494	1.15071	0.952087	1.30001	0.946343	1.19771	0.950908	0.786745	1.05752	0.848516	1.1288	0.92338	1.11964	0.996925	1.40865
ANKRD11	0.95082	0.997154	1.09074	0.880831	1.15591	0.69487	1.21268	1.07713	1.15753	1.18423	0.988744	0.978559	0.897311	0.881848	0.885078	1.08445	1.07361	1.17053	1.54912	0.9155	2.96453	1.68113	0.979769	0.821413	2.66972	1.92524	0.64268	1.31234	0.682444	1.07714	1.08914	0.695082	0.83392	0.686952	0.691288	1.08254	0.0559856	0.351142	0.656432	0.622887	0.961714	2.77164	4.17914	1.68186	1.31557	1.17484	1.81031	1.05837	1.12195
ANKRD12	1.0807	1.30278	1.185	1.18441	1.21522	4.00316	1.28737	0.846455	0.916483	1.17755	0.954967	1.1637	0.933482	1.51947	1.10721	0.615586	1.12126	1.07515	2.9748	1.50591	0.95999	1.11828	1.39648	1.26959	1.21381	1.25068	1.38073	1.01616	1.2267	1.16438	1.23687	1.39584	1.1512	1.15834	1.12223	0.957755	2.02211	1.77564	0.882755	0.964444	1.30464	1.19027	1.21879	0.919017	1.16218	0.710126	1.16262	0.611761	1.22779
ANKRD13A	1.25431	1.01782	1.32379	1.09253	1.19151	0.93522	0.988703	1.22105	1.06824	1.11701	0.916631	1.18766	1.00506	0.869612	0.901293	1.28876	0.52432	0.974733	1.03581	1.02496	1.041	1.27084	1.04477	1.15371	0.974206	1.2358	1.51062	1.11219	0.880262	0.997215	1.34973	1.14752	0.850192	0.851379	1.04619	0.9463	0.74903	1.15692	0.960217	1.24782	1.29085	0.825214	0.943041	0.997818	1.60237	1.02762	1.09701	1.34715	1.36515
ANKRD13C	0	0	0	0	0	0	0	0	0	1.19653	1.22795	1.86011	1.14373	1.21844	1.43462	1.51984	1.55717	1.1833	0	0	0	0	0	0	0	0	0	1.17875	1.4723	1.20996	1.17958	0.985941	1.13425	0.890994	1.74561	1.64174	0	0	0	0	0	0	0	0	0	0	0	0	0
ANKRD13D	1.05132	1.23962	1.17984	0.880157	1.35567	1.07787	1.19866	1.48181	1.13142	1.03831	1.18014	1.48015	0.962775	1.06615	1.32611	1.17834	3.56562	1.27154	1.01167	0.826651	1.18963	1.23139	1.68354	0.949643	0.721339	0.731492	0.837836	1.78318	1.54951	0.706229	1.01933	1.1712	1.16472	1.0844	1.09045	1.33923	1.2107	1.08148	0.831633	1.07305	1.04719	2.18282	1.22041	0.829465	0.951624	0.935653	1.0176	0.921546	1.03501
ANKRD16	1.40206	1.06295	1.04442	1.21208	0.856139	1.36472	1.10227	1.14737	1.37087	1.08661	0.627552	0.655362	1.01886	1.7247	1.52444	0.442278	0.871883	1.491	1.17656	1.71331	1.12345	0.544375	1.13948	0.863645	0.831137	1.20437	0.783589	0.838251	1.26143	1.32058	0.811984	2.35478	0.828345	0.768843	1.30542	0.676141	1.18231	1.01563	0.76258	0.870666	1.28268	1.04208	1.56545	0.894936	0.991077	0.7625	0.95134	0.982005	1.1634
ANKRD17	0.942267	0.982538	0.879817	0.938491	0.840942	1.03747	0.88004	0.998228	0.844444	0.900309	1.26535	0.919091	1.13098	0.809819	1.61203	1.09846	1.00393	0.786592	0.826391	1.25044	0.674998	0.954554	0.935998	0.843016	0.947776	0.952021	1.25155	1.18293	0.582851	1.40424	1.6319	1.03923	0.690157	0.764853	0.83782	0.958893	1.21095	0.979543	0.752675	0.928443	0.873083	0.892169	1.11645	1.21557	0.79015	1.11969	0.754394	1.09773	0.979304
ANKRD2	0	0	0	0	0	0	0	0	0	0	0	0	0	0	0	0	0	0	0	0	0	0	0	0	0	0	0	0	0	0	0	0	0	0	0	0	0	0	0	0	0	0	0	0	0	0	0	0	0
ANKRD22	0.940625	0.866381	0.592657	1.47402	0.4876	0.776954	0.495908	0.718179	0.783846	0.549603	1.31893	1.20586	0.723567	0.400861	0.517546	0.996856	0.838908	1.01196	0.509554	1.02056	0.45786	1.07147	0.635569	0.974857	0.526438	0.349165	1.10511	1.28847	0.26173	0.541934	2.93956	0.191916	0.39691	0.975043	0.341348	0.284263	0.174803	0.814791	0.428978	0.630747	0.686562	0.561341	0.645403	0.983405	1.37893	0.514401	0.429834	0.877539	0.819407
ANKRD26	0.992117	0.693441	0.996504	0.759251	0.903383	0.888851	0.973099	0.981416	1.10903	7.0474	0.482405	0.475759	0.862684	0.987144	0.586246	0.79733	1.59594	0.552294	3.34044	1.27143	1.11353	0.864985	0.80411	1.06438	0.936127	0.74577	0.959658	1.16739	2.44516	1.31242	0.739345	1.24044	1.31899	1.64367	0.713419	0.567933	0.610439	1.25874	0.559622	0.762996	1.19667	0.781359	0.983379	1.10022	1.75451	1.28395	1.654	0.390808	0.388172
ANKRD27	1.17936	0.886257	0.939557	1.3188	0.912299	0.896671	0.840359	1.54016	0.868602	1.29861	0.882678	1.79394	1.05264	0.51061	1.18053	0.782828	0.708984	0.757634	0.81302	1.79206	1.18261	1.052	0.961042	0.938693	0.94091	1.08435	0.917341	1.13374	0.732273	1.58417	1.0105	1.25166	0.686091	0.747985	0.986964	0.823437	0.956945	0.866302	1.0961	1.17629	1.11078	1.10154	0.858738	1.1267	0.929292	1.16902	0.914962	0.840202	0.902686
ANKRD28	1.12303	1.07301	1.05845	0.919043	1.12478	0.956379	1.1238	1.19725	0.823313	0.834444	0.864795	0.965074	0.98485	1.01331	0.801085	0.872792	1.06396	1.52722	0.825106	1.08991	0.869785	0.800738	1.16795	0.927326	1.40015	0.85185	1.05166	1.19699	0.858529	1.25078	1.48285	1.8824	0.78427	0.857986	0.850467	0.815589	1.31195	0.924512	0.846417	1.10476	0.898802	1.2301	1.1803	1.35715	0.64706	1.00844	0.869945	0.732446	1.20826
ANKRD30A	1.92092	0.580034	0.838282	0.790568	0.875153	0.673463	1.21309	0.681934	0.994465	0.912281	1.10712	0.761909	1.15807	0.799951	1.49928	2.16231	3.16828	0.810965	0.89931	1.71099	1.79193	1.38979	1.17107	1.75756	0.795275	0.94861	1.08327	5.81236	0.929925	0.33885	0.251073	0.237586	0.664337	0.688592	4.01212	0.465112	0.6985	1.78612	0.906495	1.14518	1.24214	2.15084	1.02508	0.563377	0.935278	1.99897	1.78068	0.899453	1.27551
ANKRD35	0	0	0	0	0	0	0	0	0	1.07452	0.977361	0.803883	1.05884	0.775492	1.21672	0.694682	0.597833	1.66768	0	0	0	0	0	0	0	0	0	0.998516	2.52959	1.22902	0.770255	0.736936	2.38954	0.928757	0.931426	1.60217	0	0	0	0	0	0	0	0	0.860333	1.45967	1.71951	0.754968	1.25219
ANKRD36C	0.34617	0.797969	1.54552	1.32425	0.494476	0.826047	0.914464	0.518437	0.768014	0.782947	0.685892	2.89097	0.800363	0.691779	0.724317	0.958038	0.669101	0.601406	1.23304	1.09287	1.41653	0.783055	0.648424	0.955865	0.506039	0.494533	1.79153	0.776597	1.85769	1.11124	1.40083	1.01669	1.89353	2.26604	0.857809	1.22001	0.761521	2.87264	0.407313	0.55753	0.846107	0.345467	0.259426	2.40264	0	0	0	0	0
ANKRD39	0.922038	1.46855	0.67743	1.05794	1.05318	1.45339	1.50126	1.85143	1.06345	1.29669	0.799433	1.16594	0.997837	1.27864	1.43485	2.22037	1.29013	2.27045	1.52773	0.671027	0.945534	1.02676	0.814359	1.36047	1.15568	0.862368	1.06417	0.881932	0.434889	0.850462	0.967544	1.22626	0.641203	0.40691	1.14161	1.41031	1.03436	0.742732	0.728544	0.979756	0.798264	1.03329	1.15773	0.790564	0.694513	0.729539	1.21052	1.0395	0.928445
ANKRD40	1.07478	1.13291	0.72133	0.907995	1.0715	2.14806	1.05588	1.42492	0.89451	0.853263	0.675103	0.678975	0.71705	1.84007	0.840463	0.96574	1.01258	0.879548	2.19261	0.81242	1.11001	1.11484	1.08624	0.718298	1.01018	1.13216	1.12668	2.95198	1.25552	0.944776	0.910555	1.27062	1.06741	1.5042	0.884508	0.941673	0.975763	2.26945	0.803338	0.937195	0.951552	1.23012	0.849187	0.85369	2.16287	0.853446	1.09916	0.743685	0.895605
ANKRD44	0.839791	1.19274	1.35539	1.60399	0.993622	1.1324	0.971162	0.838209	1.18849	0.936515	0.727615	1.37455	0.829043	0.910367	0.852097	0.89787	0.737519	0.984321	0.659988	1.07846	0.710916	1.32226	0.976849	0.82314	0.969955	0.692249	1.77813	0.738708	0.849728	0.787838	1.6191	1.00124	0.850516	1.00472	0.973232	1.20067	0.964299	1.32135	0.94839	0.920713	0.876011	0.706415	0.775719	1.07192	1.92816	1.09926	0.932799	1.73119	1.09013
ANKRD46	0	0	0	0	0	0	0	0	0	0	0	0	0	0	0	0	0	0	0	0	0	0	0	0	0	0	0	0.73999	0.959222	1.23825	2.92966	0.836519	0.796249	1.1039	1.05183	1.01248	0	0	0	0	0	0	0	0	0	0	0	0	0
ANKRD49	1.15986	0.976744	0.624165	1.51308	1.27361	1.89648	1.01584	0.902073	1.04001	1.20279	1.1231	0.960648	1.08108	1.30238	1.0303	1.24271	0.688564	1.18442	0.749124	0.854166	1.71328	1.43452	1.04204	1.09212	0.849043	1.58748	0.875207	1.36017	2.11879	0.670743	0.729753	1.03079	0.951439	1.23769	1.37825	1.58677	1.60541	1.12821	1.26564	1.17844	1.67516	1.01951	1.16526	1.60613	1.07241	1.19898	1.02661	1.05358	1.2702
ANKRD50	1.02384	0.964896	1.15681	0.675776	0.974813	1.57093	0.989411	1.24316	0.875421	1.0074	2.19344	0.909692	1.36702	1.54582	1.42275	1.82334	1.71126	0.826481	1.81299	0.808155	0.904206	1.02201	1.8068	1.07529	1.2402	0.911469	0.683957	1.83773	0.645805	1.04349	1.09736	1.64338	0.876266	0.614341	1.39286	2.36381	1.23783	0.977449	0.743992	0.84084	1.15308	1.42553	0.871063	0.795991	0.910354	0.830116	1.05602	0.999343	0.939518
ANKRD52	0.745288	1.15001	1.19695	0.757766	0.887032	1.05425	0.966915	1.20206	1.30232	1.00456	1.41215	1.19986	0.993155	1.07471	1.62591	1.73418	1.09464	1.18544	0.791998	1.34087	1.03757	0.874386	1.17236	1.31674	0.944202	1.05084	1.1449	1.28093	0.871147	0.830263	1.05211	1.00351	0.959422	0.975467	1.01035	0.867049	0.919536	1.11162	0.770726	1.11892	1.18597	0.912956	1.10571	0.873354	1.06904	1.40131	0.937331	1.45003	0.688517
ANKRD53	0	0	0	0	0	0	0	0	0	0	0	0	0	0	0	0	0	0	1.22712	1.34669	3.40799	2.66676	2.89001	1.30465	1.9104	2.29329	1.26463	0.62689	1.62306	0.605586	0.727582	1.41413	0.914609	1.99148	1.55072	0.926442	0	0	0	0	0	0	0	0	0.739743	0.982445	0.780591	0.899269	0.966914
ANKRD54	0.892678	0.939101	0.723066	1.2238	0.891886	1.01487	0.986485	1.03213	0.876983	0.849419	1.36043	0.965138	0.95545	1.22276	0.939588	1.26811	1.47693	0.955183	0.882906	1.26904	0.812245	0.928441	0.907924	0.839203	0.846795	1.14939	0.949891	1.20331	0.720941	1.20366	1.05625	1.41282	0.938601	0.64628	0.967919	0.983618	0.83401	1.21179	0.998871	1.13709	0.908969	1.18907	1.0287	1.02957	1.04498	0.900799	1.01814	1.01779	0.940795
ANKS1A	1.1028	0.98058	0.909137	1.37213	0.933181	0.871171	1.05773	1.05707	1.01277	0.918747	0.87372	1.28174	1.03946	1.01884	0.986598	0.902139	1.0111	1.00189	1.12285	1.37016	0.972746	0.953631	1.06301	0.910347	0.971464	1.10053	1.26261	1.09013	1.14327	1.27969	1.08895	1.11916	0.929843	1.07267	1.02806	1.0421	1.28152	0.975718	1.0054	1.01478	0.988601	1.28448	1.12873	1.3344	1.04897	0.938307	0.951238	0.994347	0.974598
ANKS1B	0	0	0	0	0	0	0	0	0	0	0	0	0	0	0	0	0	0	0	0	0	0	0	0	0	0	0	0.706314	3.20216	0.596845	1.25437	1.2282	2.05881	2.29214	1.14892	1.75548	1.02563	1.06764	1.12998	0.901949	0.952562	1.11439	0.88283	1.13017	0	0	0	0	0
ANKS3	1.1965	0.876205	0.935287	0.87034	1.21544	1.16843	1.83284	0.898305	1.43791	0.859666	1.27512	0.76862	0.924557	0.669077	0.769238	1.1044	0.683031	0.862494	0.777784	1.17014	1.27412	1.34729	1.18624	1.10191	0.949931	0.919697	1.02531	1.16002	0.925987	1.86911	1.16276	1.11834	1.0624	0.667806	0.955186	1.61867	1.94649	0.763336	1.50156	1.47095	1.22845	0.815306	0.641456	1.32488	0.918963	1.31607	1.36171	1.82688	2.64971
ANKS6	1.00587	1.01009	0.990073	1.09621	0.970042	0.896799	1.38346	0.981622	0.75036	0	0	0	0	0	0	0	0	0	0.178474	1.12889	0.943998	1.28551	0.809555	0.959301	0.604702	0.847257	0.884188	0	0	0	0	0	0	0	0	0	0	0	0	0	0	0	0	0	0	0	0	0	0
ANKZF1	0.871373	0.919064	0.710853	0.984686	0.879904	1.13914	0.808821	0.69604	1.21038	0.754322	0.741211	1.93275	1.17361	0.857934	1.34433	0.937831	0.867124	1.25586	0.957052	1.10972	0.823499	0.909035	0.920294	0.758488	0.847381	1.00644	1.42773	1.50177	0.776022	1.58362	0.804554	0.784533	0.732007	0.720427	0.844633	0.985305	1.09228	0.871706	1.76895	1.04659	1.08147	0.850726	0.920002	1.61205	0.947104	1.07749	0.747118	1.86484	0.893672
ANLN	0.400729	1.02469	0.699719	2.68271	0.52208	1.04636	0.386333	0.654508	0.959045	0.448177	1.0491	0.876483	0.674405	0.431304	1.21993	0.428951	0.651548	1.18091	0.974803	2.89484	0.347571	1.4027	0.457928	0.593261	0.32463	0.55755	1.68464	1.03288	0.587031	1.62086	0.496316	0.581537	0.362171	0.306229	0.434745	0.494536	1.69303	0.421944	0.767591	0.687202	0.595571	0.772872	0.322685	2.3048	0.510403	0.606517	0.469817	0.615195	0.317949
ANO1	0.833153	1.13099	1.57817	0.466725	0.793963	1.84584	0.721848	1.5959	1.0396	0.6977	1.15899	0.621477	1.01359	0.841842	0.353738	0.509202	0.43097	0.498041	1.41884	0.326273	1.00676	0.685851	0.806361	1.16112	0.79986	0.869879	0.336876	1.7367	0.949699	1.10806	1.17715	0.798423	1.50495	0.589394	0.834171	0.790088	0.817395	1.00732	0.762518	1.03253	0.829975	1.1486	4.01106	0.824014	0.392096	0.872278	1.47162	0.425892	1.24209
ANO10	1.02504	0.749114	0.479494	0.536511	0.531624	0.477797	0.368859	1.29549	0.573623	0.580498	1.94787	1.5731	0.47909	0.665852	0.560328	0.842257	2.16187	0.446384	0.464374	0.550772	0.624203	0.825451	0.792963	1.30371	0.931055	0.574995	0.332573	1.38546	0.414385	1.45075	0.863107	0.478399	0.631024	0.664229	0.745874	0.718754	0.469541	0.498945	2.24786	0.682979	0.600526	0.588544	1.16015	1.30071	0.829721	0.873181	0.843842	0.546546	1.00282
ANO6	0.876326	0.742115	1.07935	0.939364	1.17543	0.654595	0.769074	1.12746	0.640755	1.14462	1.53861	0.359712	0.635273	0.315709	0.34018	1.22197	1.56269	0.479807	0.300446	0.57075	1.15094	1.18305	0.752223	1.03527	0.750094	0.477166	0.682501	1.16236	1.00672	0.925978	1.46493	0.374923	1.22778	0.679786	0.886877	1.27833	0.66179	0.667094	1.4616	0.875022	0.841804	0.629233	1.41484	1.00449	0.910369	0.86874	1.30954	0.718225	1.64442
ANO8	1.3925	0.540693	0.568974	0.984625	0.483403	0.438101	0.683889	1.00035	0.555365	0.250067	0.721058	0.427535	0.597561	0.473144	0.382968	0.461673	1.2983	0.763964	1.52977	0.686845	0.877162	1.04942	0.90776	1.23849	0.843179	0.795669	0.830896	1.53308	0.849232	1.61441	0.477498	0.822359	1.16839	0.852224	0.85253	0.848617	0.387679	0.759567	0.82058	1.17431	0.966416	1.53774	1.05088	1.02245	0	0	0	0	0
ANOS1	1.16619	0.812811	1.03194	0.513591	1.19163	0.566668	2.0087	1.491	0.703843	0.664027	2.11029	0.510514	1.01274	2.31148	0.702549	1.1023	1.04806	0.899828	2.03499	0.359565	0.833035	1.30385	2.5842	1.10159	1.53724	1.17052	0.588683	1.1167	3.80454	1.27984	1.80764	0.679645	2.01177	0.675614	1.8733	0.570071	0.494916	0.917401	1.27917	1.67355	1.00817	0.882582	1.16409	1.25138	0.850717	0.977273	1.33904	1.21706	0.920509
ANP32A	0.823541	1.15421	1.15231	0.930996	0.975023	0.843826	1.35959	0.872236	0.966321	0.477064	0.756522	0.807941	0.602835	1.08996	0.62429	0.772502	0.990616	0.6447	2.0286	0.740347	0.775175	0.705436	1.04856	1.02019	1.31592	0.885183	1.15564	0.906554	1.7712	0.858994	0.845216	1.09593	1.31142	1.35972	0.844204	0.810639	0.736726	1.88044	0.869337	0.844037	1.14961	1.14794	1.3077	1.03973	1.14964	1.00415	0.893956	0.802601	1.13085
ANP32B	0.604039	1.03335	1.12724	0.928809	0.817871	0.906827	0.637684	1.01332	1.16403	0.561953	0.866262	1.00217	0.858795	0.989304	0.724083	1.17746	0.499662	0.797195	1.12212	1.00898	0.54536	0.678618	0.819432	0.776095	0.836986	0.799879	1.04793	0.931912	1.09205	0.869297	1.09781	0.830205	0.870331	0.785444	0.668175	0.702235	1.17642	1.17253	0.645796	0.716937	0.813447	0.910426	0.546178	0.86964	1.32883	0.863623	0.678844	1.05226	0.610414
ANP32E	0.533757	0.832312	1.32187	1.18662	0.629118	0.903633	0.779005	0.560773	0.773953	0.368932	0.681962	0.445178	0.418137	0.810035	0.886094	0.615364	1.22589	1.49521	0.209509	2.11034	0.510125	0.70984	0.633177	0.590244	0.421661	0.333907	3.01283	0.56883	0.722792	1.29746	0.671073	0.48066	0.661856	0.545949	0.817289	0.670434	1.36343	0.915914	0.493098	0.551186	0.699544	0.624085	0.385783	1.2642	0.832979	0.79161	0.721603	0.763948	0.710523
ANPEP	0.647122	0.425242	0.486885	0.547134	1.29188	0.343061	0.335281	0.696256	0.523422	1.04868	0.490124	0.263502	0.345928	0.21597	0.697704	0.395065	0.189807	0.212383	0.40731	0.31196	0.805558	0.660832	0.502658	0.594319	4.77756	1.71791	0.385018	0.366286	0.404288	0.706678	0.353719	5.09405	0.477196	0.510465	1.97493	0.479502	0.302727	0.191765	0.321453	0.291937	0.28568	0.196209	0.178443	0.388923	0.538149	0.428623	0.903878	0.427583	0.580743
ANTXR1	2.11404	0.744895	0.537219	0.760548	1.7274	0.715808	1.5222	1.59017	1.15026	1.15357	1.90452	0.80174	1.76129	0.804009	1.01132	0.84545	0.885492	0.858156	0.849124	0.869553	0.918649	2.21291	1.62375	1.38857	0.976623	1.01564	0.536355	1.14514	0.570267	2.03557	1.6961	0.353188	0.605413	0.588921	1.18336	1.10227	0.7856	0.545865	2.2152	2.65301	0.8775	0.557504	0.817431	1.81674	0.575056	1.10463	1.77884	0.81104	1.99818
ANTXR2	1.43327	0.873735	1.25421	0.963802	1.50617	1.07811	1.02578	1.3328	1.21724	1.47107	1.2078	1.08049	1.31936	0.911382	1.16531	1.19687	1.14031	1.10047	1.62899	0.627695	1.64427	1.40956	1.12009	1.18408	1.13004	0.832417	0.772919	1.20966	0.672478	1.25243	0.801453	0.439853	0.938876	1.38312	1.10643	1.03342	0.97956	0.807571	1.46573	1.30317	0.859872	0.772214	0.768107	1.21249	0.664503	0.960272	2.57502	1.0947	1.66137
ANXA1	1.05219	0.814895	0.904303	0.939864	1.09149	0.877705	0.964822	1.0239	1.25465	1.77767	0.737809	0.818947	1.24765	0.630753	2.15995	0.925298	0.41873	0.866461	1.03841	1.37624	1.72869	1.73922	1.50898	1.27798	0.896505	1.05527	0.809078	0.770693	0.785947	1.5729	0.799123	0.447372	0.920942	0.652718	0.901498	0.950929	1.35077	0.661928	1.34111	1.24574	0.823439	0.521434	0.49372	0.872693	1.13097	1.06837	1.46603	1.18132	1.24878
ANXA11	1.12	0.986828	1.33891	1.02767	1.19113	1.005	1.06122	1.13084	1.06405	1.37866	0.943731	1.19072	1.14187	0.862902	1.06676	1.04894	1.26847	0.93019	0.809381	0.923836	1.21554	1.34903	1.21995	1.09675	1.3139	1.02938	0.918745	0.891126	1.56625	0.950208	0.809301	1.08361	1.34452	1.47346	0.948782	0.905756	0.98111	1.15017	1.00751	1.21533	1.10768	1.25613	1.27068	1.05858	0.767332	1.09193	1.03961	1.06603	1.2779
ANXA13	0	0	0	0	0	0	0	0	0	0	0	0	0	0	0	0	0	0	0	0	0	1958.77	0	1487.53	0	0	0	0.724353	2.49875	1.4674	0.780281	0.688451	2.03283	1.38948	0.828967	2.48983	0	0	0	0	0	0	0	0	0.523615	0.812743	0.303005	0.534862	1.64549
ANXA2	1.06113	0.850887	1.13998	0.710291	1.19568	1.14022	1.14907	1.08927	1.3938	1.36849	1.19735	0.982661	1.24319	0.639704	0.910351	1.18819	0.72175	0.695629	1.26576	0.839514	1.38339	1.55037	1.24597	1.3841	1.16408	1.25526	1.01888	0.870929	0.990876	1.18533	0.671131	0.566484	1.37167	0.687382	0.875895	1.21986	1.27556	0.938496	1.24547	1.08194	0.979968	0.766796	0.752441	0.915591	0.959129	0.99311	1.45404	1.02425	1.28847
ANXA3	1.4035	0.196355	0.411777	0.57107	0.745242	1.98074	0.537091	1.24636	0.566048	0.654734	0.307558	0.983159	0.786689	0.200387	3.35192	1.08744	0.149076	0.341043	0.429322	3.52454	2.47621	0.587127	0.493654	0.937966	0.757542	0.531164	0.451859	1.31358	0.647772	2.21423	0.252515	2.96517	0.742158	0.313812	0.465357	1.08464	3.92034	0.426003	1.18531	0.58206	1.49105	2.32925	0.366688	0.997183	0.964573	0.83989	1.32151	0.860653	2.56173
ANXA4	1.2427	0.789232	0.961013	0.956592	0.949722	1.15511	1.37483	1.09448	1.24418	1.47768	0.998804	2.60369	1.01328	0.854431	0.97058	1.04889	0.711855	0.976781	1.87426	0.923285	1.1669	1.4198	1.16688	1.27608	1.04089	1.31055	1.05971	1.10298	1.02859	0.90792	0.791105	0.706054	1.15683	0.944298	1.01522	1.09535	1.14988	0.666655	1.61217	0.91951	0.988055	0.907424	1.01234	0.751583	1.09208	1.21675	1.07421	1.2049	1.49914
ANXA5	0.669292	0.952111	1.1912	0.861708	0.972734	1.14344	0.985131	1.0197	1.04483	1.58081	1.09424	0.807503	0.805553	0.688149	1.32027	1.25868	1.2254	0.920774	1.10084	0.960158	0.992752	1.47718	1.07391	1.1386	1.04859	0.902909	1.03346	0.971539	0.936111	0.892452	0.730908	1.04223	1.22602	1.1435	0.954042	0.872999	1.48662	0.88114	0.749456	0.928621	0.843967	0.86183	0.935997	1.0704	0.930761	0.803768	1.35615	0.944636	1.25331
ANXA6	1.25785	1.09997	1.14686	1.06306	0.998835	0.863642	1.08432	1.40099	0.82518	1.47285	1.00844	0.81126	1.20331	0.809171	0.756263	1.08591	0.775261	1.04453	1.09514	0.804458	1.27966	1.43211	1.21159	1.29992	1.20284	1.12853	0.892916	0.746155	1.23749	1.05252	1.18475	0.984671	1.07518	1.59086	0.954692	0.967349	0.964177	1.33108	0.92209	1.25533	1.2874	0.854687	1.38667	1.02031	1.14281	0.922408	1.03725	1.14854	1.23014
ANXA7	1.17674	0.968583	0.752247	1.10638	1.09089	1.16164	1.26383	1.07275	0.79687	1.27664	1.12459	0.957986	1.08236	1.02431	0.959649	0.901528	1.78873	1.06652	1.2853	0.683158	1.1454	0.952508	1.07135	1.00565	1.11136	1.39395	0.885496	1.10723	1.15324	0.97953	1.00022	1.01158	1.15361	0.880427	0.831981	1.19662	0.737461	0.988239	0.82905	0.929119	1.22481	1.00112	1.12151	0.885461	1.15566	0.948124	0.915921	1.06518	1.10711
ANXA8L1	1.27219	0.431224	0.656137	0.890252	2.35381	1.59669	0.618858	0.458059	0.950506	0.425218	0.641367	0.353611	0.393006	0.288144	0.584913	0.534805	0.144772	3.76583	0.306576	0.490479	0.848006	0.550909	0.647236	0.715768	0.696033	0.564865	7.00762	0.53269	1.09154	4.41867	0.376427	0.575411	0.715406	0.549626	0.744702	1.0567	5.00185	0.282019	0.467384	0.655544	0.929696	0.391326	0.29484	1.22163	0.224506	1.35655	0.682625	0.237631	1.00462
ANXA9	6.28901	1.02479	0.754346	0.389492	2.38996	0.867241	3.50767	2.03033	0.678783	0.575472	1.11384	1.54711	0.438857	1.12792	0.668955	2.44146	1.04998	0.501425	2.29286	0.635478	2.18412	1.63687	1.32101	1.31826	3.1022	15.419	0.665223	0.3961	0.841838	0.32039	0.480025	0.738286	1.02211	0.810723	1.78244	1.43942	0.545739	0.547205	0.787885	1.19557	1.34031	1.02811	2.55947	0.393883	0.856034	2.20958	1.42906	0.478007	3.10218
AOAH	0.667736	1.54068	1.16565	2.14222	1.18841	1.00511	1.09197	0.858709	1.29775	1.4124	0.735316	1.08492	1.06038	0.77898	1.14698	0.851955	0.47146	0.637231	0.725316	1.44883	0.742415	1.6016	0.759416	0.801342	0.563984	0.967849	1.21463	0.53445	0.729529	0.822229	2.07995	0.73644	0.705449	0.842298	0.718385	0.817583	0.873154	1.40408	0.893797	0.866397	1.05643	0.956271	0.774522	1.01548	1.73849	1.07778	0.95679	2.01127	1.18858
AOC3	0.861803	1.06842	1.15495	1.16486	0.820165	0.76353	0.895431	1.81448	1.30602	5.25799	1.77064	0.359995	0.821282	0.601766	0.691934	1.69977	0.357783	1.16572	0.545333	0.646899	4.76958	0.563285	1.55142	2.83109	1.2551	1.22166	0.627838	1.13692	1.04364	1.92829	0.778523	0.644671	0.980603	0.665423	2.26599	1.70364	1.37079	0.909149	0.728698	1.92345	0.873528	1.50128	0.684328	0.954277	1.45945	0.832416	5.84111	0.892873	1.25627
AOX1	0.802284	0.85228	0.854705	0.916941	1.89912	1.38765	2.41592	1.67262	1.62954	8.47063	0.732422	0.633042	0.972191	0.878063	1.12764	1.12211	0.538635	0.972314	0.682486	0.815323	3.73192	1.16145	1.44338	1.65475	1.472	1.26342	0.944583	1.18909	0.899151	1.33895	0.98195	1.84409	1.50765	0.987399	1.45179	1.38398	2.54593	1.10342	1.38102	1.078	1.14848	0.804236	0.844506	0.782603	1.20031	1.64539	3.02664	1.33813	1.48554
AP1AR	1.0082	1.10838	0.941722	0.863776	2.30658	0.608341	0.527877	1.06632	0.660376	0.736632	0.908639	0.841259	0.780175	1.81062	0.886762	1.01224	1.07621	0.739806	1.1718	0.739388	1.21983	0.833873	1.18459	0.765031	1.26579	0.974348	0.952508	1.06522	1.22533	1.01976	0.971427	2.15825	1.25537	1.38597	0.948991	1.06918	0.471811	0.546608	0.653827	1.08884	1.0442	1.66987	1.00838	0.714739	0.790915	0.975898	0.99523	0.740664	0.976777
AP1B1	1.06962	0.927546	1.12133	0.923952	0.910895	1.03764	1.08492	1.27545	1.08031	1.07581	0.938229	1.31983	1.14057	0.959077	1.28807	1.22974	1.15186	0.793841	1.04855	1.08129	0.970426	0.963608	1.03395	0.999701	1.14542	1.06463	0.94298	1.34091	1.31799	0.857419	0.96984	1.06356	1.18712	1.27872	1.03221	1.00187	0.994566	0.954367	1.20057	0.820401	0.902996	0.877093	1.04621	0.92394	1.24983	0.950024	0.934739	1.12461	0.871944
AP1G1	0.878866	0.921973	0.915166	0.823719	0.778301	1.14382	0.880146	1.4781	1.03361	0.758912	1.02813	1.42308	0.937991	0.928456	1.15752	1.44836	1.52248	0.705661	2.01133	1.08237	0.748957	0.945673	0.820209	1.10485	1.13051	0.919636	0.943453	1.41678	1.42541	0.831799	1.00723	0.951466	1.03276	1.1991	1.04999	1.09586	0.793859	1.03842	0.971417	0.728897	0.860783	0.840899	1.25713	0.952496	1.42938	0.822715	0.682164	1.02546	0.906271
AP1G2	1.47065	1.40044	0.888991	0.6704	0.807476	0.544624	1.03123	1.06067	0.838774	1.05656	1.00701	1.04822	0.848459	0.949935	1.04827	1.12172	0.980709	0.50883	0.40328	0.571997	0.83618	0.753111	1.21893	0.714908	0.858062	1.42493	0.607127	1.35918	1.43538	0.836125	0.827885	1.52758	1.33778	1.11469	1.2558	1.04952	0.807842	0.848156	1.00863	0.964349	1.20971	1.26077	1.0504	0.718511	1.22163	0.859854	1.05867	0.90341	0.964717
AP1M1	1.19821	0.895707	1.20736	1.14587	0.919931	0.940929	0.860134	1.1852	1.08037	0.768461	0.934459	1.19528	1.02282	0.699243	0.977588	1.04844	1.15816	0.870001	1.45366	1.07637	0.879057	1.10904	1.02034	0.986615	0.992222	0.874522	0.968835	1.10289	1.49763	1.0846	1.00934	1.03355	1.08204	1.21253	1.01601	0.774441	1.03991	1.09045	1.06956	0.933306	0.754031	0.753997	0.91646	1.41237	1.33447	1.0219	0.978958	1.12665	0.981485
AP1M2	0.953362	0.96233	0.93853	0.520861	0.769892	1.06302	0.986207	1.61024	0.817381	0.752159	1.15146	0.765001	0.64505	1.00625	0.807476	1.25483	1.70749	0.395101	1.0792	0.705064	0.727587	0.570043	0.796311	0.955625	1.10517	1.00587	0.721589	1.68348	1.1211	0.667237	0.819143	1.32853	1.35105	1.27375	1.20603	1.29128	0.58214	0.877333	0.827026	0.743252	1.00462	1.1287	1.45318	0.636175	1.09416	0.707283	0.751156	0.74643	0.865389
AP1S1	0.900253	0.887377	1.17082	0.594975	0.715394	1.0211	0.720045	1.47708	0.818009	0.662858	0.965821	1.29478	0.822381	0.873216	0.935657	1.14983	1.21688	0.422091	1.1926	0.948535	0.873553	0.911484	1.09699	1.05168	1.06596	0.906929	0.857697	2.18492	2.50545	0.676816	0.931224	1.35156	1.70959	1.97694	0.767085	1.22041	0.862513	0.815933	0.780562	0.703894	0.88134	0.808117	1.27143	0.905487	1.40645	0.805956	0.711245	0.95109	0.981712
AP1S2	0.98005	1.01766	1.61044	0.990734	1.41476	0.887411	0.997835	0.897559	1.37938	1.39979	1.02763	1.33161	1.29009	0.970497	1.41529	1.08947	1.2252	1.17087	0.702587	1.19207	1.20312	1.36936	0.978569	0.995882	0.929448	0.972568	1.02355	0.638531	1.25554	1.24309	0.940341	0.734444	1.14193	0.684143	0.705487	0.868524	1.15279	1.12839	0.998721	0.985896	0.970314	0.714001	0.523282	1.11389	1.34851	1.14074	1.35308	1.28952	1.22081
AP1S3	1.00169	0.826499	0.522615	0.663526	0.819765	1.08093	1.40958	1.91493	0.685911	0.643037	0.723456	2.58386	0.595873	0.632166	1.0421	0.965937	2.02636	0.556222	0.503879	1.25922	0.83226	0.698621	0.609997	0.646124	1.05719	1.42562	0.723508	1.0302	1.00235	0.88976	0.610897	1.70814	0.840065	1.54872	0.816342	0.836607	0.808045	1.323	2.10487	0.14197	0.692536	0.843964	1.3344	0.695801	0.996577	0.632272	0.77559	0.795613	0.757784
AP2A1	1.11956	1.03284	1.25743	1.03052	1.03392	1.12664	1.16718	1.40861	1.3751	1.1398	1.3992	0.9592	1.14627	0.773746	0.988831	1.66749	1.08642	0.721588	0.896459	1.02195	1.02591	1.22114	1.07887	1.34964	1.28633	1.04471	0.93536	0.877699	1.09452	1.04071	0.993356	1.09489	1.09116	1.03925	1.24133	1.0599	1.30131	1.47673	1.12694	1.26104	1.03105	0.791932	0.879676	0.891788	1.09436	1.03645	1.09581	0.982539	1.39919
AP2A2	1.07758	1.07992	1.39102	1.0233	1.18946	1.19691	1.21617	1.20724	1.21557	1.44425	1.22735	1.22822	1.19873	0.838988	0.960887	1.02651	1.32816	1.12857	0.895053	0.97789	1.32547	1.34698	1.39274	1.23211	1.32892	1.04691	1.12332	1.02272	1.18052	0.876905	0.821225	0.725275	1.13349	1.44867	1.05411	1.0142	0.997609	1.14329	1.22302	1.1945	1.17395	0.749329	1.10863	0.754104	1.10646	1.32811	1.28406	1.18694	1.29944
AP2B1	1.17056	1.0579	1.25034	0.896273	1.11971	1.15102	1.10873	1.4155	1.2927	0.99116	1.27091	1.01988	1.18086	0.887606	1.03433	1.44047	1.2061	0.873271	0.925181	0.951814	1.23024	1.21098	1.27462	1.34844	1.31578	1.06071	0.93893	0.965189	1.22224	1.02948	0.794566	0.92286	1.1169	1.19339	1.28134	1.0039	1.05773	1.04932	1.20711	1.33136	1.18039	0.849456	1.08047	0.844663	0.975492	1.12675	1.16035	1.00006	1.35574
AP2M1	1.18451	0.992629	1.17168	1.00418	1.14975	0.997461	1.10422	1.34407	1.27817	1.19301	1.2704	1.04223	0.944454	0.714902	0.843394	1.32163	1.21808	0.784083	0.811692	0.981694	1.0785	1.25259	1.06911	1.2801	1.52131	0.786996	0.90717	1.07978	0.805466	0.928048	0.94674	0.926709	0.933695	0.797565	1.16874	1.09054	0.972212	1.08352	1.09889	1.19064	1.04701	0.670709	0.899199	0.896557	1.14275	1.0962	1.14831	0.974414	1.44472
AP2S1	0.978912	1.11217	1.45983	0.963202	1.11893	1.1194	0.795571	1.24375	1.2185	1.22899	1.40832	1.20207	1.01704	0.785689	0.982301	1.23555	1.27829	0.764739	1.07865	1.01377	1.04326	1.16983	0.925687	0.99755	1.34539	0.768445	0.764737	1.10839	1.08872	1.04728	1.07453	0.888381	0.970589	1.13066	1.11783	1.1802	1.31157	0.895877	1.39451	0.964024	1.13206	0.693928	0.974597	0.8682	1.21557	1.23114	1.10437	0.968892	1.36796
AP3B1	1.28705	0.952958	1.21179	0.90175	1.12952	0.967294	1.11478	1.21791	1.00841	1.16123	1.04394	1.14766	1.05239	1.0098	0.984399	1.42039	1.4349	0.844781	1.24434	0.893227	0.92781	1.10631	1.16018	1.15768	1.36398	1.23222	0.924443	1.24041	1.26724	0.859216	0.961629	0.957546	0.937805	1.1765	1.28928	1.03996	0.883677	1.11252	1.16509	1.08459	1.2619	1.08314	1.31607	0.95746	1.199	0.92938	0.962072	1.36035	1.12435
AP3B2	1.06535	0.618473	0.283477	1.04268	0.691369	0.345176	0.375816	0.594532	0.515614	0.590163	0.596086	0.380255	0.474861	4.23767	0.512146	0.381402	0.703418	0.4663	0.940905	0.15951	0.394099	0.319988	0.270063	1.33054	1.37914	0.305415	0.190134	0.626502	3.23728	0.749717	0.516852	2.63997	2.7299	0.784184	0.742237	0.697478	0	0	0	0	0	0	0	0	0.520714	0.362619	0.620048	0.426411	0.491358
AP3D1	1.16664	0.872627	1.11485	0.965559	1.04074	0.942854	1.11797	1.14143	1.00106	1.00347	0.976244	1.12982	0.829625	1.16141	0.899659	1.17118	1.42114	0.750616	1.22455	0.871036	0.881359	0.995031	1.0535	1.13372	1.43346	1.19913	0.791823	1.10941	1.57372	0.910206	0.979345	1.1522	1.12958	1.15805	1.32738	0.923064	1.0768	1.02931	0.95501	0.882614	1.19962	1.09233	1.20514	0.930126	1.19755	0.96819	0.938839	1.15565	1.1945
AP3M1	1.17338	0.98141	1.03718	0.945119	1.13165	1.01098	1.07925	1.13383	1.10623	1.42643	1.01548	1.4476	1.13855	0.990959	0.970915	1.20816	1.40909	0.870007	0.557468	0.98751	1.04229	1.18225	1.11583	1.01383	1.39348	1.14059	0.892243	1.30261	1.82133	0.821813	1.06726	1.11971	1.23895	1.35735	1.25766	1.14642	1.006	1.06737	1.25213	0.993934	1.26627	0.981613	1.26178	0.964561	1.37936	0.944777	0.907028	1.31316	1.11459
AP3M2	1.1762	0.777135	1.18596	0.885773	1.0408	1.17919	1.24691	1.09874	1.20232	1.05545	1.06135	1.28755	0.758347	2.12039	1.3034	1.1753	1.11909	0.904837	0.563138	0.849919	1.11782	1.16078	1.08321	1.4175	1.06757	1.09389	0.86404	1.12618	1.38936	0.945235	0.698819	0.767578	0.999809	0.828252	1.48201	0.923334	1.74552	0.61365	1.05093	0.998674	1.24843	1.3646	1.40423	0.775617	0.775745	0.980908	0.968706	0.782135	1.04908
AP3S1	1.19799	1.0159	1.36427	0.887434	1.12725	0.652151	1.25928	1.03798	0.984466	1.0708	0.908459	1.45825	0.931425	1.44382	0.980928	1.42113	1.50638	0.697262	1.18852	0.960726	0.776963	1.07039	1.12008	1.10172	1.3944	1.3223	0.943709	1.18069	1.6705	1.13228	1.01942	0.479236	1.11085	1.06303	1.33876	1.06475	1.36688	1.03522	1.03289	0.905085	1.21692	1.03379	0.723553	0.980841	1.05946	1.078	0.914311	1.23769	1.34925
AP3S2	0.791034	1.08782	1.12581	1.10312	2.94202	2.00234	1.05338	0.877613	0.560165	1.31668	1.29946	1.22376	0.525938	0.614168	1.11954	0.695051	1.09116	0.519816	0	0	0	0	0	0	0	0	0	0.765442	0.636457	0.76041	0.693691	2.89663	0.706065	1.071	1.04698	0.719673	0.967138	1.55318	0.666277	0.718166	1.11075	1.02287	1.7618	0.735323	0	0	0	0	0
AP4B1	1.07223	1.05974	1.13738	1.15897	1.10861	1.4943	1.06811	1.07279	1.08774	0.852881	1.13372	1.12318	0.95213	1.06	0.957672	0.948502	1.06428	0.865448	0.403309	1.10753	0.79117	0.98552	0.842295	0.995379	0.982	0.695837	1.04545	1.42459	1.95927	0.958851	1.00087	1.18554	1.30789	1.16364	1.21936	1.08602	1.23522	1.0323	1.22612	1.05417	1.12973	1.41162	1.25749	0.972337	1.40975	0.791175	0.939405	1.03897	0.823367
AP4E1	1.00539	1.05349	1.20173	0.994928	1.12482	1.43258	1.13423	1.14425	1.18478	0.851861	1.43325	1.2649	0.771472	1.03461	1.05326	0.940295	1.10916	0.869574	1.39811	0.982858	0.955878	0.926945	1.2018	1.25061	0.775811	0.995639	1.19255	1.03694	1.25765	0.931204	1.01708	1.24043	1.07159	1.03052	1.17116	1.03222	1.22745	0.977352	1.58877	1.12993	1.21558	1.17753	1.23109	0.945903	1.11238	1.10708	1.1353	1.08733	1.09279
AP4M1	1.09738	1.10384	1.16648	1.11129	1.05113	1.62164	1.14035	1.03806	1.12385	0.776962	1.33455	1.01806	0.828601	1.05084	0.74694	0.877369	1.21629	0.832635	0.805518	1.03057	2.03028	1.18721	1.25717	1.14927	1.10973	0.951916	1.2058	1.10981	1.34056	0.920052	0.842931	1.05416	1.21654	0.928318	0.971551	1.16867	0.970282	1.00779	1.23789	1.08771	1.16006	1.25405	1.21003	1.00682	1.10068	0.72795	0.907044	0.849956	0.751282
AP4S1	1.23879	1.03196	1.12684	0.974501	0.960953	1.30212	1.01472	1.07918	1.14503	1.59574	1.0785	0.871509	1.45567	0.978941	0.910012	1.06032	1.05601	1.01112	0.472057	0.973554	0.787711	0.913761	0.980972	1.06648	0.725537	0.953227	0.530124	1.17448	1.13918	1.24495	1.18675	1.25438	1.09221	0.808049	1.40528	1.05357	0.317992	0.678313	2.33787	3.76225	1.9055	1.87793	1.44008	0.808861	0.97022	0.838376	1.45082	1.1387	1.36823
AP5B1	1.00128	1.04398	1.30955	1.44355	1.07773	1.27282	0.900003	1.04253	1.08303	0.717808	0.959953	1.00284	0.734087	0.715424	0.837319	0.913891	0.874791	0.829619	1.29208	0.988817	1.00989	1.17504	1.03639	1.17217	1.12128	1.28523	1.3668	0.931387	0.959064	0.9347	1.29153	1.17967	1.15328	1.41611	1.20505	1.26337	1.1485	1.14121	0.990867	0.930579	1.14855	0.954495	1.13548	1.00149	0.983003	1.04249	1.02637	1.10748	1.10469
AP5M1	1.11305	0.948836	1.17331	1.20821	1.05645	1.32759	1.04327	1.03374	1.22412	1.14179	0.875947	0.900473	0.928544	0.918139	0.802171	0.916989	1.06605	0.771297	0.749679	1.36152	1.22848	1.18565	1.22301	1.16468	1.24692	1.68397	1.27865	0.972903	0.805168	0.887802	1.38482	1.01389	0.968657	0.909335	1.2455	1.20078	0.479126	1.13102	0.793732	1.116	0.894967	1.03252	1.23129	0.975264	1.0834	0.963463	1.07401	1.38754	1.14138
AP5S1	1.33141	1.1607	0.589389	1.5217	1.28568	1.12238	1.03204	1.09962	1.06306	0.867012	1.12533	1.32533	0.904299	1.02805	0.708423	1.27208	1.00788	0.738106	2.2878	0.653112	0.994192	1.08567	0.978731	1.21476	1.37914	1.49074	1.22758	1.19717	0.708407	1.15324	1.61264	1.22747	0.688221	0.573423	1.08408	1.21998	0.698787	0.906	1.09208	0.942698	1.17573	0.984468	1.03457	0.979878	1.32312	1.07857	0.800584	1.25537	1.1322
AP5Z1	1.16669	0.972218	1.01428	1.08722	1.20532	1.26864	1.00483	0.99332	1.22045	0.897421	1.0511	1.10716	0.958021	0.920067	0.931675	1.18278	0.901896	0.874751	0.956546	0.896615	1.43589	1.23981	0.99686	1.17585	1.16012	1.33479	1.12775	1.41746	0.735285	0.963376	1.4938	1.2279	0.819405	0.831511	1.26511	1.3055	0.9292	1.02133	1.25401	1.11936	1.00353	0.906046	1.04154	0.857201	1.16835	1.11576	1.23302	1.25956	1.17962
APAF1	0.910277	1.179	1.16443	1.20434	1.16263	1.06209	0.861977	0.972163	1.08878	0.844332	0.80772	1.70737	1.0094	0.857463	0.860617	1.1251	0.851051	0.903488	0.913919	1.09608	0.963935	1.3334	1.23025	1.10713	0.966591	0.805928	1.22149	1.39902	1.07622	0.946147	0.785115	0.783525	1.10816	0.836284	1.29176	1.13459	1.02321	0.838339	1.09645	1.259	1.28084	1.27658	0.998044	0.975581	1.32844	1.20299	0.991737	1.08671	1.15677
APBA1	1.8108	0.682436	0.693973	0.691092	1.07966	1.82913	1.49858	1.05658	0.699347	1.01249	1.12131	0.686436	0.770778	1.06184	1.30917	0.896945	0.809511	0.875146	2.037	0.998116	1.40256	1.00058	1.06579	1.99074	0.641007	0.711109	0.746161	0.498802	1.30485	1.56014	0.704877	0.396076	0.762464	0.81956	0.485645	0.947424	1.39458	1.23589	0.934664	1.36976	1.09676	1.51641	1.05228	1.04393	0.782959	0.970847	1.27542	0.81965	1.13013
APBA2	0.901638	0.749812	1.20551	2.00711	1.08892	0.902069	0.881314	0.841119	1.67568	0	0	0	0	0	0	0	0	0	0.631633	2.37444	0.830079	1.43977	0.838704	1.01065	0.63391	0.703438	2.17092	0	0	0	0	0	0	0	0	0	0	0	0	0	0	0	0	0	1.41591	1.13537	1.37207	1.08402	0.988215
APBA3	0.85109	0.928383	1.50617	0.863228	0.87519	1.10858	1.05718	0.79698	1.391	0.826586	0.919138	1.0545	0.889619	0.751646	1.21387	0.927268	0.87181	1.04344	0.847939	1.33139	1.07946	1.29972	0.869306	1.14353	1.25585	1.20109	1.12299	0.819235	1.20879	0.921959	0.937437	1.01139	1.1087	1.07929	0.892162	0.840982	1.46748	1.24518	1.32431	1.2299	1.22306	1.24413	1.35938	1.16658	1.15715	1.12022	1.20909	1.38269	1.17245
APBB1	1.39597	1.03972	1.1219	1.28572	1.3225	1.0293	0.91934	0.872493	0.897706	1.52108	1.05946	0.804391	1.52564	1.22144	1.61707	1.27353	0.791868	1.15515	1.58962	1.03109	0.822368	1.07601	0.954556	1.26354	1.38065	1.53954	1.01584	0.844533	2.39201	1.28669	0.881714	0.771467	1.40306	1.42678	0.970355	1.03592	1.11951	1.5896	1.02156	1.24536	1.01661	1.05609	0.852161	1.00169	0.897586	1.0163	1.9012	0.883246	1.2474
APBB1IP	0.980278	1.42386	1.44577	2.13777	1.01411	0.966104	0.955174	0.869763	1.00328	0.930405	0.754875	0.911327	0.990033	0.6015	0.927247	0.827008	0.456462	0.841823	0.890484	0.83788	1.28338	1.29171	1.04021	1.06128	1.15515	1.04942	1.59052	0.957119	0.743657	1.14006	1.32166	0.783559	1.04609	0.879779	1.2119	1.0845	1.01153	1.23534	0.849618	1.02247	1.05901	0.884234	0.578864	0.950115	1.89665	1.03925	1.19995	1.94135	1.21783
APBB2	1.42077	1.6525	1.38205	0.636005	1.36113	0.98101	1.48374	1.30749	0.784758	1.76763	1.8535	0.750266	1.36825	1.19642	0.957925	1.28765	0.881023	0.796011	1.88035	0.865499	1.2681	1.30472	1.48702	1.41834	1.37821	1.59684	0.576419	1.06657	0.866391	0.794005	0.743342	1.45893	1.38312	0.716836	1.2273	1.17234	1.00946	2.23856	0.942989	1.33269	1.31703	2.21777	0.994094	0.905198	0.804948	1.60667	1.19646	0.980439	1.548
APC	1.00178	1.02117	0.67395	1.08116	0.969788	1.13064	1.06863	1.04462	0.926377	1.13844	1.39306	0.663715	1.33516	1.42132	0.854087	0.97075	0.889562	1.18526	1.44108	1.00317	1.2127	0.964531	1.27726	1.28538	0.900557	1.14597	1.17684	1.0845	1.16176	1.30477	0.984819	1.0233	1.06446	0.897721	1.14075	1.16332	0.972954	1.16525	1.19782	1.35691	1.22209	1.56485	1.29252	1.01733	0.866049	1.17177	0.9222	1.07035	1.13342
APCS	8.66862	0.349739	0.390223	0.347219	1.09493	1.13625	1.09286	1.33017	0.562766	3.99321	0.299324	0.804492	0.782938	0.946952	0.725222	0.493009	0.158362	0.290256	1.24315	0.703475	2.96747	2.65261	0.740883	1.12132	1.64346	1.4112	0.38409	0.869042	0.767887	1.24353	0.464372	0.564714	3.11192	0.896838	2.37181	0.551771	1.27203	0.307502	5.78529	0.802057	0.803133	2.66673	1.41087	0.427429	0.941054	3.04913	1.19502	0.676753	1.26663
APEH	1.90114	1.35543	0.91083	0.628772	1.04638	1.00121	1.18162	0.689707	1.22057	1.20576	1.20637	1.57226	0.99959	1.30981	1.0404	0.76431	1.71484	0.602692	0.541719	0.836591	1.10494	0.755961	1.11025	1.11512	2.33589	0.89074	0.484111	1.19938	1.66905	0.822207	0.757299	1.30149	1.0317	1.24192	1.26355	1.10083	0.895243	1.34554	1.31067	1.26937	1.02398	1.35505	2.22483	0.682672	1.17718	0.909367	1.12235	0.808111	1.11413
APEX1	0.852582	1.0106	1.18269	0.833632	0.879346	0.902262	0.796827	1.35394	0.85183	0.713571	1.0533	0.713173	0.92556	0.963419	0.622247	1.04258	0.988632	0.654337	1.79024	0.855817	1.02193	0.757776	0.87709	1.1558	1.0308	1.17829	1.25892	0.964202	0.863818	0.841482	0.852086	1.27447	1.16309	0.990705	0.959052	0.862583	0.994281	1.19851	0.749194	0.740671	0.917294	1.06861	0.889935	0.831782	0.914057	0.833354	0.871252	0.974093	0.855799
APEX2	0.88467	1.0801	0.860116	1.80678	0.800532	0.70838	0.758954	0.864662	0.962644	0.872718	0.895469	1.01503	0.866861	0.910632	1.21413	0.909166	0.911891	1.02155	1.36172	1.06731	1.30801	1.49162	0.90539	0.889995	0.464286	1.21804	0.760914	0	0	0	0	0	0	0	0	0	1.18719	1.19382	2.69767	0.500016	0.883527	1.19824	0.559948	0.610718	0.83035	0.816599	1.57657	1.35483	1.2837
API5	0.95632	1.09713	1.1578	1.30384	1.0317	1.04986	0.916349	0.954685	1.01734	0.89064	1.07139	1.0323	1.05799	0.897052	0.827428	0.866538	0.88027	1.30063	0.972698	1.16219	0.94773	0.910477	0.662683	0.849342	0.984419	0.901246	1.19759	0.958649	1.0193	0.970155	0.995994	1.20546	1.06954	0.898888	1.02743	0.912734	0.605801	1.09358	0.868273	1.06195	0.997469	0.938675	1.02872	1.03822	1.27421	1.01609	0.680746	0.982096	0.876071
APIP	1.5157	0.903313	1.04738	1.26229	1.12195	1.53873	1.19921	0.826331	0.913584	1.50457	1.314	0.75795	1.35612	1.12392	1.11862	0.788848	1.23435	1.386	0.94849	0.779883	1.03192	0.876124	1.65722	0.871714	0.982221	1.22585	0.755758	1.20712	1.53674	0.619359	0.869955	1.94664	1.25369	1.2854	1.2861	0.906448	0.769436	1.28315	0.944268	1.08335	0.982962	1.42453	1.35136	0.716321	0.884111	1.48788	1.0405	0.947603	1.49665
APLF	0.894499	0.983064	1.06366	1.60994	0.98711	0.877786	0.919158	0.79292	0.801028	0.927177	0.681735	1.54223	0.960397	0.409543	0.495749	1.24208	1.1616	3.03648	0.987202	3.24144	1.41459	1.06665	1.05425	1.28666	0.707081	0.496103	1.83839	0.516505	0.535801	1.25594	0.668517	0.296146	0.655704	0.969311	0.888637	1.32104	0.14691	0.918669	0.49078	0.767494	0.716123	0.579431	0.375207	0.62426	1.09696	1.15008	0.63853	1.32747	0.913334
APLP2	0.869234	0.520526	0.595848	0.619007	0.963864	0.690796	0.618637	1.10918	0.708739	0.539909	1.17763	0.915722	0.595836	1.54807	0.743472	0.783185	1.06645	1.306	0.763641	1.39979	0.678304	0.716516	0.579065	0.55242	0.861618	0.72772	0.49403	0.806483	0.843328	1.3483	4.14831	1.35304	0.743025	0.592537	0.63876	0.530315	1.33695	0.689154	1.15187	0.746646	0.683262	0.612062	0.710795	1.40321	0.870051	0.843196	0.840015	0.452429	0.783977
APMAP	1.22812	0.790571	0.779732	0.538786	0.727994	1.48201	1.20189	1.15946	0.713728	1.74631	1.16924	1.47154	1.82421	0.874466	0.845706	1.21173	0.961122	0.813094	0.68514	0.719445	1.12719	1.1297	1.17334	0.949141	1.12442	1.7334	0.44209	1.13874	0.816024	1.11491	1.58954	1.15888	0.96411	1.018	1.27136	0.954259	0.849161	0.773807	1.11791	0.81738	0.839164	1.2773	0.824974	0.848133	1.23472	1.34277	0.99153	0.971287	1.05285
APOA1	0.844504	1.03973	1.09997	0.752936	1.17433	0.733287	1.06693	1.25631	1.0347	1.21197	0.699455	0.581862	0.806283	0.788604	1.22247	0.807814	0.572366	0.755332	1.32628	0.789743	1.97981	2.58972	1.30538	0.892438	1.21344	0.995223	0.891113	0.701579	0.953993	0.702762	0.564797	0.65874	1.13119	2.0819	0.682514	0.935948	1.11443	0.616645	0.985283	1.12346	1.01347	0.761436	1.12625	0.908721	0.920087	1.15574	2.53928	0.794594	1.06451
APOA2	1.28566	0.794035	1.36024	0.71523	1.09671	0.647883	1.01172	1.33168	1.55295	1.04048	0.756291	0.710678	0.684833	0.55264	0.973416	0.78523	0.652368	0.713571	2.12873	0.914208	3.4013	1.98688	1.22566	1.22021	1.53346	0.972307	0.9413	0.656176	0.57831	0.805896	0.531518	0.819716	1.10686	0.901226	0.7101	1.10622	1.30661	0.583278	0.944172	1.22167	1.06907	0.91694	0.967915	0.738444	1.55679	1.13798	2.36486	0.673816	0.95999
APOA4	0.965951	0.916842	1.59497	0.635563	1.29995	0.747905	1.1531	1.154	1.2185	2.14538	1.11993	0.792439	1.74083	1.34732	1.68074	0.860017	0.730413	1.21841	1.16812	0.807397	4.20671	1.6941	2.08567	1.12949	1.17128	1.96919	0.745508	0.847279	0.949585	0.739782	0.608022	0.773707	1.02855	2.49375	1.20748	0.751767	1.75375	0.830319	1.9424	1.13142	1.04095	0.944131	1.72092	0.939865	0.880882	1.12873	2.13423	0.890882	1.63232
APOB	1.26218	1.20041	1.45125	1.00643	1.57001	0.674614	1.211	1.1397	1.66746	1.08168	0.597745	1.25884	0.551163	0.665293	1.51469	0.735971	0.46965	0.732064	0.74904	1.03975	2.15014	3.78611	1.07503	0.921033	0.806903	0.548404	0.935959	1.1656	1.3218	0.943729	1.33174	0.842921	1.21718	0.708571	0.986747	1.2969	0.610428	0.545541	0.865281	1.16569	1.55193	1.13366	0.844564	1.06938	1.7944	1.22388	1.72578	0.74957	0.837371
APOBEC2	0	0	0	0	0	0	0	0	0	0	0	0	0	0	0	0	0	0	0	0	0	0	0	0	0	0	0	0	0	0	0	0	0	0	0	0	0	0	0	0	0	0	0	0	0	0	0	0	0
APOBEC3A	0.345639	2.55113	0.852599	6.87164	0.538931	0.313172	0.377995	0.750375	0.862774	0	0	0	0	0	0	0	0	0	0	0	0	0	0	0	0	0	0	0.23776	0.358808	0.413852	1.87383	4.29694	0.390661	0.496352	0.648511	0.450716	0	0	0	0	0	0	0	0	1.70243	0.523386	0.83611	0.673718	0.857209
APOBEC3B	0.4878	0.793661	0.838977	1.41332	0.693313	0.928362	0.486528	0.85207	0.949619	1.00525	1.23254	1.44714	0.953016	1.03482	1.56427	1.17345	1.02845	1.80444	1.36109	2.52864	1.01415	1.34394	0.726895	0.881157	0.826575	0.703511	0.575056	1.51378	0.972828	1.16941	0.708503	1.41462	0.756818	0.57676	0.807777	0.724764	0	0	0	0	0	0	0	0	0	0	0	0	0
APOBEC3C	0.658009	1.10963	1.31322	1.53949	0.859186	0.835233	0.813626	0.726911	1.02356	1.3374	0.599829	1.78146	0.9652	0.479162	0.599903	0.744508	1.56567	0.895159	0.155888	1.26736	0.772163	1.50201	0.822676	0.682874	0.65053	0.647849	1.59207	0.683697	0.922338	0.523897	1.41137	0.454145	0.927845	0.680695	0.912171	1.32236	0.896524	0.781253	0.675744	0.778425	0.745289	0.445481	0.572068	1.49673	2.26518	0.979454	0.844536	1.49815	0.739672
APOBEC3F	0.687832	0.935154	1.1813	1.25637	0.645444	0.637778	0.86342	0.775009	0.790309	0.513984	0.824536	1.07356	0.710534	0.741583	0.902674	1.21198	1.56544	0.916942	0.30422	1.02096	1.02191	0.966563	0.753706	0.723855	0.654785	0.468216	1.13149	0.382364	0.971205	1.67673	0.916513	0.513965	1.35919	0.868086	1.24067	1.78006	0.570181	0.697174	0.45401	0.519593	0.837566	0.73431	0.632536	1.31255	0.90105	1.01528	0.754188	0.764546	0.856955
APOBEC3G	0.507038	1.08813	1.39555	1.58741	0.827242	0.686498	0.722551	0.691858	1.08207	0.912904	0.339174	1.28814	0.603707	0.383143	0.442082	1.18701	0.569203	1.31252	0.338719	0.923192	0.379032	1.35301	0.558109	0.720508	0.476656	0.513782	1.91239	0.504352	0.621537	0.670992	1.82514	1.00285	0.699725	0.607801	1.15261	1.13952	0.707578	1.03872	0.485413	0.656368	1.07914	0.588435	0.603775	1.63368	2.13249	0.902002	1.08527	1.5201	0.861526
APOBR	1.17454	1.08042	1.11767	1.60172	1.13201	1.03407	1.20262	1.05669	1.31142	0.462256	0.898184	0.936468	1.11279	0.64929	0.886368	0.862749	0.596105	1.0938	4.43719	0.920254	0.845624	1.38511	1.06468	1.01627	1.17662	1.39159	1.28122	0.950201	1.05838	1.13991	0.901049	0.689189	1.01183	0.95402	1.6058	1.00672	0.808008	0.883422	0.903187	0.797921	1.41466	0.794517	0.564004	0.789231	1.44017	1.01358	0.815352	1.24226	1.16465
APOC1	1.08466	0.773129	1.609	0.815406	1.38078	0.790026	1.5729	1.89357	0.943254	1.23362	0.716658	0.903554	0.797024	1.08544	1.59111	0.636986	0.583274	0.858459	2.39541	0.526112	2.58744	2.53853	1.1238	0.590351	0.957392	0.905276	0.844063	1.4615	0.969379	1.02845	0.626908	0.740469	1.04159	3.01175	1.14065	0.685985	1.94873	0.37221	0.997317	0.832798	1.26047	0.854825	1.05357	1.12961	1.37885	1.52017	1.82547	1.06526	1.21699
APOC3	1.38636	0.794216	1.20654	0.621048	1.3076	0.650604	1.90565	1.44589	1.84077	1.78418	0.757831	0.975709	1.46961	1.0067	2.3048	0.660705	0.468703	0.840822	1.19147	1.04825	4.96724	3.06565	1.53553	1.09583	1.03478	1.07564	1.11483	0.924988	0.906016	0.742122	0.537045	0.56405	0.707008	1.56805	1.13931	0.736244	1.64409	0.635769	1.39249	0.947797	1.19863	0.820872	1.36357	1.18511	1.67298	1.50955	7.11684	0.986413	1.37665
APOC4	2.78125	0.910725	2.30981	1.06547	1.40197	0.304463	0.243107	1.24301	2.50606	0	0	0	0	0	0	0	0	0	1.35116	0.670343	2.95529	2.84664	1.00572	0.985839	0.393093	0.743656	0.965241	0.615447	1.02484	1.08614	0.516631	0.724248	1.27729	4.63985	0.578416	0.54363	0	0	0	0	0	0	0	0	1.65807	0.982293	2.39858	0.994107	1.34758
APOC4-APOC2	1.24696	0.842303	1.72153	0.876026	1.24691	0.77537	1.63222	1.82065	2.41878	1.77403	0.537	1.145	1.14844	0.95829	2.20241	0.621659	0.330938	0.692603	1.35232	0.866354	2.67236	3.8724	1.61921	1.08638	1.11121	1.18687	0.883919	1.18092	0.853504	0.900355	0.564607	0.548136	0.983775	1.72553	1.05689	0.575756	1.85905	0.692367	1.02635	0.838512	1.66168	0.810941	1.14535	1.06646	1.5029	1.67048	2.83958	1.0459	1.77251
APOD	0.375653	0.462101	0.726961	0.543913	15.5713	0.491963	0.645141	0.513482	0.528633	5.05585	0.216341	1.87254	0.212588	0.198219	0.390494	0.249877	0.150499	0.436102	1.3017	0.21226	1.46054	3.13045	0.411436	0.709349	0.32639	1.36587	0.352777	0.184511	0.0851417	0.135673	0.100529	0.0766475	0.191518	0.175101	0.172073	0.216527	0.737626	0.32961	7.38858	0.270844	0.307186	0.23445	0.568228	0.244952	0.768749	0.265578	0.467121	0.157634	0.477118
APOE	1.02641	0.991857	1.75755	1.11619	1.29441	0.774463	0.776732	1.36101	1.34458	1.02335	0.919037	0.877928	1.03924	1.11271	2.10652	0.787213	0.519548	0.689128	1.36103	0.801526	1.74231	1.63369	1.20108	0.77356	0.63749	0.881375	0.87846	0.827422	0.74783	0.859325	0.741742	0.665703	0.722906	3.3614	1.24164	0.579949	1.10818	0.871165	1.59335	1.55504	0.830603	0.702908	0.893318	0.92021	1.00029	1.87002	1.91518	0.746022	0.796409
APOF	0.104726	0.990693	1.94456	0.625084	1.61288	0.899309	1.32988	1.52979	0.203307	2.04083	0.703371	1.06594	1.01555	1.29241	2.16446	0.708481	0.676952	0.880993	1.20635	0.986541	3.46816	2.29654	1.43188	0.992094	1.28806	0.82084	0.712731	1.66695	1.40736	0.579638	0.788363	0.611952	1.41041	2.23552	0.904367	1.12207	2.00455	0.587896	2.42135	1.25916	1.41138	1.21561	1.19611	0.942981	1.17162	1.37113	2.90876	0.815582	0.879937
APOH	1.1444	0.960059	1.38411	0.579523	1.2052	0.713761	1.47711	1.79737	1.385	1.10552	0.823258	0.747043	1.74121	1.00421	0.91655	0.787785	0.614916	1.02508	1.12093	0.732385	3.33692	2.04512	2.25806	1.15189	1.4786	1.28823	0.67048	0.516289	1.12152	0.76842	0.649101	0.660279	1.52253	2.33905	1.15043	0.935339	1.14737	0.405241	1.30402	1.66087	1.23387	0.913979	1.51911	0.802012	1.06989	1.12823	2.71518	0.768195	1.32222
APOL1	1.00634	1.0487	0.972726	0.937174	1.72684	0.606381	1.55523	1.66494	1.70421	1.7742	0.850833	0.702437	1.19912	0.844808	3.00896	1.01127	0.649148	0.735118	1.96228	1.02139	3.07997	3.34133	1.18325	1.03445	0.949753	0.806621	0.991185	1.19796	0.931792	0.87698	0.892679	0.753457	1.55912	1.76764	1.00303	1.30694	0.963606	0.484354	1.02918	2.40231	1.24448	0.874357	0.947198	1.43419	1.40105	1.54189	1.84279	0.977726	1.23302
APOL2	0.932586	1.36445	0.941049	1.30567	0.769069	0.439419	1.02533	0.821002	1.32933	1.46784	0.601502	2.13398	0.924334	0.539025	0.677157	1.37658	0.951466	0.701942	0.959043	0.694596	0.896688	1.39552	1.05887	0.958165	0.755901	0.796613	1.24711	0.769108	1.02958	0.869331	1.43135	0.714202	0.721978	1.06488	0.748134	1.37787	0.383792	1.32502	0.653244	0.815036	0.816183	0.528541	0.607063	1.61374	1.75782	0.861567	1.04068	2.08961	1.06887
APOL3	0.663605	1.23764	1.17007	2.20894	0.704285	0.578619	0.738057	0.578457	0.929378	0.760474	0.319379	1.12636	0.961576	0.439269	0.302645	1.26621	0.590291	0.930563	0.498767	0.623814	0.730402	1.41665	0.609438	0.812438	0.628586	0.662521	2.1457	0.31724	0.345168	0.575101	1.44816	1.14081	0.705191	0.923976	0.527305	1.62544	0.456894	0.910196	0.458503	0.413464	0.988088	0.386119	0.295326	0.797607	1.94067	0.703471	1.01858	1.73888	0.905396
APOL6	0.75064	0.863519	0.929313	1.37378	0.762256	0.591779	0.726562	0.780492	0.921531	1.78967	1.40968	3.04602	4.09485	0.944911	1.1768	1.73955	1.33521	1.34342	0	0	0	0	0	0	0	0	0	0.693802	1.08607	0.892465	0.712539	0.680704	0.83104	1.42714	0.737396	1.38392	0.514278	1.06701	0.523911	0.534512	0.583159	0.463362	0.428801	0.981726	0	0	0	0	0
APOM	1.1799	1.26473	1.30538	0.925078	0.849078	0.356695	0.580263	1.17226	0.737567	0.88543	0.863082	0.558946	0.468809	0.676844	1.23359	0.506568	0.932357	0.555465	0.750687	0.640112	2.25207	2.41174	1.14911	0.629131	0.880219	0.342241	0.839629	1.49161	1.06102	0.991788	0.63647	0.881743	1.29607	1.30199	0.705586	0.840223	1.42572	0.411664	1.10457	0.8173	1.22758	0.947618	0.9779	1.50815	1.4674	0.865409	1.85553	0.667952	1.29616
APOO	0.959702	1.28772	1.1496	1.10387	1.3705	1.16452	0.947881	1.05097	0.729887	1.19372	0.811812	1.08481	1.10133	2.06274	0.930679	1.50121	1.39217	1.41291	0.412744	1.48917	0.795698	0.983246	1.23706	0.982709	0.989669	1.41509	0.926816	0.912658	1.38661	0.617973	1.37589	1.13839	1.4166	1.90034	1.1318	0.88478	1.11285	1.04689	1.23848	0.730781	1.21283	1.12896	1.89677	0.993958	0.71314	0.985682	0.674907	1.39968	0.943333
APOOL	1.39615	1.11132	0.783492	0.750738	1.34008	1.73333	1.84786	1.84785	1.18184	1.77102	0.657421	1.3004	1.05971	2.57006	2.19188	0.88299	0.969473	1.98847	1.5867	1.15347	1.50887	1.79678	1.29964	1.37242	1.30698	2.58201	0.940658	0.959384	1.00187	0.85362	1.62246	1.23266	1.37979	1.59809	0.954215	1.31934	2.28118	1.75357	1.11541	1.11111	0.911251	1.54441	2.00224	0.988107	0.803865	1.14742	1.2216	1.21972	1.58045
APOPT1	1.79717	1.32102	1.25986	0.756584	2.04109	1.78814	2.03193	1.79992	1.45053	1.52393	1.38758	1.32221	1.54805	1.58098	1.87189	1.34511	0.967424	1.42134	1.04572	1.04813	1.51708	0.83055	0.972582	1.17214	0.859646	1.03209	0.944064	0	0	0	0	0	0	0	0	0	0	0	0	0	0	0	0	0	1.16094	0.924145	2.22454	0.931249	0.956222
APP	1.95869	0.508582	0.725236	0.701727	0.913946	0.870912	0.905857	1.34168	0.971721	0.598872	1.08415	1.15855	1.23463	0.701234	2.54534	1.03052	0.889123	1.83791	0.608065	1.62419	0.786025	0.644241	1.027	0.564114	1.1343	0.720688	0.538115	0.827799	1.69595	1.33215	2.13582	0.552477	0.833363	0.816569	0.854368	0.671063	2.76688	0.678095	0.989787	0.963268	0.78741	0.500104	0.852894	1.0732	0.698524	0.829218	0.634816	0.449398	0.981572
APPBP2	1.05486	0.973262	0.823082	0.924653	1.2199	1.59603	0.966275	1.18523	1.0316	0.696541	0.780735	0.626479	0.769676	1.32927	1.73936	1.13723	1.24132	0.733679	1.60456	1.07629	0.873668	1.14761	1.08984	0.929024	1.2522	1.26387	0.689775	1.9101	1.02062	0.952218	1.06141	1.2136	0.918594	1.01389	1.48862	0.933983	0.901413	1.84951	1.03896	1.02311	1.15905	1.16942	1.40398	1.00879	1.07961	0.812507	0.870562	1.01412	1.20538
APPL1	1.39248	1.06843	0.927231	0.939157	1.06623	1.19553	1.23999	0.852081	0.865149	1.59932	1.09244	1.25125	1.37457	1.65374	1.26933	1.1464	0.997034	0.915099	1.2434	1.12503	1.508	1.05367	1.28404	1.25633	1.41793	1.1181	0.967692	0.998363	1.28573	0.888333	1.04013	0.944365	1.40146	1.1209	0.954032	0.901434	1.58463	1.06524	1.17395	1.2293	0.975514	1.70477	1.33332	0.941486	0.909048	1.15329	1.13719	1.00975	1.38737
APPL2	1.63066	0.966813	0.992905	0.694069	1.24693	1.04805	1.6423	0.972948	0.861557	1.60995	0.889545	1.34065	1.16671	1.52459	0.927563	1.12563	1.31327	0.955484	1.1492	0.740072	1.42366	1.01278	1.2414	1.34284	1.47377	1.4604	0.780829	0.894194	0.925987	0.905659	0.678236	1.51854	1.17184	1.11004	0.982451	1.10557	1.00016	0.78237	1.18651	0.984572	1.12363	1.50962	0.911251	0.755284	1.21005	1.50647	1.32213	0.984485	1.49532
APRT	0.749482	1.20505	0.96438	0.591338	0.882532	1.36589	0.786847	1.55527	1.4512	0.732198	0.546106	1.35428	0.900817	0.895094	1.03047	0.947324	1.19765	0.653778	1.17196	1.00437	0.874056	1.04435	0.816012	1.15374	0.791827	0.977958	1.129	1.41856	1.18915	0.60317	1.17201	0.998974	0.961994	1.35671	0.773513	0.901818	1.08231	1.44249	0.862885	0.787992	1.08027	0.938113	0.833945	0.619094	0.936929	0.948078	0.735386	0.918259	0.822247
APTX	1.17906	0.889574	1.30382	1.10777	1.18371	0.94576	0.782252	0.829783	0.688301	0.869853	0.909442	0.783694	0.91468	1.61689	0.8096	0.901416	0.717231	0.730515	2.61814	1.22859	0.979666	0.722501	0.973139	0.97955	1.15071	1.36894	1.13793	1.23335	1.02636	1.0281	1.42927	1.98105	0.96221	1.27027	0.923673	0.682384	0.851293	0.857815	0.784511	0.930253	1.04208	1.24277	0.990004	0.715413	0.738768	0.718679	0.695228	1.11162	0.856494
AQP1	0.840697	1.19355	1.25292	1.34858	1.01051	0.983312	0.780527	1.30567	1.13451	2.28494	0.884349	0.22446	0.454326	0.646529	0.504242	0.773038	1.00806	0.755375	0.256438	0.795465	1.42183	2.5456	1.40683	1.90889	1.12177	0.404541	0.352559	0.866699	0.653043	0.887861	0.824547	0.917869	1.258	0.768644	0.997336	1.00378	0.99503	1.26244	1.18474	0.814955	0.974448	0.972694	0.816909	1.25322	0.917416	1.35957	3.53581	0.5683	1.22522
AQP5	11.4647	0.651367	1.03056	2.01037	0.508014	0.524942	0.651567	0.521484	0.801766	0	0	0	0	0	0	0	0	0	0	0	0	0	0	0	0	0	0	0	0	0	0	0	0	0	0	0	0	0	0	0	0	0	0	0	0	0	0	0	0
AQR	1.09928	0.977291	1.20008	1.27611	0.968584	1.10719	0.954332	1.03907	1.04736	0.822524	0.95532	0.868344	0.978521	1.24117	0.770138	1.11637	1.13775	1.0995	0.970568	1.10999	0.87095	0.992318	0.890343	0.928916	1.14896	1.18706	1.43172	1.50084	0.981907	1.00602	0.987666	1.39581	0.978264	0.933924	1.13237	0.99028	1.02369	0.910693	1.0363	0.939641	1.10295	1.00965	0.989815	1.19004	1.10994	0.817855	0.758656	0.951941	0.915906
AR	1.80096	0.997013	0.85631	0.333833	1.32289	1.0931	1.21131	1.07121	0.882102	1.0669	1.877	1.84552	2.96817	1.13908	0.434541	1.25597	1.1202	0.650372	2.52301	0.326986	1.1302	0.648641	0.767393	1.23046	2.20747	1.27196	0.333953	2.99718	0.912182	0.45873	1.32517	2.45235	0.924495	0.390508	1.07053	0.69033	0.508493	1.00458	2.36173	0.764485	1.39155	1.61954	1.76184	0.400125	0.853012	1.34798	0.944278	1.31377	1.34545
ARAF	1.16354	1.19813	0.971848	1.13843	0.969565	1.34441	0.997486	1.09903	0.997556	1.06369	0.859147	1.33967	1.05066	1.10266	0.795768	1.44786	0.988573	1.39839	1.10269	0.853605	1.30449	1.17012	1.06871	1.16087	1.65907	1.20322	0.942487	1.36698	1.22546	0.914092	1.01589	1.33655	0.997739	1.31467	1.35427	1.19196	1.04498	1.23627	1.07074	1.06072	1.25898	1.14324	1.47784	1.14598	1.17034	1.19469	0.966947	1.15109	1.13766
ARAP1	1.1798	1.33983	1.11025	1.18118	1.38275	1.10687	1.3374	1.41388	1.40058	1.42796	0.992707	0.864481	1.24679	0.904153	1.11166	1.22216	1.25986	1.09357	0.842441	1.53949	1.07773	1.44183	1.39763	1.22502	1.04863	1.13301	0.953422	1.18836	1.12899	0.964848	0.989903	1.03805	1.07505	1.16846	1.45564	1.13147	1.11808	1.302	1.0343	1.23604	1.24625	1.43491	1.68454	1.01636	1.14271	1.19787	1.29795	1.35381	1.32254
ARAP2	1.76112	1.16676	1.35996	1.6766	0.938278	0.812288	0.86164	1.09441	0.888808	1.09884	1.06981	0.878904	1.44947	0.641845	0.863912	1.20676	1.1004	0.95883	0.969388	1.56909	1.13125	1.43908	0.956574	1.12817	0.895452	0.801875	1.69761	0.746104	1.08167	0.734657	1.25798	1.08624	0.820935	1.22412	0.730065	1.09115	0.714927	1.23372	0.876792	0.732577	0.8953	0.62119	1.07515	0.954031	1.23353	0.939163	1.19731	0.963198	1.30669
ARAP3	1.04706	0.844205	0.93833	1.57523	1.16227	1.07326	1.09101	1.14736	1.86085	1.53966	1.08205	0.906578	1.11329	1.40543	1.57109	0.976836	0.721613	1.09329	0.668124	0.578397	1.22715	1.33478	0.925441	0.563378	0.874675	0.631272	0.696366	0.925135	1.1122	0.780256	0.951422	1.09885	1.07914	0.996515	0.918796	1.31915	1.27759	0.58399	1.24397	1.32464	0.820536	0.99228	1.01827	1.03582	1.20903	1.06553	1.83978	1.01011	1.22273
ARCN1	1.01438	0.97804	0.982584	0.823736	1.06541	1.15464	1.22454	1.14524	0.945765	1.31015	1.01544	1.2506	1.25829	0.76891	1.1834	1.39247	1.22111	0.949545	1.34032	0.906787	0.907844	0.992368	1.06658	0.969299	1.10741	1.11591	0.867653	1.00695	1.31705	1.23743	0.906552	0.878993	1.06302	1.259	1.18997	1.10083	1.04959	1.01783	1.05364	1.07183	1.31617	0.830679	1.28486	0.955042	1.16464	1.01107	1.08217	1.0943	1.0605
AREG	0.772536	6.72705	2.03696	0.182892	0.661484	0.800524	0.643007	0.454506	0.459286	0.352445	2.72209	0.282088	0.225191	0.265999	0.633783	0.339502	2.92928	0.221803	0	0	0	0	0	0	0	0	0	0.445426	1.49838	0.660736	1.6051	0.435581	1.2018	1.04292	0.46978	2.53434	0	0	0	0	0	0	0	0	0	0	0	0	0
ARF1	0.676844	0.678292	0.441721	0.601011	1.00353	0.965814	0.923117	1.37785	1.49899	0.532478	0.608169	0.482055	0.384193	0.506123	1.18344	0.752486	0.581086	0.516905	1.36356	0.646283	0.751906	0.958468	0.516195	0.606261	0.647967	0.716073	0.775219	0.722096	0.334923	0.652066	0.574382	0.634126	1.29623	0.511936	0.952563	0.60048	2.06106	0.957013	0.730641	0.803375	0.810783	1.18429	0.836211	0.943404	1.11324	0.978516	0.917992	0.795723	1.14748
ARF3	0	0	0	0	0	0	0	0	0	0	0	0	0	0	0	0	0	0	1.69081	1.12312	1.0769	1.36556	1.00623	1.13361	0.80796	1.49784	0.867721	0	0	0	0	0	0	0	0	0	0.952366	2.13828	0.866389	0.940419	0.920986	0.593001	0.749126	0.510718	2.37481	0.389737	0.885534	0.283641	0.833914
ARF4	1.07364	0.927847	1.34586	0.713754	1.02934	0.97082	1.30216	0.895712	1.06819	1.03261	1.1418	1.59452	0.761382	0.705221	0.795241	1.02793	1.15213	0.591857	1.07492	0.782632	0.814689	1.20005	1.12295	1.08973	1.45198	0.923438	0.887584	0.924484	1.40604	1.10161	0.832233	0.669163	0.910714	1.14384	1.06454	0.857852	1.14544	0.900157	1.03144	0.832133	0.755619	0.769442	0.849675	0.991878	0.91037	1.00343	1.23392	0.962887	1.43094
ARF5	1.13803	0.709163	0.833037	0.657097	1.00347	1.27275	0.964602	1.3068	0.733435	1.24545	0.986242	1.46446	0.991269	0.885886	1.12195	1.04543	1.07697	1.25064	1.03294	1.24849	0.760334	1.02762	1.04449	1.01451	1.4359	0.820964	0.75327	1.31761	1.14228	1.46517	1.20304	1.16833	1.00601	1.21178	0.68879	1.14358	1.16957	0.785027	0.997246	0.567378	0.756743	0.808324	1.11105	0.889437	0.997606	0.717892	0.804969	1.13851	1.1729
ARF6	1.17345	1.23267	0.991008	1.01602	0.769436	1.45857	1.22338	1.16271	0.905796	1.42923	0.782599	1.12701	1.21334	1.20814	1.07302	1.25608	0.888849	0.715245	1.12252	0.97996	1.20274	1.37281	1.28987	1.13472	1.36178	1.2957	1.18134	0.925343	1.11903	0.719604	1.01723	0.934908	0.888212	1.23869	0.917508	0.701145	1.20636	0.957319	1.06418	0.762508	1.08039	1.1168	1.72918	0.870005	1.11925	1.14699	0.855108	1.62988	1.21968
ARFGAP1	0.966335	1.05839	0.989699	0.914283	1.0117	0.906476	0.917807	1.77996	0.952191	1.00169	1.05882	1.46164	1.2749	0.902941	0.952809	1.59363	0.818967	0.805426	1.94898	0.938413	0.940543	1.20069	0.959233	1.1126	0.960312	1.00113	0.834988	1.14843	0.967948	1.25234	0.902713	1.19451	0.841972	0.833321	1.14451	1.32682	1.0979	1.03613	1.05471	1.24358	1.23505	1.02451	0.981553	1.11066	1.93632	1.11704	0.982365	1.2887	1.06948
ARFGAP2	1.13776	1.33803	1.3127	0.892696	1.01712	1.41556	1.2339	1.15503	0.966799	1.26969	1.0156	1.1185	1.2259	1.035	0.8425	1.02415	1.20822	0.985475	1.37893	0.879372	0.901671	1.03749	0.854462	0.927826	0.949554	1.2015	0.788664	0.996101	1.2752	0.813191	1.0624	1.23774	1.06935	1.27643	1.26842	1.224	0.61219	1.11474	0.945899	1.18507	1.41399	1.27461	1.63528	0.902562	1.20372	0.997176	0.947316	1.00128	1.02382
ARFGAP3	0.910185	0.682169	0.710207	0.779851	0.933335	0.978107	1.31017	1.45442	0.928729	1.23479	0.944605	1.51486	1.12755	0.465169	1.47346	1.52514	1.60812	0.727676	0.900205	1.04919	0.93806	0.965241	0.964576	0.841833	1.60258	0.986167	0.9278	1.02945	1.31752	1.47164	0.809419	0.932753	0.875443	1.07731	0.854241	0.872553	1.11879	0.976121	1.02537	0.931962	0.862426	0.527122	1.49872	1.15121	0.909271	1.06588	1.06346	1.25862	1.06011
ARFGEF1	1.02365	1.36697	1.17735	1.03883	0.91292	1.34027	0.640567	1.19234	0.592324	0.639038	0.836092	0.806756	0.980092	2.90166	0.802536	1.0689	0.907666	0.944634	2.94753	0.938668	0.620857	0.747845	0.790819	1.14062	1.02487	1.72491	1.0391	0.803954	0.970705	1.36047	1.1284	1.98985	0.839689	0.942909	1.29642	1.1183	0.70837	0.781821	0.811558	0.791941	0.897477	2.19981	1.28925	0.82282	2.20417	1.09011	0.693226	1.11734	0.859019
ARFGEF2	1.09419	0.900109	0.968858	0.990519	0.811186	1.25063	0.764057	1.25455	0.623792	0.674428	0.820005	1.12165	0.852593	1.54422	0.816631	1.45947	1.04283	0.850562	1.64404	1.0913	0.885625	0.684811	1.00194	0.860292	0.946742	1.27662	0.86872	0.911626	0.934257	0.879824	1.33607	2.1442	0.98257	1.1766	0.882753	1.52008	0.689596	1.15937	1.04425	0.885393	1.24019	1.22446	1.2277	0.876431	1.45439	0.847923	0.650352	0.78144	0.928933
ARFGEF3	0.902196	0.778561	0.764075	0.35884	0.716863	1.25349	0.743936	1.58001	0.570164	0.899367	0.941242	1.08205	0.833414	2.21411	0.633626	1.71633	1.3785	0.630977	1.23695	0.323576	0.763036	0.690056	0.813274	0.62572	1.3184	1.27328	0.520681	1.90586	1.30043	0.622143	1.85853	0.990466	0.977206	1.25778	1.14611	1.13213	0.622995	1.74828	0.991396	1.10275	0.757099	1.49986	1.28455	0.382227	1.50078	1.05393	0.841004	0.942182	0.780881
ARFIP1	1.2697	1.12005	1.16647	0.687512	1.11757	1.44196	1.25717	1.36248	0.750003	0.954598	1.06257	1.03211	1.44872	1.16632	1.51865	1.37736	1.01528	0.833019	1.43399	0.841571	1.43847	1.15754	1.28614	0.866022	1.40137	1.56105	0.891631	1.29843	1.03357	0.671682	0.957947	1.48801	1.17807	1.43541	1.12631	1.23277	0.775242	1.08687	0.946924	1.06317	1.13374	1.80183	1.3439	0.748612	0.98523	1.29435	1.02368	1.13284	1.28287
ARFIP2	1.14272	1.45768	0.787322	0.464865	1.02128	2.30972	1.44531	1.54774	1.05123	1.11151	0.978231	0.834143	1.64593	1.10918	0.611506	0.891998	1.25579	0.829676	0.529147	0.904469	1.48722	1.47314	1.04868	0.617439	1.19651	1.999	0.66182	1.16425	2.23191	0.67781	0.985418	0.964525	1.40344	3.60355	1.02793	0.885194	0.504257	1.36906	1.19271	0.982652	1.07227	1.21311	1.38364	0.437956	1.08972	1.25831	1.13663	1.27023	1.39587
ARFRP1	0.973047	1.07078	1.07075	0.727011	1.14308	1.59521	1.60867	1.51505	0.898686	0.805964	0.786684	1.27433	1.12665	1.16271	1.34706	1.64899	1.08073	0.878126	1.41268	1.10043	0.819457	1.22994	1.18637	1.01231	1.26109	1.11579	0.846822	1.05649	1.58654	1.00401	0.897487	2.05355	0.960605	1.75696	1.07576	1.60362	0.780128	1.1364	1.00354	1.46371	1.10515	0.989066	1.032	0.922598	1.85821	1.22981	0.945002	1.51368	1.03825
ARG1	0.417553	0.525654	1.83189	0.510075	0.4649	0.715116	0.649191	1.39171	3.60936	1.45746	0.508852	0.652488	0.599786	1.38277	4.34584	0.51285	0.712802	0.468271	0.105083	1.64984	0.886726	0.65596	0.447496	0.837434	0.721899	0.764677	0.637438	0.851662	0.360255	0.67878	0.402708	0.804414	0.448598	0.659542	0.853365	0.648788	1.03269	0.476735	1.14375	1.05455	0.878236	0.689389	0.847132	1.152	1.6291	0.978257	1.62615	0.484756	0.766184
ARG2	0	0	0	0	0	0	0	0	0	1.15005	1.50465	0.680032	1.08963	0.851311	1.20883	0.63732	0.919473	1.1332	0	0	0	0	0	0	0	0	0	0.98358	3.5098	1.3247	0.697416	0.6309	1.42653	1.78155	0.860433	0.947116	0	0	0	0	0	0	0	0	0.786614	0.771886	1.16148	0.961018	0.986091
ARGLU1	1.17447	1.19583	0.975883	1.80573	0.858387	0.653227	0.563714	0.878014	0.60645	0.866163	0.920344	0.348888	0.954819	0.583961	0.684475	0.695688	1.19428	0.858493	1.0363	0.639872	0.796659	0.701891	1.05297	1.02104	0.666397	0.957909	1.59359	0.838363	0.501446	1.27548	0.603775	1.81564	1.26647	0.927386	0.725786	0.850418	0.177019	1.32291	0.51364	1.61602	1.01773	1.44883	1.17717	1.21884	1.00137	0.829508	0.838628	0.867709	0.860027
ARHGAP1	1.50193	0.953341	1.15697	1.05486	1.19149	1.28269	1.26194	1.1417	1.07625	1.53059	1.38875	1.11992	1.20282	0.947436	0.82344	1.30454	0.950137	0.824337	1.27495	0.918682	1.12122	1.30068	1.12734	1.40594	1.21696	1.10046	0.858908	1.39969	1.01663	0.960863	0.976526	0.982616	0.935848	0.943464	1.32136	1.21114	1.10325	0.854967	1.07578	1.61387	1.22762	0.892223	0.991742	0.9973	1.28211	0.938004	1.19442	1.1851	1.52061
ARHGAP10	0.97895	1.15543	1.04116	1.10262	1.00014	1.16493	1.04284	1.20413	1.07168	1.96689	0.937859	1.41397	0.926927	0.619258	1.74811	0.812187	0.443424	0.893476	1.24834	1.08677	1.52392	1.46197	0.939313	1.11332	0.978912	1.16521	1.31607	2.02031	0.578412	1.10541	1.13171	0.576226	0.80113	0.879705	0.868914	1.23414	1.52811	0.826502	1.16878	1.22868	1.04054	1.09661	0.710224	0.995156	1.17809	1.03736	1.27215	1.52827	1.71526
ARHGAP11A	2.33666	0.448459	0.231469	0.596053	2.07339	1.93206	0.797947	0.772217	2.01118	1.20451	1.09267	1.10586	1.87089	1.25596	1.90651	1.18619	0.846965	1.71594	0	0	0	0	0	0	0	0	0	1.63619	1.91948	0.827846	0.62585	0.99298	1.66098	4.22503	0.908335	1.10706	0.99899	0.678123	1.75511	1.81466	1.01833	0.71022	1.0694	0.841396	0.901874	1.08856	1.01847	1.39517	0.906507
ARHGAP12	1.50958	0.873575	0.852391	1.21107	0.908287	0.937614	1.20938	0.940357	0.859347	1.10171	0.697774	1.07951	0.824439	0.861429	1.09535	1.39027	0.531593	0.762949	1.54117	1.16451	1.22873	1.20931	1.17314	0.879471	1.32036	1.70133	0.807363	1.37788	1.25165	1.32091	0.987519	2.64036	0.996882	0.986778	0.910071	1.05481	0.997321	1.45537	0.79696	1.23658	1.23175	1.33708	1.24756	0.834544	1.4852	1.03505	1.01171	1.14965	1.0215
ARHGAP15	0.835556	1.28211	0.91837	1.67166	1.20801	1.05061	1.05128	0.804593	1.02633	0.989605	0.487969	1.28241	0.982283	0.621806	0.748919	0.997054	0.36688	0.777849	0.582213	1.16961	0.664729	0.943202	0.822271	0.88184	0.984096	0.880957	1.89974	0.644081	0.928167	0.689025	1.73502	0.717642	0.709354	0.955837	0.990952	1.23622	0.514019	1.47308	0.875662	0.843131	0.852742	0.678795	0.574623	1.01168	2.21755	1.01522	1.00563	1.13647	1.10327
ARHGAP17	1.05907	1.04714	0.934895	1.29908	1.13623	1.05	1.11428	1.08596	1.0168	1.36653	0.77519	1.12549	1.13304	1.47864	0.868356	1.31904	0.805351	1.27538	1.25801	1.25871	1.18661	1.34498	1.09605	1.00686	0.895523	1.60529	1.08475	1.71765	1.04608	0.998606	1.48301	0.773611	1.10846	1.07454	1.06404	1.04235	1.23458	1.03263	0.934172	1.03494	0.887144	0.986883	0.892736	1.05743	1.39898	1.12431	1.2002	1.49046	1.19302
ARHGAP18	1.18072	0.926862	0.966688	1.11087	1.08055	1.20861	1.23312	0.94702	1.16584	0.985369	0.812966	1.09772	0.871414	0.681109	0.841682	0.960621	1.04907	0.940124	0.723218	1.08214	0.97349	1.62621	1.17008	0.900174	1.08687	0.998945	0.95498	1.05615	2.55356	0.861708	0.999511	0.861168	1.07119	1.15352	1.11134	1.18879	0.960341	0.850701	1.13079	1.06824	0.870395	0.769699	1.30522	1.11702	1.2226	1.11743	1.1421	1.63863	1.00006
ARHGAP21	1.01193	0.83243	0.815199	1.28262	1.09595	0.710662	1.13743	0.892884	0.809287	1.21282	0.734009	0.811711	0.961266	0.794497	2.03977	0.919863	0.994812	1.22854	1.13147	1.9858	1.35104	1.20707	1.15856	1.14819	1.10783	1.09722	0.970654	0.945846	1.02608	2.70372	0.749468	1.49767	0.997639	0.89478	0.735715	0.869078	1.97598	0.895535	1.02902	1.07792	1.0285	1.03136	0.729769	1.02486	0.806424	0.897714	1.10169	0.992123	1.32083
ARHGAP22	1.39268	1.07044	1.30763	1.66344	0.830946	0.621995	0.885436	1.21503	0.946222	0.797188	1.0149	0.621419	0.799741	0.826122	0.966434	0.699173	1.04207	0.752476	1.26996	1.34211	1.17884	1.9988	2.0869	1.0966	1.01126	1.74673	1.17568	0.382852	1.02052	1.75533	0.66524	0.631643	1.44243	1.34314	0.50646	0.421623	0.921628	1.1789	1.14012	1.24548	1.19737	1.22096	0.959341	1.14613	0.945546	0.752836	0.972558	0.864144	1.22686
ARHGAP23	1.38975	0.911096	1.31702	1.41412	1.04707	0.872859	0.707749	0.894343	0.799152	1.63808	1.1301	0.679001	1.17304	1.07107	1.46632	0.919549	0.845969	0.659296	0	0	0	0	0	0	0	0	0	0.794677	0.585122	1.70777	0.419981	0.79077	1.26504	0.62558	0.696851	0.782371	0	0	0	0	0	0	0	0	1.09899	0.426779	2.16897	0.718284	1.45293
ARHGAP24	1.2822	0.976789	0.897787	1.09028	1.56725	1.33172	1.38762	1.16073	1.32327	1.70116	0.962312	0.814485	1.25817	0.883493	1.24853	1.32337	1.03779	1.26914	0.981317	0.964978	2.1607	1.86854	1.52108	1.53881	1.88864	1.5522	1.01859	1.03299	1.07319	0.980048	1.04949	0.873902	1.22931	1.05044	1.22575	1.15729	0.96081	1.07803	1.40709	1.6597	1.11748	1.28104	0.913996	1.19993	0.866169	1.25244	1.79283	0.970109	1.50766
ARHGAP25	0.740981	1.33416	1.04965	1.93738	1.09603	0.939608	0.972934	0.873899	1.11497	0.961239	0.480735	1.46661	0.858195	0.626836	0.691167	0.943443	0.347215	0.807047	0.659963	1.16245	0.783354	1.3842	0.872712	0.823491	0.850887	0.809333	1.98962	0.654125	0.514135	0.64935	2.38213	0.897681	0.546626	0.572124	0.976162	1.09405	0.808128	1.81293	0.83238	0.761748	0.839779	0.699769	0.571635	1.13999	2.58776	1.01355	0.865373	1.99459	0.871352
ARHGAP26	0.946334	0.839254	1.24212	1.17693	0.895025	1.09711	1.25403	0.800003	1.07117	1.52602	0.697692	1.1582	0.927019	0.697244	1.64736	1.00594	1.36441	2.11011	0.514094	0.803006	1.13013	1.22791	0.822728	1.33272	1.04282	0.862755	1.18753	1.2279	0.72732	0.869253	0.88767	0.696474	0.82347	0.633126	1.25274	1.16922	1.20727	0.810121	1.53733	1.09897	2.31811	0.85178	0.872155	0.904525	1.31571	0.718542	1.07931	0.984487	1.41542
ARHGAP27	1.03038	0.986437	0.994215	2.18359	0.973657	0.987761	0.851193	1.1662	1.0942	0.928536	0.754885	1.16053	0.575251	0.530228	1.24549	0.987077	0.851837	0.897028	1.28158	1.13558	0.94178	1.07973	1.19808	0.82123	0.807533	1.149	1.10519	1.20173	0.614611	0.913908	0.983786	1.16849	0.662922	0.742087	1.12296	1.3321	1.44576	0.989267	1.03602	0.962764	1.33729	1.01492	0.80761	1.08488	1.32667	0.914864	0.882713	1.15651	0.913974
ARHGAP28	0.919122	0.766364	1.71514	0.6931	1.13325	0.838636	0.885652	0.672092	0.776065	1.27903	1.21329	1.07454	1.52038	0.987611	1.66292	1.34974	0.608755	1.2948	0	0	0	0	0	0	0	0	0	0.848349	1.20717	1.22623	0.75145	0.588267	0.90876	0.897147	0.971681	1.29326	0	0	0	0	0	0	0	0	1.2474	1.05095	1.24462	1.27204	1.63686
ARHGAP29	1.39096	1.01866	0.669198	0.749747	1.58014	1.70449	1.22794	0.683458	0.645207	0.890921	1.31401	1.48885	1.21642	0.457197	1.62132	0.899259	0.962011	0.667506	0.965654	0.666848	1.3446	0.876465	0.721974	1.12194	2.05729	1.73663	0.705027	1.359	0.969109	0.79744	0.636985	1.28287	1.42338	0.6291	0.692663	0.530797	0.987915	0.467783	0.878491	0.97708	0.837902	0.773875	0.990426	2.19972	0.76535	0.812404	0.940633	0.791982	1.00419
ARHGAP30	0.773092	1.31183	1.29637	1.90087	0.93468	0.877955	0.992428	0.831983	1.10501	0.730347	0.522538	1.25587	0.771585	0.480576	0.710155	0.838137	0.38713	0.725299	0.890608	0.946	0.614564	1.39526	0.814274	0.836216	0.761258	0.723579	2.05612	0.535956	0.68327	0.80538	1.72291	0.819869	0.735937	0.81585	0.90628	1.0579	0.711624	1.56492	0.879073	0.820539	0.939781	0.600229	0.492069	1.13074	1.83473	0.845975	0.955441	1.36664	0.965497
ARHGAP31	1.26354	0.961661	1.10469	1.35551	1.14688	0.896161	1.34981	1.12543	1.09957	1.3864	1.08925	0.939442	1.2119	0.887179	1.20684	1.14386	0.607339	1.26228	1.43744	0.644163	1.12433	1.33031	1.19225	1.13625	1.05007	1.07602	0.95538	0.996115	0.757857	1.39105	1.1818	0.771125	1.03	0.774964	0.852442	0.974545	0.946036	1.02402	1.13377	1.5729	1.00402	0.887645	0.804781	1.19781	1.19525	0.964737	1.40617	1.23372	1.29516
ARHGAP32	0.968409	0.856816	0.967412	0.788841	1.19106	1.41342	1.32912	0.905498	1.04914	1.08275	0.838732	0.918096	1.13288	1.14317	0.77967	1.67791	1.14851	0.98024	1.08273	0.594586	1.16432	0.916079	1.01622	0.893477	1.14628	1.10408	0.962124	1.37986	1.35487	1.10667	0.811192	0.749989	1.0037	1.02177	0.977134	0.975125	1.0081	0.887198	0.905821	1.01226	1.50414	1.05021	2.31577	0.768238	0.876709	1.13496	0.929874	0.647552	1.36585
ARHGAP35	1.33231	0.92893	0.813439	0.824839	1.16493	1.09968	1.24607	1.48082	0.827747	0.832603	1.10189	0.471867	1.15683	0.977108	0.625226	1.0198	1.49782	0.659818	0.723973	0.708717	1.16254	0.912949	1.18181	1.09278	1.75364	1.56885	0.722151	0.750559	1.26959	0.772242	1.39218	1.2637	1.1305	1.03063	1.26461	0.640407	0.748405	0.969639	0.846004	1.0676	1.04873	1.10758	1.45002	0.451426	0.781983	1.16042	0.782112	0.67609	1.1559
ARHGAP39	1.09777	1.14134	1.00046	1.27629	1.10406	1.47345	0.988774	1.12608	1.18126	1.18208	0.723106	1.06903	0.851676	1.68382	1.38911	0.771458	1.54187	0.914674	2.36534	1.0077	1.27482	0.764975	1.04868	1.04957	0.705681	1.5964	0.942845	1.10256	1.52154	0.735061	1.1582	1.14549	1.08148	1.46415	0.846022	0.90701	1.66194	0.579263	0.94807	0.89544	0.863672	1.42695	1.02611	0.796891	1.31793	0.903765	1.93477	0.78191	0.86405
ARHGAP4	0.855969	1.24137	0.846691	2.09735	1.03115	0.898257	0.947084	0.80354	1.07731	0.931614	0.555227	0.961942	0.772656	0.551307	0.763846	0.750545	0.61288	0.721575	0.815548	1.00763	0.786584	1.42174	0.957325	0.88081	0.942701	0.785729	1.59515	0.679386	0.842417	0.858474	1.48351	0.855298	0.846757	0.913056	0.987846	1.24331	0.66503	1.47385	0.951422	0.875176	0.895725	0.82089	0.612442	1.08899	1.89218	0.939279	0.960751	1.46433	1.05195
ARHGAP42	1.04816	0.684188	0.86563	0.690934	1.04386	0.754083	0.888475	0.95894	1.04263	1.43736	0.999697	1.04108	1.23644	0.855582	1.21712	0.955415	0.631668	2.12845	1.02929	1.03594	1.63817	1.22036	1.44132	1.25875	1.15113	1.07756	0.879652	0	0	0	0	0	0	0	0	0	1.59283	1.17225	1.28524	1.09854	1.48044	1.66463	1.10893	1.75277	1.14903	0.988035	1.54894	0.958163	1.33066
ARHGAP44	2.03682	0.992719	0.761353	0.5693	0.929417	0.622879	1.27562	1.24276	1.02331	1.73364	0.615335	0.550459	0.662305	1.07722	0.462168	0.589929	1.26566	0.728352	0.307954	0.590205	2.43433	1.80744	2.10997	0.918585	1.15075	0.571531	1.0375	0.583347	2.77199	0.887556	1.00049	0.575881	1.24276	1.24487	1.09012	1.29536	0	0	0	0	0	0	0	0	1.17789	1.16782	1.77038	1.09485	1.17277
ARHGAP45	0.804343	1.36486	1.19405	1.62	1.13483	0.876954	0.964348	0.853073	1.22636	1.01851	0.48085	1.13913	0.819438	0.559294	0.923411	0.918617	0.402108	0.736137	0.535125	1.04628	0.700169	1.34552	0.809906	0.85863	0.949035	0.816713	1.67503	0.675538	0.81085	0.809045	1.82634	0.791148	0.894829	0.981659	0.865342	1.23028	0.715392	1.66327	0.87957	0.73697	0.811894	0.665304	0.503508	1.0123	2.7704	1.06196	1.06556	1.56115	0.971821
ARHGAP5	1.11618	1.40916	1.13357	0.813759	1.20083	1.13514	1.16812	1.1556	0.878405	1.04039	1.02508	1.03347	1.25677	1.06135	1.12368	1.30207	1.37197	0.999932	1.23094	1.45585	1.2025	0.982405	1.35919	1.4524	1.49756	1.30145	0.532759	0.940418	1.05806	0.825385	0.946745	0.434481	1.20152	1.26547	1.06374	1.11905	1.12185	1.41265	1.04322	1.03827	1.1744	0.615358	1.42376	0.799731	0.717258	1.10053	1.10019	1.16977	1.18538
ARHGAP6	1.84148	0.92819	0.754661	0.608211	0.681323	0.860762	1.96343	1.36062	1.65154	2.47766	1.13135	0.861734	1.33666	1.00604	1.37489	1.14861	0.792391	0.904031	0.555086	0.995346	1.82195	1.66144	1.5579	1.73697	1.40608	1.63519	1.02572	0.68928	0.925059	0.770616	0.57124	0.826156	1.69359	1.24067	0.729116	0.778758	1.38066	1.25898	1.35263	1.17174	0.929157	1.25459	0.851142	0.869523	0.849463	1.34286	1.72603	1.62754	1.20828
ARHGAP9	0.999761	1.07801	0.901348	1.3454	1.16047	0.900121	0.981687	0.852739	1.1062	0.905333	0.621037	1.08189	0.832149	0.658635	0.903664	0.854017	0.550667	0.813166	0.575333	0.98216	0.75755	1.32042	0.955286	0.89019	1.22331	0.934792	1.72896	0.532529	0.517178	0.738731	1.36456	0.803497	0.70369	0.770328	0.872575	0.982284	0.978172	1.45521	1.03935	0.881459	0.912636	0.863376	0.665442	0.875009	1.94783	1.18634	1.07173	1.63769	1.14084
ARHGDIA	0.911995	1.17482	1.15421	0.916543	0.967139	1.16947	1.22092	1.4312	1.03613	1.1985	0.770937	0.784067	1.02823	0.949276	1.19086	0.979801	0.926188	1.14547	3.27752	0.902007	1.10951	1.19035	0.961516	0.916464	1.06484	1.08561	0.992325	0.984741	0.81967	0.905589	1.17985	1.06512	0.92726	1.01522	1.06866	0.891534	0.904517	2.06937	0.936337	1.17789	1.05301	0.726665	1.06678	0.922901	1.15623	0.869472	1.02392	0.967594	0.976207
ARHGDIB	0.848822	1.00934	1.23287	1.06684	0.910439	1.07565	1.23673	1.05241	1.25443	1.16307	0.718528	1.01469	0.894983	0.698577	1.64314	1.01006	0.51958	0.650455	0.878062	0.7039	1.367	1.10713	1.05548	0.948532	1.17575	1.0704	1.35435	0.745692	0.708912	0.86451	1.50151	0.896617	0.759666	0.802948	1.52407	0.939727	0.781385	1.32044	0.866368	1.0253	1.5649	0.871121	1.36422	0.793092	1.89927	1.05965	1.09353	1.15818	1.07991
ARHGEF1	0.959873	1.12973	0.868593	1.4976	0.989589	0.881666	0.890651	0.874339	1.35306	0.944055	0.77244	1.19577	1.05021	0.620291	0.910025	0.832623	0.953968	0.868783	0.637256	1.5143	0.848292	0.966123	0.941311	0.933427	1.02738	0.748796	1.55943	1.13211	0.708529	0.868824	1.29107	0.976623	0.765156	0.769382	1.14788	1.18531	0.947027	1.13496	0.931439	0.787419	0.831381	0.923408	0.688837	1.07579	1.78189	0.987394	0.996336	1.12994	0.883548
ARHGEF10	1.35776	0.87314	1.24977	1.5164	1.41479	1.3278	1.28853	0.994948	1.36876	1.0771	1.31853	0.74487	1.0254	0.767502	1.22754	0.985288	1.1042	1.31054	0.973131	1.13013	1.15617	1.61844	1.48116	1.5437	1.14375	0.74718	1.30025	1.13675	0.987747	1.35291	0.874788	0.647261	0.785836	0.84799	0.928283	0.855725	1.79041	0.750565	1.5161	1.28819	1.46252	1.05212	1.06903	1.24476	0.807198	1.09896	1.40247	0.806984	1.33699
ARHGEF10L	0.900327	0.931068	1.12805	2.64678	0.777572	0.6355	0.774028	1.08539	0.916757	0.873114	0.537016	0.782414	0.611803	1.56597	1.03526	0.896627	0.551884	1.21341	0.910678	2.01723	0.923596	0.807544	0.963429	0.981203	0.862198	0.779814	1.94152	0.53493	0.617114	0.993537	1.52205	0.930897	0.708552	0.677858	0.913325	0.905638	0.79345	1.06875	0.629645	0.760151	1.15316	1.03646	0.617807	1.32457	0.727036	0.782844	0.766975	0.865304	0.70735
ARHGEF11	0.948191	1.04483	0.861019	0.981492	0.817632	1.26175	1.25182	1.02344	0.916458	1.01238	1.15834	0.874827	0.941346	1.11685	1.13303	0.919444	1.20361	1.48001	1.14695	1.15021	1.28163	0.985275	1.02004	1.02322	1.27219	1.27649	1.25552	1.28384	1.45879	0.908434	0.972399	1.32975	1.08273	1.12117	1.13275	1.00836	1.20613	1.03336	0.950431	0.924864	1.25988	1.9295	1.23182	1.15179	0.808664	1.00405	1.13879	0.982049	1.05907
ARHGEF12	1.10363	0.936848	1.01884	0.961239	1.1807	1.88396	1.74995	0.977858	0.951263	1.20912	0.960288	0.888348	1.22038	1.22814	0.868213	1.44714	1.43349	1.1378	1.12752	0.838629	1.37781	1.01388	0.997781	1.17744	1.50104	1.40587	0.916747	1.04681	1.77656	0.994882	0.91607	0.958698	1.41856	1.35526	0.952665	1.18331	1.15422	0.986976	1.20079	1.09895	1.34225	1.12149	1.06636	0.880886	0.95236	1.19454	1.19347	0.939235	1.5398
ARHGEF15	0.646469	0.577772	0.0561516	1.90244	0.0939834	0.230789	0.501935	0.603744	0.523498	0.230306	0.43989	0.787185	0.140684	0.249722	0.0358464	1.21517	0.7706	0.0372474	1.60585	0.677937	1.13104	0.791559	1.86905	1.00404	0.764161	1.24711	0.635509	0	0	0	0	0	0	0	0	0	0	0	0	0	0	0	0	0	0.97491	1.60786	2.22483	0.919637	1.22646
ARHGEF16	1.08008	0.881036	1.0343	0.969115	0.99318	1.62011	1.23882	1.72237	1.74039	0.641742	1.49051	1.05518	0.787462	0.96362	0.826397	1.21916	2.06552	0.533966	0.897147	0.991309	0.995657	0.736123	0.829081	1.49998	1.51495	1.32012	0.581153	1.15901	0.91018	0.764069	1.07786	0.931294	1.10432	1.11996	0.926891	1.11793	0.871217	0.83887	0.874655	0.766505	0.860257	1.1486	0.786057	0.997849	1.09454	0.832294	0.757879	0.963056	0.927592
ARHGEF17	1.23709	1.00749	0.708606	0.974776	1.29465	0.854109	1.37466	1.40915	1.31624	1.59613	1.22117	0.775688	1.35836	1.10614	1.00776	1.02205	0.854059	1.21256	0.976796	2.00858	1.33264	1.56293	1.40868	1.13669	1.19927	1.25374	0.721241	1.02656	1.2241	1.2148	0.594395	1.19291	1.12068	1.21733	1.01737	1.09491	1.24256	1.06237	1.33474	1.51503	1.04303	1.82737	1.60566	1.17599	0.843885	1.27707	1.55295	0.90454	1.38619
ARHGEF18	1.17189	0.930226	1.16349	1.13303	1.08723	0.951707	1.03935	0.814375	1.06502	1.14835	0.817862	1.34106	0.994592	0.964207	1.05114	1.22536	0.717145	1.67167	0.747076	0.985665	1.1114	0.971487	1.0076	0.953742	1.14485	1.01882	1.06988	1.01662	0.847985	0.97714	1.12843	1.38341	0.806718	0.840927	1.07079	1.00102	1.0699	1.05122	1.0175	1.14502	1.02031	0.826663	0.974712	0.841461	1.3167	1.01557	1.0659	1.08824	1.10462
ARHGEF19	3.04677	0.69469	1.46571	0.911951	0.58351	0.40052	0.68417	0.423495	0.711598	0.456117	0.811138	0.313896	0.579324	0.716016	0.614099	0.865733	1.04972	2.65478	0	0	0	0	0	0	0	0	0	0	0	0	0	0	0	0	0	0	1.52253	1.68893	0.91084	1.99502	0.966886	3.06059	0.942716	0.818865	0	0	0	0	0
ARHGEF2	0.700283	0.842018	0.839748	1.70072	0.711192	0.870636	0.938456	0.772664	1.01736	0.72183	0.817961	0.729271	0.764491	0.994045	1.1515	0.839035	0.956495	1.67336	0.842022	1.77651	0.875764	0.819969	1.06646	0.962874	0.970377	0.777764	1.20592	0.941523	0.998386	1.39673	0.716292	0.825028	0.710076	0.824107	0.901523	0.898328	1.98423	0.749434	0.775603	1.03463	1.3081	0.998592	0.661629	1.33793	0.938431	0.961877	0.888713	1.33191	0.785106
ARHGEF26	0.858009	1.34437	0.709348	0.464028	1.31407	0.485393	0.887874	1.2641	0.906413	0.995477	1.36989	0.926552	0.873475	2.20329	0.604652	1.04625	1.44366	1.16564	2.00265	0.447211	0.809378	0.73336	0.887645	1.34846	0.755371	0.969054	0.636571	1.08435	0.852409	0.690495	2.49277	0.602063	0.959392	0.527781	0.966399	0.803663	0.861285	0.632288	0.762503	1.26006	0.960251	1.73333	0.811492	0.933675	0.900675	0.66852	0.546149	0.668091	0.734202
ARHGEF28	0.984911	0.92973	1.09267	1.60067	1.05078	1.37801	1.28505	0.712887	0.53181	1.00634	0.723197	0.862758	0.739966	2.01212	0.91949	1.04571	0.979662	1.72237	1.78902	0.920157	1.20328	0.643604	0.772387	1.20795	1.33672	0.974264	0.554664	1.26238	1.26441	0.81667	0.886971	0.960948	1.2938	1.30661	1.00466	1.05242	1.51622	0.822648	0.813696	1.14471	0.817357	1.2471	0.739721	0.988559	0.757477	1.12902	1.25266	0.786797	0.57577
ARHGEF3	1.21623	1.1713	1.42468	1.17255	1.2945	1.37787	1.32482	0.802534	1.23632	0.72779	1.57567	1.38841	1.99548	2.21594	1.63112	1.12916	1.2149	1.1771	0.546683	1.01366	1.08379	0.879171	1.02229	1.13758	1.19822	1.18938	0.760846	1.12891	1.52381	0.679434	1.01033	1.0225	1.60588	0.822365	0.95444	0.955802	2.87752	0.72151	2.07809	1.04478	0.775435	0.833754	0.81318	0.776935	0.978619	1.65067	1.21354	0.789732	1.333
ARHGEF35	0.714152	0.713164	0.939882	0.699898	1.2559	1.10389	0.914539	0.879784	1.4011	0.875729	0.78612	1.12733	0.878886	1.06128	1.07992	1.46568	1.10396	0.948727	2.14725	0.527455	1.09766	0.904754	1.18196	1.58196	1.45967	0.678796	0.788725	1.08777	1.11939	0.602118	0.649157	1.62729	1.22526	0.920421	1.31402	1.79743	1.15658	0.944815	1.08244	0.83092	1.29735	1.21529	1.66387	0.836949	0.916464	0.810415	0.815216	1.20502	0.922901
ARHGEF37	1.69688	0.816371	1.33592	0.628306	0.995923	1.0334	1.08397	1.28532	1.00737	1.33342	1.11609	1.09459	1.1333	0.651199	1.01854	1.21392	0.620722	1.22151	2.33605	0.91479	2.08719	1.59762	1.12342	1.66127	1.6567	1.59528	0.718304	1.07197	1.28933	1.05055	0.79755	1.75312	1.13184	1.52586	1.01463	0.803937	1.1417	0.781117	1.10968	0.76346	0.813325	1.60526	1.07381	1.05821	0.793406	1.49732	1.14784	1.13025	2.04614
ARHGEF38	2.15429	0.686742	1.23454	0.59545	0.864162	1.49461	1.94461	0.861499	1.19743	0.96947	1.14154	1.48096	1.00239	0.543335	0.809072	1.02358	1.51239	0.616746	1.34083	0.585289	2.05285	0.722412	1.04314	1.67244	3.73628	2.35008	0.586167	2.05223	0.563171	0.760544	0.724797	1.48667	1.66235	0.829101	0.887692	0.981159	0	0	0	0	0	0	0	0	1.01302	1.31858	1.21797	0.976648	2.48042
ARHGEF40	1.16649	0.77686	0.861004	0.782264	0.982732	0.820673	1.14031	0.797078	0.847909	1.23734	1.04698	0.871971	1.15518	0.881617	1.713	1.0446	1.3191	1.10133	1.21154	1.02483	1.27384	1.22787	1.10059	1.43135	1.29147	1.01345	1.08435	0.902161	1.60266	1.02198	0.792062	0.845381	1.21721	1.04905	1.48305	1.32209	1.1702	0.704716	0.927334	1.0762	1.13424	0.955126	1.04055	0.892932	0.934805	1.1466	1.18128	1.00258	1.25891
ARHGEF5	1.17912	0.865515	1.02338	0.870394	0.915183	0.969344	1.01369	1.06966	0.931418	0.931024	0.865926	1.12605	0.650092	0.857393	1.11797	1.35369	1.07881	0.653895	1.47393	0.464668	1.12042	0.676389	1.07693	1.00498	1.23535	1.00169	0.999783	1.17248	1.08495	1.26653	0.613404	1.36586	1.03228	0.932806	1.00019	1.25102	0.862368	0.799526	1.00007	0.991147	1.06588	1.32009	1.38841	1.2257	0.831592	0.720516	1.0185	0.91841	0.921384
ARHGEF6	0.97691	1.13428	0.925245	1.31999	1.23867	0.790511	1.15198	0.76556	0.944596	0.998276	0.671059	1.64421	0.87463	0.874343	0.703076	0.735772	0.467029	0.977385	0.709677	0.793503	0.898113	1.14429	1.13026	0.789372	1.50734	1.52086	1.45992	0.704984	1.06371	0.648556	1.95529	0.619272	0.826944	0.805072	0.923182	1.43342	0.818999	1.14633	0.933289	0.886791	0.769702	1.13431	1.1195	0.891503	1.69407	0.945217	1.15664	1.46549	1.1471
ARHGEF7	1.26658	0.98188	0.869287	1.37246	1.1162	0.938756	1.33055	1.15662	1.0344	1.12315	0.945865	0.893877	1.08857	0.949576	0.873035	1.15402	0.707711	1.08564	0.769921	1.05036	0.987785	1.19715	1.31805	1.02194	1.176	1.2127	1.48661	1.1335	1.18129	1.11845	0.706408	1.46849	1.01868	1.12528	0.990405	0.994993	1.08315	1.09843	0.923105	1.19426	1.13337	0.813899	1.12784	1.09044	1.10549	1.11653	1.02715	1.05098	1.19879
ARID1A	1.0984	1.15518	1.11325	1.39973	1.07665	0.941515	1.02272	0.985584	0.979004	0.788978	1.18532	0.874543	1.13929	0.920911	0.782048	1.18966	1.59813	1.04589	1.34557	1.00457	0.995007	0.813055	0.841114	1.12266	1.18266	0.853036	1.61193	1.02985	0.832452	0.992178	1.17101	0.957277	0.992782	0.929704	1.0111	1.02417	1.05533	1.13992	0.730016	0.82024	0.964974	1.01599	0.802691	0.947294	0.984759	0.873533	0.916372	0.912109	0.988866
ARID1B	0.951955	0.856231	0.685657	1.19867	1.04905	0.924409	0.965416	0.930654	0.698092	0.720293	1.08759	0.846192	0.990285	1.28822	0.859046	1.1633	1.1357	1.5357	1.3935	1.09351	0.98411	0.845996	1.03119	0.943247	0.940892	1.01709	1.39971	0.963709	0.974178	1.06099	1.12153	1.00382	1.10882	0.805118	1.02864	1.11534	1.02955	1.29549	0.834425	0.961071	1.12033	1.38749	1.07797	0.910803	1.18721	1.19025	0.903116	0.937361	0.973539
ARID2	0.980939	1.34593	1.33366	1.00321	1.03453	0.92193	0.997368	0.944737	1.06166	0.855621	0.891741	0.886248	1.06702	1.14517	1.01033	1.58284	0.995012	1.09543	1.10523	1.16216	0.900652	1.11496	1.02488	1.11264	0.862533	1.02299	1.27961	0.992189	1.28849	0.863835	1.18709	1.21663	1.18472	1.12299	1.07449	1.03411	0.83733	0.940623	0.824237	0.860783	1.18684	1.13279	1.83925	0.860045	0.879224	1.09128	0.751224	1.0532	0.937224
ARID3A	0.581354	1.61515	1.11622	1.51506	0.966007	0.64506	0.735793	0.895414	1.57582	0.809158	1.40692	1.67103	0.675345	0.816925	1.03659	0.700816	0.480448	0.615138	1.26711	1.21779	0.625028	0.858287	1.03107	0.697761	0.55352	0.559075	1.62442	0.652885	0.764343	0.88809	0.896343	0.734973	0.658772	0.684229	0.825481	1.00817	0.685808	1.11774	0.921947	0.845869	1.61598	1.01182	0.923281	1.73693	1.24832	0.847522	0.871741	1.01928	0.533973
ARID4A	1.07626	1.07383	1.2112	1.05586	1.23027	1.22618	1.2049	1.22993	0.918392	0.982156	0.962124	1.0736	1.06292	0.862232	0.740484	0.957718	0.978176	0.999031	1.84644	1.56748	1.03423	0.942967	1.12784	1.0616	0.780847	1.24365	1.15882	0.804413	1.22753	0.970199	1.04736	1.02537	1.23881	1.13516	0.992063	1.15561	0.952934	1.29027	1.00202	1.07676	0.945306	1.12333	0.94141	1.07842	1.20136	0.874375	0.893961	1.19897	1.05767
ARID4B	0.873013	1.21915	1.40846	1.49559	0.966518	1.00642	1.03846	0.862302	1.09607	0.804431	0.768796	0.88442	1.13884	1.27242	0.941024	1.00965	1.31395	1.57726	1.17298	1.06365	0.893382	0.926763	0.890047	0.907701	0.937313	0.859313	1.56857	1.1604	1.24181	1.00207	1.02008	1.37539	1.07024	1.04696	1.01994	0.883231	1.48907	0.996682	0.789472	1.06183	1.24641	1.06788	1.05803	1.01409	0.991165	1.07036	0.749618	0.860473	0.992925
ARID5B	0.881192	0.699024	0.795861	0.678544	0.827052	0.764631	0.749189	1.61606	1.22843	1.07032	0.964136	0.998516	1.32006	0.845997	1.49488	0.859365	1.09824	0.997831	0.6485	1.23573	1.26104	1.35584	1.14394	1.15672	1.08193	0.996255	0.98246	1.25682	0.741913	1.13382	1.23237	1.40963	0.769002	0.845057	0.8738	1.10019	0.691988	0.596595	0.748928	1.30058	1.12777	1.14884	0.997647	2.22529	1.0586	1.19112	1.35493	0.993234	1.17
ARIH1	1.14727	0.92978	1.0522	1.2241	1.03792	1.16561	1.12705	0.959745	0.898313	0.855691	0.789183	1.46952	0.936478	0.953295	0.774857	1.06397	1.69753	1.10584	1.02608	0.927206	0.840949	1.04269	1.07645	1.14195	1.23912	0.787391	1.11051	1.18314	1.37419	0.976116	1.01837	1.21968	1.16445	1.22719	0.917382	1.4371	0.948056	1.40815	1.2176	1.12985	1.05403	0.985873	0.929866	1.26	1.4705	0.929538	0.977698	1.28621	1.26153
ARIH2	1.11534	1.10946	0.701519	1.3608	0.960146	1.05287	0.925622	0.883128	1.01026	0.774166	1.20478	1.32432	0.798243	0.90082	0.932957	0.800649	1.13786	0.798348	1.05561	0.969947	0.755285	1.02435	1.00775	1.06302	1.20926	0.737618	1.64429	0.909204	0.54677	1.25037	1.01507	0.960089	0.72799	0.532288	0.839793	0.835411	0.973089	1.25677	0.970929	1.21963	0.843299	1.49691	1.15505	1.10133	0.968668	0.833091	0.928633	1.24499	0.904516
ARL1	1.07553	0.941166	0.912205	0.681303	1.05363	1.24143	1.032	1.37657	0.829728	0.877645	1.23384	1.35597	0.929757	0.856428	0.917127	1.21796	1.21442	0.850966	0.484185	1.12294	0.678215	0.956685	0.815884	0.768916	1.09323	0.785644	0.869024	0.980163	1.3262	1.03508	0.954136	1.26203	1.09103	1.41911	0.938645	1.07303	0.931311	1.07301	1.08447	0.897613	0.941388	0.819325	0.956542	0.879895	1.24789	0.978466	0.877939	0.822601	1.00872
ARL11	0.979105	0.864232	0.437269	1.41426	1.16042	1.20613	0.943803	1.12423	1.22138	0	0	0	0	0	0	0	0	0	0	0	0	0	0	0	0	0	0	0	0	0	0	0	0	0	0	0	0	0	0	0	0	0	0	0	0	0	0	0	0
ARL14EP	0.978754	1.19389	1.10119	1.1465	0.999945	1.15209	1.15365	0.893236	1.09406	1.1692	1.08027	0.778652	1.22387	1.15906	1.23169	1.0188	0.963933	1.49327	1.31088	1.49148	1.08722	1.13284	1.14751	1.0459	1.22231	1.20478	1.29867	1.16331	1.2143	1.00262	0.962647	0.934947	1.00857	1.08572	1.08243	0.968738	1.4943	0.919716	0.966336	1.06773	1.32944	0.795469	1.04329	0.924489	1.09346	1.30044	1.19115	1.27895	0.892183
ARL15	1.02539	0.963246	0.972185	0.852374	0.897799	0.955886	0.834532	1.18493	0.869427	1.06569	1.17339	1.01149	0.841948	0.887988	0.957859	0.863496	0.738694	0.926776	0.376037	0.704318	1.21165	1.00552	0.921885	1.43459	0.893875	1.04186	1.11365	1.37982	1.34029	0.75156	0.995061	0.710001	1.19375	1.70645	1.51633	1.10001	0.866388	0.813237	1.50354	1.17451	1.31261	0.856268	1.02889	0.888068	0.958614	1.098	1.62054	1.63353	1.60887
ARL2	1.12349	1.26268	1.19043	1.15305	1.16053	1.2807	1.151	0.74562	0.922234	1.3326	0.896834	1.02337	1.01682	1.87458	1.73526	0.815767	0.73499	1.361	0.649532	1.52967	1.07244	1.1962	0.922938	0.828316	0.990786	1.46229	1.18358	1.46263	2.14558	1.04878	1.01804	1.30676	1.2066	1.09361	1.83261	1.1918	1.64504	0.748799	1.29818	1.17901	1.326	1.02883	1.96346	0.871273	1.18141	1.16486	1.05209	1.1709	1.15949
ARL2BP	0.842793	0.832499	1.26907	0.788602	1.2623	0.928038	1.22625	1.24851	1.1175	1.27591	1.07872	1.48546	1.01619	0.866397	0.886325	1.03963	1.35929	0.841553	1.06115	0.942566	0.777252	1.02863	0.879166	1.1849	1.219	0.660772	1.03144	1.24843	1.3431	0.884268	0.837412	1.21445	1.10619	1.05265	1.09302	1.00353	1.28081	1.53117	0.838846	0.928871	0.758414	0.695852	0.582566	1.54041	1.65973	1.00365	1.02748	0.972354	1.22139
ARL3	0.843372	1.23601	1.15826	0.783878	1.43435	0.82151	1.75583	0.734906	0.789627	1.07982	1.11659	0.658225	1.24994	1.74234	0.911703	1.48082	2.49909	0.943827	0.527814	0.631339	0.952107	1.35852	1.35144	1.34136	1.30445	1.1184	0.735083	0.95899	1.751	0.880092	1.27477	0.639027	1.44573	1.56083	1.13506	0.845074	0.884968	0.997632	0.781306	1.25155	1.56315	0.807621	1.79259	0.899232	0.645028	1.0861	0.948552	0.821322	0.999027
ARL4C	1.47057	0.822023	1.23501	1.83157	1.55442	1.00339	1.15906	0.840083	1.58059	1.2579	1.47227	1.1012	1.50225	0.946736	1.72022	1.05543	0.716958	1.08589	0.700668	1.3963	0.781546	1.83225	1.13027	1.22286	0.573961	0.654213	0.572049	1.24034	0.822344	3.10179	0.701964	0.482661	0.864733	0.84632	1.20172	1.30955	0	0	0	0	0	0	0	0	1.03958	1.3124	1.1364	1.49006	1.02273
ARL5A	0.463063	1.19217	1.04216	0.523368	0.574886	1.47336	0.467073	0.384314	1.1038	0.838335	1.15176	1.53282	0.704235	0.909432	1.60183	0.995372	0.852827	1.64542	0.464687	1.77676	0.90944	0.730185	0.802554	1.20816	0.693131	0.62451	0.92217	0.982218	1.63999	0.879331	0.651225	0.806357	2.17463	0.694101	0.880549	2.18665	1.14534	0.970254	0.961181	0.746457	1.07375	0.976914	1.12959	1.09644	1.23591	1.15175	1.02528	1.04475	1.47249
ARL5B	0.88481	0.82056	0.864892	1.15828	0.872945	0.979272	0.845817	0.616901	0.944217	0.775943	0.946005	1.12885	0.998365	0.573611	1.37827	0.990926	1.08941	1.16475	0.590097	2.17984	0.727538	1.16548	0.925386	0.732728	0.686915	0.70627	0.973232	1.09461	1.13715	3.60285	1.21829	1.51617	0.675752	0.700546	0.906219	1.26249	0.994452	0.709171	0.780957	0.641397	0.977958	0.804567	0.673509	1.08832	1.14172	0.735827	0.717882	1.16133	0.993759
ARL6	1.12189	0.802291	1.12239	1.05282	1.25026	0.967158	1.52646	0.826195	1.36411	1.08257	0.856852	0.792734	0.959877	1.45587	1.05811	0.788342	1.34911	1.52909	0.509242	2.22213	1.49369	1.21023	1.5239	1.06961	0.926606	0.759464	0.921075	0.764187	2.32499	1.28999	1.39809	1.02166	1.26086	2.00278	1.38855	0.987829	1.86667	1.05776	1.01702	0.982481	1.31713	0.940253	1.20989	0.745276	0.701969	1.26423	0.930021	0.942007	0.900556
ARL6IP1	1.32001	0.879464	1.10944	0.85557	0.939979	1.0378	0.800371	2.00383	0.553422	0.795852	1.14685	1.35683	0.974282	1.26321	0.72026	1.57249	1.01271	1.10937	1.1319	1.40231	1.51973	1.2868	1.23421	1.69901	1.06623	2.05217	1.11443	0.781349	0.584672	0.932017	1.0772	0.714138	1.07051	0.864495	1.2719	0.716921	0.602234	1.10471	0.920978	0.897597	0.928281	0.952646	1.34495	0.958358	0.97035	0.889631	0.945323	0.761428	1.18384
ARL6IP4	1.09286	1.23159	0.79411	1.15398	0.919944	0.698059	0.624722	0.810199	0.820084	1.05082	1.3668	0.639113	0.968556	0.988115	0.914102	0.683258	1.4937	1.2199	1.26724	0.838979	0.790747	1.21542	0.856886	1.12163	1.05279	0.986829	0.996303	0.844755	1.11108	1.18722	1.0213	1.17701	1.04948	1.05978	1.14215	0.811081	0.785788	1.26464	0.584179	1.05407	0.97891	1.13063	1.49623	0.866254	0.822783	1.00283	0.936925	0.874512	1.08198
ARL6IP5	1.75225	0.780374	0.86707	0.703315	0.878896	1.07007	0.687245	0.860848	0.671439	0.51851	1.41833	0.93463	0.702579	0.607097	0.674251	0.774542	1.47196	1.22398	0.593646	0.729044	1.21848	0.932684	0.958163	1.43662	0.606756	0.912059	0.572897	1.33795	1.01955	0.984184	1.17731	0.611357	1.16503	0.734648	1.0893	1.24794	0.487576	0.910655	1.32285	0.651049	0.747713	0.526528	1.05744	1.16841	0.934879	0.928771	1.41143	0.771332	1.63249
ARL6IP6	1.06718	0.775649	0.612724	1.47461	0.580919	0.522599	0.528405	0.884418	0.494274	0.586622	1.78757	0.394223	0.331067	0.440728	0.40817	0.591967	2.21261	0.719226	2.67484	0.39019	1.02582	0.930124	0.524852	0.920139	0.587861	0.375584	0.830064	0.902918	0.78871	1.47244	0.938657	0.737226	1.1277	0.640754	0.722567	0.888724	2.45623	0.96075	0.964652	1.09961	0.9448	1.22291	0.614277	2.72848	1.01949	0.56821	1.38499	0.340033	1.27093
ARL8A	0.891003	1.4971	1.13622	0.965858	0.67879	0.754325	0.770497	1.23104	0.981611	1.01335	0.926072	0.670365	0.883844	0.980775	1.22816	0.966779	1.62284	1.48321	0.685879	1.13542	0.790034	0.947064	1.13488	1.16632	1.15686	1.01995	1.36014	1.56352	1.06973	0.840372	1.35693	1.00094	1.2377	1.73435	0.816947	1.11991	0.638143	0.753468	1.15883	1.15141	1.43983	0.758897	0.744129	0.940129	0.939719	0.934228	1.55968	0.93378	1.17405
ARL8B	1.36191	1.2255	1.55485	0.708825	1.47154	1.39132	0.800163	1.11308	1.16051	1.16411	0.764512	1.10783	0.8932	1.81211	1.282	0.816065	0.73918	1.42959	0.388252	1.23905	0.954897	1.00897	1.23972	0.8678	0.998522	1.1803	1.03194	1.71133	0.909801	1.29446	1.85227	1.16793	0.853416	1.49907	0.941809	1.04572	0.891254	0.647298	1.45492	1.22628	0.757446	0.61884	0.637644	1.21953	0.776116	1.32796	1.26892	1.56969	1.50031
ARMC1	1.00732	1.05876	1.00748	1.52524	1.37519	1.14351	1.17065	0.929007	1.04217	1.45125	0.94192	1.08927	1.32888	2.06865	1.50013	1.08401	0.975919	1.44204	1.65566	1.20957	1.03882	1.14174	0.916463	1.00491	0.889807	1.66832	1.08264	1.04055	0.785018	1.29951	1.19633	0.944174	1.18865	1.02414	1.04725	1.12093	1.49377	1.08072	0.989034	0.93657	0.890244	0.971581	1.3499	1.14587	1.12332	1.01807	1.04919	1.3069	0.885047
ARMC10	1.12941	0.857028	1.0322	0.80887	0.931576	0.892219	0.817487	0.927208	0.921916	1.10738	1.13277	1.29223	0.998249	1.20855	1.16831	0.791831	1.39581	2.06708	0.347617	1.18105	0.826718	0.712238	0.933251	0.867904	0.801124	0.785358	0.723823	1.07594	0.935948	1.01633	1.28453	1.41011	1.11679	1.19637	1.00249	1.13168	0.978536	0.923205	1.15226	0.779041	0.86285	0.838459	1.77402	0.715108	0.67859	0.880036	0.84828	0.776269	0.984095
ARMC4	0.799226	1.37966	1.06568	0.241116	3.05073	0.988153	0.743864	0.892826	2.31518	0	0	0	0	0	0	0	0	0	0	0	0	0	0	0	0	0	0	1.22601	0.527556	1.04568	1.27367	0.90634	1.00791	1.01743	0.673246	1.01816	0	0	0	0	0	0	0	0	0	0	0	0	0
ARMC5	1.61064	1.15694	0.839733	1.41203	0.792457	0.475952	0.776485	0.915555	0.625797	0.775836	0.718537	0.71733	0.893115	1.04769	0.731114	0.772645	0.958464	0.927853	0.712978	1.12585	1.14698	0.949087	1.16486	1.16607	0.941173	1.10695	0.98809	0.55266	0.423518	1.10665	0.705285	0.733938	1.05491	1.11289	0.62754	0.882414	1.51655	1.11881	1.03384	0.887625	1.07664	0.961029	1.19542	1.06825	1.05676	1.0517	1.33664	0.795012	1.11577
ARMC6	0.901526	1.30544	0.567824	1.7064	0.706724	1.24719	0.979376	1.13106	1.15485	0.925955	0.903309	1.29937	0.949597	0.837001	0.800367	1.09122	0.921123	0.758311	0.498008	1.81263	0.656847	1.08822	0.685463	0.852741	0.975005	1.13495	0.979617	1.26356	0.393395	1.44882	0.987522	1.6188	0.615408	0.475318	0.746854	0.428143	0.819003	1.1038	0.927323	0.96237	0.99402	0.927417	1.03869	1.16982	1.27922	0.909171	0.793894	1.22736	0.91115
ARMC7	0.885974	1.07007	1.61584	0.808216	1.33546	1.57796	1.55833	1.23582	1.63125	2.02768	0.898073	1.02591	0.701885	0.938072	1.51918	0.869673	0.946854	1.33387	0.897668	1.57843	1.17343	1.26214	1.6243	1.03739	1.47408	1.58869	1.03862	1.44545	1.70836	1.15129	1.22314	1.71115	2.46666	2.31789	1.90439	2.34011	1.14259	0.800148	1.31775	1.01442	0.831688	0.918021	1.03841	0.876585	1.30358	1.77493	2.71735	1.97099	1.26309
ARMC8	0.912003	1.11894	1.18222	1.10471	0.824054	1.07245	1.03904	0.931038	1.08262	0.818685	0.950512	0.911387	0.869448	0.879564	0.840003	0.825944	1.23177	0.826628	1.29222	1.10562	0.722971	1.05879	0.962457	1.2506	1.23024	0.955772	1.02122	0.744198	1.295	0.998289	1.20265	1.06405	0.950803	0.806675	1.09253	0.85901	1.32659	1.04511	0.97988	0.864936	1.09148	1.12645	1.09236	1.29713	1.05497	1.06025	0.702092	0.770602	0.875839
ARMC9	1.41769	0.991252	1.15108	0.925397	1.52107	1.13092	1.13708	1.05709	0.899717	0.937095	0.954507	0.800666	1.281	1.1509	1.0149	1.12138	1.56395	0.967912	1.10616	0.502451	1.19398	1.71709	1.29892	1.30994	1.27835	1.50246	0.647669	1.16914	1.0006	1.1642	1.015	1.27782	1.208	0.908934	1.1632	1.22076	0.996813	0.757474	0.973811	1.1607	1.58587	0.894159	1.23672	1.15941	0.711954	1.26984	1.0239	1.11099	1.51608
ARMCX1	0.777279	0.763008	1.23242	0.630882	0.650022	0.435408	0.970306	0.850689	0.417688	0.605352	0.790849	0.398981	0.785583	0.437059	1.41305	0.740336	2.89233	1.15799	0.876321	2.62899	1.31288	0.954808	0.602408	1.02955	1.20978	0.948672	0.444286	0.47649	0.879894	1.08578	1.65495	0.402383	0.904207	1.59814	1.13127	0.61452	0.517695	1.12463	0.628373	0.844454	1.05073	1.23579	1.46272	0.89945	0.522608	1.33996	1.72299	0.568763	1.265
ARMCX2	0.693902	0.725654	1.03335	0.501433	0.666121	0.579838	1.14446	0.726664	0.593061	1.15337	0.582601	0.256005	1.07025	0.440903	1.47989	0.802898	2.1738	1.40369	0.448687	2.62609	1.58127	1.17095	0.656965	0.905952	1.54657	1.01253	0.342596	0.848846	1.25063	0.86014	1.55637	0.445469	1.0291	2.03872	1.10623	0.775983	1.00072	1.04822	0.91655	1.07984	1.11209	1.18601	1.19669	0.901103	0.659054	1.35027	1.67037	0.640255	1.10386
ARMCX3	0.914763	0.93405	1.06616	0.665407	0.79607	0.606933	0.845757	0.932105	1.01319	0.761809	1.11152	0.8103	0.710153	0.367409	1.35501	1.34808	2.28615	0.818818	1.13189	2.21812	0.585424	0.878718	0.693097	0.7911	0.723584	0.80163	0.580802	1.55068	0.849914	0.797407	1.1247	0.322268	0.489661	0.829709	1.87835	0.883679	0.806602	0.876529	0.985013	0.931618	1.24165	0.826761	0.694252	0.983943	0.919987	1.07178	0.937725	0.709289	0.943912
ARMCX4	0	0	0	0	0	0	0	0	0	0.843515	0.573801	0.106102	0.610984	0.786581	0.335283	0.72939	4.55708	0.572913	2.18167	0.315236	1.32319	0.519318	0.688788	1.83692	0.909417	0.458701	0.480163	0.819048	0.818837	1.12045	1.50847	1.39469	1.34618	0.677941	0.783858	0.733654	0	0	0	0	0	0	0	0	0	0	0	0	0
ARMCX5	1.56737	1.25072	1.42068	1.00638	0.728314	0.799534	0.874573	0.601474	0.695746	1.12281	1.04256	0.498068	0.790826	1.04318	0.964635	1.12124	1.33536	1.01225	2.07482	0.755515	1.76895	0.689061	1.99448	1.58939	1.1195	1.01692	0.406751	1.13884	1.5663	1.102	0.963103	1.84843	1.40212	1.42916	1.23835	0.971156	0.569182	2.18391	0.755311	1.46	0.987686	1.16908	2.01835	0.960412	1.06211	0.337006	1.60726	0.607768	1.09371
ARMH3	1.11081	0.961084	1.10787	0.904417	1.20053	0.983252	1.23853	0.926952	1.08444	1.08359	1.01839	1.01974	1.0274	0.883111	1.08612	1.006	1.01216	0.932367	0.882019	0.90278	0.774772	0.96666	0.938851	0.878138	1.36381	0.969084	0.969759	1.29783	1.96948	0.982391	1.20563	1.02385	1.01414	0.95885	0.872186	1.07631	0.797964	0.929904	0.755094	0.919736	1.0954	0.875978	1.06439	1.00564	1.14485	0.984871	0.950666	0.977904	1.06829
ARMT1	0.319306	0.909367	0.510852	0.298922	0.551701	0.383621	1.10308	0.753789	0.312245	0.311293	0.632287	0.485473	0.37652	3.53966	0.319322	0.962027	1.58952	0.300359	1.17276	0.445955	0.761415	0.566423	0.814127	0.617887	3.71442	1.11997	0.528075	0.261504	1.27406	0.312603	0.649312	0.940148	0.794917	0.895988	1.0167	0.466857	0.53877	1.73077	0.559004	0.613903	0.753647	1.07718	4.20409	0.487641	0.437932	0.647464	0.752109	0.288097	0.427562
ARNT	0.937173	1.10724	1.07908	0.973156	0.961518	1.31882	1.32507	0.736781	0.85596	1.15865	1.38696	0.909384	1.3122	0.992278	1.28674	1.11223	1.01035	1.38701	1.45111	1.41507	0.949454	1.01779	0.964077	0.994807	1.20265	0.97867	1.4014	1.01041	0.639508	1.11271	0.783	0.964226	0.923663	1.01743	1.10383	0.899507	1.46892	0.805287	1.02486	0.833065	1.09942	1.45265	0.750748	1.14764	0.814105	1.14661	0.990791	1.04031	1.32924
ARNT2	1.1508	0.771418	0.643417	0.902393	1.14779	0.694615	1.71056	1.35155	0.971709	0.865652	0.797759	0.899167	0.865792	1.27574	0.762852	1.28489	1.36958	1.11003	0.522863	0.424035	1.59933	0.562635	0.958603	1.00024	3.66927	0.548821	0.601477	1.01812	17.6525	1.55536	0.856687	0.894258	1.49653	2.11578	1.04892	1.16753	0	0	0	0	0	0	0	0	0	0	0	0	0
ARNTL	1.36885	1.07699	1.54622	0.9272	1.35138	0.982645	1.11538	1.0379	0.978162	1.40028	0.949717	0.851351	1.15593	1.16016	0.953969	1.2232	1.23812	0.915189	0.759377	0.729778	1.11201	1.47851	1.40835	1.17844	1.09533	1.24508	0.848038	1.15797	1.28204	1.00096	0.969278	0.580931	1.40122	1.21677	1.23156	1.41342	0.411882	1.63367	0.492993	1.42	1.10056	1.30203	1.5318	0.790407	0.830952	1.1001	1.11431	1.22316	1.19672
ARPC1A	1.43181	0.720077	1.14177	1.05139	0.744643	1.30492	0.911339	1.09995	1.02091	1.14062	0.73457	1.07576	0.774873	1.21265	0.612958	1.27551	1.50893	0.713592	0.934027	0.929811	1.22341	0.850619	1.11469	1.05211	1.00601	0.762092	0.64601	1.71339	1.0871	0.906269	1.08756	1.44242	1.32204	1.02767	1.24812	0.735534	1.1227	1.21236	0.912788	1.24426	0.886213	1.28319	1.51462	1.92174	0.86869	1.03502	1.01881	1.39478	1.10707
ARPC1B	0.952878	1.08762	1.38063	1.08404	1.11956	0.835884	1.01803	1.00081	1.14774	0.830396	1.00505	1.20896	0.891979	0.603934	0.95304	0.971451	0.594507	0.98037	1.13305	0.834726	0.861112	1.33553	1.11841	1.03666	0.936795	0.99783	1.08328	0.920636	0.993561	0.97883	1.02119	0.741186	1.11302	1.1166	0.923252	1.13858	0.841189	1.00987	1.08331	1.00686	1.04555	0.657096	0.732763	1.06624	1.72515	1.05369	1.08911	1.28766	0.901581
ARPC2	0.968213	0.970801	1.25823	0.972171	1.00017	0.96963	1.0877	1.05216	1.34314	1.0149	0.887049	1.07771	0.992943	0.841139	1.05499	1.06979	0.732537	1.0171	0.929245	0.806648	0.945221	1.17558	1.07668	1.06948	0.955692	1.01099	0.904461	1.01748	0.764549	1.02171	1.02495	0.906933	0.940072	0.789309	0.997759	0.94946	1.14203	1.05667	1.04493	1.10505	0.990892	0.794309	0.902195	1.11862	1.59426	1.15298	1.11642	1.31703	1.20462
ARPC3	1.15495	0.982531	0.859386	1.32108	1.12182	0.982587	0.961444	1.07773	1.19678	1.12759	0.939663	1.28484	1.26841	0.879386	1.09235	1.12583	0.804477	1.09884	0.532545	0.962822	0.97186	1.59004	1.24083	1.03364	0.973561	1.12626	1.16215	1.00986	0.600404	1.20215	1.10088	0.922038	0.867131	0.989885	1.10947	1.01802	0.742345	1.14928	0.939449	1.35936	0.980617	0.753255	0.887991	1.24572	1.54563	1.2143	1.07964	1.6508	1.02867
ARPC4	0.915076	0.95253	1.28921	1.02824	0.841623	0.920062	0.971564	1.19986	1.61724	1.21668	0.870627	0.807568	0.95314	0.847951	1.08606	0.88069	0.717847	0.877767	1.2327	0.741739	1.00609	1.06011	1.28083	1.16798	0.970573	1.02461	0.96717	1.1023	1.10094	1.02699	1.03333	0.924533	1.07134	0.855394	1.00662	0.886384	1.00462	1.14074	0.814166	1.03001	1.01611	0.790651	0.807708	1.08687	1.34941	1.07837	1.08059	1.17736	0.976286
ARPC5	1.06357	1.05755	1.09955	1.33685	1.01526	0.859167	1.5735	1.02176	0.914318	1.25404	1.06407	1.16199	1.17689	0.904753	1.29556	1.08288	0.764818	1.22781	0.966581	0.904991	1.04599	1.41664	1.33664	1.09291	0.95363	1.04672	1.22859	1.16089	0.599011	1.14894	1.16353	0.893688	0.8616	0.687723	1.16059	1.15253	1.15583	1.18803	1.16548	1.36938	1.00717	0.850329	0.954609	1.2187	1.15556	1.29519	1.18343	1.87868	1.22175
ARPC5L	1.18324	1.02648	1.09853	1.02154	1.0754	1.29937	1.40394	0.972177	1.48427	1.18516	0.830915	1.66242	1.26086	1.18895	1.40993	1.29054	0.818081	0.95777	0.863334	1.38737	1.1316	1.53774	1.09397	1.25438	0.921115	1.22531	1.17975	1.4796	1.35319	1.03789	1.39509	0.996136	0.97156	1.3901	0.966494	1.19717	1.08356	1.11158	1.21479	1.38498	0.917417	0.888155	1.28504	1.11665	1.53773	1.38911	1.0127	1.7873	0.953517
ARPIN	1.47352	0.880925	1.03599	1.20299	1.65401	1.55092	1.72231	0.751347	1.15278	1.83991	0.787331	1.04924	1.52462	0.821017	1.03731	1.11105	0.675225	0.907374	1.21251	0.876373	1.69203	1.74107	1.28936	1.45052	1.39269	2.04171	0.959987	0.89918	0.841225	1.0322	0.839975	1.08176	0.971815	0.857171	1.26436	1.2907	0.923567	1.20702	1.38644	1.62313	1.4089	0.754767	1.47411	1.195	1.3591	1.28852	1.4158	2.03639	1.48581
ARPP19	1.30735	0.9624	0.921441	1.30623	0.935241	1.12147	1.63928	1.3651	0.967266	1.04339	1.67853	1.01038	0.813592	1.63596	0.812882	1.09861	1.27465	0.707201	1.31759	0.614151	0.935752	1.13585	0.911429	1.19941	1.72002	1.07623	1.31901	1.03336	1.53553	0.850322	0.994726	1.31297	1.19579	0.995365	0.918824	0.681119	0.72474	0.83679	0.974818	1.21464	1.23574	1.53978	1.86817	0.768768	1.01439	0.881226	0.980217	1.01673	1.07359
ARRB1	0.717623	1.67082	1.21145	0.790704	0.857722	1.38063	0.878826	2.32544	0.98064	1.21999	1.36444	1.08573	1.12812	1.09912	1.13106	1.46928	0.406291	0.92092	0.744061	1.31893	1.41033	1.04759	1.20965	1.00216	0.778106	1.48096	0.825045	0.746375	1.28709	0.630696	1.08563	2.32062	1.10089	2.09733	0.943434	0.959099	0.840127	2.0108	1.09379	1.46713	1.34037	2.03199	0.791579	0.666055	1.11039	0.95032	0.962751	1.13135	0.819014
ARRB2	0.840964	1.03185	1.19553	1.77666	1.01636	1.07077	1.22105	0.887633	1.1911	1.03925	0.703474	1.4966	0.915552	0.902061	1.53634	0.870997	0.792142	0.839198	0.834085	1.47366	0.853067	1.23681	0.94864	0.911483	1.19552	0.868016	1.34125	1.21274	0.934038	0.948259	1.13383	0.764961	0.829491	0.899687	0.99413	0.906959	1.24722	1.10709	1.0841	1.02246	0.960758	1.08451	0.737866	0.916182	1.46139	0.979865	1.06977	1.49144	1.09351
ARRDC1	1.50629	1.1921	1.06437	0.838482	1.8324	1.90256	1.23235	1.45593	1.34701	1.13191	1.08127	1.87479	1.24548	0.82273	1.0337	1.11594	0.748946	0.949611	0.39035	1.33976	1.08417	1.26124	0.905126	0.912111	1.34208	1.40727	0.988593	1.79747	1.21771	0.738377	1.65962	1.60619	0.918015	0.821497	1.07247	0.991672	1.12805	0.798701	1.34309	0.882866	1.14002	1.375	0.870277	0.794769	1.12719	1.10408	1.42026	1.23152	1.19639
ARSA	0.758827	0.803915	0.931517	0.563918	0.648716	1.0963	0.884505	1.08344	0.861327	1.25993	0.874157	1.56677	0.71176	2.09047	1.18006	0.888209	4.29452	0.807887	0.710576	0.71564	0.788484	0.64709	1.18444	0.91908	0.815964	1.08716	0.746398	0.602833	1.29133	0.729961	0.509543	0.81959	1.09195	1.35168	0.912228	0.742645	1.24999	0.752181	1.2233	0.832248	0.819621	0.663416	1.11775	0.708294	0.681021	1.52699	1.14389	0.935706	0.815226
ARSB	1.36706	1.14386	1.33034	0.83575	1.80958	1.69284	1.59884	1.51619	1.06357	1.58049	1.18331	1.20493	1.37441	0.826166	1.39175	1.15182	0.729403	1.39943	0.547605	0.751831	0.821729	1.69552	1.99836	1.2927	1.28553	1.2407	0.777313	1.11002	0.670314	1.56933	0.907286	0.479722	0.881325	0.768906	1.31704	1.01914	1.26825	0.916864	1.75788	2.09603	1.06124	0.772837	0.78444	1.32658	1.03942	1.52758	1.56973	1.21748	2.43097
ARSD	1.03622	1.0343	1.23923	0.546854	0.790078	1.07836	0.86343	1.2445	1.18531	0.998081	0.898076	1.03095	0.545396	1.06068	0.941935	1.64131	0.575422	1.08255	0.658963	0.767798	1.04123	2.09108	0.920746	1.07407	1.82321	0.711033	0.697039	1.21404	0.78541	0.842652	0.876494	1.88288	1.07141	0.920084	1.35817	1.18144	0.654028	1.00316	1.48783	0.914612	1.30364	1.31447	2.07991	0.846452	1.50685	0.975117	1.69702	0.902032	1.31551
ART3	0	0	0	0	0	0	0	0	0	0	0	0	0	0	0	0	0	0	1.09186	5.13312	2.07338	0.845112	1.15775	0.835283	0.830273	0.932814	2.34827	0	0	0	0	0	0	0	0	0	0	0	0	0	0	0	0	0	0.824798	1.03483	1.27525	0.688988	0.68977
ARV1	1.37876	1.24523	0.80124	0.772065	0.564051	0.408463	0.394013	0.933778	0.33615	0.543403	1.60182	0.845978	0.514705	0.614715	0.306055	0.812321	1.77577	0.431724	0.72673	0.260878	0.303875	0.646907	0.464287	1.20118	0.750194	0.313544	0.368112	0.967437	0.75822	0.968415	1.49091	1.05254	1.04188	0.751507	1.56997	1.09093	0.213608	1.05831	1.79091	0.842996	0.886746	0.671028	0.801414	1.71143	0.647244	0.518808	1.00695	0.424358	1.0939
ARVCF	1.18374	0.535111	0.740033	0.896937	1.03792	0.792944	1.2777	0.973046	0.796433	0.906977	0.81602	0.595749	1.35805	1.03901	0.868854	1.32351	1.587	0.865464	1.43302	0.842008	0.72498	0.610124	0.661471	1.04232	1.47579	1.67235	1.10148	2.08003	1.02191	1.28295	1.16684	1.23379	0.953508	1.06252	0.662945	1.30573	0.964996	0.645656	1.15908	0.784612	0.651921	0.682483	0.579293	1.1587	1.16796	0.776896	1.25398	1.00034	1.07276
AS3MT	0.645611	0.469369	0.955158	1.03203	0.881116	0.700741	2.08579	1.14628	0.316872	0.889216	1.43839	0.385067	0.884473	1.70703	1.22363	0.483654	3.50881	0.884437	1.12751	0.257724	1.17303	1.03697	1.31601	0.487677	1.38549	1.92563	0.832245	0.300403	2.12824	0.666044	0.254782	1.22896	1.81653	1.44216	1.35663	0.571237	1.18812	0.510747	0.487783	1.23669	1.57347	1.12571	2.3812	1.26897	0.235797	1.04456	1.17342	0.999968	1.06222
ASAH1	1.00149	0.748127	1.21353	0.740538	1.25348	1.72032	1.31307	1.02771	1.28984	2.48946	0.977789	0.825191	0.831494	2.14134	0.707963	1.5119	1.57452	0.523834	0.468978	0.584934	1.9816	0.811974	1.25272	1.056	1.62423	1.59876	0.572089	1.09109	1.29234	0.931379	0.646025	1.25908	2.26896	2.13433	2.18206	0.701643	0.799491	0.75604	0.980191	1.02718	1.6681	1.63732	1.3139	0.647402	0.769268	1.61839	0.894154	1.09075	1.14472
ASAP1	1.3265	1.06941	1.17273	1.17951	1.22353	0.938061	1.28661	0.965975	1.38577	1.10615	1.01925	1.44998	1.15237	1.04787	1.31884	0.944394	0.810797	1.1262	0.929457	1.14148	0.940896	1.62176	1.60355	1.0152	0.93272	1.16389	1.11606	1.12206	0.723302	0.892617	1.04182	1.07724	0.761395	0.734389	0.96473	1.24937	1.21245	1.08037	1.08408	1.43016	0.941251	0.962564	0.744378	1.36763	1.32629	1.15448	1.02763	1.45618	1.17963
ASAP2	0.912501	1.18625	1.05405	1.0384	0.962894	1.78466	1.25615	1.31789	1.21463	1.07447	0.666324	0.892509	0.773882	0.789681	1.23311	1.0124	0.703693	1.44558	0.938274	1.08896	1.16287	0.878127	1.25328	1.30916	0.964189	1.05211	0.905969	1.61908	1.28149	1.42913	1.10664	1.26146	1.07966	1.21529	1.03284	1.25643	0.748483	1.02303	0.914297	1.35598	1.27665	1.57241	2.11799	1.30383	0.88413	0.972603	1.19923	0.707239	0.947016
ASAP3	1.63648	0.867629	0.969009	0.940208	1.36399	0.818744	1.70136	0.889781	1.13356	1.24097	0.896573	1.21356	0.875473	1.15727	1.09374	1.50183	0.897806	1.07258	1.56681	1.23484	1.44405	1.53332	1.54804	1.82854	1.27258	1.33921	0.774139	1.00402	1.03654	1.1428	1.09909	1.0569	1.07679	1.15931	1.24428	1.30168	1.11033	0.789932	1.25123	1.17239	0.852785	0.903725	0.882059	0.873429	1.22726	1.38295	1.02744	1.23703	2.0597
ASB13	0.620221	0.801557	0.975916	0.448454	1.07018	1.65397	1.19798	3.85665	0.825908	0.710144	0.895553	0.708263	0.794617	2.72587	0.678422	0.848572	1.32502	0.64835	1.30121	0.737182	1.23655	0.710228	1.26437	1.08281	2.69451	1.39078	0.615496	0.632984	1.62056	0.876499	1.12187	1.25011	1.05099	1.22683	1.86064	0.611864	0.882112	1.26957	0.638603	0.864568	1.06215	1.17403	1.17346	0.847658	0	0	0	0	0
ASB3	0	0	0	0	0	0	0	0	0	1.39425	1.33309	1.21666	0.996103	1.23589	2.13084	0.828271	0.944605	1.50545	0	0	0	0	0	0	0	0	0	0	0	0	0	0	0	0	0	0	1.02607	1.53009	0.553672	1.11946	1.43385	0.765727	1.42866	0.722295	1.16959	0.994512	0.824268	0.849935	0.715432
ASB6	0.815639	1.22344	1.32796	0.973636	1.13755	1.0587	0.952799	0.940682	0.888104	0.990877	1.10505	1.02104	1.13208	1.67079	1.31279	1.29364	0.806099	1.07291	0.623575	1.54497	0.911363	1.22258	0.936601	1.17698	0.885081	1.03912	1.10259	1.39173	1.79987	1.191	1.35087	1.17093	1.09583	1.39258	1.07813	1.00643	1.46281	0.7674	0.738399	0.823232	1.09596	1.05502	0.71797	0.758241	0.97473	1.38161	0.871013	1.57467	0.882392
ASB7	1.86574	1.02764	1.09351	0.913383	2.4384	1.32568	2.17428	1.54159	1.08308	0.933893	0.680886	1.09945	1.10668	1.5751	0.849142	0.918831	1.23906	1.78211	0	0	0	0	0	0	0	0	0	0.681055	1.87405	0.56021	0.659591	0.896007	0.987631	1.40586	0.950521	0.908258	0.789057	1.21003	1.4021	0.86538	1.10915	1.24149	1.10449	1.0207	0.523843	1.57747	1.16352	0.726211	0.741709
ASB8	0.679947	1.46182	1.05938	0.618079	0.971364	1.45798	0.804903	0.687774	1.26585	0	0	0	0	0	0	0	0	0	0	0	0	0	0	0	0	0	0	0	0	0	0	0	0	0	0	0	0	0	0	0	0	0	0	0	1.03911	0.801842	1.00882	1.11618	1.10391
ASB9	0.882607	0.445276	0.780845	0.778248	0.941185	1.29488	0.46542	0.566634	0.8211	0.904741	1.20882	0.51998	0.547082	0.631905	0.725993	2.01223	1.00868	3.63166	0.727211	1.28402	1.07177	0.627471	0.627114	0.667905	0.539657	0.472563	0.645597	0.658321	0.77309	1.28911	0.7683	1.59391	0.816702	1.00424	0.991477	0.795796	0.28611	0.551046	0.940973	0.826138	0.724702	0.997741	0.434228	0.466457	0.0497678	0.120693	0.425546	0.260112	0.568434
ASCC1	1.08871	0.861027	0.789342	1.29037	1.02935	0.951435	1.04749	0.933212	0.927724	1.31791	1.0297	1.54631	0.994275	0.843935	1.18936	0.898724	0.932638	1.05881	0.946059	1.1892	0.934655	1.12984	1.40232	1.00884	1.10387	1.18209	0.986549	0.914918	0.824951	1.08734	0.931964	0.780338	0.671653	0.765407	0.957493	1.16361	1.34632	0.848179	1.00485	0.934367	1.02252	0.891401	0.963388	1.28789	1.16272	1.06443	0.964557	1.08348	0.879198
ASCC2	0.879472	0.918176	0.808238	1.38547	0.809245	1.05286	1.02564	1.02771	0.79455	0.841414	1.00548	1.54606	0.77443	0.736619	0.95796	0.999189	0.878741	0.831983	0.59199	0.851507	0.693117	1.00825	0.928771	0.784653	1.19475	0.951552	1.35042	0.856373	0.905402	1.71111	1.09223	0.75487	0.764557	0.78108	1.00714	1.18274	1.03036	0.9501	1.02308	0.800027	0.85001	0.80755	0.955494	1.32027	1.10605	1.10157	0.935632	1.16624	1.00974
ASCC3	0.82255	0.927135	0.907907	1.39213	0.915597	0.95165	0.949026	0.999892	0.72477	0.953726	1.01775	1.45809	0.883562	0.785762	0.942125	1.01976	0.897149	0.83002	0.70674	0.930113	0.657939	1.0374	0.962276	0.853332	1.08684	0.943412	1.27582	0.732506	1.06328	1.52184	0.988997	0.695913	0.936146	0.902404	1.00705	1.14339	0.915293	0.857469	1.01384	0.819937	0.908886	0.733811	0.966893	1.39071	1.1356	0.972907	0.855336	1.14007	0.984584
ASF1A	0.716779	0.842063	0.631289	1.51168	1.03064	0.908279	0.782518	1.11726	0.766555	0.810062	0.836125	0.860366	0.880258	0.935408	0.740805	0.69938	0.820481	1.6502	0.81948	1.1749	0.504875	0.82407	0.749925	0.607048	0.833292	0.780674	1.58568	0.644719	0.639502	1.15743	1.09617	0.670139	0.55815	0.340947	0.675275	0.649996	1.03951	0.852563	0.655876	0.595113	0.72607	0.561187	0.77075	1.23263	1.63295	0.627187	0.731503	0.853354	0.676371
ASF1B	0	0	0	0	0	0	0	0	0	0.701071	1.05742	0.49328	0.759927	0.782819	0.624683	0.769917	1.35832	3.49418	0	0	0	0	0	0	0	0	0	1.61354	0.398501	1.0277	1.16306	1.10468	0.29605	0.238953	0.589244	0.493303	0.423283	0.753128	1.67683	0.629747	0.80547	0.975013	0.534729	1.28277	1.29383	0.732372	0.824343	0.934467	0.606422
ASGR2	0	0	0	0	0	0	0	0	0	1.55147	0.991601	1.06551	1.60869	1.4427	1.74285	1.0615	0.805008	1.10406	1.57126	1.52633	4.51885	2.16397	2.00484	1.36009	1.95857	1.26108	1.08593	0	0	0	0	0	0	0	0	0	2.47919	1.37771	1.9507	2.33347	1.50632	1.27419	1.54472	1.01343	0	0	0	0	0
ASH1L	0.897512	1.09677	1.35239	1.23302	0.962322	1.24301	1.34845	0.930346	1.19569	0.85618	1.17756	0.912007	0.984962	1.03184	1.08097	0.96203	1.01329	1.13108	0.185317	1.67809	1.33163	0.871405	0.816237	0.747253	1.05954	0.948561	1.22703	0.965213	1.67805	0.78471	0.717705	1.23403	1.43516	1.29298	1.27474	0.920612	0	0	0	0	0	0	0	0	0.571613	0.480246	0.979159	0.530402	0.768583
ASH2L	1.0136	0.947817	0.936188	1.49193	0.956603	1.45221	1.21655	0.919539	0.775009	0.994309	0.945276	0.792639	1.07064	1.26814	1.44567	0.895784	1.18873	1.24028	0.794299	1.25145	0.797851	1.1527	1.40121	0.841061	0.805196	1.42742	1.14201	0.964156	0.912168	0.756192	0.911893	1.09488	0.836958	0.89716	1.09769	0.90072	1.21587	0.792515	0.737661	0.833297	1.0497	1.34146	0.986306	1.00227	0.928612	1.04544	0.674993	0.948831	0.883635
ASL	1.22508	1.29167	0.854506	0.595284	0.657561	1.12937	0.938799	1.59991	0.77308	0.877815	1.13823	1.69444	0.710926	0.71224	1.56381	0.961502	1.39103	0.569572	1.07428	1.19776	1.18488	0.926378	1.07492	1.29692	2.04842	1.20743	0.552714	1.45429	1.49231	0.602107	0.675695	0.903345	1.49398	1.68412	1.20342	1.17309	0.654703	0.718826	1.68126	0.765208	1.50268	1.23602	1.67962	0.800033	1.01273	1.06762	0.922386	1.01809	1.27524
ASMTL	1.81979	0.966025	0.740955	0.499665	0.811728	0.683702	0.989361	1.13697	1.13579	0.988958	1.06666	1.47239	0.740986	1.51971	1.00066	1.73105	1.58055	0.814349	0.818772	1.10378	0.914642	0.887916	1.28789	1.1348	1.58601	1.0211	0.599137	0.795481	1.22708	0.917019	1.17981	0.640477	0.946905	0.739459	1.29821	0.767818	0.733183	0.690943	0.711747	1.24948	0.521938	1.08039	1.58564	0.685769	0.945264	0.826878	1.09667	0.870197	1.19668
ASNA1	1.1267	0.834206	1.24211	0.937428	0.925798	1.0767	1.0934	0.859705	1.27007	1.00465	1.01544	1.24645	0.783902	1.00326	0.979451	0.990604	1.34684	1.00736	1.3246	0.923971	1.03032	1.13837	0.997998	1.14586	1.43537	1.05697	0.927802	1.01016	1.448	1.04688	0.999517	1.01263	1.28393	1.14829	1.02654	1.04202	1.22259	0.927775	0.911636	0.742719	1.03535	0.903312	1.40453	0.744546	1.14758	1.13591	1.01825	1.23475	1.05269
ASNS	0.544034	0.699063	0.651868	1.13465	1.07175	0.654612	0.458704	0.571518	0.93512	0.777733	0.803584	1.87442	0.640522	0.500712	1.12174	0.62514	0.994468	1.27741	0.217133	1.93516	0.297605	0.792452	0.43835	0.442644	0.539155	0.270206	0.736191	0.581358	1.36399	2.05911	0.640975	0.437382	0.587771	0.986394	0.705545	0.773981	1.91944	0.67852	1.23551	0.671488	0.784877	0.433594	0.945162	1.07805	0.869122	0.939698	0.734984	1.363	0.631408
ASNSD1	0.893687	1.03012	1.14701	1.12584	1.02921	1.19184	0.881024	0.822913	1.11444	1.05354	1.1156	1.35037	1.02578	0.922536	0.974176	0.966811	0.836361	1.20253	0.508095	1.55912	0.869989	0.893129	0.867908	0.859079	0.900393	0.805896	1.16284	0.980128	1.57282	1.03575	1.18416	1.1423	1.04017	1.09118	1.2141	0.940299	1.34525	1.0808	0.948962	0.890414	1.05501	1.07963	1.21402	0.819906	0.846412	1.04719	0.87064	0.898675	0.968022
ASPA	1.06727	0.970858	0.724943	1.15833	0.952416	0.895972	1.5305	0.953683	1.00953	3.56596	0.808764	0.626656	0.820619	1.01861	1.37365	0.824486	3.04836	1.42338	0.594855	0.989533	2.48611	0.826645	0.969564	2.10312	1.01456	0.920281	0.51866	1.06434	1.18938	0.935441	1.38826	0.861717	1.31374	1.29107	1.68025	1.08839	2.26577	1.34872	2.25802	1.75756	1.1414	1.05549	0.968007	0.717655	0.849614	1.4148	1.9002	0.993835	1.53419
ASPH	1.41677	0.615311	0.816	0.631752	1.09964	0.707824	0.76821	0.841805	0.893572	1.07523	1.72038	1.02253	0.890386	2.08464	0.861602	1.07426	1.33312	0.586207	0.488774	0.82151	1.24971	0.938532	1.09001	0.926611	1.21138	0.524495	0.361169	0.547762	0.738141	0.990976	0.827441	0.28009	1.4264	0.586846	0.744127	1.12534	0.541376	0.410248	1.23775	0.977823	0.504493	0.292418	0.287568	1.02209	1.5626	0.90945	1.1658	0.815389	2.10643
ASPM	0.729342	1.01656	1.13386	1.61089	0.67	0.911822	0.609792	0.686268	0.948695	1.69341	1.63932	1.02051	1.61317	1.4568	1.42545	1.08242	0.967569	1.25344	1.32686	2.82662	0.51433	0.648107	0.733287	0.788481	0.477176	0.582547	1.87821	0.689206	1.00959	0.402011	1.40771	0.422417	0.919126	0.729457	0.619144	0.848094	0.411712	1.65592	0.677194	1.02262	0.925945	1.21208	0.491237	1.5804	1.05884	0.991689	0.779135	1.19258	0.894041
ASPN	2.30193	0.614851	0.892858	0.488585	1.35002	0.861018	1.89793	2.29248	1.04098	1.29297	1.03689	0.528679	1.76924	1.20092	0.89099	1.00495	0.490462	0.879048	1.99375	0.74352	2.54264	1.15873	2.43595	1.18298	1.25792	2.01083	0.59509	1.04837	1.71743	1.31487	0.530073	0.55311	1.27523	0.766123	0.912365	0.692357	1.41526	1.10501	2.67909	1.60055	1.2417	1.12183	1.23208	0.726463	0.618548	1.87763	1.99176	0.594292	2.64697
ASPSCR1	1.28382	1.50318	1.20621	1.03637	0.893578	1.31177	0.817466	1.13065	1.03555	0.971093	0.789672	0.940988	0.936642	1.18356	0.81617	0.760017	0.907948	1.59753	1.33117	1.06229	1.03804	0.868257	0.878871	0.926925	1.27508	1.75004	1.07272	1.24944	1.29927	0.804796	1.1435	1.74119	1.18216	1.30659	1.38436	1.11002	0.87003	1.3366	0.917095	0.824892	1.12516	0.924637	1.19314	1.0408	0.884391	1.01933	1.01607	1.16305	1.06352
ASRGL1	0.619873	0.430389	0.403933	1.19879	0.59285	2.33919	0.570102	0.500579	0.449347	0.99511	0.582758	2.04482	4.28469	0.674585	1.15471	4.30064	0.468899	1.14175	0.440217	0.738278	0.948976	2.26099	0.901585	0.573587	0.56957	0.936074	0.612142	5.43021	0.712832	0.469522	0.526012	0.351295	0.683876	0.709963	2.97977	0.681823	1.05107	0.716336	0.922569	0.636424	0.657069	0.723669	0.419697	0.768054	0.927095	0.89538	1.00909	4.9859	0.955657
ASS1	1.02648	0.454354	0.583045	1.143	0.767792	0.319316	0.518613	1.0371	1.77678	2.03538	0.252711	1.67315	0.458839	0.286722	1.00488	0.495628	0.149866	1.07976	0.357772	1.87606	1.41326	1.43713	0.881347	0.708727	0.656227	1.3326	1.69874	1.06203	0.835213	1.25539	0.237184	0.337647	0.392484	0.533058	1.0331	1.81987	1.15472	0.296392	0.884023	0.766559	1.80295	0.386483	0.356086	1.07604	2.48482	1.2765	1.50181	1.95774	0.773508
ASXL1	0.902071	1.0029	0.800794	1.9785	0.797143	0.762143	0.527371	0.580689	0.642568	1.21679	0.915956	0.532497	1.70589	0.788008	1.41366	1.18427	0.837711	1.45642	0.0807068	0.859543	1.32347	2.03826	1.54289	0.711951	1.20602	1.03373	0.8366	0	0	0	0	0	0	0	0	0	0	0	0	0	0	0	0	0	0.773962	0.72098	1.98302	0.921865	1.36867
ASXL2	0.943077	1.1725	1.29817	1.28283	1.23465	0.960253	0.933257	0.884794	1.00552	0.962707	0.956815	1.08078	1.08138	1.24461	1.00585	1.11762	1.22596	1.30378	1.28796	0.828928	1.41118	1.11875	1.04084	1.07448	0.984895	0.980066	1.04634	0.976488	1.39206	0.96943	0.952878	0.864524	1.10055	1.15198	0.989881	1.09417	0.994784	1.05789	0.811305	0.970355	1.21188	0.900169	1.02981	1.16051	0.962532	1.14954	0.86967	1.01875	0.869094
ATAD1	1.0945	1.02225	0.845943	1.09668	0.793499	0.88784	0.669881	1.09621	0.861516	0.781223	1.36321	0.769204	0.833168	1.35202	0.934309	0.787672	1.65917	1.11505	0.928116	0.954604	0.750485	0.841967	0.702192	0.640029	0.637706	0.883505	0.813754	1.29696	1.23454	0.422863	1.23107	1.28386	1.40879	1.54536	0.630369	0.457762	0.682154	0.567674	0.740164	1.05739	0.935828	0.600439	1.32701	0.937427	0.680179	0.839221	0.690116	0.935198	0.766338
ATAD2	0.622486	1.28839	2.78562	1.81401	0.800138	1.37864	0.637313	0.685882	0.812162	0.545917	0.849233	0.74023	0.843686	2.49074	0.76676	0.686065	0.545272	1.47301	1.56214	1.57679	0.517132	0.624278	1.49418	0.591439	0.454158	0.760933	1.31587	0.957132	0.580569	0.715771	1.2874	1.41243	0.561674	0.744951	0.605017	0.718064	0.829711	0.565696	0.673966	0.711951	0.637875	1.80641	0.45473	1.86857	0.868385	0.548739	0.402533	0.797462	0.388336
ATAD2B	0.708229	1.05272	1.49236	1.74701	0.744112	1.30762	0.785049	0.681429	0.89783	0.587427	0.820404	1.56606	0.863272	0.789518	1.03723	0.876843	0.716881	1.20842	1.17344	1.32498	0.90201	0.910917	0.961476	1.0735	0.705706	0.838149	1.61918	1.17961	1.1913	1.07812	1.00651	0.967154	0.946676	0.982185	0.90086	1.05507	0.947779	0.846997	1.09121	0.885607	0.938559	0.979998	0.958863	1.41497	1.32452	0.885279	0.819423	1.07064	0.766702
ATAD3A	0.958887	1.17041	1.24497	1.16157	1.18676	1.13325	0.823238	1.11903	1.24448	1.15818	1.11371	1.25948	0.962067	1.23178	1.82466	0.780988	1.52676	1.19268	0.861898	1.50162	0.741166	0.713855	0.816835	0.749593	1.04418	1.01887	1.20161	0.897922	0.743472	1.33626	1.99318	0.794	0.99396	1.4724	0.680644	1.32456	1.36601	1.27503	1.10855	0.736746	0.700858	0.609221	1.66767	1.1423	0.759244	0.602851	0.806211	1.07819	0.743031
ATAD3B	0.357403	1.23218	0.481348	2.35249	0.510339	0.49256	0.210626	0.407935	0.452908	1.05152	1.75484	1.58133	0.752406	0.414889	0.706987	0.634563	0.810177	0.493436	0	0	0	0	0	0	0	0	0	1.1294	1.12597	1.0164	1.57358	0.983248	0.77824	1.0138	0.97726	1.24936	0	0	0	0	0	0	0	0	0.737539	0.345085	0.647539	1.38788	0.487617
ATAT1	1.26795	0.787365	0.560093	1.59076	0.793978	0.490064	0.792717	0.883953	0.929275	0.93248	0.948028	0.561649	0.902192	2.25526	0.92344	0.774582	1.66469	1.49026	0.92737	1.15842	1.43232	0.816563	1.08487	0.857176	1.13685	0.983496	1.32074	1.53782	0.724538	1.19758	0.962311	1.32679	0.785218	0.583102	1.08092	1.00737	1.1807	0.831474	0.877498	1.03123	0.930721	1.39916	1.13058	1.22408	0.626727	1.03063	0.972035	0.737706	1.03151
ATE1	1.01381	1.08068	1.12995	0.945381	0.980903	1.36224	1.07912	0.919026	0.757373	1.18972	1.00063	0.868481	1.08964	1.12139	0.841275	0.991411	1.27396	0.846896	1.13244	0.662881	1.24448	0.909812	1.24393	0.888656	1.27669	1.04318	1.02523	1.11111	1.88242	0.878092	1.48447	1.03689	1.3184	1.42352	0.99755	0.81645	0.862863	1.40406	0.897808	1.00887	1.03497	1.18061	0.91007	0.971503	1.09242	1.04866	1.16392	0.838514	1.21553
ATF1	0.817424	1.31138	1.41525	1.91493	1.08713	0.870666	1.1318	0.821484	0.681179	1.11658	0.997084	0.784907	1.53312	0.939378	0.770505	1.24336	0.625026	1.01599	1.66997	0.785212	0.945674	1.02036	0.969373	1.1979	1.09109	0.730483	1.52811	0.0201003	1.05585	0.983189	1.01327	0.932494	0.940881	0.697504	0.896895	1.09818	0.545195	1.34353	0.898247	1.29689	1.20237	1.3399	0.958427	1.25161	0.797903	1.14867	0.974434	0.909463	1.13502
ATF2	0.980141	1.19164	0.774231	1.12772	1.35737	1.18623	1.19743	0.990421	1.12353	1.25671	0.863055	1.00609	1.38096	1.19593	0.890061	1.00283	1.66182	1.40975	0.826096	1.15438	1.10578	1.17548	1.36018	1.00545	0.855041	0.910635	1.19526	0.868594	1.25271	1.0791	0.94415	0.763801	1.27624	1.07742	1.02985	1.14596	1.21377	1.12457	1.12814	1.09633	1.18798	1.17533	1.2279	0.768843	0.846366	1.31156	1.04589	1.21223	1.28251
ATF3	0	0	0	0	0	0	0	0	0	0	0	0	0	0	0	0	0	0	1.13334	0.880376	0.84712	0.654614	1.18222	1.20142	0.507089	0.673098	1.21594	0.265107	1.21013	2.14633	0.530754	0.4762	0.411524	0.685014	0.602896	0.489991	0	0	0	0	0	0	0	0	0.664128	0.904912	0.921195	1.30201	1.00967
ATF6	0	0	0	0	0	0	0	0	0	1.55427	1.04658	0.703511	2.15964	0.837927	1.73846	0.777091	0.893897	1.94827	1.40322	0.4596	0.596167	0.613659	0.953847	0.980381	0.938575	0.731893	0.814451	0.620821	1.89976	1.06153	1.01981	0.531953	1.51518	2.88687	0.624011	0.85735	1.01908	1.07304	1.13532	1.3073	1.19467	0.967706	1.1183	1.13733	0	0	0	0	0
ATF6B	0	0	0	0	0	0	0	0	0	1.02608	1.01638	1.16302	1.04097	0.896374	1.20646	0.963171	1.37863	1.31223	0.993391	1.20192	0.889711	1.55165	0.968777	0.830844	0.884596	0.749537	1.1521	0	0	0	0	0	0	0	0	0	1.47686	1.38862	1.69806	1.05415	1.26987	1.26824	0.983364	2.63267	1.15626	1.32408	1.22405	1.06203	1.02839
ATF7	1.09636	0.925687	1.20751	0.801548	1.23209	1.02146	1.32722	1.07973	1.3123	1.45233	0.925371	1.17213	1.4088	1.27243	0.987972	1.2361	0.841943	1.52199	1.31226	0.732791	1.14304	0.948294	1.19445	1.21665	1.00804	0.777524	1.36032	1.1127	1.1977	1.19394	0.925371	1.12644	1.35891	0.959493	1.33444	1.59169	1.08872	1.10189	1.22675	1.33225	1.17725	0.978407	0.911364	1.07655	0.793966	1.28925	0.827233	1.22722	1.22851
ATF7IP	1.1924	1.2018	1.05456	1.37938	1.05859	0.875812	0.936867	0.973279	1.34363	0.944544	1.04125	0.941666	1.1091	1.16624	1.08324	1.24153	0.746198	1.29088	0.965569	1.52669	0.819478	1.01343	0.980292	1.17206	0.940016	0.981021	1.05876	1.12572	0.928895	1.53572	1.25733	1.33067	0.840553	1.19106	1.33868	0.99176	1.4157	1.1872	0.882348	0.970001	1.15963	0.881326	0.825995	1.01942	1.04354	1.02711	0.888807	1.03682	0.873317
ATG10	0	0	0	0	0	0	0	0	0	2.15708	0.959809	1.08682	1.10397	1.7501	1.17143	1.00144	1.94863	1.01172	2.1156	1.00213	0.964747	1.5837	1.07433	1.5894	1.37005	1.01147	1.16464	0.937756	0.836489	1.31013	1.09373	1.29908	1.14725	0.736481	0.867035	1.32867	0	0	0	0	0	0	0	0	1.1318	1.36567	1.03374	1.82176	1.23197
ATG101	1.04203	0.928607	1.00087	1.06184	1.05088	1.27694	1.15803	0.953429	1.05667	1.09162	0.849516	1.36954	1.03942	1.31557	1.26434	1.0674	0.818151	1.037	0.734803	1.43759	1.05677	1.34169	0.997607	1.00467	0.957289	1.07029	0.995254	1.17693	0.672058	1.01856	1.38208	1.13605	0.805435	0.671782	1.26817	1.23253	1.22863	0.936066	1.28015	1.00171	1.07197	0.918252	1.20142	0.951543	0.964784	1.28462	1.2337	1.09728	1.01512
ATG12	0.691273	0.841946	0.818759	1.063	0.76329	1.60308	2.12859	1.22019	0.85012	1.95543	0.876703	2.29678	1.11721	1.58268	0.981181	1.22001	0.653697	0.860565	0.939461	1.24683	1.24943	0.98784	1.3391	1.30299	1.52571	1.44272	0.771578	1.62875	0.811032	0.873327	1.82849	1.15024	0.74231	0.609525	2.15734	1.57822	1.07812	0.998149	0.979002	0.953365	1.06054	1.43667	1.67408	1.13791	1.45473	1.42011	0.905151	1.42552	1.21039
ATG13	0.961909	0.926378	1.10982	1.19981	1.01213	1.04296	0.976563	1.22796	1.02791	0.885788	1.14963	1.19908	0.992043	1.26803	0.919204	0.996854	1.10197	1.01477	1.89119	0.78985	0.680866	1.17664	1.06625	1.02051	0.797108	0.762157	1.07631	0.997724	2.54914	0.976225	1.15459	0.972282	1.38298	1.99965	0.903639	1.13697	1.17774	0.962358	1.06487	1.07485	1.05291	1.16013	1.35327	0.933264	1.09895	1.14771	1.37035	0.922927	1.08151
ATG14	1.43404	1.15813	1.10361	0.947139	1.1271	1.28351	1.24196	1.04756	0.893426	0.825833	0.82265	1.29591	0.964776	0.804449	0.765003	1.03747	0.914797	0.871375	0.991446	0.746109	1.21089	1.20265	1.16469	1.1683	1.37038	1.25261	1.02374	0.950608	1.24677	1.08067	1.17793	1.14442	0.976767	0.991923	1.06668	1.08872	0.921996	1.41762	1.66385	1.2144	1.08381	1.18659	1.29594	0.868861	1.44374	0.95634	1.11441	1.48532	1.00139
ATG16L1	0.985166	0.767773	0.854783	1.00083	0.973316	1.36624	1.2878	1.36641	0.720406	1.27615	0.964694	1.80546	0.970232	1.1385	1.14562	1.24286	0.751899	1.00319	1.01108	1.22334	1.57171	0.965585	1.01228	1.05621	1.14465	1.22316	0.804663	1.31778	0.884796	1.0904	1.53252	0.832642	0.974222	0.890112	1.21185	1.44491	0.936301	0.848169	1.07281	0.872969	1.09092	1.13772	1.7617	0.876802	1.02476	1.25324	1.01141	0.995051	1.1704
ATG16L2	0	0	0	0	0	0	0	0	0	0.864055	0.615731	0.792667	1.66098	0.727253	0.944656	0.630054	0.703329	0.807527	0	0	0	0	0	0	0	0	0	1.01978	0.882385	0.761875	0.690273	0.886778	0.787432	0.621226	1.15188	1.14136	0	0	0	0	0	0	0	0	0	0	0	0	0
ATG2A	1.23353	0.935951	0.7991	1.11122	0.897832	1.27231	0.935659	0.849203	0.908728	1.09156	0.894133	0.865676	0.972914	0.901049	0.969645	1.01494	0.970971	1.03119	2.37481	0.678817	0.782413	0.817359	0.838711	0.979169	0.840154	1.00763	1.01313	1.22014	1.04711	0.883529	1.32388	1.41449	0.967721	1.09008	0.705319	0.900891	0.641147	2.09754	0.81458	0.997402	0.821449	0.817518	1.20963	1.11679	0.829691	0.830712	0.940627	0.865816	0.932259
ATG2B	1.12779	1.01136	0.930927	0.829158	1.03541	1.28046	1.24865	1.31791	0.949597	1.03328	1.10476	1.03053	0.992882	1.13136	0.829431	1.09703	1.1239	0.978152	1.99643	0.86493	1.15763	0.935033	1.12221	1.24671	1.16784	1.10045	1.11255	1.079	1.35722	1.03629	1.02343	0.766378	1.06614	1.35783	1.08815	1.00442	0.969279	1.08727	0.906308	0.882474	1.00946	1.32034	1.18138	0.923102	0.93418	0.853594	1.03847	0.969792	1.08548
ATG3	0.752804	1.16271	1.80419	1.10933	0.733076	0.909348	0.786631	0.877961	1.18079	0.783549	0.859819	1.53301	0.848339	0.885262	0.865421	1.01	0.880797	0.890468	0.818799	1.17997	0.875635	1.44829	0.894432	1.06915	1.20323	0.870977	1.4882	0.677193	0.883978	0.813258	1.00362	0.820867	0.865336	0.980705	0.937729	0.88697	0.997958	1.34481	1.03231	0.720376	1.03627	0.821412	1.28643	1.31152	1.43741	1.09212	1.17587	1.27384	1.01691
ATG4A	1.0194	0.688759	0.69213	1.11714	0.931225	1.29704	1.16262	0.907382	1.4206	1.25687	0.993509	2.14699	0.847087	0.847347	1.63707	1.72221	1.2564	0.901505	0.784538	1.0598	1.29061	1.27134	1.30249	1.23787	1.75154	1.00945	1.04087	1.14597	0.579565	1.02621	1.26612	0.742133	0.589434	0.615855	1.99375	0.897415	0	0	0	0	0	0	0	0	1.31631	1.26931	1.2223	0.95865	0.894051
ATG4B	0.811293	0.753239	0.896528	1.80626	0.900443	1.00461	1.1253	1.01445	1.01354	0.898234	0.721115	1.83623	0.918029	0.821827	0.967565	1.06132	1.6224	1.40753	0.42966	1.74979	0.623869	1.32469	0.768829	0.866504	0.831367	0.725983	0.948413	1.06732	0.88407	1.44806	0.996972	0.935054	0.911464	0.84113	1.31851	1.24691	1.26909	0.876145	0.950428	0.741073	0.911598	0.808923	1.00139	1.54413	1.15336	1.17569	0.962636	1.24522	0.904489
ATG4C	1.03731	0.93213	1.06699	1.34276	1.12232	1.09138	1.1399	0.823565	1.13469	1.42471	0.943524	1.09011	1.17363	0.908087	1.06001	0.968597	0.981038	1.21045	1.04014	1.02525	1.1689	0.993145	1.03356	1.07068	1.14809	0.900628	1.03944	1.40725	0.987066	0.95989	1.56295	1.33726	0.92643	1.06246	1.53746	1.4453	0.549878	1.22238	1.01818	1.076	0.877474	1.06517	0.661965	1.13824	1.20447	0.8569	1.38042	0.903999	0.863564
ATG5	0.923165	0.777836	0.929693	1.24071	0.935636	1.53286	1.36889	1.3036	0.764829	1.00117	0.877273	1.86648	0.904903	1.08863	0.896772	1.23876	0.668129	1.03643	0.453948	0.978943	1.01587	1.10422	0.949681	0.955253	1.159	0.961991	0.968836	1.36206	1.15605	1.08338	1.69395	0.748388	0.955614	1.02406	1.29662	1.43147	1.10752	1.01869	1.00828	0.773869	1.00052	1.00059	1.49985	1.08652	1.25012	1.23663	0.972053	1.21923	1.14796
ATG7	1.11142	1.12932	1.18777	0.96105	1.2546	1.32546	1.23066	1.07822	1.12723	1.10389	0.871371	2.22644	0.918926	0.957945	0.754473	0.778386	0.80061	0.62596	0.613987	0.957555	1.03873	1.44166	1.1005	1.14183	1.36911	0.975422	0.944381	1.19871	0.911241	0.79647	1.57474	1.16476	0.87936	1.0889	1.16784	1.10011	1.16272	1.04209	1.21651	0.912622	0.912686	1.08189	1.04083	1.03996	1.25855	1.1697	0.967959	1.57463	1.17893
ATG9A	0.655689	0.847427	1.20979	1.46496	0.523596	0.610492	0.701773	0.890409	0.841434	0.638614	0.767578	0.581331	0.307728	0.472561	0.478587	0.577194	0.729743	0.785536	0.638667	0.899141	0.631212	0.538107	0.554028	0.597282	0.66336	0.448281	0.875501	1.21221	0.807783	3.35154	0.858902	0.816759	0.733703	0.569787	0.861248	1.17206	0.620665	1.57985	0.967633	0.903854	0.896626	0.791348	0.633668	2.14482	1.00627	0.686737	0.76797	1.0949	0.817362
ATIC	1.29971	1.20118	1.04805	0.853086	1.01963	1.3263	0.994318	1.15032	0.948967	0.972224	0.667481	1.27102	0.989019	1.06598	0.910473	0.786324	1.17861	0.828264	1.37603	0.923259	1.19047	0.832643	1.10489	0.814413	1.30674	1.19838	1.01265	0.895532	1.00505	0.785993	0.922875	1.34904	1.1156	1.15198	0.717187	0.912497	0.9234	1.01249	1.3803	0.959767	1.26964	1.58524	1.51042	0.924774	1.05144	1.09732	1.07417	1.45349	1.11791
ATL1	1.15352	0.792176	1.4001	0.585263	0.846132	0.472416	0.887211	0.728967	0.782295	0.670375	1.35875	0.553431	0.582629	0.898571	0.709828	0.614069	3.015	0.7203	1.52226	0.595987	0.849531	1.03668	0.946111	1.54701	0.84075	0.827972	0.507782	1.24877	1.2894	1.84199	0.461858	0.424688	1.57672	0.734066	0.885116	0.9145	0.604023	0.43445	0.703389	0.999573	0.60024	0.360342	0.305568	0.846649	0.581501	0.547435	1.05813	0.923524	1.41599
ATL2	1.10429	0.668714	0.806266	1.42534	0.597368	0.532475	0.493591	0.778876	0.6992	0.574644	0.937426	1.73673	0.444107	0.512281	0.641327	0.712748	1.46033	0.850781	0.521733	1.39647	0.539282	0.650884	0.647431	1.18539	0.854159	0.91252	1.62851	1.499	0.543755	1.57552	0.968659	0.517638	0.61111	0.441391	1.06065	1.02543	0.629698	0.607032	1.24576	0.57616	0.509558	0.644602	0.736304	0.9113	1.06374	0.670161	0.64363	0.555314	0.649351
ATL3	1.04041	0.628682	1.39455	0.78684	0.818635	0.829924	0.679019	1.17511	0.712267	0.693396	1.95197	0.846665	0.581124	0.584501	0.630661	1.29051	2.3295	0.633176	0.471383	0.780469	0.669144	1.00735	0.714973	0.895173	0.780733	0.514093	0.602751	1.41104	0.637661	0.758253	0.89212	0.552625	0.955713	0.56094	1.2642	1.00626	0.409706	1.11718	1.29402	0.812419	0.718795	0.517128	0.771487	1.13132	0.770857	0.658147	1.04897	0.596375	1.18626
ATM	0.900661	0.564032	1.15399	1.07621	1.13568	1.22827	1.11382	0.647006	1.02653	0.857415	0.772072	1.25654	0.844314	1.27416	0.87753	0.948868	0.866713	0.991552	1.03092	1.02286	0.732998	1.05368	0.914099	0.951907	0.987591	0.613744	1.3893	0.940376	1.27479	1.07365	1.18064	1.10501	1.36664	1.02686	0.592806	0.680515	1.11703	1.02315	1.00247	0.751572	1.0623	0.975685	0.788641	1.26513	1.60132	1.06488	1.09013	1.01419	1.05198
ATN1	1.13722	0.906045	0.792863	1.00965	0.882807	0.740306	1.32058	1.12201	0.708426	1.05081	1.05579	0.670782	1.05605	1.09276	0.907529	1.03556	1.47986	1.17508	1.14704	1.31558	0.835981	0.749727	0.960101	0.906436	0.805651	0.836271	0.957812	0.836777	1.9058	1.04025	0.745474	1.14749	1.12658	0.989693	0.856933	0.500697	0.325043	0.837988	0.658055	1.11707	1.08851	1.41358	0.851128	0.995549	0.759301	0.866556	1.02043	0.833145	0.935611
ATOX1	1.46703	1.48583	1.02974	0.779136	1.09704	0.874192	0.961719	1.28749	1.11919	1.8599	1.31535	1.60564	1.50422	1.55236	0.823277	2.1272	0.881605	0.97267	3.49841	0.938201	1.66779	1.79897	1.42853	2.08714	1.48383	1.30875	1.10073	0.892253	1.16054	0.781345	1.39628	1.01043	1.0061	1.43024	1.45153	1.3616	0.948385	1.30501	1.16166	0.979073	1.23692	1.04402	1.25395	0.720903	0.74093	1.25304	1.03112	2.27869	1.0986
ATP11A	0.795137	0.823578	0.959928	1.89479	1.03473	0.653087	0.64662	1.23925	0.86646	0	0	0	0	0	0	0	0	0	0.988442	1.16226	1.18979	0.766912	0.749421	0.823317	1.00074	0.70062	1.26215	0.79167	0.547889	1.22068	0.589874	0.733845	0.791108	0.589663	0.926649	0.704789	0.905122	0.809102	1.33636	0.799936	0.935658	1.12586	1.17787	1.0478	0.658301	0.220795	0.558716	0.360433	0.916047
ATP11B	0.862576	0.796252	0.770265	0.685587	0.916231	0.493484	0.442703	0.974301	1.18849	0.514382	1.45509	1.50062	0.555986	0.367423	0.450643	0.613036	0.686781	0.652718	1.06266	1.19561	0.869399	1.06512	0.893976	0.983448	2.34885	0.549669	1.02066	1.95194	0.67728	0.983103	0.9066	0.397549	0.688042	0.81253	1.45666	1.74889	0.354973	0.627727	1.1893	1.22232	0.982927	0.8947	0.991697	0.847923	0.88267	0.975703	1.00889	0.717009	0.993022
ATP11C	0.680317	0.800204	1.08801	1.00622	0.756386	0.692542	0.674405	1.12403	1.03824	0.820384	0.775574	1.08385	0.589156	0.64791	1.14989	0.876649	0.936	2.19531	0.491237	0.937281	0.881089	0.852712	0.827776	0.758511	0.750567	0.621425	1.27428	0.99285	0.34787	1.17426	0.744282	0.541227	0.419771	0.480734	0.580791	1.18638	0.729419	1.16139	1.04718	0.73601	0.702329	0.653946	0.978968	1.4858	1.02143	0.619158	1.1005	0.700654	0.834764
ATP13A1	0.840917	1.13744	0.963596	0.959111	0.599414	0.617206	0.373294	1.0842	0.691075	0.479848	1.64784	1.27514	0.478601	0.440197	0.544422	1.06207	1.81059	0.58027	0.430861	0.639691	0.444417	0.861117	0.645332	0.806334	0.662964	0.350374	0.66625	0.686209	0.591691	1.51992	1.08103	0.977473	1.01814	1.07801	0.850117	0.85061	0.438405	0.798395	1.28417	0.695323	0.617505	0.521382	0.993156	1.61574	0.792653	0.609641	0.717433	0.603804	0.899999
ATP13A2	1.04167	1.22773	0.88664	0.91006	0.963701	1.28394	0.532834	1.2936	1.17793	1.03981	0.750482	1.26716	1.24636	0.880176	1.02704	1.27303	1.21923	0.677615	0	0	0	0	0	0	0	0	0	0.621677	0.535444	1.24314	1.19829	1.27515	0.807898	2.28425	0.597666	0.953516	1.09672	1.11951	1.34725	0.996661	0.896927	0.986341	0.773067	1.22053	0.830895	0.880267	1.28805	0.781127	0.950919
ATP13A3	0.74305	1.123	1.2492	0.590164	1.0609	0.971392	0.549853	1.24104	1.06126	0.57529	1.40533	0.867959	0.803023	0.747814	0.716175	1.10897	1.32629	0.614148	0.339364	1.15878	0.566733	0.560501	0.713326	0.878414	0.950635	0.562155	0.906642	0.935311	0.994479	1.12122	1.6901	2.21548	1.07613	1.70695	1.4754	1.04216	0.562517	1.07759	1.16166	0.65006	0.70384	0.846474	0.799472	1.21819	0.885801	0.755416	0.712471	0.549641	0.775423
ATP13A4	0	0	0	0	0	0	0	0	0	1.453	1.35017	2.59959	0.66301	0.76713	0.675383	3.65866	0.37865	0.457693	0.65242	0.453123	0.887892	0.448031	0.361087	1.81301	1.0802	0.374338	0.298093	0	0	0	0	0	0	0	0	0	0.914516	0.669596	6.35613	0.772484	0.60858	0.786419	0.788989	0.467436	1.57102	0.835533	1.9939	0.457049	2.17258
ATP1A1	1.09945	0.657483	0.863865	1.1218	0.676867	0.761697	0.523005	0.971444	0.578387	0.492282	1.15686	0.910203	0.68747	0.82007	0.557825	1.13566	2.13917	0.589983	0.407527	0.886496	0.724596	0.863058	0.648647	1.03234	0.711734	0.327215	0.569511	0.692076	0.665726	0.828194	1.34994	1.36382	1.22131	1.0901	0.870364	0.74544	0.645921	0.810459	1.34887	0.656817	0.522811	0.667901	0.841811	2.39449	0.648225	0.567558	1.05003	0.499918	1.01309
ATP1B1	1.7917	0.492924	0.507479	0.376691	0.536621	0.815528	0.542184	0.860932	0.23803	0.434481	1.07705	0.957537	0.746929	1.06027	0.628663	1.56816	2.28211	0.66606	0.283983	0.46948	1.03076	1.13443	0.944915	1.27377	0.871991	0.369956	0.258434	0.725578	0.613559	0.690642	1.35273	2.6071	1.7984	1.33691	1.01082	0.579032	0.743391	0.833056	0.598857	0.565836	0.49785	0.879816	1.19618	1.60459	0.479931	0.680926	1.41321	0.426959	1.54846
ATP1B3	0.656475	0.901632	0.885578	1.92979	0.850414	0.451743	0.533562	1.16292	0.812839	0.73535	0.738326	1.17023	0.800441	0.732386	0.647322	0.71903	0.68512	0.776833	0.402455	2.15624	0.66652	0.91891	0.568668	0.883057	0.719806	0.442364	1.10893	0.6954	0.472953	0.884076	2.2184	0.746371	0.592511	0.782473	0.730809	0.737843	0.602294	0.766189	2.44865	0.998059	0.632174	0.48822	0.620241	3.71228	1.13018	0.703778	0.923688	0.835263	0.883864
ATP23	0.765371	1.64432	1.04437	0.664273	1.18713	1.7304	0.674089	0.971337	1.28412	1.68716	0.910145	2.65078	0.90532	1.17357	1.51413	2.12005	1.29962	0.903456	0.558901	0.756588	1.17536	0.851221	2.02348	0.731682	1.03777	1.13767	0.448834	1.00599	5.99664	1.04362	1.49667	4.69057	0.915095	1.53625	0.986506	1.55645	0	0	0	0	0	0	0	0	0.764229	1.9895	1.31728	1.39603	0.833586
ATP2A1	0.674179	1.20447	1.06722	1.64736	0.620118	1.14939	0.793	1.17652	1.0718	0	0	0	0	0	0	0	0	0	0.800153	1.095	2.48384	1.01745	1.14155	1.54884	1.3631	2.83704	0.945967	0	0	0	0	0	0	0	0	0	0	0	0	0	0	0	0	0	0.0139024	0	0	0	1699.94
ATP2A2	0.877536	1.22145	1.26065	0.887805	0.696533	0.555744	0.335136	1.15401	0.607076	0.428608	1.99862	0.973016	0.410898	0.592287	0.472569	0.818825	2.35264	0.629346	0.486778	0.629567	0.381951	0.944073	0.644122	0.794576	0.403532	0.349862	0.66737	1.15005	0.644631	1.03962	0.832594	0.717557	1.1152	0.724194	1.06206	0.860556	0.281065	0.846942	0.791219	0.721302	0.738278	0.467264	0.734503	1.3532	0.765385	0.637728	0.838978	0.567039	1.00541
ATP2A3	0.598018	0.798131	0.945032	0.58814	0.440969	0.724216	0.508752	6.79185	0.840139	0.340726	1.8284	0.375706	0.257137	0.218869	0.251224	0.737432	0.543663	0.252577	0.377869	0.261474	0.370072	0.581815	0.366141	0.357261	0.350542	0.495994	0.411406	1.22843	0.815133	0.413744	0.640739	1.44991	0.729271	1.1336	0.524896	0.615019	0.245096	0.700977	0.367226	0.457563	0.694858	1.08162	0.417676	0.692387	0.685523	0.315832	0.543909	0.611073	1.04174
ATP2B1	1.46166	1.2141	0.779448	0.690096	0.837487	0.698552	0.401171	1.2172	0.586482	0.651855	1.19138	0.844542	0.894172	1.4896	0.506611	0.699685	0.861731	0.68273	0.83831	0.466246	0.752617	0.930465	0.762747	0.769429	0.933263	0.567765	0.559698	1.13552	0.836379	1.37767	1.02103	0.932208	0.903202	0.880087	0.973128	0.854315	0.544139	0.982652	1.23513	0.898728	0.69792	0.984542	0.993721	0.98858	0.682714	0.615118	1.01714	0.45479	1.05437
ATP2B4	0.763582	0.748945	0.573376	0.742371	0.643092	0.376191	0.523591	1.34631	0.899621	0.706471	2.33875	0.569077	0.493807	1.01913	0.872865	0.778277	3.48659	0.74419	0.393616	0.718999	0.704187	0.88044	0.767723	1.14952	0.886494	0.471451	0.888113	0.459119	0.583567	1.12435	1.04478	1.56286	1.02006	0.449182	0.836173	0.955701	0.446869	0.623263	0.638368	1.02095	0.709327	0.755731	0.428986	1.6017	0.666894	0.577183	1.39486	0.662553	1.08745
ATP2C1	1.02543	0.555224	0.584527	0.554768	0.620409	0.743044	0.447996	0.897956	0.50198	0.412517	1.51891	0.972549	0.537614	0.671189	0.619465	1.04169	2.20309	0.780062	0.670315	1.6897	0.527606	0.671923	0.801034	0.81045	0.956312	0.29461	0.531017	0.95762	0.529374	1.45491	1.2685	0.649518	0.785354	0.735906	0.903978	0.904558	0.353536	0.775007	1.24758	0.57818	0.827633	0.535074	0.808973	1.08558	1.44008	0.747646	0.573528	0.480442	0.921918
ATP2C2	0.93531	0.749367	0.667195	0.854623	0.865408	1.59582	0.977988	1.00887	1.0284	0.798207	1.14583	1.9404	0.558727	0.619207	0.592595	1.9283	0.542692	0.522198	1.87909	0.550387	1.83835	2.80414	0.506379	3.61361	0.160197	1.62522	0.734004	1.50166	1.02473	0.719883	2.41967	0.699269	0.838275	1.31515	0.754844	1.27087	0.679059	0.916173	0.73448	0.750205	0.479903	0.777593	0.711293	0.832436	0	0	0	0	0
ATP5F1A	0.924802	1.05279	0.986013	0.939251	0.913763	1.01283	0.937706	1.08445	1.00234	1.2985	1.02907	0.976588	1.02212	1.4203	1.1064	1.19206	1.23822	0.763062	1.57299	0.853238	1.08496	0.929718	1.01532	0.896672	1.01609	1.28799	1.0441	0.73877	0.98253	0.955967	1.03988	1.08107	1.0471	1.27772	0.809188	0.922988	1.02201	1.22176	1.11605	0.837501	0.976808	0.859873	1.68948	0.840015	0.909004	0.820764	1.14421	1.14661	0.918215
ATP5F1B	0.837498	0.993251	1.06311	0.876522	0.915213	1.06102	0.912871	1.12793	1.15753	1.51661	1.00524	1.03638	1.04514	1.27191	1.23128	1.24589	1.12657	0.780114	1.76615	0.81393	1.18794	0.992345	1.09115	0.954454	1.10297	1.20333	1.11851	0.734906	1.16528	0.869026	1.0821	0.94037	1.14729	1.34383	0.81308	0.926148	1.17283	1.2091	1.07854	0.901973	0.988555	0.937457	1.61715	0.803851	0.965563	0.871795	1.19909	0.999586	0.896399
ATP5F1C	1.05671	1.07456	0.924764	0.922984	0.833696	1.20011	0.909725	1.50031	0.892295	1.8322	1.05049	1.00594	1.03603	1.5194	1.29405	1.30806	1.19866	0.614458	1.61928	0.902214	1.36959	0.899239	1.11933	0.971024	1.07113	1.34276	0.941834	0.899708	1.11797	1.03353	1.07581	1.15334	1.2089	1.37358	0.886633	0.918819	0.839046	1.33425	0.984206	0.791972	0.978099	0.923257	1.74699	0.779142	0.968037	0.838458	1.07182	1.00228	0.868199
ATP5F1D	1.03649	1.01042	1.11287	0.95883	1.10315	1.49208	1.40162	1.18741	1.15163	2.02988	0.9952	1.08137	1.48303	1.67352	1.46269	1.38668	0.922223	0.87128	1.88143	1.05439	1.48119	1.13725	1.19722	1.03582	1.10051	1.48341	1.13327	0.852014	0.754954	0.924109	1.19024	1.28229	0.842028	0.793707	1.10476	1.11848	1.35907	1.02354	1.18127	1.09636	1.14453	0.945529	1.86746	0.893182	1.21663	1.25111	1.21377	1.28677	0.853027
ATP5F1E	0.801636	1.07692	1.33984	0.663182	0.839374	0.796509	0.968881	0.859233	0.750385	2.99533	1.20074	1.41344	1.64854	2.4249	1.34336	1.51894	1.71895	0.743073	0.561706	1.0026	2.12928	1.10661	1.51362	1.12693	0.723782	2.40007	0.498294	1.19029	0.720805	1.08398	1.21076	1.47541	0.775251	0.982227	1.30931	0.93365	0.490052	0.700093	1.96245	1.01025	1.11417	0.374998	2.3499	0.678167	1.11193	0.895096	1.21615	1.45358	1.0755
ATP5IF1	1.52041	1.30506	1.31988	0.67916	1.402	0.979455	1.57441	1.0605	0.978184	2.57593	1.53626	0.979825	1.24053	2.24512	0.952673	1.18976	2.73024	1.13455	1.81187	0.682052	0.879933	0.500923	1.83594	1.77759	1.27823	1.4857	0.719807	0.710014	0.931477	0.79808	1.09379	0.594914	1.94049	1.86163	0.687182	1.17747	0.252439	1.16634	0.601003	1.05526	0.898847	0.592453	1.63523	0.616056	1.14479	0.445985	1.18802	1.26111	0.759886
ATP5MD	0.784822	1.96716	1.46659	1.22874	0.879624	1.47026	1.13023	1.10829	1.08334	1.63873	0.761797	0.883404	1.13996	2.07547	1.52711	1.35339	1.01296	0.758229	0.903765	1.09841	0.932267	1.13595	1.28445	0.928021	0.618948	1.72826	0.930469	0.869898	1.15636	1.27495	1.37795	1.33046	1.27521	2.60069	1.08605	0.838849	1.21656	0.910373	1.21068	0.924538	1.11123	1.15093	3.02331	1.45433	1.04989	0.902314	0.936275	1.47908	1.10065
ATP5ME	1.0004	1.30727	1.01761	0.882654	0.957488	1.17995	0.921883	0.916417	0.962651	1.65997	1.02251	0.917773	1.25187	1.4294	1.71228	1.12861	1.35957	0.839649	0.900076	1.03264	1.33408	0.88853	0.856898	0.86051	0.705809	1.28736	0.811121	0.88193	0.811587	1.20932	1.2091	1.184	0.93931	1.32822	1.19049	0.938838	0.953682	0.89989	1.25112	1.03641	0.986895	0.984688	2.13933	1.0315	0.876485	0.773413	0.834383	0.888003	1.17756
ATP5MF-PTCD1	0.84433	1.36865	0.918943	0.865834	0.841154	1.42664	0.846449	0.958469	1.0868	1.08648	1.07921	0.967954	0.889468	1.47896	1.64979	0.826134	1.0021	1.2044	0.390967	1.21855	0.796817	0.982941	0.799785	0.914673	0.734652	1.06069	0.776227	1.01775	0.995654	1.24447	1.37578	1.3719	0.855517	0.963531	1.01243	0.771782	1.15651	0.984451	1.56448	0.876166	0.965016	0.879678	1.13261	0.923137	0.939698	0.95814	0.845562	0.915122	0.932093
ATP5MG	0.847287	1.47546	1.34594	0.975889	0.732117	1.29224	0.822981	0.6977	1.08821	2.05682	0.834983	0.906486	1.27877	1.63541	1.83244	1.20364	1.10508	0.989447	0.884119	1.33781	1.4051	1.41871	1.11928	1.05716	0.905847	1.91957	0.771319	0.77643	0.879044	1.29299	1.14947	1.35437	1.04109	2.19812	1.21714	0.727422	1.222	0.818591	1.52758	1.03964	1.04345	0.991249	2.23106	1.09171	1.10827	0.985346	0.942724	1.33829	1.62551
ATP5MPL	1.06749	1.86927	1.67423	0.786018	0.451816	0.954762	0.667693	0.697988	0.770739	2.78497	1.01183	0.970922	0.999389	2.15287	1.21844	1.25521	0.840952	0.709022	0.548531	0.814533	1.55413	0.5827	1.24347	1.27426	0.506619	1.60621	0.546669	0.619589	0.846941	1.38279	0.797387	2.29134	1.37873	2.79827	1.03833	0.534342	0.552344	1.06833	0.535698	0.897519	0.849037	0.741077	3.66998	1.31224	1.05506	0.701068	0.595554	1.2685	1.54469
ATP5PB	1.1497	1.26127	1.1044	1.00123	0.861717	1.04906	0.66949	0.883003	0.781955	1.30566	1.1391	0.775274	1.04698	1.50716	1.23068	1.03263	1.65489	0.761297	0.823953	0.857534	1.06899	0.906838	1.02363	0.933335	0.732851	1.17442	0.861432	0.868087	0.899519	1.12246	1.28386	1.43205	1.15201	1.90088	1.10084	0.828263	0.527385	0.998225	1.34878	0.827746	0.81293	0.795317	2.63565	1.0032	0.763141	0.645165	0.982107	0.870333	1.24549
ATP5PD	0.945567	1.39758	1.17034	0.928426	0.789558	1.31005	0.768301	0.973468	0.993695	1.3793	1.07842	0.720529	1.0547	1.40515	1.34185	1.10016	1.49388	0.722968	0.693723	0.931505	1.28367	1.12112	0.957802	1.01206	0.948185	1.6147	0.899846	0.981929	0.715045	0.947946	1.23125	0.948614	1.3321	1.53971	0.893196	1.03818	1.10702	1.02087	1.12965	0.752723	0.97369	0.647794	1.79221	1.01138	0.672648	0.728421	1.03432	1.00098	0.918297
ATP5PF	1.03381	1.14908	0.99633	1.11553	1.24576	1.52316	1.31805	1.23446	1.02513	2.6636	1.00119	1.06638	1.74486	2.28585	1.84877	1.66641	1.15711	0.9789	0.953469	0.941707	1.26056	1.13305	1.33052	1.06007	1.20728	1.61373	1.18192	0.960031	1.55765	0.73621	1.38682	0.766574	1.25773	1.82243	0.827501	0.958943	1.66364	1.16067	1.41691	1.03394	1.24782	0.614671	3.20608	0.779951	0.951411	0.985954	1.31474	1.55437	0.944203
ATP5PO	0.823194	1.03355	1.15322	0.984993	0.958363	1.08439	0.89501	1.14515	1.11217	1.46568	0.931771	0.996157	1.08574	1.22191	1.07301	1.24485	1.14046	0.673217	1.32618	0.980845	1.08971	1.02017	0.97169	0.881249	1.21097	1.38523	1.06189	0.967449	1.03199	0.954027	1.14419	1.04741	1.02949	1.51729	0.867804	1.0043	1.24886	1.11937	1.0841	0.765388	1.00758	0.946351	1.81102	0.819497	1.08903	0.797777	1.03533	1.00476	0.879166
ATP5S	0.903231	1.40742	0.546914	0.823778	0.901298	1.57997	1.15861	0.876502	0.635551	0.958053	0.723416	1.1585	0.990675	2.40721	1.0144	0.858554	1.03284	0.681156	1.12854	0.840461	1.18454	0.82652	1.79476	1.09553	1.08358	1.64742	0.873493	0.740172	2.45087	0.796499	2.08883	1.12683	1.41038	1.9709	1.02523	0.903533	1.40806	0.953432	1.00925	0.840932	0.78052	1.0159	3.52335	0.720187	0.639171	1.22514	0.959424	1.50804	0.724183
ATP6	0.689211	1.29499	2.71312	0.751806	0.774054	1.18691	0.677646	0.738539	1.08421	0.730661	1.18135	0.71054	0.432532	1.71226	0.366105	0.964545	1.59402	0.624446	0.256879	0.758632	0.429908	1.09548	0.541368	0.847856	0.984871	0.590997	1.47759	0.762348	1.62573	1.58629	1.27996	1.82967	1.72866	2.91312	1.57199	0.969231	0.740635	1.0759	1.29515	0.65746	1.04203	0.896383	3.5657	1.82075	0.777266	1.12446	0.835924	0.542305	0.929947
ATP6AP1	0.747009	1.0946	1.19406	0.669601	0.954573	1.62465	0.591184	1.11489	0.751535	0.887013	0.752938	0.961599	1.03707	1.34097	0.97406	1.21341	1.33435	0.947771	0.670445	1.08955	0.570165	0.957204	0.69173	0.78099	0.793124	1.01375	0.532739	0.791371	1.48709	1.04512	1.81824	1.13629	0.943457	1.40551	1.04199	1.0047	0.820657	0.871358	1.39565	0.810925	0.812456	0.753571	0.869638	1.34093	0.886894	0.859101	0.959933	1.01962	0.829517
ATP6AP2	0.807782	0.864456	1.08805	0.570859	1.02169	2.72276	0.633234	1.06905	0.696742	0.54498	0.861035	0.905812	0.834755	0.959192	1.12328	1.37287	1.69225	0.893555	0.463534	1.13687	0.818848	1.02821	0.704308	0.824945	0.758659	1.0687	0.612586	0.567745	1.16255	1.07504	2.22696	1.00068	0.79688	1.61395	0.894977	0.783367	0.703659	0.656311	1.28197	0.592836	0.686628	0.655366	0.719862	0.90516	0.899923	0.813042	0.739135	0.92825	0.601544
ATP6V0A1	1.20004	0.935568	1.03799	0.769313	0.833131	1.0869	0.580182	1.0938	0.600742	0.667153	0.998393	0.67951	0.734027	1.9922	0.706091	0.740067	1.60937	0.52507	0.613708	1.08664	0.750065	0.822888	0.658488	0.989598	1.30058	0.605071	0.680282	0.767842	0.94961	0.71255	1.11606	0.985783	1.0556	1.24221	1.27158	1.25048	0.573175	0.779671	1.33273	0.778348	0.813907	0.592418	0.848691	0.791497	0.745665	0.692185	0.934389	0.750669	0.839767
ATP6V0A2	1.07833	0.998372	1.02474	0.907276	0.884973	0.794724	0.649068	1.1221	1.01278	0.434826	1.04853	0.672207	0.584206	0.701144	0.611586	0.662844	1.12929	1.2324	0.743178	1.33717	0.513647	0.841871	0.682249	0.848989	0.797555	0.494086	0.855987	1.30725	1.14271	1.24196	1.06884	0.815669	0.916709	0.805274	0.835442	1.08916	0.936731	1.16784	1.29421	0.898665	0.755496	0.816722	0.879839	1.19383	1.01894	0.772793	0.850125	0.535845	1.00123
ATP6V0A4	0.779098	0.698633	0.765895	0.53352	0.772307	1.95814	0.650858	3.87229	1.14859	0.683229	0.316201	0.607929	0.410696	0.499375	0.531309	0.558535	0.452445	1.05026	4.85683	0.888101	0.815769	0.622943	0.898841	0.68793	0.626606	2.63145	0.616762	0.583427	1.4254	0.969933	0.999292	1.71595	0.876203	1.07755	0.670239	1.68911	1.03428	0.94981	1.01986	0.644774	1.00253	0.764736	0.940825	0.849363	3.45393	1.10936	0.81903	0.721621	0.595475
ATP6V0C	6.21234	1.13836	1.67156	0.663109	0.0483973	0.259059	0.508683	0.969815	0.75954	0	0	0	0	0	0	0	0	0	0	0	0	0	0	0	0	0	0	0.361199	0.404304	1.08104	0.960274	1.56161	0.932766	0.674481	0.632725	1.43301	0.963734	2.5352	0.509671	0.563681	0.703699	0.363671	0.467402	1.1213	0	0	0	0	0
ATP6V0D1	1.15773	0.977601	1.0394	0.907295	1.03969	1.16833	0.760043	1.29088	1.08372	0.983711	0.804123	1.10312	1.14138	1.27596	1.1464	1.20978	1.44768	0.765702	1.47422	0.957817	0.704425	1.03433	0.717805	0.904992	1.12244	1.09716	0.777804	1.00209	1.43776	0.718399	1.51697	0.777535	1.09342	1.46792	1.1024	1.28032	0.878084	1.04196	1.36962	0.915602	0.871007	0.590705	0.85539	0.835052	1.22191	0.858426	0.818768	1.44502	0.843697
ATP6V1A	0.869293	1.06074	1.10199	1.20436	1.01271	1.25255	1.00938	1.13269	1.14312	0.923107	0.984005	0.996169	0.935891	1.25777	0.987653	1.02255	1.07136	0.938114	1.39044	1.07946	1.02913	1.32559	1.09038	1.22454	0.972558	1.26868	1.13079	0.767096	0.978736	0.987013	0.992116	0.82279	1.11848	1.23387	1.10719	0.927332	0.969904	0.905987	0.878889	0.937001	1.03011	1.03393	1.14257	1.06675	1.13748	1.10048	0.959711	1.39367	1.15324
ATP6V1B1	0.575452	1.56242	1.1654	0.886482	0.842014	1.06701	1.32194	1.81736	0.739087	0.572873	0.62194	0.355846	0.391643	1.6658	0.615378	2.59333	2.84706	0.576613	2.32008	0.664847	1.03547	0.800092	1.81398	2.68624	0.769612	3.82513	0.695504	0.530712	1.0269	0.695279	0.662606	0.735179	1.54665	4.56537	1.36699	1.47643	1.3554	1.01584	0.722338	0.711675	0.930324	2.28428	1.82574	1.48575	0.770628	1.78074	0.631461	0.692566	0.425116
ATP6V1B2	0.898763	1.10079	1.09793	1.15772	1.04006	1.30797	0.940665	1.00508	1.31737	1.08436	1.02449	1.12855	1.0283	1.37384	1.12232	0.929257	0.896823	0.992994	0.978797	1.00175	1.0206	1.37476	1.07173	1.18004	1.18724	0.983806	1.16317	0.865735	1.38034	1.04573	1.01895	0.752561	1.19822	1.06151	1.1319	0.921947	1.09875	0.959597	1.15574	0.992361	1.09504	0.915232	1.13695	1.04411	1.08389	1.12744	1.08851	1.31274	1.13318
ATP6V1C1	0.894369	1.15046	1.12903	1.4357	1.01051	1.47756	1.14833	1.03765	1.03827	0.738283	0.907775	1.19691	0.80766	1.97801	0.940954	0.885154	1.1494	0.794775	1.74812	1.14391	0.53637	1.13164	0.902249	1.01857	1.03819	1.22441	0.925846	0.902858	0.896927	0.979245	1.38161	0.787086	0.856454	1.22341	1.066	0.816268	1.04698	0.885095	0.801826	0.756024	0.884785	1.17897	1.1751	1.11591	1.28176	1.19169	0.753923	1.28138	1.04587
ATP6V1D	0.942281	1.02071	1.02548	1.32214	0.988781	1.24184	1.17265	1.1767	1.07057	1.14013	1.06183	1.02612	0.825015	1.35651	1.04961	1.0464	1.17374	0.795678	1.14635	1.09497	0.978629	1.38908	1.03837	1.30116	0.981453	1.52154	1.22192	0.818867	1.39614	1.01134	0.960753	0.693272	1.25304	1.54967	1.14719	0.879706	1.03396	1.01722	1.04538	1.08163	1.11663	1.06919	1.74524	1.20877	1.11908	1.09765	1.02591	1.49911	1.09061
ATP6V1E1	0.889453	1.1164	0.985057	1.28701	1.04198	1.29708	1.10946	1.12736	1.10154	1.29757	0.967193	1.06888	0.963458	1.58561	1.00782	1.09114	1.06615	0.900631	1.97681	0.964252	0.996227	1.33773	1.1656	1.41718	1.0211	1.3484	1.30403	0.846871	1.59798	1.02676	0.946397	0.770445	1.12651	1.66252	1.09962	0.922494	1.00815	1.03304	0.971226	0.92326	1.04579	1.10078	1.39739	1.13557	1.10068	1.13098	1.00451	1.46511	1.1859
ATP6V1F	1.12592	1.05968	0.919323	1.32929	1.03349	1.24318	1.17298	1.18867	1.23578	0.975446	1.05449	0.880722	0.861698	1.3936	0.855983	1.24447	1.12966	0.761135	1.93807	1.1598	0.962735	1.38191	1.16034	1.37389	0.818285	1.55997	1.3796	0.849036	1.18471	0.832618	0.927941	0.658194	1.13044	1.55576	0.921327	1.0668	1.18979	1.15154	1.05471	0.937551	1.25209	0.947526	1.81823	1.18335	1.27616	1.18086	1.10971	1.80542	1.1465
ATP6V1G1	0.794579	1.20029	0.829763	1.59654	0.856224	0.795575	0.681422	1.15165	0.87459	0.780249	0.917641	0.532522	0.692893	0.778527	0.707043	0.848476	0.831723	0.57588	1.00543	0.645686	1.30908	1.06556	1.25891	1.36054	0.81266	1.35869	0.975738	0.597667	1.96172	0.87304	0.773521	0.695352	1.44387	2.01795	0.829344	0.787867	0.48124	0.884574	0.632343	0.857962	0.919906	0.605952	0.734591	0.830472	1.1368	1.02061	0.987043	1.16344	0.845965
ATP6V1G2	1.40096	0.442871	0.586724	0.305234	1.02863	0.596677	1.36597	0.976127	0.534303	1.17664	1.15392	0.301882	0.860431	10.8368	0.374708	0.34134	2.31979	0.67739	1.60919	0.42561	1.77409	0.760928	1.50548	1.25177	1.42731	1.27748	0.590791	0.738538	1.96084	0.677615	0.782278	0.442215	1.4289	0.910176	0.620739	0.665306	0.327276	0.796753	0.806298	2.72805	0.947877	1.09834	3.68308	0.621962	0.455026	0.826772	1.27118	0.498027	1.43535
ATP6V1H	0.881658	1.1459	1.0497	1.52901	0.999946	1.04839	0.916487	1.16365	0.992347	0.681785	1.02161	0.864042	0.725275	1.19667	0.770599	1.0211	1.24059	0.830191	0.899904	0.852388	0.790951	1.18431	1.02971	1.35155	1.05415	1.20232	1.28428	0.833135	1.28803	1.04266	0.938617	0.8118	1.30716	1.02149	1.16285	0.942792	0.803305	0.93902	0.906308	0.772826	0.990645	1.09589	1.33786	1.19591	1.23162	1.01198	0.964621	1.21322	1.12569
ATP7A	0.873705	0.705618	1.10519	0.633837	0.742898	0.939805	0.96299	1.6608	0.849075	0.708576	0.913813	1.83959	0.751764	0.855793	1.08227	1.24043	1.23407	0.762512	0.86257	0.657825	1.40303	0.945131	1.03459	0.946112	0.963761	0.671159	0.803995	0.702523	0.973457	0.785112	0.97294	1.8574	1.23491	1.05977	1.09958	3.25702	0.543354	1.00402	1.60601	0.881302	0.786753	0.74468	1.25301	0.886629	0.989212	0.796247	0.989622	0.672749	0.837856
ATP7B	1.1871	0.834275	0.763724	0.489329	1.08808	2.40293	0.975599	1.55126	0.747451	0.016441	1.90252	0.936932	0.859966	0.533254	0.672426	1.07367	1.22686	0.813657	1.15597	0.608226	1.36252	1.20345	1.5303	0.776888	1.12676	1.22822	0.567347	1.17111	1.06389	1.16837	0.527608	0.701726	2.57522	0.920284	0.653782	1.16659	0	0	0	0	0	0	0	0	0	0	0	0	0
ATP8	0.895261	1.27031	1.41796	0.807457	0.908103	1.38753	0.846905	1.11228	1.40928	1.43374	1.12528	0.727964	1.13879	1.23645	1.50241	1.17128	1.02203	0.940157	1.02776	1.12868	2.20783	1.17127	1.0711	1.19747	0.974198	1.36491	0.833743	1.12513	0.718353	1.24743	1.33785	1.69326	1.2937	2.01849	1.31566	1.09855	0.760578	0.970756	1.11587	0.878728	0.996231	0.941582	1.81146	1.0261	1.15737	0.921954	1.47282	1.23304	1.54163
ATP8A1	0.888906	0.977198	1.11718	1.02371	1.22416	0.986945	1.07516	1.02206	1.1015	8.36869	2.40377	3.06673	1.73363	1.01421	4.26609	1.1269	1.7093	5.73646	0	0	0	0	0	0	0	0	0	0.552869	0.720795	0.916134	0.845839	0.922387	0.864224	1.80823	0.905133	0.745121	0.486902	2.6258	0.898244	1.01971	0.746844	1.45339	0.733881	1.18475	0.959489	0.555998	0.901693	0.604335	0.897173
ATP8B1	0.889866	0.774481	1.25322	0.397312	0.871777	1.48764	0.711179	0.905455	0.610867	0.578579	0.874066	0.793643	0.693348	1.02234	0.600129	1.61078	2.91801	0.439566	0.620068	0.606138	1.2085	0.608598	0.86793	0.752729	0.989078	0.570055	0.542036	0.828642	1.02858	0.56553	0.961929	1.25969	2.05072	1.13239	0.724341	0.692945	0.475355	0.772024	0.882631	0.68088	0.878056	0.964434	1.24923	0.58203	0.752023	0.774232	0.925506	0.422376	0.96122
ATP8B2	0	0	0	0	0	0	0	0	0	0	0	0	0	0	0	0	0	0	0	0	0	0	0	0	0	0	0	0.0705583	0.216731	3.55408	0	12.3917	0.474044	0.605932	1.13859	0.0740576	0.059087	0.957966	0.493948	0.660683	0.304402	10.2352	0	0.790644	0	0	0	0	0
ATP9A	0.726514	0.926668	0.999973	0.568035	0.507206	1.00925	0.455796	1.3713	0.487134	0.666515	1.12133	0.794921	0.80317	1.28467	0.644852	1.77003	1.64135	0.695803	1.34231	0.735553	0.760713	1.08072	0.76411	1.01561	0.798609	0.651011	0.573324	1.20382	1.07672	0.816875	1.23788	1.58149	0.884897	1.09516	0.762796	1.42403	0.513614	0.771275	1.30919	0.762828	0.812632	1.0583	0.765755	1.18566	1.04769	0.920877	0.658325	0.533182	0.790639
ATP9B	1.95885	0.760191	1.31724	0.746115	0.906197	1.11148	0.964329	0.998767	0.847074	0.646763	1.03138	1.16949	0.629221	1.02859	0.666965	0.822863	1.26149	1.21887	1.74702	0.979394	0.514689	0.966032	0.901269	1.29613	1.4549	0.63023	0.73769	1.08158	1.17124	1.44353	1.16724	0.706731	0.886418	1.29157	0.908149	1.22353	0.829729	0.885513	1.11986	0.938327	1.05705	0.921251	1.10451	1.7796	1.27308	0.965148	1.72314	0.743486	0.913273
ATPAF1	0.800596	1.02215	0.904032	0.839943	0.922246	0.912494	1.05606	0.842336	0.9548	1.44169	1.14985	1.21189	1.46353	1.66674	1.40006	1.65397	2.04418	1.00525	0.435579	0.959055	0.830288	0.834239	0.663525	0.86331	1.26037	1.00067	0.858342	0.873618	0.830299	1.02834	1.26855	1.26812	1.21663	1.16991	1.03461	0.982	1.59046	1.26714	1.04525	0.837804	0.901389	0.993146	1.40271	0.742036	1.04333	1.26456	0.794218	1.41182	0.760149
ATPAF2	0.817509	1.08197	0.774736	1.00941	1.35229	0.988902	1.09356	1.1196	1.14498	1.17832	0.622406	1.27937	0.806053	2.76501	0.952553	0.732471	1.23517	0.974714	3.07501	0.903456	0.944701	0.488294	0.825828	0.797934	1.12265	1.00321	0.688213	1.28722	2.29354	0.878019	1.59656	1.09263	1.30755	1.49703	1.10102	1.14804	1.47854	0.930135	0.973821	0.623361	0.791492	1.03993	0.801809	0.869101	1.10325	0.79319	1.12034	0.645373	0.86096
ATR	0.856095	1.12256	0.887671	1.07669	1.02925	1.06201	0.747984	0.76713	1.17924	0.720032	1.16458	0.932815	0.80639	1.13558	0.76831	0.911982	1.08764	0.834498	1.09474	1.0802	1.31856	0.815434	1.05934	1.0918	1.08124	0.856163	0.918418	1.01072	1.19517	1.1634	1.49652	1.47058	1.02263	0.837276	0.926442	0.933936	0.763359	1.25771	1.15236	1.07172	0.839749	1.23567	0.892183	0.960514	1.01492	1.28097	0.923103	0.827183	0.842892
ATRAID	1.16079	0.87238	0.956863	0.683181	0.876588	0.590366	0.693867	1.01466	1.2427	0.952713	1.1798	1.66344	1.07056	0.971082	1.12742	0.800397	1.89549	0.988252	1.27267	1.35856	0.679909	0.939073	0.889666	1.20381	1.07169	1.20411	0.598165	1.1608	0.875487	1.22649	1.66162	0.967661	0.90464	0.819173	0.842807	1.29055	0.387579	1.29804	0.822809	0.85893	0.802538	0.674162	0.564938	1.09975	0.889082	0.937909	0.760043	0.89369	0.804646
ATRIP	0.920971	1.06246	0.931935	1.03721	1.00945	1.08051	0.769033	0.904375	1.22327	0.781673	1.28475	1.0032	0.982716	1.25388	0.824113	0.976493	1.01237	0.991266	0.827442	1.4631	0.990088	0.983641	1.04669	0.82724	1.04917	0.945351	1.15289	0.678394	0.910593	1.33319	1.17934	1.73066	1.14213	1.14578	0.942192	0.9726	0.629705	1.08819	0.974815	1.06926	0.839797	1.8305	0.928138	0.971171	0.828765	1.17578	0.90344	0.964364	0.799236
ATRN	1.30027	0.901899	1.07912	0.74022	2.15665	1.36479	1.50543	1.15916	1.09985	1.60826	1.12638	0.94723	1.02797	1.01936	1.42296	0.9619	0.796069	0.746289	1.06906	0.817575	3.15477	3.34155	1.37681	0.933544	1.0887	0.984212	0.694173	1.13587	1.10539	1.06275	1.42841	0.916772	1.05033	1.41532	1.09054	0.966867	1.00864	0.593327	1.2242	1.36559	1.26294	0.99336	1.22236	1.08611	1.13251	1.52617	2.07738	0.717245	1.38722
ATRX	1.16288	1.19809	1.08258	1.24293	0.992305	0.829955	0.974233	0.737175	1.1655	0.748083	0.929137	0.893379	0.886963	1.21658	0.91327	1.11185	1.39155	1.77204	1.57978	0.819308	0.836136	1.0567	0.921168	1.15147	1.18084	1.02622	1.04904	1.06851	1.04727	0.763996	0.953246	1.21227	1.27427	1.0583	1.2089	1.33561	0.631809	1.04789	0.922363	1.09336	1.25008	0.975585	1.11248	1.09178	0.950939	1.05751	0.893739	1.15264	0.943256
ATXN1	1.26726	0.735767	1.27306	0.959025	1.09606	1.39571	1.5598	0.864038	1.42281	1.16069	1.16452	0.867731	1.19876	1.06084	1.18064	1.73692	1.19109	0.888928	1.48809	1.04225	1.47794	1.46126	1.23585	1.29512	1.06778	1.10208	0.868704	1.30238	0.501153	1.34864	1.08182	1.38673	0.848579	0.6583	1.06581	1.45098	0.653019	0.882776	1.21771	1.39703	1.0458	1.04863	0.70174	1.3778	1.28173	1.32051	1.16872	1.63041	1.39468
ATXN10	0.745697	0.95272	0.936171	0.785129	0.86138	1.13135	0.939592	1.01078	0.862847	0.794132	0.791941	1.1511	0.840667	1.50225	1.42226	1.10065	0.929882	0.771217	0.560524	1.31428	0.754367	0.781077	0.908435	0.704965	0.914934	1.07894	0.952419	0.808535	1.24343	1.01726	1.26451	1.80101	1.00624	0.952691	0.91673	0.836627	1.49725	0.604806	0.746743	0.647792	0.845872	1.03138	0.874072	0.980448	0.85826	1.06766	0.613144	1.26243	0.836639
ATXN1L	1.0794	0.985227	1.02161	1.11856	1.09859	1.18508	1.17942	1.77001	0.957438	1.10522	1.16259	0.706101	1.14656	0.834245	0.947247	1.02905	0.8869	0.847704	3.04539	1.33537	0.963322	1.1385	0.970414	1.39364	1.01785	1.11684	0.889475	1.17733	1.1331	1.02072	0.86591	0.92268	1.25481	1.10385	1.00401	0.948922	1.00475	0.913732	1.06402	0.961287	0.947277	1.12073	0.968982	1.07381	1.05925	1.15919	1.24507	1.2625	1.12086
ATXN2	1.14646	1.17372	0.886648	1.08332	0.974182	0.975641	1.12554	1.31881	0.836524	0.987249	1.30794	0.966132	1.00122	1.32426	1.01145	0.893347	1.34006	0.81282	0.941942	1.06965	0.914693	0.912156	1.12255	1.07738	0.965923	1.26849	1.16497	0.753691	1.21249	1.2897	0.791854	1.07983	1.06838	1.14395	1.05245	0.84344	0.742096	1.16333	0.81118	1.11265	1.04634	1.27896	1.04132	0.887662	0.904915	1.19943	0.922954	1.02158	1.09463
ATXN2L	1.05834	1.10513	0.858535	1.16198	1.16061	0.907505	1.15689	1.11162	0.89006	0.906111	1.10557	0.896835	1.03297	1.48179	0.969267	1.14292	1.15531	1.32351	2.57898	0.927578	0.789293	0.953583	1.01721	0.965048	1.14952	1.51374	1.11574	1.64414	0.920102	1.0286	1.3142	1.0761	0.872985	0.862823	1.0731	0.948408	1.02377	0.940465	0.759895	0.924026	1.12316	1.02407	1.02414	1.10252	1.05395	0.859864	0.843509	1.03593	1.0233
ATXN3	1.09301	0.914667	0.713144	0.911362	1.097	1.3955	1.47494	1.28615	0.870865	0.880494	1.19202	1.14942	1.32161	0.858566	0.758716	1.09957	1.12399	1.21632	1.43741	1.11072	1.1327	0.976903	1.19414	1.03525	1.15218	1.13709	1.30334	1.17034	0.98384	1.20325	0.820161	0.697998	1.01323	0.807499	1.36145	0.961972	1.08592	1.38574	0.822151	0.983251	1.13103	1.44821	1.0959	1.44967	1.11417	1.15537	1.00413	1.30251	1.17688
ATXN7	1.19049	1.81148	1.18468	1.39827	0.822797	0.942473	0.213872	0.838012	0.889592	0.561887	0.685346	0.569857	1.08688	1.4399	0.985414	0.849004	1.23939	0.622057	1.79579	0.662655	0.717335	0.709129	1.11747	0.84012	1.10199	1.01931	1.71143	0.730223	1.25414	0.829073	0.881434	1.05528	0.977608	0.949257	0.846166	0.631009	0.594456	1.35965	0.776564	1.49138	1.05447	1.43241	1.15942	1.08146	1.03031	0.590219	1.27946	0.639669	0.912198
ATXN7L1	0	0	0	0	0	0	0	0	0	1.24319	1.10994	1.48512	1.27105	0.950792	1.80916	1.04978	1.15323	1.66929	1.61267	0.967757	1.31653	0.820352	0.931311	1.03601	0.655172	0.722571	1.22188	1.15144	1.22272	1.01344	1.07684	0.794012	1.09973	1.56505	1.03827	1.03878	0.738903	0.695825	0.607545	0.550261	0.671525	0.704675	0.624721	0.494635	0	0	0	0	0
ATXN7L2	0.764262	1.07836	1.72499	0.843564	0.528596	0.473052	0.306635	0.886292	0.826166	0	0	0	0	0	0	0	0	0	0.710764	1.51872	1.27713	1.06109	0.88608	0.887017	0.892112	0.844043	1.18544	0	0	0	0	0	0	0	0	0	0	0	0	0	0	0	0	0	0	0	0	0	0
ATXN7L3	0.861345	1.26837	0.941162	1.82102	1.08758	1.66539	1.17682	0.786495	0.892116	0.927975	0.78962	0.899757	1.38508	1.20203	1.23305	0.946951	1.17414	1.64903	0.876803	1.12907	1.26174	0.836625	1.09255	1.17986	0.661457	1.28757	1.11224	0.653629	1.04911	1.34291	0.72192	1.49043	1.009	0.942467	0.763786	1.07544	0.651848	1.34237	0.751557	2.01899	1.20099	1.81163	1.30817	1.02673	0.997996	1.38492	1.14498	1.06389	1.23816
ATXN7L3B	0.868116	1.32075	1.66827	1.03487	1.43142	0.880048	0.856715	0.876079	1.1521	1.18777	0.706436	1.57894	1.91206	1.5563	0.975673	1.1253	1.14115	0.861212	2.38471	1.1762	1.03743	1.2735	0.872545	1.11591	0.827708	1.20427	1.16288	0.984962	1.62154	0.87468	1.18893	0.791515	1.16458	1.74891	0.784335	1.38574	1.40479	0.910028	1.10553	1.24998	1.03549	1.43554	1.23502	1.1612	1.46941	1.4476	1.55425	1.34221	1.18842
AUH	0.99978	0.833704	0.650707	0.640638	1.38509	1.74519	1.00185	1.22434	0.871517	1.69733	1.01033	1.13032	1.50639	2.21973	1.57119	1.15989	0.88252	0.822077	1.23226	0.693846	1.27281	0.573755	1.1849	0.853462	1.10869	1.67807	1.10214	0.609499	1.21225	0.805543	1.45565	1.42708	1.30196	1.33437	0.767322	1.04941	1.05428	1.94977	0.79242	1.03995	0.901887	1.63616	1.4177	0.670424	1.0281	0.833715	0.971741	0.936503	1.0359
AUP1	0.637786	1.13121	0.842883	1.20036	0.675251	0.855559	0.490368	0.982661	0.807667	0.510509	2.21305	0.772592	0.56533	0.744791	0.979329	0.6659	1.6458	0.935586	0.623499	1.34708	0.760684	0.900833	0.675948	0.759542	0.718489	0.577723	0.743509	1.72745	0.58637	1.08454	0.687365	0.624153	0.893928	0.701991	1.31142	1.16939	0.490807	1.04353	1.44811	0.758196	0.758809	0.674956	1.05921	1.05371	0.617603	0.920348	0.787913	0.537836	0.879049
AURKA	0.514888	1.0864	0.732344	2.47055	0.674485	1.06544	0.647921	1.54779	1.14548	0.518097	0.723521	0.855659	0.995167	0.693722	0.694297	0.665495	1.01668	0.888729	1.49973	1.5091	0.53777	1.61501	0.579075	0.6207	0.462185	0.661192	1.05856	1.10971	0.482585	1.25838	1.2831	1.1293	0.593586	0.438483	0.653012	0.891088	0	0	0	0	0	0	0	0	0	0	0	0	0
AURKB	0.540565	0.981781	0.955151	3.02023	0.667247	0.931783	0.493438	0.62748	1.25969	0.657208	0.748207	0.792877	0.825879	0.845686	0.957472	0.649388	0.820071	1.40069	0.414565	2.30897	0.243229	0.576613	0.279542	0.322716	0.246365	0.413071	2.23461	1.48926	0.584988	1.23485	0.796751	0.673167	0.475968	0.827587	0.908161	0.585455	0.92235	0.437666	0.447252	0.555261	0.487895	0.60795	0.278911	1.63925	0.665966	0.562785	0.446332	0.801464	0.266808
AUTS2	1.24696	1.25052	0.526532	1.12838	1.28459	0.615692	0.938825	0.796427	0.702472	1.35224	0.490509	0.683367	1.16791	1.01771	0.833547	1.01526	1.25059	1.44458	1.60964	0.796506	0.788745	0.90562	0.74592	0.738745	0.943853	0.884003	1.35967	0.979286	0.85712	0.989437	1.17951	1.53338	1.52032	1.93154	0.923595	0.808429	0.347744	1.39947	0.574956	1.02289	0.909261	1.377	1.12877	1.19537	0.770282	0.753713	0.652591	0.872971	0.662291
AVEN	1.12107	1.09627	0.88189	1.09187	1.13161	1.13623	1.10896	1.10017	1.26218	1.08574	1.60743	1.04451	1.14966	0.861559	0.939173	1.16007	1.39457	0.701082	1.06931	1.40221	1.14657	1.30102	1.15677	1.41111	1.20037	0.878403	1.43129	1.02784	1.39368	1.11622	0.916575	0.691134	1.00043	1.06357	1.03764	0.784387	0.805219	0.976411	1.11469	1.33869	1.24912	0.741576	0.797481	1.1551	1.17599	1.03552	0.878445	1.23306	1.14932
AVIL	0.686922	0.769567	1.43332	0.734082	0.894805	1.14258	1.79086	2.21791	1.07863	0	0	0	0	0	0	0	0	0	1.86842	1.81575	1.59763	2.21594	1.66767	1.06984	0.909963	1.15718	1.30712	0	0	0	0	0	0	0	0	0	0	0	0	0	0	0	0	0	0	0	0	0	0
AVL9	0.889958	1.33475	0.997755	0.944295	0.993629	1.36508	1.03734	1.24631	0.870046	0.864548	0.99195	1.75564	1.08499	1.41085	1.11906	0.889993	1.16244	0.779762	1.00668	0.894817	0.694108	0.795067	0.826083	0.943852	2.0234	1.37505	0.991071	1.35449	1.0578	1.07783	0.8477	1.60313	0.840506	0.926519	1.42297	1.30011	0.840001	1.06402	1.14054	1.11328	1.05662	1.35994	1.11711	0.984776	1.22897	1.01477	0.739232	0.836498	0.709674
AXIN1	1.088	1.06388	1.26737	0.959838	1.17367	0.880889	0.937875	0.980709	0.97181	0.71563	1.21547	0.551194	0.42053	0.690965	0.665251	0.663686	1.1431	0.429241	1.66181	1.20401	1.17305	1.14208	0.876229	0.816123	0.828913	2.17921	1.29934	0.648789	1.15025	0.930224	1.05529	1.34843	1.03951	1.25481	0.878082	0.966025	1.63463	1.37992	1.10647	0.781452	1.15944	1.12358	1.05715	1.22276	1.01945	0.963443	1.25856	0.968619	1.12638
AXL	1.52128	1.14467	1.31105	1.54404	1.3597	1.17155	1.59508	1.0821	1.15884	1.09049	1.2354	1.0168	1.38431	0.895601	0.918608	1.39417	0.869002	0.850836	1.27035	0.940267	1.18063	1.56255	1.23246	1.64128	1.25406	1.16525	0.801714	1.26083	1.30342	1.14578	0.91222	0.946083	1.10988	1.60601	1.27658	1.21992	1.17927	0.974136	1.39722	1.5259	1.10449	0.979076	0.813411	1.05915	1.81034	0.907725	1.45204	1.27318	2.18938
AZGP1	0.697219	0.374182	0.706899	0.366639	8.36931	1.28333	0.50958	0.585266	0.503404	3.83548	0.36416	1.2103	0.544957	0.492869	0.641144	0.605701	0.422727	0.484211	0.395486	0.284743	2.27711	0.993035	0.487197	0.531095	0.667597	0.548263	0.457082	0.472065	1.66237	0.498898	0.483017	0.723485	0.876788	1.22861	0.829837	0.576186	0.477876	0.273457	1.20262	0.633805	1.4046	1.15832	1.33303	0.29763	0.844655	2.64951	1.77519	0.330664	0.945997
AZI2	1.01438	1.17349	1.24954	0.911452	1.29291	1.05765	1.12404	1.27381	1.13489	0.973935	1.0795	1.19452	1.01362	1.68189	0.802438	0.948747	1.46145	0.957839	1.72529	0.874491	0.993154	1.05903	1.35545	1.29636	1.44701	0.823126	0.937143	1.35727	1.21027	0.971339	1.4557	0.840784	0.812864	0.798354	1.03136	0.954514	1.11441	1.15291	1.0713	0.972763	0.978523	1.27377	1.27611	0.910262	0.920291	1.28151	1.34669	1.0799	1.3562
AZU1	0.359796	0.507923	1.32038	0.882499	0.67485	0.515877	0.466882	0.872687	1.28023	0.760999	0.453018	0.897692	0.38141	0.505806	2.45506	0.451874	0.379458	0.506246	0.411592	0.574177	0.513097	0.689591	0.375398	0.472675	0.325699	0.373694	0.553492	0.540409	0.383976	1.56572	0.402929	0.360409	0.318548	0.339644	0.696676	0.355062	0.854754	0.324881	0.536586	0.692532	0.403481	0.814571	0.390775	0.890765	1.95432	0.749244	1.14038	0.703552	0.685735
B2M	0.747647	1.01914	1.17044	1.27766	0.685788	0.681122	0.580892	0.993301	1.08274	0.744466	1.08255	0.865772	0.877969	0.526151	0.515073	1.10683	0.673088	0.56254	0.822088	0.639979	0.813741	0.964453	0.791695	0.968088	0.589948	0.659232	1.24323	0.332088	0.638685	0.413736	0.746147	0.686915	0.657886	1.09909	0.527826	1.54019	0.319116	1.78726	0.935883	0.873215	0.79669	0.393353	0.450121	0.757846	1.0955	0.597879	1.80196	1.12382	0.572374
B3GAT3	1.08953	0.685841	0.446819	0.696626	0.819487	1.32734	0.629992	0.716675	0.802925	0.698164	1.09561	0.576673	0.707414	1.13593	0.837688	0.881882	1.55175	1.27395	0.659062	0.932146	0.616562	1.41468	0.630312	0.585141	0.801231	0.813859	0.565869	0.646053	0.603676	1.02255	1.4537	1.95285	0.643285	0.740385	1.88442	0.888006	0.601184	1.2453	1.28441	1.11184	0.881618	0.795723	0.914446	1.02185	0.614343	1.06456	1.05703	1.29049	1.17426
B3GLCT	1.0851	1.16008	1.57372	1.02124	1.25815	1.09124	1.43673	0.96918	1.41375	1.61972	1.53844	2.57972	1.72035	0.821954	1.08984	1.88747	0.630477	0.852152	0.893703	0.940573	0.908329	1.31695	1.47502	1.40821	1.25305	1.12107	0.804919	1.56265	0.758385	1.36314	0.779186	0.73313	1.10747	0.718509	1.37017	1.21303	1.53563	0.688103	1.21464	1.48028	1.25619	0.82142	1.03731	1.72799	0.874197	1.3888	1.1074	1.16963	2.13041
B3GNT2	0.78223	0.761319	0.838048	0.83887	0.737535	1.25157	0.831964	1.01197	1.11591	0.876031	1.04561	0.816836	0.817818	0.789031	1.06672	1.13186	0.825262	0.805057	0.377419	1.57112	1.31516	1.45972	0.841781	0.873591	1.16301	1.03824	0.882617	1.03362	1.83109	0.956779	1.24314	0.692453	1.41337	1.614	1.117	1.27749	1.26291	0.950906	1.60478	1.50064	1.33448	1.24344	1.4587	0.774564	0.877301	1.03799	1.43385	0.871496	1.00163
B3GNT7	0	0	0	0	0	0	0	0	0	0	0	0	0	0	0	0	0	0	2.12981	0.888166	2.93546	2.43858	1.49267	1.55237	0.881837	1.05678	1.51868	0	0	0	0	0	0	0	0	0	0	0	0	0	0	0	0	0	0	0	0	0	0
B3GNTL1	1.33768	0.884689	1.00937	0.731693	1.44142	1.11661	0.943887	0.955021	1.16212	1.20151	1.02434	0.811539	1.30905	1.3025	1.06381	1.32824	1.64623	1.29189	1.42998	0.77245	1.00963	0.798743	1.16135	1.36012	1.49617	1.12273	0.817889	1.2037	0.577539	0.959397	0.607846	4.02901	1.33915	1.20429	1.19508	1.18443	1.48675	1.04984	1.17583	1.13986	1.46806	1.15265	1.36414	0.763801	1.57138	1.32315	1.79973	0.773265	1.14003
B4GALT1	0.848828	0.590151	0.816479	0.535688	0.97118	1.04782	0.810789	0.630704	0.704785	0.510118	0.923151	0.982459	1.33439	0.541063	0.782997	1.20491	0.566335	0.493731	0.505901	0.473369	0.871668	0.716682	0.718431	0.594505	0.732924	0.601347	0.643555	0.683281	0.867954	0.890763	0.650332	0.656414	1.00432	1.89196	0.872719	0.76796	0.786447	0.706376	1.52487	1.43392	1.20403	0.835791	0.989903	0.766133	0.69758	0.922079	1.16688	0.707127	1.11747
B4GALT3	0.910102	1.03053	0.975218	0.677207	0.927882	3.17311	0.829806	1.0284	1.22607	0.874369	0.916258	0.675955	1.28787	0.85055	1.3129	1.29927	1.26846	0.788455	0.431228	0.969222	1.19377	0.886805	0.753267	0.785058	0.852495	1.01892	0.67631	1.11558	0.623006	1.76243	1.34012	1.04757	1.11988	0.863646	1.28638	1.34356	0.719402	0.778758	1.09763	0.923202	1.27686	1.06674	1.13265	1.00831	1.03808	1.12507	0.815826	1.18852	1.35819
B4GALT4	1.1403	0.851379	0.68366	0.798099	1.06903	1.58036	0.858828	1.04552	0.760531	0.886715	1.23953	1.10927	1.00475	1.02726	0.9196	1.06951	1.21765	0.627155	1.60192	1.18306	0.393049	1.21763	1.03508	0.531797	1.57348	0.847765	0.384627	0.509136	0.813803	0.950352	0.721215	1.18819	1.21375	0.93384	0.49878	0.570087	1.18817	0.750998	1.36125	0.962438	0.967674	0.860846	0.770674	1.58302	0.851577	0.877096	1.02563	0.591876	1.48049
B4GALT7	0	0	0	0	0	0	0	0	0	0	0	0	0	0	0	0	0	0	1.12534	0.113226	0.463005	0.329689	0.303386	0.412666	1.75633	0	5.16826	1.00203	0.90387	1.42166	1.25407	0.933777	1.24224	0.847144	1.24718	1.42195	0.437331	1.01905	0.663059	0.566193	0.614821	0.476445	0.516387	1.05533	0.950374	0.81641	0.788675	0.719359	0.803273
B4GAT1	1.0976	0.721926	0.617981	0.407934	0.808592	1.49815	0.431369	0.803616	0.419671	0.779816	1.0428	0.468926	1.21528	1.14562	0.763532	0.732379	2.31855	1.3251	0.787271	0.705334	1.07131	1.20543	1.38294	0.617439	0.766827	0.727296	0.63861	0.631909	1.28811	0.860805	0.931536	0.801944	1.45101	1.65505	0.99456	0.91936	0.950617	1.06945	1.02458	0.926776	0.988621	1.04775	1.12459	1.30288	0.627126	1.14629	1.31001	0.61536	1.22794
B9D1	1.31562	0.590772	0.764572	0.581134	1.45398	0.764768	1.72955	0.685549	0.84413	0.997641	0.805219	0.672355	1.11095	1.4298	1.15133	1.09689	1.1915	0.946895	0.293978	1.03909	1.72768	1.42151	1.58543	1.31673	0.890648	1.16227	1.10995	0.818505	2.05317	1.02197	1.37662	1.10058	1.98642	1.50953	1.50213	1.24333	1.55645	0.616783	0.777848	0.909508	0.997609	0.922356	2.0188	0.745096	1.06249	1.45386	1.40968	1.0419	1.54695
BABAM1	1.03269	0.946256	1.12067	1.10577	1.01667	1.11038	1.09955	0.897573	1.02829	0.827118	1.12679	1.32057	1.07251	1.19825	0.83262	1.09926	1.06843	1.20655	1.18689	1.08256	1.00809	1.12151	1.21136	1.13443	1.20781	1.07292	1.08118	1.25387	1.18305	1.09332	1.17062	1.12973	1.12633	1.12817	1.1734	1.04434	0.914153	1.01482	0.982544	1.05519	1.07898	1.08959	1.18209	1.2207	1.33426	0.98011	0.920386	1.25159	1.18626
BABAM2	1.24648	0.970095	0.900379	1.04855	1.13759	1.21442	1.22474	0.850613	0.856939	0.984049	1.16397	1.36314	1.11825	1.2144	0.927943	1.17494	1.30534	1.18978	0.477786	1.05672	1.05835	0.97607	1.20956	1.06602	1.43095	1.10552	0.998944	1.31273	1.22547	0.848427	1.17601	0.950101	1.16133	1.2761	1.22567	0.959653	0.912254	0.953765	1.06918	0.949885	1.07306	1.02338	1.23716	1.06868	1.13779	0.97998	0.846818	1.07715	1.04376
BACE2	0	0	0	0	0	0	0	0	0	0	0	0	0	0	0	0	0	0	0	0	0	0	0	0	0	0	0	1.74539	0.464231	1.03707	4.05328	1.78312	0.608729	0.526428	1.008	1.24943	0	0	0	0	0	0	0	0	0	0	0	0	0
BACH1	1.18145	0.937823	1.09545	1.50327	0.985889	0.836403	1.21798	0.811652	1.22664	0.891579	0.893488	1.42484	1.08861	0.564774	1.19489	0.932473	0.689084	0.701759	1.08675	0.923221	1.06447	1.21456	1.05186	1.11903	0.850466	0.786138	1.23594	1.22025	1.06862	1.25646	0.935016	0.805677	0.689544	0.996568	0.896118	1.19907	1.08636	1.02425	1.13027	1.04377	1.06958	1.11684	0.696633	1.28935	1.03391	0.939759	1.03701	1.13959	1.24706
BAD	1.10434	0.76438	0.66149	1.34133	1.32007	1.10494	1.56195	0.708613	1.00445	1.99299	0.90308	0.314694	1.87803	2.06883	0.958901	0.71153	1.93858	0.824966	0.834914	0.71182	1.3621	1.17005	1.05769	0.749635	0.944292	1.84092	0.528964	1.08357	0.465818	0.657278	1.51701	1.79561	0.549997	0.408015	1.4782	0.822825	0.583266	2.04479	0.823314	1.56805	1.65266	1.30191	3.36266	0.81334	0.59517	1.28051	1.03223	0.629657	0.776195
BAG1	0.935499	0.761092	1.02134	0.939823	1.00518	1.95735	0.976069	1.88257	0.703054	0.837886	1.09439	0.64307	0.601083	0.913974	0.465119	0.948283	0.507636	0.515318	1.05847	0.749391	1.04247	0.714868	1.23563	1.02542	0.88114	1.00339	0.861509	0.706674	2.2679	0.739691	0.749123	1.14372	1.17812	4.19939	0.803732	0.631212	1	0.983198	0.612341	1.02246	1.09535	1.88003	2.14073	0.560769	0.659518	0.638767	0.69591	0.811305	0.965824
BAG2	1.02216	0.675778	0.858557	2.18789	1.12189	0.728021	1.47756	0.945531	1.15093	1.23587	1.15102	0.761092	1.20605	1.22586	1.66768	1.24689	1.08518	1.41728	0.967188	3.03819	1.13419	1.53644	1.63774	1.25728	0.992746	0.800797	0.641222	0.734145	0.765757	2.54225	0.547187	0.442464	0.681722	0.771475	0.805926	1.00517	3.68682	0.642303	1.3296	1.52347	0.900447	0.468141	0.486604	0.977033	0.710065	0.840997	0.999736	0.905377	1.50055
BAG3	1.04047	1.28726	0.893898	0.856636	1.02875	1.01159	0.923764	3.5616	1.0393	1.01905	2.36403	0.973489	0.849617	3.35988	1.03422	0.914036	0.585501	0.804577	1.17894	0.546926	1.01358	0.989631	1.48888	1.0277	1.44161	2.96935	0.526022	0.973833	1.26481	0.974444	0.924015	0.495937	0.95889	1.49081	0.893657	0.986104	0.613655	1.32475	0.734925	1.56231	1.05674	2.92213	0.821759	0.692416	0.728515	1.03914	1.02139	0.866502	0.915042
BAG4	0.870658	0.699779	0.780594	1.25808	0.776082	1.16075	1.05395	0.920408	0.622083	0.850542	0.774574	0.566085	0.779899	1.15811	1.38451	0.615786	0.980521	1.55074	1.71566	1.04601	0.886133	1.16495	2.73851	0.900271	0.762649	1.23793	1.29796	0.564049	1.34674	0.778457	0.723989	0.983141	0.887723	1.13032	0.965985	0.746023	0.768426	0.622323	0.583149	0.861215	0.929089	1.38913	0.995697	0.913182	0.657382	0.747227	0.795167	0.798806	0.929968
BAG5	1.18647	1.07169	1.10026	0.93893	0.971166	1.30769	1.11067	1.2376	0.88517	1.33054	2.08339	1.12279	1.11472	0.865171	0.89415	1.23844	0.679938	0.826557	0.98158	0.791514	1.01563	1.06197	1.13654	1.19507	1.11521	1.39859	1.05196	1.45653	1.50024	1.14184	0.811234	1.40842	1.12502	1.30726	1.09051	0.873301	1.04924	1.18444	1.11321	0.857317	0.958688	1.1137	1.52425	1.59418	0.929558	1.01012	0.99928	1.46716	1.04787
BAG6	1.1236	1.12942	0.87992	1.07761	0.970798	1.1247	0.918801	1.23417	0.940622	0.813469	0.984193	1.17422	1.02168	0.913522	0.994339	1.06471	1.03392	0.939838	2.0213	0.921001	0.848058	1.16605	0.863415	0.916381	0.956154	1.27942	0.94058	1.15639	1.03063	0.970529	0.943436	1.16275	0.983251	1.15951	1.06621	1.05969	1.11037	1.22585	1.11127	1.02232	1.0158	1.07866	1.23044	1.13961	1.21065	0.933826	0.856451	1.07342	0.90219
BAHD1	1.13376	1.18156	1.0049	1.35814	1.25665	1.2215	0.990704	1.73089	1.15889	0.948042	1.17335	0.653227	1.11446	1.89163	0.616264	0.938489	1.11152	0.872092	4.14845	0.810931	1.1623	1.05014	1.17382	1.24563	0.812648	0.860549	1.13413	1.30307	2.22062	0.868432	1.35908	2.13314	1.25309	1.18373	0.862034	0.701398	0.530773	1.06153	0.636326	1.51634	1.12473	1.2577	0.951176	0.786887	0.79594	0.953264	0.899026	0.937784	1.07076
BAIAP2	1.1983	1.73953	0.851499	0.767629	0.868571	1.24916	0.988811	2.14063	1.03414	0.692409	0.489509	0.853367	1.00678	1.5485	1.73673	0.828634	1.00663	0.720963	0.811811	1.36205	1.04447	0.576364	0.576823	0.729289	1.3274	3.02155	1.22957	1.87054	1.44687	0.827971	1.63445	1.65773	0.924732	2.04653	1.22555	1.16901	1.08267	1.42526	0.943605	1.09972	1.07886	1.10105	1.89029	0.802249	0.723363	1.05992	1.0289	0.529761	0.932651
BAIAP2L1	1.15317	0.39676	0.46624	0.813217	0.94289	1.88993	0.69199	1.77291	0.808166	1.16078	0.927465	1.58648	0.755218	0.783826	1.66721	1.27239	1.31256	0.934662	0.317338	1.76564	0.750262	0.722495	0.523178	0.344269	0.805008	0.924332	0.525175	0.712082	0.633158	1.15215	0.726901	0.273319	0.305691	0.425136	0.764212	0.607985	1.08945	0.65617	1.66753	0.490092	0.901912	1.00573	0.698416	1.04721	0.944672	0.841528	0.509345	0.502386	0.646971
BAK1	0.70687	1.0551	1.32847	1.00449	0.71645	1.02375	0.713777	0.951651	0.905138	0.794702	1.09323	1.13428	0.570386	0.629841	1.22928	0.598979	0.954606	0.799338	0.987208	0.781939	0.764793	1.15233	0.731853	0.872941	0.779179	0.714881	0.93228	0.643212	0.703183	1.69211	0.988411	0.703116	0.566355	0.475649	0.784632	1.13793	0	0	0	0	0	0	0	0	1.24487	1.03202	0.860095	0.88519	1.14781
BANF1	1.23743	0.911105	1.00115	0.9489	1.01553	1.2805	0.990239	0.919734	0.686998	1.3111	0.954895	0.759401	0.978549	1.08609	0.937842	0.942904	0.876459	1.29155	0.603461	0.926908	1.40919	1.0183	1.26178	1.25112	0.759877	1.19954	0.725221	0.874392	1.1136	0.752294	0.989891	1.0469	1.03473	0.803024	1.1589	0.83727	2.47043	1.01645	1.07278	0.786631	1.0642	1.16777	1.3309	1.30865	0.661724	1.05327	1.09787	1.05735	1.31202
BANK1	0.541298	1.47429	0.88656	1.43009	0.893635	0.995946	0.412042	0.618527	0.766942	0	0	0	0	0	0	0	0	0	1.25501	0.627316	0.564508	0.886856	1.01746	1.23853	0.70223	1.42403	0.998752	0	0	0	0	0	0	0	0	0	0	0	0	0	0	0	0	0	2.07299	0.923594	1.39988	0.772419	0.970867
BANP	0.875926	1.1657	1.22513	1.27201	1.12327	0.938425	1.04055	0.981707	1.01334	1.10771	1.00082	1.28245	1.27075	1.11123	1.01291	1.089	1.05812	1.53842	1.43393	1.1939	0.955124	1.11778	0.907354	1.17766	0.824194	1.02286	1.37827	1.05339	1.22598	1.1233	1.02054	0.949118	1.22198	1.24833	0.906081	1.03465	1.42145	0.916521	1.31018	1.33546	1.08225	0.880471	1.00343	0.862152	1.15654	1.04799	0.942739	1.10771	1.14137
BAP1	1.01447	1.1201	1.24355	1.52038	1.0916	0.969372	0.957199	0.891435	1.30675	0.977367	0.995782	1.0398	1.11735	1.04818	1.00441	0.942108	1.16366	1.18482	1.06696	1.18998	0.979722	1.00021	0.914928	0.952675	0.921136	0.927286	1.20337	1.06169	1.1067	0.963446	1.02409	0.881908	0.973682	1.02633	1.08121	1.08733	1.71544	1.03866	1.08933	1.18855	1.14101	1.15091	1.11539	0.979947	1.03239	0.793554	0.938789	0.932878	0.979976
BARD1	21.8338	31.3267	39.4283	1.95861	28.7784	9.75904	0.957057	0.827602	6.01195	1.14633	0.980142	0.990291	0.914437	1.48603	0.991941	1.02871	1.15633	1.23575	2.50491	1.27194	1.15715	0.709621	1.21587	0.889253	0.704085	0.913116	1.15185	0.750481	0.937502	0.852402	0.750577	1.49348	0.856566	0.853971	1.09207	0.74548	1.15913	0.950011	0.756382	0.652049	1.04012	1.48306	0.438327	0.9339	1.09396	1.04553	2.70208	0.602321	0.920622
BASP1	0.925803	1.18435	1.21115	0.857971	1.00634	0.574467	1.03009	1.05084	0.77326	1.36731	0.934676	0.556993	2.03526	1.356	0.680609	1.39862	0.378225	1.1432	0.928505	0.501817	1.09398	1.75937	1.46616	1.16478	0.823199	0.773158	0.725783	0.510978	0.790169	1.19856	0.754177	0.29886	0.786171	3.71775	0.594484	0.809885	0.382579	0.743183	0.703416	1.77885	0.70764	0.529861	0.368117	0.90619	1.00273	0.950636	1.31362	1.33577	0.947317
BAX	0.989788	0.932338	1.02378	1.54072	0.935417	0.755352	0.90982	0.985812	1.01104	0.826785	0.838855	0.89004	0.723733	0.770434	0.72785	0.763472	1.39165	0.752515	1.48215	1.33788	0.680917	1.19403	0.948221	1.33812	0.98534	0.67789	1.61021	0.763535	0.882477	1.03261	1.12314	0.895333	0.891101	0.734172	1.04353	0.881792	0.774728	1.00132	0.886872	0.810935	0.799793	1.03344	0.914959	0.927287	0.99464	1.03833	0.7541	0.873391	1.1621
BAZ1A	0.871959	1.66089	1.28515	1.49954	0.846198	0.981233	0.81647	0.897895	1.09427	0.557068	1.42459	0.950134	0.83573	0.600325	0.675779	1.04481	0.909412	1.07303	1.47435	1.58474	0.739735	0.824332	0.747521	0.879749	0.797687	0.782134	1.69543	1.3516	0.838795	1.33739	0.89443	1.10125	0.837361	0.656055	0.963237	1.10545	0.948618	0.758573	0.94201	1.13023	1.05184	0.728287	0.827914	1.25215	1.32901	0.747975	0.875772	1.18405	0.695796
BAZ1B	0.787728	1.00096	1.11099	1.62883	0.695272	0.613331	0.754582	0.905517	1.09478	0.567993	1.07566	0.825273	0.521133	0.555796	0.994827	0.732943	1.00356	1.2452	0.680386	1.15513	0.613335	0.684694	0.588718	0.722896	0.82561	0.62083	0.917881	1.01398	0.924642	1.35147	0.96079	1.02686	0.762821	0.592646	0.741887	0.818072	0.653765	0.754359	0.802535	0.912266	0.813154	0.70916	0.643499	1.4157	1.26452	0.671964	0.758302	0.836845	0.634236
BAZ2A	0.935978	1.55992	1.30563	1.32445	1.04417	0.985851	0.943726	1.01136	1.17459	0.903628	1.31414	1.41515	1.01016	1.07591	1.1451	1.49267	1.15329	1.32018	0.957663	1.25166	0.874098	0.866633	0.830966	1.08435	0.894489	0.876831	1.24769	1.11169	1.14867	0.837331	1.03376	1.02288	1.08219	1.00524	0.981931	1.09818	1.12339	1.06163	0.909434	1.15933	1.30603	1.15756	1.05713	0.91018	0.847787	1.20472	0.801539	1.1361	0.796174
BAZ2B	0.912307	1.12374	1.13834	1.12303	1.01497	1.01843	1.01615	0.771562	0.854141	0.938941	0.843572	1.02615	1.05685	1.27597	1.32903	1.14638	1.16657	1.34689	0.992834	0.650686	1.26276	0.978368	1.18276	1.45206	0.809872	0.930562	1.08713	1.31128	1.10569	1.03266	1.00034	0.895983	1.16627	0.940364	1.10808	1.26145	1.25823	1.09441	0.924689	0.897305	1.01003	0.856653	0.878219	0.929576	1.00422	1.3319	1.09999	0.743574	0.76134
BBC3	1.56146	1.01476	0.969183	1.44682	1.449	0.370838	1.21217	1.3519	0.687983	0.915951	1.12346	0.648807	1.06661	1.37912	0.940576	0.819832	0.874239	1.02339	1.60237	0.783359	1.66911	0.920842	2.00827	0.937186	1.27044	1.53324	0.725168	0.893663	0.834019	0.80637	0.724429	2.01332	0.919843	0.651247	0.941357	0.845742	0.910758	0.857123	1.1179	0.928985	1.15827	2.63393	1.45312	0.669675	0.583408	1.04826	0.771624	0.57988	1.15968
BBOX1	1.3887	0.461493	0.516756	0.708207	2.53077	0.545491	0.408777	0.26791	4.3879	0.530225	0.304979	0.23237	0.505237	0.184754	2.91284	0.337871	0.160138	1.37993	0.629645	0.254351	0.573944	0.864054	0.751186	1.48049	0.700323	0.22538	2.48263	0.322487	0.229319	1.89517	0.190884	0.35129	1.21324	0.237793	0.415987	0.701713	1.06357	0.467908	0.436819	0.557599	0.667731	0.514272	0.442975	0.558849	0.881325	0.92235	1.96602	1.02516	0.78989
BBS1	1.08521	0.784622	0.777664	0.640464	1.13241	1.03164	1.53588	1.09956	0.962631	0.9236	0.804656	0.712252	0.812989	1.69692	1.02468	1.02727	2.39984	1.03755	1.28698	0.61048	1.5919	1.11229	1.53727	1.29053	1.58927	1.04607	0.72894	1.00388	1.02205	0.910036	0.748326	1.05051	1.37882	1.05996	1.51304	1.25197	1.12189	1.00359	1.28522	1.02438	1.08098	0.971221	0.983294	0.769588	0.769762	1.25242	1.41423	0.99733	1.27153
BBS2	1.17822	0.708725	0.807236	0.700455	1.37274	0.991125	1.5974	0.944897	0.760099	1.00848	0.914316	0.617797	0.801938	1.39105	0.692303	0.902985	2.49191	0.824658	1.26549	0.742513	1.27608	1.06365	1.4539	1.23038	1.32708	0.959076	0.994248	1.12052	0.790572	1.03766	0.734208	1.19892	1.33347	0.994349	1.03281	1.06594	1.25998	1.12965	1.15848	1.03193	1.10284	0.958762	1.14577	0.826815	0.787956	1.15189	1.63736	0.810862	1.56203
BBS4	1.33052	0.81375	1.24126	0.680995	1.70725	1.1791	1.55959	0.870553	0.746593	1.14588	0.843779	0.735053	0.973428	1.6743	1.09982	1.14395	3.51704	0.983342	0.796719	0.703499	1.31412	1.2501	1.34042	1.3317	1.73006	0.896317	0.911317	1.21966	1.56692	0.717885	0.730174	1.94942	2.06324	1.3501	1.37767	1.29006	0.808129	0.791869	1.3774	1.2539	1.16398	0.902707	0.961164	0.607762	0.739418	0.910191	1.36157	0.701024	1.58612
BBS5	0.808998	0.64701	2.75328	0.496615	0.888956	0.777274	1.18904	0.794452	1.53022	1.62858	1.02379	0.849384	1.08812	1.56431	1.27116	1.35479	2.60997	1.40473	0	0	0	0	0	0	0	0	0	1.04856	0.733716	0.82665	0.824069	1.12492	1.31305	0.736783	1.43637	1.40776	1.25213	1.30777	0.820038	1.12095	0.93459	0.836443	0.857884	0.838801	0.800388	1.16113	1.28405	0.72231	1.99593
BBS7	1.02765	0.796885	1.1389	0.638676	1.51928	1.12762	1.58963	0.955617	0.83589	1.2488	0.927644	0.780781	0.971733	1.16646	1.20474	0.939063	2.19515	1.04851	0.768942	0.67154	1.26413	1.26963	1.56055	1.35691	1.60714	0.848113	1.00424	1.07964	1.26149	1.05862	0.867551	1.29722	1.91087	0.949097	1.47289	1.25223	1.14584	1.07082	1.08694	1.33634	1.10299	0.987938	0.973615	0.741192	0.741721	1.19073	1.46766	0.792999	1.56701
BBS9	0.729669	0.878944	0.84692	1.00199	1.23471	1.38423	1.20719	1.07076	0.989459	1.29968	0.902432	0.868489	1.13808	1.24105	1.11151	0.948624	2.32091	1.6161	1.30636	0.819674	1.09208	0.873251	1.81026	1.48913	1.13414	0.860385	1.0679	0.99699	1.33144	0.986123	0.838067	1.21025	1.54886	0.964644	1.43726	1.13571	0.803312	0.698588	0.805814	0.959573	1.05371	0.915237	0.827035	0.818044	0.692583	1.24976	1.35935	0.791631	1.27814
BBX	1.35694	1.09939	1.25359	1.1406	0.92633	0.551454	0.92351	0.700672	1.25442	0.915795	0.97306	1.02027	1.18124	1.85619	1.20989	0.871631	1.01173	1.67669	1.27969	0.801752	1.0367	0.862975	1.09982	1.08447	0.966326	1.0639	1.34814	0.821215	1.41229	1.03696	1.40583	0.858024	1.10699	1.38119	1.11622	0.760045	1.12725	1.03756	0.960859	0.960602	1.13602	0.975029	1.04719	0.999948	0.859442	1.31184	0.985969	1.13722	0.990306
BCAM	1.4079	1.10621	1.01113	0.351132	0.69944	0.787954	1.17872	1.95524	0.549604	0.713766	1.08834	0.521513	1.04144	0.925626	0.670368	1.0199	2.1493	0.405594	0.830812	0.267329	1.52055	0.823596	0.988865	1.49009	1.10875	0.44615	0.225512	0.727428	1.35506	0.517519	1.20051	1.5758	1.26638	1.27107	1.55642	0.741148	0.912486	0.853024	0.844913	0.956706	0.883505	0.985585	3.37519	1.31552	0.913116	1.04757	0.969852	0.294858	1.53504
BCAN	0	0	0	0	0	0	0	0	0	1.12154	0.98233	1.06415	1.34989	1.13406	1.35841	1.10266	0.772029	21.6524	0	0	0	0	0	0	0	0	0	0	0	0	0	0	0	0	0	0	0	0	0	0	0	0	0	0	0	0	0	0	0
BCAP29	1.32443	0.742109	1.25702	0.698229	0.749101	0.47299	0.535746	0.979859	0.493668	0.552289	1.69833	1.78818	0.542037	0.443078	0.382979	1.09972	1.67599	0.540713	0.774497	0.281692	0.733082	0.828295	0.808074	1.35782	1.10846	0.349438	0.344314	0.96128	0.591669	1.14901	0.66504	0.784641	1.04616	0.829704	0.638008	1.35343	0.247994	0.899739	2.68154	0.710595	0.693581	0.664315	0.60807	0.993379	0.763882	0.685862	1.0291	0.53822	1.06621
BCAP31	1.16223	0.976406	0.91452	0.917157	0.533754	0.383565	0.277661	1.60362	0.417655	0.404301	1.12389	0.977893	0.314237	0.540728	0.466123	0.863446	1.54117	0.597176	0.844967	0.362279	0.688123	0.69828	0.74023	0.973356	0.768173	0.800938	0.498299	1.14092	0.528483	2.38203	0.830568	0.89793	1.1369	0.938135	0.705297	1.09643	0.199505	0.932792	0.98739	0.823097	0.694811	0.559614	1.11794	1.10957	0.723116	0.511123	0.95354	0.538032	0.68784
BCAR1	1.09013	0.905631	0.939907	0.900459	1.30898	1.32439	1.16283	1.59979	1.27743	0.990377	0.93208	1.75137	0.922736	0.721748	1.06189	1.2387	1.07275	0.926169	1.37253	0.908656	1.01918	1.44526	0.91878	1.40577	1.31817	1.4003	0.800715	1.30272	1.15929	1.14731	0.92873	1.31199	1.06208	1.15601	0.947824	1.00986	0.910021	1.26776	1.41705	1.31744	1.07574	1.20262	0.915153	1.19589	1.12494	0.867117	1.24262	0.945661	0.971838
BCAR3	1.21725	0.719581	0.877942	1.26596	1.1058	2.12722	0.822254	1.69625	0.786373	0.883932	1.06979	1.58548	0.736898	1.00814	1.03338	1.3118	0.846074	0.577089	0.796357	0.619802	1.02881	1.00628	0.906244	0.811891	2.54477	1.37103	0.566648	0.948068	0.882061	1.50871	1.16283	3.07455	0.832351	0.63612	0.825023	0.74704	1.0648	0.777215	0.73558	0.833588	0.705165	1.63002	0.558928	2.07844	0.511331	0.516355	0.439819	0.586018	0.875166
BCAS1	0.480591	1.48058	0.461658	0.31316	0.421843	6.70897	0.632353	7.70099	0.719453	0.330528	0.261147	0.867606	0.233512	1.26552	0.15195	0.453741	0.128524	0.121988	0.208048	0.10099	0.881932	0.809142	0.466173	0.225732	1.00901	0.531817	0.107157	1.71646	0.777929	0.16729	0.780929	0.640501	0.235361	2.88959	0.427926	0.188068	0.261561	4.58412	0.541894	0.859786	1.02343	3.78232	1.11619	0.340674	0.728334	0.75638	0.237855	0.184878	0.409563
BCAS2	0.900049	1.05675	0.99745	1.2494	1.09494	1.17056	1.25023	0.951334	1.179	1.00765	0.97597	1.13506	1.23543	0.983725	0.900308	1.14923	1.00514	1.3984	0.782592	1.1517	0.903604	1.01549	0.935066	1.03587	1.02698	1.07305	1.28864	1.16915	0.91673	0.943393	1.01701	1.09201	0.892548	0.861298	1.2366	1.1677	1.20461	1.16317	0.909447	0.993346	1.10663	1.01698	1.13458	1.08088	1.10029	1.22622	0.892929	1.33089	0.892584
BCAS3	1.11168	0.834422	1.01619	0.973972	1.09638	0.826865	1.11455	1.12404	0.839422	1.06621	0.885069	1.06481	1.06077	1.46641	1.10588	1.4124	0.858326	1.11041	1.1656	1.13443	1.11459	1.20828	1.07147	0.98729	1.22507	1.21036	0.93096	1.66569	1.20095	0.967833	0.9887	1.37357	1.24781	0.966883	1.20003	1.11627	1.18449	2.13129	1.20406	1.19484	1.00613	1.11361	1.29964	0.999978	0.867541	1.1736	0.927294	0.944712	1.13898
BCAS4	0	0	0	0	0	0	0	0	0	0.985411	1.52708	1.79201	1.47911	1.925	1.2634	1.37193	0.97494	0.9337	1.63034	0.291307	0.538091	1.15755	0.770959	1.58507	0.638451	1.52967	0.512672	0.889656	2.63795	0.909625	0.665489	1.519	1.27961	1.86275	1.45019	1.96515	1.67413	1.19738	1.03958	1.05468	1.42551	1.26449	1.34908	0.946366	1.47806	1.24635	1.05063	1.00363	1.01197
BCAT1	1.28554	0.741825	0.926282	0.678183	1.38698	1.00376	1.42158	0.875343	1.45138	0.485811	1.0417	1.35119	1.8105	0.758657	1.04671	0.692675	0.502606	0.857967	0.691062	1.26183	0.753515	3.06994	1.33083	0.775295	0.605103	0.788354	1.10313	0.992115	0.581608	2.01805	0.564306	0.322927	0.52348	0.558402	0.793301	0.654782	2.16574	0.553212	1.63221	0.948697	0.666904	0.441361	0.417816	1.4533	0.779408	0.959715	0.919337	1.57376	1.13527
BCAT2	0.952609	1.48912	1.31019	0.632786	0.745641	1.69048	1.22461	1.74101	0.742502	1.53538	0.947848	0.850853	0.854062	0.800474	0.783801	0.880773	0.714789	0.534189	0.484634	0.775969	0.665941	0.662685	0.94487	0.742604	1.17647	1.55802	0.907665	0.52609	1.15693	0.816479	1.24846	2.1353	1.42548	2.56499	1.133	0.716405	0.953735	1.56995	0.785809	0.687415	1.16217	1.17271	3.07437	0.742554	0.771736	1.21211	0.647492	0.656677	1.18199
BCCIP	1.13884	1.02649	1	1.27889	1.15735	0.998214	1.13237	0.76479	0.904343	0.73334	0.941408	1.23024	1.14638	1.10703	0.805185	1.22861	1.00491	1.43359	0.688324	1.02125	0.877265	0.649773	0.835484	0.650166	0.956927	1.48729	0.98869	1.31822	1.4028	1.06656	1.51856	0.739926	1.20558	0.906974	1.07577	0.904943	0.948675	0.884066	0.704552	1.13128	1.11618	0.849118	0.671514	0.923983	1.6728	1.35751	0.793005	1.08342	0.856931
BCDIN3D	0	0	0	0	0	0	0	0	0	0	0	0	0	0	0	0	0	0	1.04844	0.422661	0.521203	0.360781	1.079	1.06917	0.90337	0.962593	1.26118	1.2798	0.952884	0.763821	0.780503	1.53336	1.39789	0.926166	0.396606	0.833987	0	0	0	0	0	0	0	0	0.859034	0.157714	0.734592	0.686459	0.378282
BCHE	1.25268	0.96875	0.957181	1.08585	1.5578	0.911885	1.68987	1.08581	1.64878	1.6542	1.02476	1.32505	0.98002	1.13455	1.46532	1.06758	0.723159	1.05185	4.84888	1.36932	3.5099	3.00361	1.45999	1.14911	1.12165	0.796447	0.988076	1.32765	0.819481	0.875098	0.775549	0.821503	1.01279	0.754888	1.02971	0.967137	1.66446	0.649067	1.02774	0.947199	1.23153	0.850194	0.907559	0.98384	1.4843	1.88852	2.10078	0.752358	0.924657
BCKDHA	1.295	0.860261	0.544463	0.799633	1.00967	1.2639	1.3202	1.17549	0.711739	1.33557	0.679146	2.04055	1.22244	1.85578	1.23866	0.925362	0.825674	1.00718	0.735442	0.994117	1.3435	1.04338	1.19401	0.822092	0.957479	1.54548	1.06209	0.762844	1.10866	0.985622	1.0483	1.51965	1.12056	1.78579	1.28838	1.14312	1.93997	0.970584	1.1249	0.915715	1.07266	1.12231	3.11225	0.961514	1.02644	1.34034	0.993471	0.888505	1.19865
BCKDHB	1.32227	0.902367	0.947204	0.884204	1.15997	1.3173	1.25848	1.18269	0.908898	1.39525	0.686465	1.69279	1.15676	1.7585	1.29556	0.979566	0.902361	0.893339	0.53154	1.03245	1.58416	0.977482	1.1914	0.725649	1.13791	1.83778	1.04001	0.644438	0.956235	0.939998	0.793603	1.66603	1.50458	1.93737	1.09285	1.22604	1.14439	0.993046	0.869186	1.01766	1.07006	1.12846	3.34377	0.935262	0.938712	1.10624	1.16614	0.726706	1.18107
BCKDK	1.5674	0.828737	0.649361	0.684853	1.07098	0.92992	1.17339	1.08248	0.954173	1.31264	1.15966	1.22585	1.78773	2.98703	1.5151	1.32975	1.20761	1.01258	1.77561	0.878314	1.06264	1.27402	1.04713	0.920244	1.09188	2.25339	0.916594	1.20944	1.46755	0.987461	1.14492	0.879593	1.07425	2.18547	0.956851	0.850896	1.72036	0.715616	0.962824	1.06998	1.14632	0.836103	3.2245	0.980744	0.89889	1.02895	0.800569	1.41818	1.29623
BCL10	1.20964	1.1445	0.958852	1.55496	1.43734	0.874202	1.18724	1.03863	1.15165	1.08979	1.06777	2.01903	1.45548	0.914155	0.883708	1.23505	1.34193	1.79535	0.962467	1.19197	1.00564	1.31344	1.02545	0.991858	0.990217	1.16551	1.05478	1.16386	0.624329	1.08942	1.21477	0.668927	0.987665	0.935652	0.973942	1.16446	1.42967	1.02508	1.10111	1.26816	0.880151	0.836057	1.09125	1.36844	1.35506	1.01845	0.838625	1.18456	1.299
BCL11A	0.386167	0.634471	0.584912	5.62928	0.387372	0.315843	0.299932	0.404354	0.936272	0.540581	0.223825	0.192467	0.262882	0.228029	0.785897	0.327482	0.203517	2.90778	0.817947	1.42449	0.973916	0.291885	0.516015	0.586126	0.373233	0.344101	2.62902	0	0	0	0	0	0	0	0	0	2.23141	0.717003	0.857613	0.668799	0.498734	0.774941	0.490704	1.0934	0	0	0	0	0
BCL11B	0.547286	1.01826	2.21367	0.680631	0.555565	0.325581	0.468871	0.507339	1.29061	1.46636	0.298789	1.2539	0.843686	0.194628	0.478028	0.60199	0.185467	0.792412	0	0	0	0	0	0	0	0	0	0.348233	1.83052	1.9226	1.05815	0.631604	0.928088	1.47861	0.579631	1.02648	0	0	0	0	0	0	0	0	0	0	0	0	0
BCL2	0.353593	0.697244	0.655646	0.516425	0.894314	0.237825	0.644255	1.313	0.310391	0.295307	0.50231	0.168195	0.26185	1.39187	0.0743442	0.496916	2.05769	0.715888	0	0	0	0	0	0	0	0	0	0.395993	0.49121	0.49438	1.42537	3.63932	1.93663	0.851307	1.23532	1.37252	0.234694	1.95552	0.462624	1.26053	1.35095	1.77488	4.35718	0.429647	0.42311	0.400524	0.926287	0.144476	2.04278
BCL2L1	0.914765	1.12685	1.74881	2.17092	1.2878	0.818858	0.354322	0.935791	0.706409	0.767541	0.746082	1.34632	1.14176	1.47476	0.726981	1.06863	1.1577	1.02526	0.409595	0.896173	0.943559	1.34596	0.840751	0.925582	0.949267	1.72376	1.10324	0.774057	0.806241	0.752823	1.15635	1.15593	0.90617	0.846245	1.28553	1.04767	1.39512	1.13208	1.01892	0.860748	1.17266	1.09286	1.76192	1.04799	0.803853	1.0299	0.851242	1.10206	0.987603
BCL2L11	0.649582	1.14775	0.888103	2.46438	1.31332	0.857654	0.984483	1.00203	1.265	0.855039	0.984383	1.0654	0.8687	1.28004	0.881438	1.64958	1.09946	1.74533	0.808429	1.80864	1.61422	1.25025	1.10447	0.919887	1.06462	1.42417	0.887143	0.917908	0.500366	0.42844	1.30084	2.42314	0.803391	0.798754	1.00384	1.01011	0.710309	1.1811	0.901086	0.836246	0.883287	1.97756	2.21297	0.66527	0.905707	0.838171	0.611435	1.21349	0.942626
BCL2L13	0.700598	1.03294	1.29173	0.750633	0.871865	1.26179	0.951513	0.991562	0.939381	1.07774	1.14194	0.624428	0.941983	1.45752	1.39055	0.897559	1.25917	0.8755	0.958305	1.04221	0.857111	0.596819	1.19217	0.740858	0.914032	1.15333	0.82917	1.03198	1.57949	0.940206	1.28457	1.71908	1.40084	1.53551	0.90513	0.942088	0.852675	1.00196	1.09767	0.906195	0.813825	0.962359	0.969941	0.824576	1.15916	0.697375	1.15871	0.866769	1.0312
BCL2L14	0.749891	0.658212	0.731509	1.45226	0.706852	1.04388	0.64583	0.683177	0.845124	0	0	0	0	0	0	0	0	0	1.33395	2.03094	2.57011	1.33131	1.92138	1.01989	0.618684	0.831603	0.710604	0	0	0	0	0	0	0	0	0	0	0	0	0	0	0	0	0	0.838561	0.656252	0.799805	0.879882	0.713866
BCL2L2	0	0	0	0	0	0	0	0	0	1.14823	0.921902	0.80961	0.898237	1.13963	1.13757	1.07172	1.22452	0.985718	0	0	0	0	0	0	0	0	0	1.11187	1.1239	1.08376	1.00514	1.01346	1.25472	1.1697	1.21419	1.41906	0	0	0	0	0	0	0	0	0.753305	1.0695	0.990452	1.20767	1.35635
BCL3	0.840548	1.08732	1.0748	0.789316	1.01609	0.845139	1.04889	1.26913	1.51275	0.897956	1.57697	1.01687	1.23341	0.576191	0.927531	0.88257	0.81272	1.34808	1.3576	0.662105	0.665617	0.730232	0.889348	1.11227	1.31639	0.837423	0.88794	1.61648	1.24599	0.676578	1.08525	0.856625	0.788759	1.07795	0.927224	0.711865	0.676327	0.893593	0.943123	0.917461	1.22889	0.896069	0.7912	0.579744	0.991226	0.926129	0.780609	1.21347	1.15229
BCL6	1.13562	0.889743	0.895911	0.87635	1.43195	0.764528	1.25305	0.850052	0.890551	0.991115	1.05713	1.35645	1.35914	0.971731	0.84052	0.993157	1.0279	1.17595	1.42058	1.19413	1.71857	1.09307	1.08404	1.16264	0.995926	1.3166	0.740727	1.51495	0.576083	0.784851	0.991375	1.06586	1.14279	0.553234	1.36942	0.851451	1.64022	1.01049	0.979274	1.09908	0.727042	1.61952	0.447551	1.63849	0.967556	1.17779	1.19918	1.12884	1.06003
BCL7A	1.14476	1.35872	1.08594	1.79731	0.89555	0.502945	0.611909	0.899217	0.779321	0.463591	1.10295	0.410445	0.378137	1.02705	0.312396	0.531545	0.845239	0.457022	1.24041	0.287934	0.735935	0.488279	0.904534	0.868816	0.594801	0.664039	2.26915	0.822458	1.8275	1.15406	0.697571	0.770887	1.26885	1.40928	0.836507	0.542234	0.772477	1.02744	0.822817	1.02528	0.942991	1.26931	1.02926	0.974238	1.06863	0.54399	0.7158	0.718289	0.874756
BCL7B	1.34212	0.980722	1.22851	1.06896	1.12106	1.14332	1.38981	1.1671	1.01779	1.15016	0.937515	0.838695	1.15238	0.758223	0.794956	1.18696	1.10496	1.52492	0.700739	1.75853	1.20333	1.11125	1.29354	1.64986	1.25898	0.9526	1.06519	0.991433	1.53977	0.898891	1.11496	0.930452	1.03838	1.2251	1.00934	1.10962	0.657223	1.07413	1.08958	1.05627	1.31963	1.15637	1.18095	0.726395	1.00091	1.14064	1.00476	1.13378	0.950474
BCL7C	0.958835	0.931155	1.35088	0.936157	1.04194	0.969963	1.10929	0.854527	1.0249	1.05073	1.31846	1.00447	1.06429	1.24443	1.04346	1.34706	1.39842	1.14314	2.52638	1.06274	1.13186	0.975627	1.09065	1.44911	1.27159	1.16072	1.09773	1.11488	1.41243	0.856126	1.38658	1.32406	1.32972	1.27018	1.17562	1.31637	1.57747	1.34457	0.961268	1.02797	1.03695	1.18502	1.04803	1.06213	1.20968	1.28997	1.32512	1.05049	1.25071
BCL9	0.737995	0.877902	1.02249	0.827836	0.938111	0.720105	1.15594	0.696453	0.8685	0.929704	1.43192	0.944514	1.3094	0.790794	1.11344	0.98187	1.20333	1.25302	1.35307	1.18237	1.30172	1.08242	0.947149	0.965491	1.04532	1.11987	1.23827	0.871611	1.04109	1.30724	0.824777	0.954485	0.862978	1.04943	1.20181	0.901362	0.518915	0.806874	0.521187	0.777934	1.49545	1.33373	1.09698	0.883523	0.791296	1.37358	1.30977	1.09568	1.45779
BCL9L	0.925059	0.997423	1.00373	1.44432	1.19966	1.13495	1.08462	0.978347	1.22106	1.18116	1.03562	0.931042	1.23571	0.912175	1.03855	1.19209	1.13853	1.37198	1.42115	1.23615	0.986389	1.07553	0.816462	0.968519	1.05175	1.09291	1.37282	0.925523	1.38734	1.39305	0.824467	0.921201	1.03181	1.09938	0.97609	1.14839	1.24861	0.860689	1.08047	1.16914	1.48637	0.925253	0.755636	1.09155	0.953498	1.14788	0.946526	0.901984	1.00394
BCLAF1	0.850962	1.08346	0.961769	1.41127	0.863959	1.04369	0.964036	0.987214	0.690567	0.937793	0.954916	0.649593	1.09598	1.12829	0.501595	1.05357	1.55831	1.08607	1.11161	0.794209	0.876991	0.671029	0.857588	0.913207	1.03727	0.935971	1.47716	0.841385	1.01392	0.953905	1.15502	0.983776	1.13799	1.1989	1.02067	0.902616	0.547007	1.55082	0.684627	0.852431	1.01534	0.96815	1.0056	1.15489	0.920455	0.916683	0.829104	0.974162	0.903417
BCLAF3	1.28194	1.17951	1.11406	1.27306	1.00651	0.634807	1.14791	1.0316	1.05623	0.933748	1.10279	0.890552	0.938427	1.18399	0.669456	1.65145	1.11525	1.51039	1.77786	0.624609	0.891832	0.746076	1.24019	1.1198	1.0049	0.938118	0.793459	1.09376	1.11418	1.08297	0.799791	1.8571	1.07803	0.817437	1.82279	0.882865	0.674073	1.00157	0.857556	1.36512	1.09135	1.38616	1.15586	0.934335	0.903131	0.863855	1.19243	1.216	1.00079
BCOR	0.850255	1.21982	1.19911	1.30194	0.95584	1.15099	1.03184	0.965867	1.24264	0.818763	1.96406	1.07966	1.3752	0.423182	0.759378	1.02092	1.2121	1.08073	2.07761	0.674016	1.22075	1.07708	0.945267	1.00385	0.833149	0.868718	1.087	1.07708	1.26152	0.724993	1.01253	0.390597	1.36696	1.13696	1.16772	0.792456	1.33891	0.767922	1.00393	1.11981	1.19503	0.983377	1.04638	1.04276	0.788397	0.952247	1.10393	0.963245	0.844054
BCORL1	1.01298	1.16956	1.20254	1.35811	0.605667	0.20496	1.05442	1.36414	1.17452	0.85534	1.07206	0.981934	0.922636	1.70537	1.29362	0.760879	1.16608	1.53034	1.54529	1.29503	1.07403	1.34047	1.21694	1.16825	1.01403	1.43852	1.08377	1.06557	2.09382	1.24013	0.903479	2.44243	36.3648	1.81443	1.33829	1.44405	0	0	0	0	0	0	0	0	0.768221	1.64133	1.03971	0.950893	0.910196
BCR	0.798569	0.831621	0.830101	0.858208	0.987509	0.846521	1.02187	1.11922	1.05681	1.0672	0.956413	0.774325	0.771393	1.61572	1.12692	1.0827	0.950309	0.922307	1.0812	1.13775	1.1674	0.725942	1.09522	0.834311	1.0516	1.07211	0.956218	1.19874	0.97569	1.14934	1.03346	1.05082	0.930842	1.18301	0.879589	1.27027	1.01751	0.88128	0.96053	1.11671	0.870227	1.04624	0.963711	1.00524	1.19434	0.963066	1.08654	1.03026	0.9055
BCS1L	1.03905	0.98221	0.900008	1.20049	1.10474	1.31235	0.995036	0.832843	0.915059	1.30039	0.92112	1.48481	0.80704	1.34207	1.66745	0.894974	0.999899	1.54618	0.545121	0.959407	0.877893	0.719265	0.930144	0.734442	0.643452	0.943805	0.966863	0.839673	1.16146	1.2493	1.0589	0.905486	1.16883	1.67521	0.913798	1.15284	1.63018	0.831921	1.07592	0.964531	1.01117	1.16562	1.39955	0.871736	0.815822	0.980317	0.800465	1.96976	0.834631
BDH1	1.06686	1.02704	0.876807	0.468119	0.789419	0.924583	0.811423	1.53431	1.3659	1.6637	0.987626	1.79517	1.34141	2.41385	0.997295	1.41542	1.48943	0.676957	0.693791	1.01192	1.10632	1.24362	0.708032	0.6945	1.73627	2.19413	0.665047	1.17354	1.68957	0.510928	1.2475	2.55003	1.34463	2.32392	0.849084	1.29165	1.15697	1.79955	1.34684	0.820297	0.831972	1.16313	4.05846	0.556961	0.733552	0.923039	0.910078	0.395041	0.725305
BDH2	1.88317	0.534606	0.940784	0.958098	1.38092	1.14637	1.9217	0.742945	0.806	2.81986	0.920021	0.670707	1.1352	0.723235	1.46849	0.908491	0.928464	0.825934	2.23723	1.0049	2.33331	1.79657	1.35637	1.36225	1.06812	0.788024	0.993194	1.45671	0.756835	0.635318	0.651599	2.56257	1.11384	0.749241	1.34333	1.151	1.67621	0.506403	0.991508	0.856204	0.990323	0.959763	1.26346	0.801207	1.03958	1.46288	1.31247	1.12552	1.91725
BECN1	0.996101	1.07656	1.19227	1.09862	1.0037	1.33777	1.07925	1.08064	1.00016	0.730838	0.832007	1.15438	0.855727	1.04581	0.869114	1.01623	0.913432	0.889911	1.25752	0.870924	0.839828	1.05267	1.04464	0.899439	1.15498	1.05313	0.92847	0.809223	1.11301	0.762058	1.20678	1.34386	0.877623	0.937411	1.23599	1.02262	0.93875	0.937571	1.08745	1.0525	1.15068	1.48952	0.953034	0.872948	1.16625	1.0045	0.880839	1.11671	1.08396
BEND3	0.798193	0.942869	0.634327	1.57793	0.766811	0.67052	0.676736	0.97222	0.895117	0.882209	0.584226	0.711255	1.07519	0.980476	1.06091	0.984451	0.53355	1.35014	0.896712	1.4325	1.05943	0.92298	0.992735	0.889559	0.727136	0.965041	1.44703	1.31143	0.840653	1.64685	0.925037	0.922326	0.654577	0.752535	1.28401	1.14319	1.56088	0.690169	0.976444	0.867362	0.819723	0.926107	0.72103	1.30595	1.22464	1.14051	0.648221	0.947174	0.738102
BET1	0.744628	0.54758	0.598972	0.896586	0.893082	0.634286	0.45212	1.0969	0.605882	0.381432	1.39651	1.11413	0.38987	0.495228	0.480436	0.550651	1.92986	1.04724	0.295581	1.2264	0.261966	2.18213	0.548514	0.712015	1.65507	0.277291	0.51276	1.37731	0.729865	1.54838	1.16359	1.05429	1.03451	0.899511	1.14886	1.47735	0.314234	0.619062	1.33343	0.643699	0.533257	0.677224	1.25848	1.03374	0.888462	0.743013	0.798735	0.63469	1.41302
BET1L	0.989096	1.13074	1.11235	0.614457	0.744972	0.962846	0.641221	1.06809	0.757649	0.721396	1.4594	0.737394	0.957297	0.703184	0.823606	1.0993	2.02181	0.952003	1.08132	0.518317	0.862985	1.06322	0.696106	0.891377	0.910124	0.565625	0.505841	0.964119	0.888104	0.693185	0.90531	0.464599	1.16151	1.01276	0.875031	1.17351	0.366836	1.20029	1.46284	0.980881	0.897603	0.45309	1.29798	0.798976	0.967966	0.593678	1.36857	0.515791	1.41393
BGN	1.27694	0.849141	0.837439	0.708079	1.57938	0.744712	1.87175	2.28267	0.892521	1.68648	0.854737	0.684998	1.60655	1.42784	0.610629	1.0058	0.40043	1.02047	1.8978	0.688808	3.44853	1.39769	2.33923	1.38857	1.25749	1.41924	0.738435	1.10439	1.27047	1.10614	0.53737	0.673446	1.47982	0.645067	1.16523	0.921341	1.79839	0.954407	2.86197	1.99657	1.44205	1.33632	1.58459	0.760486	0.79149	1.71958	2.63207	0.694461	1.43103
BHLHE40	0.855508	1.03922	1.20949	0.78469	1.24434	0.685383	1.20288	0.761732	0.92282	0.884725	1.28825	1.11033	1.02218	2.26742	1.23784	0.882206	1.73863	1.04947	0.924628	0.782122	1.03925	0.903157	1.01692	0.97662	1.54851	1.10918	0.690119	0.936478	0.856549	0.904704	1.36654	0.92025	1.144	0.700433	0.939446	1.09429	1.11087	0.859769	0.846189	1.18787	1.17363	1.08442	1.53716	0.815693	0.54608	1.25783	0.941594	0.99029	1.21631
BICC1	1.64046	0.982876	1.1297	1.11427	1.82705	1.31927	2.11851	1.22092	1.43865	2.05364	1.30885	1.09495	1.72813	0.773973	1.10259	1.5109	0.534729	1.12513	1.21478	0.888983	1.1761	2.85793	1.65569	1.49006	1.25039	1.32019	0.790501	1.17696	0.673043	1.54073	1.00678	0.393179	0.898996	0.736901	1.1515	1.39799	1.89702	0.729866	1.67077	2.03713	1.15212	0.589747	0.586338	1.46629	1.05794	1.33916	1.70323	1.75953	2.24168
BICD1	0.961755	0.623891	0.826808	0.821328	0.908592	0.713749	1.12968	0.941952	0.772223	1.22641	1.02961	0.90379	1.08932	0.737362	1.43107	0.986673	0.596428	2.2085	1.0336	1.36857	1.02156	0.799495	1.02495	1.07448	0.76299	0.918685	1.06781	0.848862	0.735347	2.06281	0.691752	0.407856	0.843252	0.7235	1.02447	0.761278	0.89498	0.749442	0.886574	1.28067	1.01341	0.860485	0.657256	0.849228	0.685592	0.942133	1.15722	0.809768	0.855644
BICD2	1.09573	0.877132	0.877893	1.0815	1.17911	1.17276	1.13748	0.900335	1.16268	0.996485	1.39068	1.02325	0.977122	0.785009	1.49415	1.23041	0.609723	1.08593	0.872582	1.12827	0.822161	1.29351	1.36552	1.04153	0.859879	1.14625	1.16406	1.16478	0.951771	1.38514	1.14391	0.852227	0.740687	0.767058	0.820866	1.00788	1.56282	0.857925	1.1554	1.30796	0.806458	0.739892	0.637592	1.03151	1.12428	1.18837	0.979761	1.26307	1.00918
BICDL2	1.03538	0.763661	0.992195	1.26975	1.64627	0.958525	1.33997	1.09961	0.996222	2.01572	1.11009	1.2157	0.949024	0.985845	0.971059	1.32075	1.33919	1.28599	1.88205	1.54282	1.59628	0.793756	0.819873	1.15949	0.784065	1.40591	2.4253	0.90887	0.612071	1.84441	0.779384	1.15313	0.859988	0.626253	1.44981	1.50128	0.687312	0.891755	0.640444	1.36937	1.34289	0.804037	1.22107	1.46333	0.953704	0.87615	1.14054	0.97991	0.80434
BICRA	0.939677	1.37621	1.08744	1.60584	0.856261	0.712251	1.01577	1.15881	0.963801	1.01527	1.04685	0.841772	1.25828	0.962278	1.28349	1.09045	1.07624	0.861343	1.10416	1.04759	0.886411	0.86924	0.919248	0.954867	1.03502	0.96468	1.20453	0.966483	1.0652	0.978442	1.01878	1.2068	1.14579	1.06428	1.1412	1.06848	1.41301	1.08746	0.948695	0.951257	0.996942	1.1173	0.951409	1.18623	0.885398	0.980516	0.865825	0.784292	0.943228
BICRAL	1.10811	0.960223	1.006	1.12513	0.988605	0.829141	1.02976	1.20902	0.926444	1.22862	0.945203	0.747364	1.2496	1.1113	0.985834	1.01266	1.35517	0.960536	1.99213	1.02432	1.69601	1.0863	1.30348	1.38522	1.10027	1.25177	0.991122	0.581107	1.65512	1.07775	0.90798	1.31812	1.27013	1.49018	0.894148	0.796035	0.312307	1.4339	0.612166	0.961732	1.0376	1.37076	1.23605	1.0886	0.780383	0.680739	0.795022	0.587203	1.01768
BID	0.739496	1.05873	1.1039	1.19964	1.05418	0.69927	0.878668	0.903349	1.77453	1.08391	0.681922	0.914041	0.829315	0.67952	1.15535	1.03178	0.463875	1.03781	0.589066	1.29601	0.699968	1.05119	0.959724	0.925992	0.928005	1.10088	1.63737	1.18058	1.09036	1.01114	0.977631	1.49131	0.780056	1.09598	0.962011	1.10083	1.77272	1.06985	1.07092	1.52168	1.02534	0.952508	0.839573	1.24327	1.12498	0.879171	1.0297	1.06348	0.902092
BIN1	0.833061	0.864861	1.11582	1.39191	0.935544	0.872296	1.24619	0.915007	0.970047	1.77329	0.621718	0.724122	0.834683	0.614761	0.766599	1.27717	0.805436	1.08786	0.753076	1.08228	1.878	1.34476	1.30333	1.26912	1.56642	1.02247	1.40269	0.634252	0.850622	0.724712	1.19902	0.553899	1.08765	1.0152	0.817705	1.15057	1.06756	1.19924	1.09785	0.94746	0.887987	0.826376	0.743373	0.758583	1.54889	1.01762	1.61829	1.64155	1.36519
BIN2	0.774698	1.31471	1.28227	1.68326	0.982204	0.844046	0.84446	0.812613	1.49214	1.04861	0.439895	1.33974	0.663885	0.581493	0.876879	0.836569	0.319135	0.621481	0.604181	0.873575	0.572211	1.47027	0.716706	0.743477	0.692943	0.681396	1.85771	0.585987	0.472508	0.741996	1.70409	0.860514	0.635916	0.722147	0.754452	1.00294	0.748241	1.65698	0.895103	0.788806	0.947402	0.613817	0.518713	1.48923	2.11601	0.871986	0.875046	1.5355	0.890727
BIN3	2.00966	0.815259	1.17151	0.874306	1.09881	1.46103	1.69612	1.36557	1.04998	1.8848	1.34196	1.18212	1.22611	1.02654	0.889626	1.2227	0.829465	1.13366	1.75269	0.708132	1.96427	1.32509	1.42791	1.76344	1.53829	1.47484	0.723999	1.55894	0.798226	0.873102	1.05643	1.88364	1.10114	0.845328	0.868935	0.894923	0.955841	0.76078	1.13813	1.08995	1.04111	1.73857	1.21553	0.882385	0.924709	1.44455	1.40922	1.11706	2.08718
BIRC2	1.21612	1.13838	1.06967	0.856453	1.46418	1.47092	1.57251	1.11741	1.00782	1.05378	0.969018	0.961516	1.36385	1.43496	1.36048	1.49347	0.661847	1.368	1.15701	0.932135	1.06564	1.30622	1.23249	1.20342	0.982724	1.27444	0.916387	1.39637	1.18002	1.02955	1.10061	1.32497	1.17237	1.26425	1.18625	1.20996	1.51624	0.950112	1.06549	1.19902	1.34581	1.2993	0.957274	0.94962	0.982585	1.40174	1.26344	1.12129	1.38713
BIRC5	0.409368	1.11306	0.924399	3.03216	0.603679	1.23052	0.67542	0.650691	1.02663	0.756907	0.901654	0.82312	0.825774	0.970627	1.30023	0.743875	0.971458	1.66874	0.527721	2.35932	0.795655	0.879684	0.514718	0.539776	0.426327	0.552167	1.696	0	0	0	0	0	0	0	0	0	1.50392	0.86288	0.76129	1.00087	0.709543	0.712279	0.696776	2.02319	0.814454	0.8289	0.817686	0.790717	0.577539
BIRC6	1.04234	0.984609	0.930204	1.12563	0.959556	0.96701	0.98533	0.859445	1.09947	0.728041	0.914775	1.29175	0.859902	1.11695	1.0366	0.885403	1.15775	0.904497	0.824741	1.31715	0.792308	1.01761	1.09332	0.990213	0.961036	0.988717	1.07083	1.21613	0.972198	1.09134	1.1602	0.773601	0.844306	0.846753	1.03728	1.19754	0.99368	0.895748	1.17153	0.889549	1.08051	1.09286	1.17186	1.15638	1.27116	1.18429	0.852176	0.929055	0.91194
BLM	0.660226	1.10011	0.91475	1.50453	0.783809	0.973125	0.618696	0.716068	1.76736	0	0	0	0	0	0	0	0	0	0.973745	1.63127	1.84188	1.33715	0.994996	1.02065	0.971786	0.951222	1.3801	0.44676	0.449667	1.27591	0.736282	1.53784	0.443511	0.415586	0.480879	0.692605	1.14292	1.43404	1.17952	0.986688	0.888683	1.91098	0.854263	1.24521	0.983439	1.09287	0.833405	1.2713	0.58632
BLMH	1.05843	1.0347	1.80477	1.3677	1.30183	0.688792	1.28658	0.748325	1.68103	1.71722	0.688235	0.746205	1.20972	1.96725	1.54661	1.30277	0.716521	1.38184	0.455554	1.28879	1.26282	1.1926	2.02798	1.01367	1.88248	1.63624	1.31202	1.08841	0.826597	1.14364	1.28657	0.481668	0.798795	1.07344	1.82022	1.22008	1.08181	0.679989	0.748564	1.17631	1.12137	0.569252	2.34819	0.949582	1.36619	1.25707	0.881372	1.50657	1.37672
BLNK	1.31078	1.08593	1.01939	1.58201	1.20439	1.21917	1.12868	0.790637	0.779926	1.0857	0.776219	1.23218	1.99107	0.750981	0.509498	1.10326	0.518678	0.496831	0.84211	0.840899	1.33448	1.32295	1.24156	0.96093	1.34534	1.24816	1.46485	1.2316	0.604895	1.15958	1.36596	0.973217	0.952468	1.134	0.96463	1.22165	0.518087	1.78161	0.838777	1.25172	1.12289	1.4075	0.877967	1.49939	1.14761	1.10611	0.844792	1.53833	1.51022
BLOC1S1	1.25142	1.03479	1.13444	1.35666	1.30609	1.20287	1.23588	1.0399	0.926197	1.58281	1.05289	1.72357	1.31442	1.29047	1.01302	1.06085	0.969985	1.06375	0.828776	1.26979	1.20571	1.20138	0.996861	1.1035	1.31501	1.2943	1.14831	1.25138	0.748633	1.02145	1.03468	1.01815	0.935116	0.82168	1.04324	1.28546	1.26536	0.918517	1.18761	1.22026	1.15049	1.08798	0.900413	0.87977	1.33598	1.24742	1.11754	1.5128	1.37646
BLOC1S2	0.908187	0.994751	0.885157	1.14084	0.824119	1.11948	1.16013	1.02439	1.09369	1.13682	0.89319	1.34594	1.15149	1.15199	1.10224	1.10724	0.920705	1.06304	1.51281	1.34078	1.13621	1.45777	1.25931	1.21115	1.38426	1.48124	0.818548	1.18956	1.81509	1.06269	1.05523	1.10843	0.681109	1.47867	0.876716	1.02249	1.04505	0.972665	1.06851	0.90197	1.25422	1.04494	1.04786	0.418715	1.3712	1.1675	0.96754	1.29574	1.62324
BLOC1S3	1.16375	1.05273	1.01243	1.29574	1.11472	1.33698	0.825269	1.04011	0.948823	1.20407	1.19465	1.20968	1.12844	1.30987	0.951733	1.22176	1.02404	1.03933	1.08772	1.08887	0.969566	1.34481	1.27322	1.07199	1.24704	1.25554	1.15403	1.22268	0.891871	1.14582	0.986511	1.18779	0.996677	1.15457	1.34648	1.45702	0.980317	1.04859	0.966153	1.17626	1.02486	1.19363	0.967974	0.859471	1.26042	1.20011	1.09247	1.22637	1.34142
BLOC1S4	1.32139	0.959083	0.90684	1.43954	1.23423	1.18786	1.43997	1.1146	1.06818	1.42662	1.10516	1.17449	1.18725	1.26949	0.996819	1.21086	0.966157	1.03747	0.839672	1.18124	1.07904	1.27544	1.16455	0.987464	1.43777	1.32265	1.35492	1.42093	0.559561	0.863751	0.984408	0.845741	0.498209	0.612407	1.05057	1.41861	1.25451	1.04198	1.09118	0.971054	1.0365	1.22118	0.914911	1.01997	1.37591	1.08258	1.02226	1.22209	1.35358
BLOC1S5	1.16953	0.916648	0.704001	1.34902	1.07538	1.14127	1.20239	1.26403	0.903501	1.31398	1.06074	1.25579	1.30582	1.21647	0.905432	1.16237	0.843531	0.977644	1.97528	0.955342	1.28481	1.23665	1.11683	1.03536	1.51358	1.16591	1.34568	1.42489	0.455421	0.998287	0.949878	1.3508	0.684605	0.521383	1.21266	1.4707	1.09859	1.02336	0.984683	1.07651	1.00633	1.08543	0.876557	1.08897	1.36561	1.11692	1.39594	1.13544	1.31921
BLOC1S6	1.13727	0.894761	1.08937	1.3671	1.21913	1.33453	1.43203	0.998511	1.25662	1.40577	1.11368	1.12014	1.46974	1.36784	1.20745	1.13611	0.859492	1.01526	0.52369	1.51319	1.396	1.48839	1.73628	1.22014	1.86394	1.65385	1.37831	1.58801	1.1698	0.969486	1.01648	1.07203	1.00298	1.26371	1.22909	1.3522	1.10194	0.914436	1.27151	1.08756	1.26206	1.23059	1.05274	0.805808	1.35765	1.01874	1.15939	1.29695	1.11573
BLVRA	0.748105	1.19858	1.58332	0.718032	1.01911	1.00332	1.20356	1.09918	1.43557	0.921862	0.884494	1.14413	0.863489	0.718427	0.796608	1.08478	2.2126	0.787354	1.72845	0.664268	0.933107	1.15444	0.948889	1.27427	0.85484	0.934461	0.767255	1.21339	0.915732	0.555843	0.653526	1.7831	1.18039	1.16391	1.40949	1.67181	0.577195	0.847846	1.00704	0.851485	1.06989	1.07272	0.993462	0.544624	1.26479	1.00384	1.87349	1.03611	0.857129
BLVRB	0.768828	1.17113	1.62036	0.621931	0.714267	1.04785	0.888294	1.51092	2.29368	1.76737	0.818782	1.17955	1.10162	1.66073	1.71434	1.11331	0.938228	0.585017	1.15602	1.04759	1.26035	1.02888	0.904629	1.2291	1.21265	1.34961	0.72426	0.906818	1.12077	0.594868	0.784913	1.3809	1.18004	1.71781	1.03226	0.974465	0.810962	2.1217	1.34978	0.939936	0.979654	0.968872	1.05788	0.831702	1.03049	1.02748	1.29441	0.759619	0.593934
BLZF1	1.10844	1.01507	1.09823	0.757045	1.17828	1.17074	1.15441	1.09164	1.06591	1.1403	1.16016	1.43038	1.16854	0.926334	1.44551	1.01187	0.916252	1.15961	1.9615	1.09306	1.31367	0.881708	1.15997	0.938167	1.18947	1.14638	0.853993	0.897276	1.32691	1.24934	0.916904	0.937117	1.04369	1.23743	0.995602	0.972037	1.50254	1.07215	1.0318	1.04579	1.1655	0.996914	0.948107	0.861425	0.92184	1.2493	1.18423	0.931082	0.966725
BMF	0.667417	1.53414	1.79739	1.86722	1.51303	0.930591	0.823723	1.97412	1.42075	1.06163	0.991838	1.05049	1.20272	1.65321	1.40055	1.77678	0.543959	1.68758	0	0	0	0	0	0	0	0	0	1.12974	0.473879	0.207068	0.348757	0.876047	1.12008	0.955402	0.509916	0.0860687	0.507909	1.66374	0.732181	1.01056	0.8817	2.37169	1.06239	1.06486	0.805826	0.70001	1.58579	1.13117	0.917228
BMP1	2.33029	0.666279	0.899139	0.655273	1.87318	1.09411	1.82172	1.59223	1.21399	0.980256	1.78828	1.12297	1.87522	0.900934	1.81249	1.21711	0.761119	1.32906	1.47597	0.807423	1.05974	2.13047	2.2288	1.09097	0.978101	0.80823	0.864206	1.26406	1.00684	2.20723	0.492777	0.754061	0.71096	1.15395	1.18789	0.871783	1.75201	0.651501	1.96138	3.07783	0.863728	0.614922	0.564991	1.2554	0.891362	1.4862	2.11393	0.910315	1.59232
BMP2K	1.00101	0.903271	0.881025	1.17697	0.944734	1.26562	1.12397	1.14116	1.18627	1.02446	0.907802	1.0655	1.04672	0.636808	1.03989	1.28174	0.780021	0.846343	0.620646	1.03234	1.33911	1.15107	1.09098	0.954867	2.14408	1.00697	0.818586	1.09198	1.06659	0.890156	1.55416	0.548469	1.00777	1.38341	0.954051	0.997326	1.22481	0.996105	1.19801	0.951304	0.800338	0.784151	0.751204	0.961142	1.08491	1.27843	1.13429	1.45002	1.30991
BMPER	0	0	0	0	0	0	0	0	0	0	0	0	0	0	0	0	0	0	2.21265	0.850276	1.44142	0.875847	1.25738	1.28231	0.814128	0.809367	0.810033	0.954909	0.607617	0.875132	1.05632	0.799408	0.737416	0.80455	1.00354	0.704024	0	0	0	0	0	0	0	0	0	0	0	0	0
BMPR1B	0	0	0	0	0	0	0	0	0	0.673423	0.558086	0.371734	0.522297	7.07321	0.52073	1.1254	4.85465	0.41156	0	0	0	0	0	0	0	0	0	0.228764	2.83309	0.263447	0.148238	0.55427	0.444348	11.561	1.44287	0.172471	0	0	0	0	0	0	0	0	0	0	0	0	0
BMS1	0.966916	1.02766	0.90239	1.33071	0.910577	0.851274	0.774618	0.889929	1.51631	0.558168	1.05283	1.08049	0.692949	0.691916	1.02739	0.731018	0.706967	1.50585	0.794558	1.18293	0.773685	0.680789	0.67198	0.85476	0.871817	0.831667	1.2516	0.931949	0.769165	1.58647	1.00139	1.0688	0.803803	0.797057	0.807773	1.26542	0.70721	1.27302	0.981517	0.918747	0.888189	0.803476	0.734292	1.25023	0.940241	0.772046	0.744027	0.87035	0.789875
BNIP1	0.816673	0.894269	1.24977	0.825607	0.657976	0.773338	0.490283	1.08967	0.712824	0.755116	1.34949	1.26704	0.688075	0.856802	0.686011	1.1446	1.33463	0.65659	0.984186	1.13582	0.810734	0.946867	0.813728	1.06377	1.03	0.616079	0.732919	1.08043	0.735254	1.01398	1.25106	0.873707	0.892649	0.965447	0.986368	1.29401	0.538062	1.19315	1.30891	0.81907	0.847148	0.73579	1.12954	1.18384	1.04152	0.780132	0.949877	0.976667	1.34461
BNIP2	1.25691	1.08828	0.987759	1.2729	0.855993	0.758739	0.60128	0.983286	0.889905	1.28964	1.09165	0.815066	0.890838	0.704909	1.13071	0.852356	0.802178	1.05772	0.940996	0.887479	1.33668	1.47803	1.17261	1.12361	0.858777	0.593811	1.0467	0.981093	0.825855	1.46831	1.15463	0.620198	0.87767	1.22983	0.68999	0.73908	0.653235	1.04628	0.787584	1.29497	1.1284	1.08059	0.868573	1.3119	1.16679	0.87228	1.16168	1.35205	0.965974
BNIP3	1.14874	0.655224	0.448629	0.493746	0	0.0879643	0	0.531224	0.797974	0.639639	1.39726	0.605122	0.587726	0.734931	0.863374	1.10059	0.928417	0.939755	0	0	0	0	0	0	0	0	0	0.898709	1.19959	1.47983	0.672109	0.53239	1.44094	1.59951	0.743343	1.80872	0.244374	1.20021	0.836801	1.08326	0.875262	0.850057	0.82093	1.35145	0	0	0	0	0
BNIP3L	0.96242	0.776387	0.982152	0.865089	0.527554	0.869419	0.572533	0.854488	0.463901	0.756159	1.52593	0.375222	0.663021	1.58121	0.873843	0.795725	2.37431	0.767196	1.39084	0.24545	0.938339	1.05347	0.815981	1.00629	1.22115	0.375713	0.702633	0.668741	0.198826	0.921639	0.789015	1.99477	2.34164	0.417423	0.677212	0.60021	0	0	0	0	0	0	0	0	0	0	0	0	0
BNIPL	0	0	0	0	0	0	0	0	0	0	0	0	0	0	0	0	0	0	1.96811	0.234336	1.25644	0.565223	0.454346	1.01876	1.14257	1.2433	0.441425	2.23121	0.715332	0.64485	0.701369	6.29828	1.0448	0.918461	0.997491	1.79796	1.09914	2.24945	0.866618	0.815292	1.48259	1.3843	0.621921	1.42214	1.03902	1.37831	1.27179	0.502488	1.44476
BOD1	1.11986	1.3098	0.801215	0.900982	1.51402	0.805852	1.19109	0.972692	1.0497	1.34067	1.03735	1.35612	1.25753	3.23202	0.856482	1.09275	0.994821	1.23762	1.04228	1.00516	1.11261	1.29249	1.18264	1.42147	1.18818	1.73415	0.806793	1.16584	0.925328	0.972806	1.35996	1.52048	0.834297	0.58491	1.34542	1.1729	1.33278	1.25202	0.729	0.984748	1.12541	1.56841	1.41846	1.1719	0.771243	0.95953	1.14887	1.20988	1.14666
BOD1L1	1.22412	1.09677	1.18317	1.45896	0.987844	0.812601	1.07658	1.06542	0.820893	0.760384	0.931992	0.671629	1.08351	0.997348	0.674582	0.926723	1.07348	0.733666	1.97995	0.703098	0.902551	0.798074	1.03569	0.983845	0.939058	1.22484	1.2661	1.00638	0.954923	0.960133	1.04442	1.07873	1.06902	0.962092	0.88179	0.813115	0.812758	1.12893	0.75259	0.931795	1.0423	1.49602	1.07458	1.06535	1.10599	0.917743	0.90258	0.895147	1.03071
BOK	2.31222	0.861713	0.615753	0.533988	0.798423	0.734711	1.35516	0.83209	0.563382	1.01867	0.862916	0.817574	0.681267	0.855247	1.11903	0.814939	1.45818	0.562633	0.687061	0.436293	1.18466	0.628282	1.10756	1.36651	1.37076	0.769255	0.93422	0.858344	1.72432	1.21192	0.753835	0.794861	1.34465	1.3544	1.03038	0.927927	1.07098	0.922057	1.16372	1.08067	0.860996	0.601124	1.47751	0.861724	0.725973	0.777731	0.936696	0.63145	1.15953
BOLA1	0.884229	1.18428	1.07533	0.85369	0.929467	1.1705	0.839159	0.939569	0.807687	1.04895	0.917613	0.741962	0.877589	1.53477	1.02321	1.10007	1.2254	1.82872	1.57251	1.24483	1.0403	1.07149	0.872977	1.02223	1.4818	1.31792	1.31661	1.19491	0.799472	1.02535	0.962258	1.44965	0.881666	0.972434	0.995732	1.04187	1.20705	1.12001	0.899188	0.772243	1.18267	1.90167	1.01441	1.09152	0.870682	1.31287	0.975786	1.21381	1.21566
BOLA2	0.924413	1.3474	1.35294	1.22524	1.03004	1.16898	0.89871	1.79537	1.30678	1.1551	0.861737	1.12005	0.888394	2.65908	0.730318	0.929907	0.836029	0.808038	5.56254	0.966351	0.999253	1.00352	1.06626	0.722299	0.756146	1.38301	0.997511	2.39161	0.379445	1.02213	2.18518	1.90722	0.46354	0.418236	1.31776	0.930204	0.959161	1.20462	0.907338	1.12212	1.19423	1.34093	0.926776	1.16224	0.984346	1.28017	0.722038	1.52023	0.722459
BOLA3	0.690705	1.39157	0.951188	1.25369	0.917254	1.56165	1.37517	1.4163	0.928329	0.603827	0.690347	0.617368	0.542604	1.2145	1.09725	0.738232	0.693494	0.567815	0.72452	1.07066	0.502723	1.27032	1.26232	1.023	0.470616	2.20836	0.445647	1.30235	1.01743	1.46466	1.86132	1.10754	1.00687	0.946844	1.40807	0.942104	0.739621	1.22969	0.644597	0.700436	1.04959	1.07741	0.990173	0.672334	0.423475	0.579842	0.535227	0.671514	0.498766
BOP1	0.83337	1.07106	0.766362	1.53951	1.03532	1.11277	0.744619	0.786513	1.41453	0.76743	0.898165	0.920816	0.903848	1.10701	1.13834	0.69536	0.808406	1.45261	0.69193	1.944	0.637018	0.691301	0.694992	0.719947	0.65383	0.986063	1.2987	1.00229	0.920327	1.32477	1.214	1.13674	0.822299	1.00376	0.846961	1.02495	1.06164	1.04785	1.00589	1.00606	0.883051	1.01805	0.679251	1.16125	0.849029	1.06889	0.7565	1.31559	0.732017
BORCS5	1.53424	0.998143	0.983845	1.14816	1.31137	1.13565	1.45078	1.03726	1.18344	1.34646	1.027	1.40575	1.10054	1.26635	1.1071	0.888223	1.02667	1.1754	1.63297	1.12178	1.34378	1.35246	1.22442	1.37303	1.16592	1.38458	0.938447	1.40242	1.10497	0.981048	1.22444	0.863093	1.21954	1.10623	1.18689	1.17586	1.02834	1.00316	1.07358	1.11481	0.981972	0.979586	0.902004	0.777336	1.10565	1.14924	1.40597	1.24329	1.3898
[truncated: 9,494 more rows]
[truncated: 76 more columns]
