# Supplementary material for: Integrated Proteogenomic Characterization Identifies Breast Cancer Immune Subgroups and Subtype-Specific Therapeutic Strategies
Source: Research (Wash D C). 2026 May 12;9:1271. doi: 10.34133/research.1271 (PMC13161541; doi:10.34133/research.1271)
Supplement: Supplementary 1 — Figs. S1 to S5 Tables S1 to S11 [file research.1271.f1.zip › Table S5 T cells abundance and hallmaker gene sets.xlsx]

## Sheet: CD8_TCELL
Data1	Data2	rho	pvalue	relation
CD8_TCELL	HALLMARK_MYOGENESIS	-0.628509	0	negtive
CD8_TCELL	HALLMARK_COAGULATION	-0.616208	0	negtive
CD8_TCELL	HALLMARK_ANGIOGENESIS	-0.6052	0	negtive
CD8_TCELL	HALLMARK_MYC_TARGETS_V1	0.588219	0	positive
CD8_TCELL	HALLMARK_ESTROGEN_RESPONSE_LATE	-0.587927	0	negtive
CD8_TCELL	HALLMARK_E2F_TARGETS	0.56805	0	positive
CD8_TCELL	HALLMARK_ESTROGEN_RESPONSE_EARLY	-0.539872	6.36273e-10	negtive
CD8_TCELL	HALLMARK_G2M_CHECKPOINT	0.512183	7.92857e-09	positive
CD8_TCELL	HALLMARK_UV_RESPONSE_DN	-0.511047	8.67376e-09	negtive
CD8_TCELL	HALLMARK_XENOBIOTIC_METABOLISM	-0.508435	1.0639e-08	negtive
CD8_TCELL	HALLMARK_UNFOLDED_PROTEIN_RESPONSE	0.505389	1.34506e-08	positive
CD8_TCELL	HALLMARK_APICAL_JUNCTION	-0.504656	1.42246e-08	negtive
CD8_TCELL	HALLMARK_KRAS_SIGNALING_UP	-0.494066	3.12368e-08	negtive
CD8_TCELL	HALLMARK_EPITHELIAL_MESENCHYMAL_TRANSITION	-0.491099	3.86988e-08	negtive
CD8_TCELL	HALLMARK_HYPOXIA	-0.485536	5.74585e-08	negtive
CD8_TCELL	HALLMARK_DNA_REPAIR	0.482853	6.93301e-08	positive
CD8_TCELL	HALLMARK_GLYCOLYSIS	-0.472114	1.44588e-07	negtive
CD8_TCELL	HALLMARK_MYC_TARGETS_V2	0.466306	2.12913e-07	positive
CD8_TCELL	HALLMARK_KRAS_SIGNALING_DN	-0.464121	2.45851e-07	negtive
CD8_TCELL	HALLMARK_HEDGEHOG_SIGNALING	-0.455449	4.30956e-07	negtive
CD8_TCELL	HALLMARK_INTERFERON_ALPHA_RESPONSE	0.448513	6.68107e-07	positive
CD8_TCELL	HALLMARK_MTORC1_SIGNALING	0.444733	8.45193e-07	positive
CD8_TCELL	HALLMARK_BILE_ACID_METABOLISM	-0.431981	1.83264e-06	negtive
CD8_TCELL	HALLMARK_ALLOGRAFT_REJECTION	0.42555	2.67804e-06	positive
CD8_TCELL	HALLMARK_APOPTOSIS	-0.422276	3.23964e-06	negtive
CD8_TCELL	HALLMARK_INTERFERON_GAMMA_RESPONSE	0.407733	7.37999e-06	positive
CD8_TCELL	HALLMARK_UV_RESPONSE_UP	0.390247	1.89568e-05	positive
CD8_TCELL	HALLMARK_APICAL_SURFACE	-0.363055	7.46384e-05	negtive
CD8_TCELL	HALLMARK_PI3K_AKT_MTOR_SIGNALING	0.334451	0.000279786	positive
CD8_TCELL	HALLMARK_HEME_METABOLISM	-0.311497	0.0007424	negtive
CD8_TCELL	HALLMARK_IL2_STAT5_SIGNALING	-0.28466	0.002122	negtive
CD8_TCELL	HALLMARK_COMPLEMENT	-0.270362	0.00357349	negtive
CD8_TCELL	HALLMARK_CHOLESTEROL_HOMEOSTASIS	-0.250714	0.00701308	negtive
CD8_TCELL	HALLMARK_ADIPOGENESIS	-0.246429	0.00807278	negtive
CD8_TCELL	HALLMARK_PEROXISOME	-0.241332	0.0095164	negtive
CD8_TCELL	HALLMARK_TGF_BETA_SIGNALING	-0.198666	0.0334543	negtive
CD8_TCELL	HALLMARK_SPERMATOGENESIS	-0.19237	0.0395718	negtive
CD8_TCELL	HALLMARK_FATTY_ACID_METABOLISM	-0.170536	0.06849	negtive
CD8_TCELL	HALLMARK_ANDROGEN_RESPONSE	-0.142902	0.127506	negtive
CD8_TCELL	HALLMARK_PROTEIN_SECRETION	0.129938	0.166112	positive
CD8_TCELL	HALLMARK_IL6_JAK_STAT3_SIGNALING	0.090247	0.336961	positive
CD8_TCELL	HALLMARK_OXIDATIVE_PHOSPHORYLATION	0.0693679	0.460777	positive
CD8_TCELL	HALLMARK_MITOTIC_SPINDLE	-0.0454194	0.629333	negtive
CD8_TCELL	HALLMARK_TNFA_SIGNALING_VIA_NFKB	0.0452931	0.630287	positive
CD8_TCELL	HALLMARK_P53_PATHWAY	0.0430679	0.647199	positive
CD8_TCELL	HALLMARK_INFLAMMATORY_RESPONSE	0.0162866	0.86266	positive
CD8_TCELL	HALLMARK_REACTIVE_OXYGEN_SPECIES_PATHWAY	-0.00803283	0.932025	negtive

## Sheet: EXHAUSTED_CD8_TCELL
Data1	Data2	rho	pvalue	relation
EXHAUSTED_CD8_TCELL	HALLMARK_APICAL_JUNCTION	0.606265	0	positive
EXHAUSTED_CD8_TCELL	HALLMARK_MYOGENESIS	0.591525	0	positive
EXHAUSTED_CD8_TCELL	HALLMARK_EPITHELIAL_MESENCHYMAL_TRANSITION	0.533047	1.29895e-09	positive
EXHAUSTED_CD8_TCELL	HALLMARK_HYPOXIA	0.495991	2.71461e-08	positive
EXHAUSTED_CD8_TCELL	HALLMARK_IL2_STAT5_SIGNALING	0.478166	9.58595e-08	positive
EXHAUSTED_CD8_TCELL	HALLMARK_APOPTOSIS	0.466291	2.13135e-07	positive
EXHAUSTED_CD8_TCELL	HALLMARK_COAGULATION	0.451132	5.66751e-07	positive
EXHAUSTED_CD8_TCELL	HALLMARK_UV_RESPONSE_DN	0.439541	1.16241e-06	positive
EXHAUSTED_CD8_TCELL	HALLMARK_ANGIOGENESIS	0.421881	3.31439e-06	positive
EXHAUSTED_CD8_TCELL	HALLMARK_KRAS_SIGNALING_UP	0.403945	9.09175e-06	positive
EXHAUSTED_CD8_TCELL	HALLMARK_HEDGEHOG_SIGNALING	0.394926	1.47994e-05	positive
EXHAUSTED_CD8_TCELL	HALLMARK_CHOLESTEROL_HOMEOSTASIS	0.367742	5.94156e-05	positive
EXHAUSTED_CD8_TCELL	HALLMARK_KRAS_SIGNALING_DN	0.345853	0.000167608	positive
EXHAUSTED_CD8_TCELL	HALLMARK_APICAL_SURFACE	0.334909	0.000274189	positive
EXHAUSTED_CD8_TCELL	HALLMARK_ESTROGEN_RESPONSE_LATE	0.332897	0.000299597	positive
EXHAUSTED_CD8_TCELL	HALLMARK_ESTROGEN_RESPONSE_EARLY	0.332636	0.00030304	positive
EXHAUSTED_CD8_TCELL	HALLMARK_GLYCOLYSIS	0.328667	0.000360269	positive
EXHAUSTED_CD8_TCELL	HALLMARK_COMPLEMENT	0.299574	0.00119786	positive
EXHAUSTED_CD8_TCELL	HALLMARK_TNFA_SIGNALING_VIA_NFKB	0.28833	0.0018485	positive
EXHAUSTED_CD8_TCELL	HALLMARK_XENOBIOTIC_METABOLISM	0.250264	0.00711819	positive
EXHAUSTED_CD8_TCELL	HALLMARK_TGF_BETA_SIGNALING	0.240038	0.00991735	positive
EXHAUSTED_CD8_TCELL	HALLMARK_BILE_ACID_METABOLISM	0.206865	0.0267054	positive
EXHAUSTED_CD8_TCELL	HALLMARK_P53_PATHWAY	0.203393	0.0294063	positive
EXHAUSTED_CD8_TCELL	HALLMARK_ANDROGEN_RESPONSE	0.201539	0.0309417	positive
EXHAUSTED_CD8_TCELL	HALLMARK_MITOTIC_SPINDLE	0.190137	0.0419557	positive
EXHAUSTED_CD8_TCELL	HALLMARK_ADIPOGENESIS	0.186814	0.045724	positive
EXHAUSTED_CD8_TCELL	HALLMARK_HEME_METABOLISM	0.173597	0.0636169	positive
EXHAUSTED_CD8_TCELL	HALLMARK_INFLAMMATORY_RESPONSE	0.160459	0.0867096	positive
EXHAUSTED_CD8_TCELL	HALLMARK_REACTIVE_OXYGEN_SPECIES_PATHWAY	0.0948	0.313074	positive
EXHAUSTED_CD8_TCELL	HALLMARK_FATTY_ACID_METABOLISM	0.0751835	0.423981	positive
EXHAUSTED_CD8_TCELL	HALLMARK_SPERMATOGENESIS	0.00392172	0.966801	positive
EXHAUSTED_CD8_TCELL	HALLMARK_PROTEIN_SECRETION	-0.0353034	0.707588	negtive
EXHAUSTED_CD8_TCELL	HALLMARK_PEROXISOME	-0.0495068	0.598788	negtive
EXHAUSTED_CD8_TCELL	HALLMARK_IL6_JAK_STAT3_SIGNALING	-0.0641916	0.494963	negtive
EXHAUSTED_CD8_TCELL	HALLMARK_PI3K_AKT_MTOR_SIGNALING	-0.06951	0.459858	negtive
EXHAUSTED_CD8_TCELL	HALLMARK_ALLOGRAFT_REJECTION	-0.122804	0.190762	negtive
EXHAUSTED_CD8_TCELL	HALLMARK_OXIDATIVE_PHOSPHORYLATION	-0.140835	0.13315	negtive
EXHAUSTED_CD8_TCELL	HALLMARK_MTORC1_SIGNALING	-0.178356	0.0566091	negtive
EXHAUSTED_CD8_TCELL	HALLMARK_UV_RESPONSE_UP	-0.253397	0.00641426	negtive
EXHAUSTED_CD8_TCELL	HALLMARK_INTERFERON_GAMMA_RESPONSE	-0.265249	0.00427861	negtive
EXHAUSTED_CD8_TCELL	HALLMARK_UNFOLDED_PROTEIN_RESPONSE	-0.318717	0.000550494	negtive
EXHAUSTED_CD8_TCELL	HALLMARK_INTERFERON_ALPHA_RESPONSE	-0.360562	8.41539e-05	negtive
EXHAUSTED_CD8_TCELL	HALLMARK_G2M_CHECKPOINT	-0.397688	1.27663e-05	negtive
EXHAUSTED_CD8_TCELL	HALLMARK_MYC_TARGETS_V2	-0.429362	2.14076e-06	negtive
EXHAUSTED_CD8_TCELL	HALLMARK_MYC_TARGETS_V1	-0.442113	9.93245e-07	negtive
EXHAUSTED_CD8_TCELL	HALLMARK_DNA_REPAIR	-0.46446	2.40437e-07	negtive
EXHAUSTED_CD8_TCELL	HALLMARK_E2F_TARGETS	-0.4954	2.83462e-08	negtive
