# Supplementary material for: Integrated Proteogenomic Characterization Identifies Breast Cancer Immune Subgroups and Subtype-Specific Therapeutic Strategies
Source: Research (Wash D C). 2026 May 12;9:1271. doi: 10.34133/research.1271 (PMC13161541; doi:10.34133/research.1271)
Supplement: Supplementary 1 — Figs. S1 to S5 Tables S1 to S11 [file research.1271.f1.zip › Table S6 Sample mutation status.xlsx]

## Sheet: Sheet1
gene	The number of mutated samples in IA	The number of IA subtype		The number of mutated samples in IR	The number of IR subtype		The number of mutated samples in IS	The number of IS subtype		The number of all mutated samples
CROCCP2	4	23	0.173913	30	59	0.508475	13	33	0.393939	47	0.408696
PIK3CA	3	23	0.130435	21	59	0.355932	12	33	0.363636	36	0.313043
TTN	6	23	0.26087	25	59	0.423729	10	33	0.30303	41	0.356522
OBSCN	7	23	0.304348	12	59	0.20339	10	33	0.30303	29	0.252174
TPTE	6	23	0.26087	11	59	0.186441	10	33	0.30303	27	0.234783
TP53	9	23	0.391304	20	59	0.338983	9	33	0.272727	38	0.330435
NBPF20	2	23	0.0869565	5	59	0.0847458	9	33	0.272727	16	0.13913
HMCN1	4	23	0.173913	14	59	0.237288	7	33	0.212121	25	0.217391
RYR2	3	23	0.130435	11	59	0.186441	7	33	0.212121	21	0.182609
KCNU1	0	23	0	8	59	0.135593	7	33	0.212121	15	0.130435
EIF3S5P1	3	23	0.130435	6	59	0.101695	7	33	0.212121	16	0.13913
MAP3K1	1	23	0.0434783	13	59	0.220339	6	33	0.181818	20	0.173913
SYNE1	8	23	0.347826	11	59	0.186441	6	33	0.181818	25	0.217391
NBPF14	2	23	0.0869565	11	59	0.186441	6	33	0.181818	19	0.165217
DNAH17	4	23	0.173913	8	59	0.135593	6	33	0.181818	18	0.156522
ANK1	3	23	0.130435	8	59	0.135593	6	33	0.181818	17	0.147826
ADCK1	1	23	0.0434783	8	59	0.135593	6	33	0.181818	15	0.130435
FRG1GP	1	23	0.0434783	8	59	0.135593	6	33	0.181818	15	0.130435
LPA	2	23	0.0869565	6	59	0.101695	6	33	0.181818	14	0.121739
GATA3	3	23	0.130435	5	59	0.0847458	6	33	0.181818	14	0.121739
NBPF9	0	23	0	4	59	0.0677966	6	33	0.181818	10	0.0869565
MYO7A	1	23	0.0434783	3	59	0.0508475	6	33	0.181818	10	0.0869565
GOLGA8S	1	23	0.0434783	1	59	0.0169492	6	33	0.181818	8	0.0695652
MUC12	4	23	0.173913	16	59	0.271186	5	33	0.151515	25	0.217391
NBPF1	2	23	0.0869565	16	59	0.271186	5	33	0.151515	23	0.2
FAM71E2	5	23	0.217391	14	59	0.237288	5	33	0.151515	24	0.208696
KMT2C	5	23	0.217391	13	59	0.220339	5	33	0.151515	23	0.2
PLEC	3	23	0.130435	12	59	0.20339	5	33	0.151515	20	0.173913
CSMD3	7	23	0.304348	11	59	0.186441	5	33	0.151515	23	0.2
COL22A1	6	23	0.26087	10	59	0.169492	5	33	0.151515	21	0.182609
RYR3	2	23	0.0869565	10	59	0.169492	5	33	0.151515	17	0.147826
SYNE2	1	23	0.0434783	10	59	0.169492	5	33	0.151515	16	0.13913
USH2A	3	23	0.130435	9	59	0.152542	5	33	0.151515	17	0.147826
STRC	2	23	0.0869565	9	59	0.152542	5	33	0.151515	16	0.13913
MUC5AC	6	23	0.26087	8	59	0.135593	5	33	0.151515	19	0.165217
LYST	3	23	0.130435	8	59	0.135593	5	33	0.151515	16	0.13913
WDFY4	1	23	0.0434783	8	59	0.135593	5	33	0.151515	14	0.121739
ANKRD36C	10	23	0.434783	7	59	0.118644	5	33	0.151515	22	0.191304
FRG1FP	3	23	0.130435	7	59	0.118644	5	33	0.151515	15	0.130435
GOLGA3	1	23	0.0434783	7	59	0.118644	5	33	0.151515	13	0.113043
PRPF6	4	23	0.173913	6	59	0.101695	5	33	0.151515	15	0.130435
FLNC	3	23	0.130435	6	59	0.101695	5	33	0.151515	14	0.121739
KIAA0100	2	23	0.0869565	6	59	0.101695	5	33	0.151515	13	0.113043
KIF21B	2	23	0.0869565	6	59	0.101695	5	33	0.151515	13	0.113043
PPFIA4	1	23	0.0434783	6	59	0.101695	5	33	0.151515	12	0.104348
EGFR	0	23	0	6	59	0.101695	5	33	0.151515	11	0.0956522
COL18A1	3	23	0.130435	5	59	0.0847458	5	33	0.151515	13	0.113043
DMD	3	23	0.130435	5	59	0.0847458	5	33	0.151515	13	0.113043
RP5-965K10.2	3	23	0.130435	5	59	0.0847458	5	33	0.151515	13	0.113043
FRG1B	0	23	0	5	59	0.0847458	5	33	0.151515	10	0.0869565
CFH	2	23	0.0869565	4	59	0.0677966	5	33	0.151515	11	0.0956522
CAPN8	1	23	0.0434783	4	59	0.0677966	5	33	0.151515	10	0.0869565
VAC14	1	23	0.0434783	4	59	0.0677966	5	33	0.151515	10	0.0869565
UNC13C	4	23	0.173913	3	59	0.0508475	5	33	0.151515	12	0.104348
WDPCP	1	23	0.0434783	3	59	0.0508475	5	33	0.151515	9	0.0782609
IKBKE	0	23	0	2	59	0.0338983	5	33	0.151515	7	0.0608696
JMJD4	1	23	0.0434783	1	59	0.0169492	5	33	0.151515	7	0.0608696
DNAH14	3	23	0.130435	13	59	0.220339	4	33	0.121212	20	0.173913
FANCA	2	23	0.0869565	11	59	0.186441	4	33	0.121212	17	0.147826
ADGRB1	1	23	0.0434783	11	59	0.186441	4	33	0.121212	16	0.13913
DMBT1	4	23	0.173913	10	59	0.169492	4	33	0.121212	18	0.156522
PKD1L2	2	23	0.0869565	10	59	0.169492	4	33	0.121212	16	0.13913
SSPO	2	23	0.0869565	10	59	0.169492	4	33	0.121212	16	0.13913
AHNAK2	6	23	0.26087	9	59	0.152542	4	33	0.121212	19	0.165217
NBPF26	4	23	0.173913	9	59	0.152542	4	33	0.121212	17	0.147826
PIK3C2B	3	23	0.130435	9	59	0.152542	4	33	0.121212	16	0.13913
HMCN2	3	23	0.130435	9	59	0.152542	4	33	0.121212	16	0.13913
FRAS1	1	23	0.0434783	9	59	0.152542	4	33	0.121212	14	0.121739
MYO15A	5	23	0.217391	8	59	0.135593	4	33	0.121212	17	0.147826
DNAH8	5	23	0.217391	8	59	0.135593	4	33	0.121212	17	0.147826
MUC16	4	23	0.173913	8	59	0.135593	4	33	0.121212	16	0.13913
CROCC	4	23	0.173913	8	59	0.135593	4	33	0.121212	16	0.13913
DNAH2	3	23	0.130435	8	59	0.135593	4	33	0.121212	15	0.130435
EPPK1	2	23	0.0869565	8	59	0.135593	4	33	0.121212	14	0.121739
UBR4	2	23	0.0869565	7	59	0.118644	4	33	0.121212	13	0.113043
PDPR	2	23	0.0869565	7	59	0.118644	4	33	0.121212	13	0.113043
CDH23	2	23	0.0869565	7	59	0.118644	4	33	0.121212	13	0.113043
SYNE3	1	23	0.0434783	7	59	0.118644	4	33	0.121212	12	0.104348
OTOG	1	23	0.0434783	7	59	0.118644	4	33	0.121212	12	0.104348
PLEKHA6	1	23	0.0434783	7	59	0.118644	4	33	0.121212	12	0.104348
FBN2	0	23	0	7	59	0.118644	4	33	0.121212	11	0.0956522
DUSP22	0	23	0	7	59	0.118644	4	33	0.121212	11	0.0956522
FMN2	4	23	0.173913	6	59	0.101695	4	33	0.121212	14	0.121739
VPS13D	3	23	0.130435	6	59	0.101695	4	33	0.121212	13	0.113043
PCNT	3	23	0.130435	6	59	0.101695	4	33	0.121212	13	0.113043
COL16A1	3	23	0.130435	6	59	0.101695	4	33	0.121212	13	0.113043
COL5A1	2	23	0.0869565	6	59	0.101695	4	33	0.121212	12	0.104348
SCN10A	2	23	0.0869565	6	59	0.101695	4	33	0.121212	12	0.104348
AC116050.1	2	23	0.0869565	6	59	0.101695	4	33	0.121212	12	0.104348
LLGL2	0	23	0	6	59	0.101695	4	33	0.121212	10	0.0869565
PTPN14	0	23	0	6	59	0.101695	4	33	0.121212	10	0.0869565
CDK11B	3	23	0.130435	5	59	0.0847458	4	33	0.121212	12	0.104348
CNTN2	2	23	0.0869565	5	59	0.0847458	4	33	0.121212	11	0.0956522
CDH13	1	23	0.0434783	5	59	0.0847458	4	33	0.121212	10	0.0869565
CBFA2T3	1	23	0.0434783	5	59	0.0847458	4	33	0.121212	10	0.0869565
ZBTB40	1	23	0.0434783	5	59	0.0847458	4	33	0.121212	10	0.0869565
DUOX2	1	23	0.0434783	5	59	0.0847458	4	33	0.121212	10	0.0869565
AKAP13	1	23	0.0434783	5	59	0.0847458	4	33	0.121212	10	0.0869565
ASAH1	0	23	0	5	59	0.0847458	4	33	0.121212	9	0.0782609
PRMT7	0	23	0	5	59	0.0847458	4	33	0.121212	9	0.0782609
ZFHX3	3	23	0.130435	4	59	0.0677966	4	33	0.121212	11	0.0956522
SPTB	3	23	0.130435	4	59	0.0677966	4	33	0.121212	11	0.0956522
MROH2A	3	23	0.130435	4	59	0.0677966	4	33	0.121212	11	0.0956522
STAB1	2	23	0.0869565	4	59	0.0677966	4	33	0.121212	10	0.0869565
FAM135B	1	23	0.0434783	4	59	0.0677966	4	33	0.121212	9	0.0782609
DUXAP9	1	23	0.0434783	4	59	0.0677966	4	33	0.121212	9	0.0782609
CEP170B	1	23	0.0434783	4	59	0.0677966	4	33	0.121212	9	0.0782609
TNRC6C	1	23	0.0434783	4	59	0.0677966	4	33	0.121212	9	0.0782609
FAM90A24P	1	23	0.0434783	4	59	0.0677966	4	33	0.121212	9	0.0782609
NPR1	0	23	0	4	59	0.0677966	4	33	0.121212	8	0.0695652
CLEC18B	0	23	0	4	59	0.0677966	4	33	0.121212	8	0.0695652
PKHD1L1	2	23	0.0869565	3	59	0.0508475	4	33	0.121212	9	0.0782609
TPTE2P6	2	23	0.0869565	3	59	0.0508475	4	33	0.121212	9	0.0782609
FRY	2	23	0.0869565	3	59	0.0508475	4	33	0.121212	9	0.0782609
GTF3C1	2	23	0.0869565	3	59	0.0508475	4	33	0.121212	9	0.0782609
MYBBP1A	1	23	0.0434783	3	59	0.0508475	4	33	0.121212	8	0.0695652
FHOD3	1	23	0.0434783	3	59	0.0508475	4	33	0.121212	8	0.0695652
CDK18	1	23	0.0434783	3	59	0.0508475	4	33	0.121212	8	0.0695652
PTPN7	0	23	0	3	59	0.0508475	4	33	0.121212	7	0.0608696
NPEPL1	0	23	0	3	59	0.0508475	4	33	0.121212	7	0.0608696
RIC1	0	23	0	3	59	0.0508475	4	33	0.121212	7	0.0608696
ZNF705G	2	23	0.0869565	2	59	0.0338983	4	33	0.121212	8	0.0695652
KCNT1	2	23	0.0869565	2	59	0.0338983	4	33	0.121212	8	0.0695652
PYGB	2	23	0.0869565	2	59	0.0338983	4	33	0.121212	8	0.0695652
SLC12A2	1	23	0.0434783	2	59	0.0338983	4	33	0.121212	7	0.0608696
THBS2	1	23	0.0434783	2	59	0.0338983	4	33	0.121212	7	0.0608696
GLI2	1	23	0.0434783	2	59	0.0338983	4	33	0.121212	7	0.0608696
LRRC7	1	23	0.0434783	2	59	0.0338983	4	33	0.121212	7	0.0608696
FAM129C	0	23	0	2	59	0.0338983	4	33	0.121212	6	0.0521739
DLG4	3	23	0.130435	1	59	0.0169492	4	33	0.121212	8	0.0695652
FSIP2	3	23	0.130435	1	59	0.0169492	4	33	0.121212	8	0.0695652
RP11-231C14.3	2	23	0.0869565	1	59	0.0169492	4	33	0.121212	7	0.0608696
NBPF10	1	23	0.0434783	1	59	0.0169492	4	33	0.121212	6	0.0521739
KIF20B	0	23	0	1	59	0.0169492	4	33	0.121212	5	0.0434783
OTOGL	0	23	0	1	59	0.0169492	4	33	0.121212	5	0.0434783
AGT	0	23	0	1	59	0.0169492	4	33	0.121212	5	0.0434783
FRG2C	0	23	0	1	59	0.0169492	4	33	0.121212	5	0.0434783
POU2F1	1	23	0.0434783	0	59	0	4	33	0.121212	5	0.0434783
PGM5P2	1	23	0.0434783	0	59	0	4	33	0.121212	5	0.0434783
USP17L15	1	23	0.0434783	0	59	0	4	33	0.121212	5	0.0434783
A2ML1	0	23	0	0	59	0	4	33	0.121212	4	0.0347826
TUBBP5	0	23	0	0	59	0	4	33	0.121212	4	0.0347826
ANKRD36	2	23	0.0869565	15	59	0.254237	3	33	0.0909091	20	0.173913
CSMD1	6	23	0.26087	13	59	0.220339	3	33	0.0909091	22	0.191304
PCDHGA2	2	23	0.0869565	13	59	0.220339	3	33	0.0909091	18	0.156522
MUC17	4	23	0.173913	12	59	0.20339	3	33	0.0909091	19	0.165217
SDK2	4	23	0.173913	10	59	0.169492	3	33	0.0909091	17	0.147826
PRKDC	3	23	0.130435	10	59	0.169492	3	33	0.0909091	16	0.13913
PIEZO1	2	23	0.0869565	10	59	0.169492	3	33	0.0909091	15	0.130435
TSNARE1	2	23	0.0869565	9	59	0.152542	3	33	0.0909091	14	0.121739
ZDHHC11	1	23	0.0434783	9	59	0.152542	3	33	0.0909091	13	0.113043
CACNA1C	0	23	0	9	59	0.152542	3	33	0.0909091	12	0.104348
DST	5	23	0.217391	8	59	0.135593	3	33	0.0909091	16	0.13913
CSMD2	4	23	0.173913	8	59	0.135593	3	33	0.0909091	15	0.130435
HUWE1	2	23	0.0869565	8	59	0.135593	3	33	0.0909091	13	0.113043
ITGA3	2	23	0.0869565	8	59	0.135593	3	33	0.0909091	13	0.113043
ATP2C2	2	23	0.0869565	8	59	0.135593	3	33	0.0909091	13	0.113043
IGFN1	2	23	0.0869565	8	59	0.135593	3	33	0.0909091	13	0.113043
AC000095.6	2	23	0.0869565	8	59	0.135593	3	33	0.0909091	13	0.113043
SORL1	1	23	0.0434783	8	59	0.135593	3	33	0.0909091	12	0.104348
ABCA8	1	23	0.0434783	8	59	0.135593	3	33	0.0909091	12	0.104348
TRPS1	1	23	0.0434783	8	59	0.135593	3	33	0.0909091	12	0.104348
RPTOR	4	23	0.173913	7	59	0.118644	3	33	0.0909091	14	0.121739
HRNR	3	23	0.130435	7	59	0.118644	3	33	0.0909091	13	0.113043
RYR1	3	23	0.130435	7	59	0.118644	3	33	0.0909091	13	0.113043
COL6A2	3	23	0.130435	7	59	0.118644	3	33	0.0909091	13	0.113043
ESPNP	3	23	0.130435	7	59	0.118644	3	33	0.0909091	13	0.113043
ZNF469	3	23	0.130435	7	59	0.118644	3	33	0.0909091	13	0.113043
SPTA1	2	23	0.0869565	7	59	0.118644	3	33	0.0909091	12	0.104348
PRRC2C	1	23	0.0434783	7	59	0.118644	3	33	0.0909091	11	0.0956522
PTPRT	1	23	0.0434783	7	59	0.118644	3	33	0.0909091	11	0.0956522
SZT2	0	23	0	7	59	0.118644	3	33	0.0909091	10	0.0869565
ATXN2L	0	23	0	7	59	0.118644	3	33	0.0909091	10	0.0869565
LMO7	0	23	0	7	59	0.118644	3	33	0.0909091	10	0.0869565
DNAH3	0	23	0	7	59	0.118644	3	33	0.0909091	10	0.0869565
KMT2D	4	23	0.173913	6	59	0.101695	3	33	0.0909091	13	0.113043
GAA	4	23	0.173913	6	59	0.101695	3	33	0.0909091	13	0.113043
VPS13B	4	23	0.173913	6	59	0.101695	3	33	0.0909091	13	0.113043
NEB	3	23	0.130435	6	59	0.101695	3	33	0.0909091	12	0.104348
LAMA5	3	23	0.130435	6	59	0.101695	3	33	0.0909091	12	0.104348
CFAP74	2	23	0.0869565	6	59	0.101695	3	33	0.0909091	11	0.0956522
CEP250	2	23	0.0869565	6	59	0.101695	3	33	0.0909091	11	0.0956522
TCHH	1	23	0.0434783	6	59	0.101695	3	33	0.0909091	10	0.0869565
CFAP57	1	23	0.0434783	6	59	0.101695	3	33	0.0909091	10	0.0869565
PLEKHG2	1	23	0.0434783	6	59	0.101695	3	33	0.0909091	10	0.0869565
NFASC	1	23	0.0434783	6	59	0.101695	3	33	0.0909091	10	0.0869565
DYNC2H1	1	23	0.0434783	6	59	0.101695	3	33	0.0909091	10	0.0869565
SNHG14	1	23	0.0434783	6	59	0.101695	3	33	0.0909091	10	0.0869565
KNTC1	0	23	0	6	59	0.101695	3	33	0.0909091	9	0.0782609
ANKHD1	0	23	0	6	59	0.101695	3	33	0.0909091	9	0.0782609
ADCY10	0	23	0	6	59	0.101695	3	33	0.0909091	9	0.0782609
FLT1	0	23	0	6	59	0.101695	3	33	0.0909091	9	0.0782609
ZNF99	0	23	0	6	59	0.101695	3	33	0.0909091	9	0.0782609
COL7A1	0	23	0	6	59	0.101695	3	33	0.0909091	9	0.0782609
TLL1	0	23	0	6	59	0.101695	3	33	0.0909091	9	0.0782609
TRDN	6	23	0.26087	5	59	0.0847458	3	33	0.0909091	14	0.121739
CCDC40	5	23	0.217391	5	59	0.0847458	3	33	0.0909091	13	0.113043
KIAA1324	3	23	0.130435	5	59	0.0847458	3	33	0.0909091	11	0.0956522
KMT2A	3	23	0.130435	5	59	0.0847458	3	33	0.0909091	11	0.0956522
DOCK5	3	23	0.130435	5	59	0.0847458	3	33	0.0909091	11	0.0956522
HECTD4	3	23	0.130435	5	59	0.0847458	3	33	0.0909091	11	0.0956522
PNPLA7	3	23	0.130435	5	59	0.0847458	3	33	0.0909091	11	0.0956522
CACNA1G	3	23	0.130435	5	59	0.0847458	3	33	0.0909091	11	0.0956522
CACNA1H	2	23	0.0869565	5	59	0.0847458	3	33	0.0909091	10	0.0869565
VPS13A	2	23	0.0869565	5	59	0.0847458	3	33	0.0909091	10	0.0869565
ZNFX1	2	23	0.0869565	5	59	0.0847458	3	33	0.0909091	10	0.0869565
DNAH5	2	23	0.0869565	5	59	0.0847458	3	33	0.0909091	10	0.0869565
RPS6KA2	2	23	0.0869565	5	59	0.0847458	3	33	0.0909091	10	0.0869565
CHD3	2	23	0.0869565	5	59	0.0847458	3	33	0.0909091	10	0.0869565
MYH14	2	23	0.0869565	5	59	0.0847458	3	33	0.0909091	10	0.0869565
CACNA1D	2	23	0.0869565	5	59	0.0847458	3	33	0.0909091	10	0.0869565
MYCBP2	2	23	0.0869565	5	59	0.0847458	3	33	0.0909091	10	0.0869565
NBPF19	2	23	0.0869565	5	59	0.0847458	3	33	0.0909091	10	0.0869565
ZFR2	2	23	0.0869565	5	59	0.0847458	3	33	0.0909091	10	0.0869565
SPAG6	1	23	0.0434783	5	59	0.0847458	3	33	0.0909091	9	0.0782609
PLA2G4E	1	23	0.0434783	5	59	0.0847458	3	33	0.0909091	9	0.0782609
SF3B1	1	23	0.0434783	5	59	0.0847458	3	33	0.0909091	9	0.0782609
CCDC171	1	23	0.0434783	5	59	0.0847458	3	33	0.0909091	9	0.0782609
KALRN	1	23	0.0434783	5	59	0.0847458	3	33	0.0909091	9	0.0782609
MAGI1	1	23	0.0434783	5	59	0.0847458	3	33	0.0909091	9	0.0782609
CR1	1	23	0.0434783	5	59	0.0847458	3	33	0.0909091	9	0.0782609
KIAA1217	1	23	0.0434783	5	59	0.0847458	3	33	0.0909091	9	0.0782609
CH507-513H4.1	1	23	0.0434783	5	59	0.0847458	3	33	0.0909091	9	0.0782609
COL12A1	0	23	0	5	59	0.0847458	3	33	0.0909091	8	0.0695652
ATP2B4	0	23	0	5	59	0.0847458	3	33	0.0909091	8	0.0695652
AP5Z1	0	23	0	5	59	0.0847458	3	33	0.0909091	8	0.0695652
NRAP	0	23	0	5	59	0.0847458	3	33	0.0909091	8	0.0695652
ASPH	5	23	0.217391	4	59	0.0677966	3	33	0.0909091	12	0.104348
LRP2	5	23	0.217391	4	59	0.0677966	3	33	0.0909091	12	0.104348
KIF26A	3	23	0.130435	4	59	0.0677966	3	33	0.0909091	10	0.0869565
TMEM63A	3	23	0.130435	4	59	0.0677966	3	33	0.0909091	10	0.0869565
AHNAK	3	23	0.130435	4	59	0.0677966	3	33	0.0909091	10	0.0869565
SHANK1	3	23	0.130435	4	59	0.0677966	3	33	0.0909091	10	0.0869565
FBN3	3	23	0.130435	4	59	0.0677966	3	33	0.0909091	10	0.0869565
REV3L	3	23	0.130435	4	59	0.0677966	3	33	0.0909091	10	0.0869565
PARP1	2	23	0.0869565	4	59	0.0677966	3	33	0.0909091	9	0.0782609
MYO15B	2	23	0.0869565	4	59	0.0677966	3	33	0.0909091	9	0.0782609
HYDIN	2	23	0.0869565	4	59	0.0677966	3	33	0.0909091	9	0.0782609
UNC13D	2	23	0.0869565	4	59	0.0677966	3	33	0.0909091	9	0.0782609
WDR27	2	23	0.0869565	4	59	0.0677966	3	33	0.0909091	9	0.0782609
CHD5	2	23	0.0869565	4	59	0.0677966	3	33	0.0909091	9	0.0782609
CADPS2	1	23	0.0434783	4	59	0.0677966	3	33	0.0909091	8	0.0695652
TDRD9	1	23	0.0434783	4	59	0.0677966	3	33	0.0909091	8	0.0695652
GSE1	1	23	0.0434783	4	59	0.0677966	3	33	0.0909091	8	0.0695652
MRPL4	1	23	0.0434783	4	59	0.0677966	3	33	0.0909091	8	0.0695652
NSD2	1	23	0.0434783	4	59	0.0677966	3	33	0.0909091	8	0.0695652
PTK2B	1	23	0.0434783	4	59	0.0677966	3	33	0.0909091	8	0.0695652
CYP11B2	1	23	0.0434783	4	59	0.0677966	3	33	0.0909091	8	0.0695652
REN	1	23	0.0434783	4	59	0.0677966	3	33	0.0909091	8	0.0695652
PARP10	1	23	0.0434783	4	59	0.0677966	3	33	0.0909091	8	0.0695652
CDK10	1	23	0.0434783	4	59	0.0677966	3	33	0.0909091	8	0.0695652
SIDT2	1	23	0.0434783	4	59	0.0677966	3	33	0.0909091	8	0.0695652
CDC42BPB	1	23	0.0434783	4	59	0.0677966	3	33	0.0909091	8	0.0695652
TRPM2	1	23	0.0434783	4	59	0.0677966	3	33	0.0909091	8	0.0695652
ERI1	1	23	0.0434783	4	59	0.0677966	3	33	0.0909091	8	0.0695652
RP11-356C4.4	0	23	0	4	59	0.0677966	3	33	0.0909091	7	0.0608696
HSPA9	0	23	0	4	59	0.0677966	3	33	0.0909091	7	0.0608696
FREM3	0	23	0	4	59	0.0677966	3	33	0.0909091	7	0.0608696
KATNB1	0	23	0	4	59	0.0677966	3	33	0.0909091	7	0.0608696
MKI67	0	23	0	4	59	0.0677966	3	33	0.0909091	7	0.0608696
GREB1	0	23	0	4	59	0.0677966	3	33	0.0909091	7	0.0608696
TNFRSF10B	0	23	0	4	59	0.0677966	3	33	0.0909091	7	0.0608696
UBR1	0	23	0	4	59	0.0677966	3	33	0.0909091	7	0.0608696
FCGR3B	0	23	0	4	59	0.0677966	3	33	0.0909091	7	0.0608696
CFHR4	0	23	0	4	59	0.0677966	3	33	0.0909091	7	0.0608696
SNAP47	0	23	0	4	59	0.0677966	3	33	0.0909091	7	0.0608696
DSCAML1	0	23	0	4	59	0.0677966	3	33	0.0909091	7	0.0608696
KIF13B	0	23	0	4	59	0.0677966	3	33	0.0909091	7	0.0608696
KRT6B	0	23	0	4	59	0.0677966	3	33	0.0909091	7	0.0608696
PMCH	0	23	0	4	59	0.0677966	3	33	0.0909091	7	0.0608696
ARSD	0	23	0	4	59	0.0677966	3	33	0.0909091	7	0.0608696
TTC28	0	23	0	4	59	0.0677966	3	33	0.0909091	7	0.0608696
IFT122	4	23	0.173913	3	59	0.0508475	3	33	0.0909091	10	0.0869565
ULK1	3	23	0.130435	3	59	0.0508475	3	33	0.0909091	9	0.0782609
EML5	3	23	0.130435	3	59	0.0508475	3	33	0.0909091	9	0.0782609
ATP1A2	3	23	0.130435	3	59	0.0508475	3	33	0.0909091	9	0.0782609
TSC2	2	23	0.0869565	3	59	0.0508475	3	33	0.0909091	8	0.0695652
BRSK2	2	23	0.0869565	3	59	0.0508475	3	33	0.0909091	8	0.0695652
FOXD4	2	23	0.0869565	3	59	0.0508475	3	33	0.0909091	8	0.0695652
KDM5B	2	23	0.0869565	3	59	0.0508475	3	33	0.0909091	8	0.0695652
PLXNA2	2	23	0.0869565	3	59	0.0508475	3	33	0.0909091	8	0.0695652
RB1CC1	1	23	0.0434783	3	59	0.0508475	3	33	0.0909091	7	0.0608696
ABCC5	1	23	0.0434783	3	59	0.0508475	3	33	0.0909091	7	0.0608696
JAKMIP3	1	23	0.0434783	3	59	0.0508475	3	33	0.0909091	7	0.0608696
GUCY2D	1	23	0.0434783	3	59	0.0508475	3	33	0.0909091	7	0.0608696
XRCC3	1	23	0.0434783	3	59	0.0508475	3	33	0.0909091	7	0.0608696
EXOC3	1	23	0.0434783	3	59	0.0508475	3	33	0.0909091	7	0.0608696
ABCA5	1	23	0.0434783	3	59	0.0508475	3	33	0.0909091	7	0.0608696
COL15A1	1	23	0.0434783	3	59	0.0508475	3	33	0.0909091	7	0.0608696
C2CD3	1	23	0.0434783	3	59	0.0508475	3	33	0.0909091	7	0.0608696
ENG	1	23	0.0434783	3	59	0.0508475	3	33	0.0909091	7	0.0608696
KIAA0513	1	23	0.0434783	3	59	0.0508475	3	33	0.0909091	7	0.0608696
SI	1	23	0.0434783	3	59	0.0508475	3	33	0.0909091	7	0.0608696
GABRR3	1	23	0.0434783	3	59	0.0508475	3	33	0.0909091	7	0.0608696
PPP2R2B	1	23	0.0434783	3	59	0.0508475	3	33	0.0909091	7	0.0608696
PLEKHG1	1	23	0.0434783	3	59	0.0508475	3	33	0.0909091	7	0.0608696
RP11-252A24.2	1	23	0.0434783	3	59	0.0508475	3	33	0.0909091	7	0.0608696
MYH10	1	23	0.0434783	3	59	0.0508475	3	33	0.0909091	7	0.0608696
SORCS1	1	23	0.0434783	3	59	0.0508475	3	33	0.0909091	7	0.0608696
MMP2	0	23	0	3	59	0.0508475	3	33	0.0909091	6	0.0521739
MICAL3	0	23	0	3	59	0.0508475	3	33	0.0909091	6	0.0521739
PAM	0	23	0	3	59	0.0508475	3	33	0.0909091	6	0.0521739
BBS9	0	23	0	3	59	0.0508475	3	33	0.0909091	6	0.0521739
ROBO4	0	23	0	3	59	0.0508475	3	33	0.0909091	6	0.0521739
THBS1	0	23	0	3	59	0.0508475	3	33	0.0909091	6	0.0521739
OPLAH	0	23	0	3	59	0.0508475	3	33	0.0909091	6	0.0521739
GALNT2	0	23	0	3	59	0.0508475	3	33	0.0909091	6	0.0521739
PCK1	0	23	0	3	59	0.0508475	3	33	0.0909091	6	0.0521739
GALC	0	23	0	3	59	0.0508475	3	33	0.0909091	6	0.0521739
CPSF1	0	23	0	3	59	0.0508475	3	33	0.0909091	6	0.0521739
BRCA1	0	23	0	3	59	0.0508475	3	33	0.0909091	6	0.0521739
TAF1	0	23	0	3	59	0.0508475	3	33	0.0909091	6	0.0521739
SERAC1	0	23	0	3	59	0.0508475	3	33	0.0909091	6	0.0521739
ESR1	0	23	0	3	59	0.0508475	3	33	0.0909091	6	0.0521739
TGFBI	0	23	0	3	59	0.0508475	3	33	0.0909091	6	0.0521739
OGDHL	0	23	0	3	59	0.0508475	3	33	0.0909091	6	0.0521739
CDH11	0	23	0	3	59	0.0508475	3	33	0.0909091	6	0.0521739
OGFOD1	0	23	0	3	59	0.0508475	3	33	0.0909091	6	0.0521739
ARHGEF12	0	23	0	3	59	0.0508475	3	33	0.0909091	6	0.0521739
C8B	0	23	0	3	59	0.0508475	3	33	0.0909091	6	0.0521739
KIFC2	0	23	0	3	59	0.0508475	3	33	0.0909091	6	0.0521739
RGS22	3	23	0.130435	2	59	0.0338983	3	33	0.0909091	8	0.0695652
BAZ2A	2	23	0.0869565	2	59	0.0338983	3	33	0.0909091	7	0.0608696
CACNA1F	2	23	0.0869565	2	59	0.0338983	3	33	0.0909091	7	0.0608696
ZNF598	2	23	0.0869565	2	59	0.0338983	3	33	0.0909091	7	0.0608696
MAGEC1	2	23	0.0869565	2	59	0.0338983	3	33	0.0909091	7	0.0608696
TARS2	2	23	0.0869565	2	59	0.0338983	3	33	0.0909091	7	0.0608696
DPP10	2	23	0.0869565	2	59	0.0338983	3	33	0.0909091	7	0.0608696
CDC42BPA	2	23	0.0869565	2	59	0.0338983	3	33	0.0909091	7	0.0608696
ARHGEF10L	2	23	0.0869565	2	59	0.0338983	3	33	0.0909091	7	0.0608696
GRHL2	2	23	0.0869565	2	59	0.0338983	3	33	0.0909091	7	0.0608696
PAPLN	2	23	0.0869565	2	59	0.0338983	3	33	0.0909091	7	0.0608696
ADRBK2	2	23	0.0869565	2	59	0.0338983	3	33	0.0909091	7	0.0608696
CFAP47	1	23	0.0434783	2	59	0.0338983	3	33	0.0909091	6	0.0521739
FIGNL2	1	23	0.0434783	2	59	0.0338983	3	33	0.0909091	6	0.0521739
CTU2	1	23	0.0434783	2	59	0.0338983	3	33	0.0909091	6	0.0521739
KCNJ12	1	23	0.0434783	2	59	0.0338983	3	33	0.0909091	6	0.0521739
RP11-603B24.2	1	23	0.0434783	2	59	0.0338983	3	33	0.0909091	6	0.0521739
PPP1R16A	1	23	0.0434783	2	59	0.0338983	3	33	0.0909091	6	0.0521739
TFAP2C	1	23	0.0434783	2	59	0.0338983	3	33	0.0909091	6	0.0521739
CSGALNACT1	1	23	0.0434783	2	59	0.0338983	3	33	0.0909091	6	0.0521739
MYH15	1	23	0.0434783	2	59	0.0338983	3	33	0.0909091	6	0.0521739
PSG4	1	23	0.0434783	2	59	0.0338983	3	33	0.0909091	6	0.0521739
CTB-31N19.2	1	23	0.0434783	2	59	0.0338983	3	33	0.0909091	6	0.0521739
KRT9	1	23	0.0434783	2	59	0.0338983	3	33	0.0909091	6	0.0521739
ADAMTSL4	1	23	0.0434783	2	59	0.0338983	3	33	0.0909091	6	0.0521739
FADS6	1	23	0.0434783	2	59	0.0338983	3	33	0.0909091	6	0.0521739
PITPNM3	1	23	0.0434783	2	59	0.0338983	3	33	0.0909091	6	0.0521739
HEPH	1	23	0.0434783	2	59	0.0338983	3	33	0.0909091	6	0.0521739
SLC13A2	1	23	0.0434783	2	59	0.0338983	3	33	0.0909091	6	0.0521739
L1CAM	1	23	0.0434783	2	59	0.0338983	3	33	0.0909091	6	0.0521739
TRIM67	1	23	0.0434783	2	59	0.0338983	3	33	0.0909091	6	0.0521739
WDR35	1	23	0.0434783	2	59	0.0338983	3	33	0.0909091	6	0.0521739
GLT25D1	0	23	0	2	59	0.0338983	3	33	0.0909091	5	0.0434783
PLEKHA1	0	23	0	2	59	0.0338983	3	33	0.0909091	5	0.0434783
PLLP	0	23	0	2	59	0.0338983	3	33	0.0909091	5	0.0434783
KDM4C	0	23	0	2	59	0.0338983	3	33	0.0909091	5	0.0434783
LRWD1	0	23	0	2	59	0.0338983	3	33	0.0909091	5	0.0434783
BEND5	0	23	0	2	59	0.0338983	3	33	0.0909091	5	0.0434783
RF00004	0	23	0	2	59	0.0338983	3	33	0.0909091	5	0.0434783
LEFTY2	0	23	0	2	59	0.0338983	3	33	0.0909091	5	0.0434783
PDE8B	0	23	0	2	59	0.0338983	3	33	0.0909091	5	0.0434783
ICE1	0	23	0	2	59	0.0338983	3	33	0.0909091	5	0.0434783
DHX38	0	23	0	2	59	0.0338983	3	33	0.0909091	5	0.0434783
ZBBX	0	23	0	2	59	0.0338983	3	33	0.0909091	5	0.0434783
MYB	0	23	0	2	59	0.0338983	3	33	0.0909091	5	0.0434783
DNMBP	0	23	0	2	59	0.0338983	3	33	0.0909091	5	0.0434783
PDE3A	0	23	0	2	59	0.0338983	3	33	0.0909091	5	0.0434783
EBF2	0	23	0	2	59	0.0338983	3	33	0.0909091	5	0.0434783
EPG5	0	23	0	2	59	0.0338983	3	33	0.0909091	5	0.0434783
FAM193A	0	23	0	2	59	0.0338983	3	33	0.0909091	5	0.0434783
SENP7	0	23	0	2	59	0.0338983	3	33	0.0909091	5	0.0434783
PITPNM2	0	23	0	2	59	0.0338983	3	33	0.0909091	5	0.0434783
VSTM2B	0	23	0	2	59	0.0338983	3	33	0.0909091	5	0.0434783
NELL1	0	23	0	2	59	0.0338983	3	33	0.0909091	5	0.0434783
OLFML2B	0	23	0	2	59	0.0338983	3	33	0.0909091	5	0.0434783
SOGA1	4	23	0.173913	1	59	0.0169492	3	33	0.0909091	8	0.0695652
RP11-160C18.2	3	23	0.130435	1	59	0.0169492	3	33	0.0909091	7	0.0608696
EML1	3	23	0.130435	1	59	0.0169492	3	33	0.0909091	7	0.0608696
TRIM48	2	23	0.0869565	1	59	0.0169492	3	33	0.0909091	6	0.0521739
INPP5E	2	23	0.0869565	1	59	0.0169492	3	33	0.0909091	6	0.0521739
RALGPS1	2	23	0.0869565	1	59	0.0169492	3	33	0.0909091	6	0.0521739
LDLRAD4	2	23	0.0869565	1	59	0.0169492	3	33	0.0909091	6	0.0521739
PBX1	2	23	0.0869565	1	59	0.0169492	3	33	0.0909091	6	0.0521739
TRAK1	2	23	0.0869565	1	59	0.0169492	3	33	0.0909091	6	0.0521739
PDS5B	2	23	0.0869565	1	59	0.0169492	3	33	0.0909091	6	0.0521739
FAM230B	2	23	0.0869565	1	59	0.0169492	3	33	0.0909091	6	0.0521739
PRAMEF20	2	23	0.0869565	1	59	0.0169492	3	33	0.0909091	6	0.0521739
AXDND1	2	23	0.0869565	1	59	0.0169492	3	33	0.0909091	6	0.0521739
SETD1A	2	23	0.0869565	1	59	0.0169492	3	33	0.0909091	6	0.0521739
PTPRU	2	23	0.0869565	1	59	0.0169492	3	33	0.0909091	6	0.0521739
CMSS1	1	23	0.0434783	1	59	0.0169492	3	33	0.0909091	5	0.0434783
MAP3K4	1	23	0.0434783	1	59	0.0169492	3	33	0.0909091	5	0.0434783
EFCAB8	1	23	0.0434783	1	59	0.0169492	3	33	0.0909091	5	0.0434783
HHIPL2	1	23	0.0434783	1	59	0.0169492	3	33	0.0909091	5	0.0434783
TMEM79	1	23	0.0434783	1	59	0.0169492	3	33	0.0909091	5	0.0434783
HERC1	1	23	0.0434783	1	59	0.0169492	3	33	0.0909091	5	0.0434783
COG2	1	23	0.0434783	1	59	0.0169492	3	33	0.0909091	5	0.0434783
FBXO10	1	23	0.0434783	1	59	0.0169492	3	33	0.0909091	5	0.0434783
CAMK2B	1	23	0.0434783	1	59	0.0169492	3	33	0.0909091	5	0.0434783
FETUB	1	23	0.0434783	1	59	0.0169492	3	33	0.0909091	5	0.0434783
STAT5B	1	23	0.0434783	1	59	0.0169492	3	33	0.0909091	5	0.0434783
ASIC2	1	23	0.0434783	1	59	0.0169492	3	33	0.0909091	5	0.0434783
RP11-34P13.15	1	23	0.0434783	1	59	0.0169492	3	33	0.0909091	5	0.0434783
BAIAP2	1	23	0.0434783	1	59	0.0169492	3	33	0.0909091	5	0.0434783
TOP3A	0	23	0	1	59	0.0169492	3	33	0.0909091	4	0.0347826
PTPRH	0	23	0	1	59	0.0169492	3	33	0.0909091	4	0.0347826
SLC37A1	0	23	0	1	59	0.0169492	3	33	0.0909091	4	0.0347826
FMR1	0	23	0	1	59	0.0169492	3	33	0.0909091	4	0.0347826
TBX3	0	23	0	1	59	0.0169492	3	33	0.0909091	4	0.0347826
SMARCC1	0	23	0	1	59	0.0169492	3	33	0.0909091	4	0.0347826
ABCB10	0	23	0	1	59	0.0169492	3	33	0.0909091	4	0.0347826
ZNF41	0	23	0	1	59	0.0169492	3	33	0.0909091	4	0.0347826
CP	0	23	0	1	59	0.0169492	3	33	0.0909091	4	0.0347826
C15orf41	0	23	0	1	59	0.0169492	3	33	0.0909091	4	0.0347826
MME	0	23	0	1	59	0.0169492	3	33	0.0909091	4	0.0347826
PLEKHH1	0	23	0	1	59	0.0169492	3	33	0.0909091	4	0.0347826
ZNRF1	0	23	0	1	59	0.0169492	3	33	0.0909091	4	0.0347826
PIKFYVE	0	23	0	1	59	0.0169492	3	33	0.0909091	4	0.0347826
ARID5B	0	23	0	1	59	0.0169492	3	33	0.0909091	4	0.0347826
TTC25	0	23	0	1	59	0.0169492	3	33	0.0909091	4	0.0347826
GK5	0	23	0	1	59	0.0169492	3	33	0.0909091	4	0.0347826
ADGRG2	0	23	0	1	59	0.0169492	3	33	0.0909091	4	0.0347826
FAM90A25P	0	23	0	1	59	0.0169492	3	33	0.0909091	4	0.0347826
L3MBTL4	0	23	0	1	59	0.0169492	3	33	0.0909091	4	0.0347826
PTPRF	0	23	0	1	59	0.0169492	3	33	0.0909091	4	0.0347826
PTCHD4	0	23	0	1	59	0.0169492	3	33	0.0909091	4	0.0347826
BRF2	0	23	0	1	59	0.0169492	3	33	0.0909091	4	0.0347826
BECN1	0	23	0	1	59	0.0169492	3	33	0.0909091	4	0.0347826
SLC6A4	3	23	0.130435	0	59	0	3	33	0.0909091	6	0.0521739
CTD-2611K5.5	3	23	0.130435	0	59	0	3	33	0.0909091	6	0.0521739
RBM39	2	23	0.0869565	0	59	0	3	33	0.0909091	5	0.0434783
TRIM58	2	23	0.0869565	0	59	0	3	33	0.0909091	5	0.0434783
TRIM65	2	23	0.0869565	0	59	0	3	33	0.0909091	5	0.0434783
AL035209.2	1	23	0.0434783	0	59	0	3	33	0.0909091	4	0.0347826
EPS8L3	1	23	0.0434783	0	59	0	3	33	0.0909091	4	0.0347826
CTD-2324F15.2	1	23	0.0434783	0	59	0	3	33	0.0909091	4	0.0347826
SLC25A12	1	23	0.0434783	0	59	0	3	33	0.0909091	4	0.0347826
XDH	1	23	0.0434783	0	59	0	3	33	0.0909091	4	0.0347826
C14orf159	1	23	0.0434783	0	59	0	3	33	0.0909091	4	0.0347826
AFF2	1	23	0.0434783	0	59	0	3	33	0.0909091	4	0.0347826
CCDC141	1	23	0.0434783	0	59	0	3	33	0.0909091	4	0.0347826
PALB2	1	23	0.0434783	0	59	0	3	33	0.0909091	4	0.0347826
IGF1R	1	23	0.0434783	0	59	0	3	33	0.0909091	4	0.0347826
FAM84B	0	23	0	0	59	0	3	33	0.0909091	3	0.026087
REXO1L3P	0	23	0	0	59	0	3	33	0.0909091	3	0.026087
CNKSR3	0	23	0	0	59	0	3	33	0.0909091	3	0.026087
ABRA	0	23	0	0	59	0	3	33	0.0909091	3	0.026087
TBL3	0	23	0	0	59	0	3	33	0.0909091	3	0.026087
OAT	0	23	0	0	59	0	3	33	0.0909091	3	0.026087
HS6ST2	0	23	0	0	59	0	3	33	0.0909091	3	0.026087
AC007238.1	0	23	0	0	59	0	3	33	0.0909091	3	0.026087
LMBR1	0	23	0	0	59	0	3	33	0.0909091	3	0.026087
RHBG	0	23	0	0	59	0	3	33	0.0909091	3	0.026087
ZNRF2	0	23	0	0	59	0	3	33	0.0909091	3	0.026087
MUC5B	4	23	0.173913	13	59	0.220339	2	33	0.0606061	19	0.165217
CFAP46	3	23	0.130435	12	59	0.20339	2	33	0.0606061	17	0.147826
DNAH9	3	23	0.130435	11	59	0.186441	2	33	0.0606061	16	0.13913
PRDM16	0	23	0	11	59	0.186441	2	33	0.0606061	13	0.113043
EYS	6	23	0.26087	10	59	0.169492	2	33	0.0606061	18	0.156522
COL4A2	5	23	0.217391	10	59	0.169492	2	33	0.0606061	17	0.147826
CACNA1S	4	23	0.173913	10	59	0.169492	2	33	0.0606061	16	0.13913
MROH1	3	23	0.130435	10	59	0.169492	2	33	0.0606061	15	0.130435
MACF1	2	23	0.0869565	10	59	0.169492	2	33	0.0606061	14	0.121739
DYSF	2	23	0.0869565	10	59	0.169492	2	33	0.0606061	14	0.121739
VWA8	1	23	0.0434783	10	59	0.169492	2	33	0.0606061	13	0.113043
RIMS2	1	23	0.0434783	10	59	0.169492	2	33	0.0606061	13	0.113043
VWF	0	23	0	10	59	0.169492	2	33	0.0606061	12	0.104348
COL14A1	5	23	0.217391	9	59	0.152542	2	33	0.0606061	16	0.13913
MCF2L	4	23	0.173913	9	59	0.152542	2	33	0.0606061	15	0.130435
FLG	2	23	0.0869565	9	59	0.152542	2	33	0.0606061	13	0.113043
C3	1	23	0.0434783	9	59	0.152542	2	33	0.0606061	12	0.104348
TG	1	23	0.0434783	9	59	0.152542	2	33	0.0606061	12	0.104348
CMIP	0	23	0	9	59	0.152542	2	33	0.0606061	11	0.0956522
FASN	3	23	0.130435	8	59	0.135593	2	33	0.0606061	13	0.113043
BAHCC1	2	23	0.0869565	8	59	0.135593	2	33	0.0606061	12	0.104348
PLCG2	2	23	0.0869565	8	59	0.135593	2	33	0.0606061	12	0.104348
FCGBP	2	23	0.0869565	8	59	0.135593	2	33	0.0606061	12	0.104348
LAMA1	1	23	0.0434783	8	59	0.135593	2	33	0.0606061	11	0.0956522
AHCTF1	1	23	0.0434783	8	59	0.135593	2	33	0.0606061	11	0.0956522
RAB3GAP2	1	23	0.0434783	8	59	0.135593	2	33	0.0606061	11	0.0956522
NSMAF	1	23	0.0434783	8	59	0.135593	2	33	0.0606061	11	0.0956522
UTRN	1	23	0.0434783	8	59	0.135593	2	33	0.0606061	11	0.0956522
LGR6	1	23	0.0434783	8	59	0.135593	2	33	0.0606061	11	0.0956522
DMXL1	0	23	0	8	59	0.135593	2	33	0.0606061	10	0.0869565
COL4A5	0	23	0	8	59	0.135593	2	33	0.0606061	10	0.0869565
RNF213	8	23	0.347826	7	59	0.118644	2	33	0.0606061	17	0.147826
TRAPPC9	6	23	0.26087	7	59	0.118644	2	33	0.0606061	15	0.130435
DOCK2	4	23	0.173913	7	59	0.118644	2	33	0.0606061	13	0.113043
MALAT1	4	23	0.173913	7	59	0.118644	2	33	0.0606061	13	0.113043
DENND3	3	23	0.130435	7	59	0.118644	2	33	0.0606061	12	0.104348
HTT	3	23	0.130435	7	59	0.118644	2	33	0.0606061	12	0.104348
MPRIP	3	23	0.130435	7	59	0.118644	2	33	0.0606061	12	0.104348
MYH13	2	23	0.0869565	7	59	0.118644	2	33	0.0606061	11	0.0956522
CARD11	2	23	0.0869565	7	59	0.118644	2	33	0.0606061	11	0.0956522
LMF1	2	23	0.0869565	7	59	0.118644	2	33	0.0606061	11	0.0956522
ZFP64	2	23	0.0869565	7	59	0.118644	2	33	0.0606061	11	0.0956522
ZZEF1	2	23	0.0869565	7	59	0.118644	2	33	0.0606061	11	0.0956522
LAMA2	2	23	0.0869565	7	59	0.118644	2	33	0.0606061	11	0.0956522
PLXNA1	1	23	0.0434783	7	59	0.118644	2	33	0.0606061	10	0.0869565
SULT1A1	1	23	0.0434783	7	59	0.118644	2	33	0.0606061	10	0.0869565
SEC16A	1	23	0.0434783	7	59	0.118644	2	33	0.0606061	10	0.0869565
BMP1	1	23	0.0434783	7	59	0.118644	2	33	0.0606061	10	0.0869565
ODZ4	1	23	0.0434783	7	59	0.118644	2	33	0.0606061	10	0.0869565
ARHGEF7	1	23	0.0434783	7	59	0.118644	2	33	0.0606061	10	0.0869565
NUP210	0	23	0	7	59	0.118644	2	33	0.0606061	9	0.0782609
EDA	0	23	0	7	59	0.118644	2	33	0.0606061	9	0.0782609
ZAN	0	23	0	7	59	0.118644	2	33	0.0606061	9	0.0782609
KIF1A	0	23	0	7	59	0.118644	2	33	0.0606061	9	0.0782609
KIRREL3	0	23	0	7	59	0.118644	2	33	0.0606061	9	0.0782609
TCP10	0	23	0	7	59	0.118644	2	33	0.0606061	9	0.0782609
LRP1	4	23	0.173913	6	59	0.101695	2	33	0.0606061	12	0.104348
HSPG2	4	23	0.173913	6	59	0.101695	2	33	0.0606061	12	0.104348
BIRC6	3	23	0.130435	6	59	0.101695	2	33	0.0606061	11	0.0956522
NBPF11	3	23	0.130435	6	59	0.101695	2	33	0.0606061	11	0.0956522
ITGAE	3	23	0.130435	6	59	0.101695	2	33	0.0606061	11	0.0956522
INTS1	3	23	0.130435	6	59	0.101695	2	33	0.0606061	11	0.0956522
DISC1	3	23	0.130435	6	59	0.101695	2	33	0.0606061	11	0.0956522
PKHD1	3	23	0.130435	6	59	0.101695	2	33	0.0606061	11	0.0956522
NCAM1	2	23	0.0869565	6	59	0.101695	2	33	0.0606061	10	0.0869565
ALOX15B	2	23	0.0869565	6	59	0.101695	2	33	0.0606061	10	0.0869565
ASAP1	2	23	0.0869565	6	59	0.101695	2	33	0.0606061	10	0.0869565
USP24	2	23	0.0869565	6	59	0.101695	2	33	0.0606061	10	0.0869565
RP11-114H24.2	2	23	0.0869565	6	59	0.101695	2	33	0.0606061	10	0.0869565
DPP6	2	23	0.0869565	6	59	0.101695	2	33	0.0606061	10	0.0869565
NF1	2	23	0.0869565	6	59	0.101695	2	33	0.0606061	10	0.0869565
LRP1B	1	23	0.0434783	6	59	0.101695	2	33	0.0606061	9	0.0782609
RP1-179P9.3	1	23	0.0434783	6	59	0.101695	2	33	0.0606061	9	0.0782609
PCSK5	1	23	0.0434783	6	59	0.101695	2	33	0.0606061	9	0.0782609
RP1-37E16.13	1	23	0.0434783	6	59	0.101695	2	33	0.0606061	9	0.0782609
AGO2	1	23	0.0434783	6	59	0.101695	2	33	0.0606061	9	0.0782609
PHACTR3	1	23	0.0434783	6	59	0.101695	2	33	0.0606061	9	0.0782609
COL13A1	1	23	0.0434783	6	59	0.101695	2	33	0.0606061	9	0.0782609
CROCC2	1	23	0.0434783	6	59	0.101695	2	33	0.0606061	9	0.0782609
PLD2	1	23	0.0434783	6	59	0.101695	2	33	0.0606061	9	0.0782609
SPTBN1	1	23	0.0434783	6	59	0.101695	2	33	0.0606061	9	0.0782609
SPAG9	1	23	0.0434783	6	59	0.101695	2	33	0.0606061	9	0.0782609
SNX29	1	23	0.0434783	6	59	0.101695	2	33	0.0606061	9	0.0782609
NDRG4	1	23	0.0434783	6	59	0.101695	2	33	0.0606061	9	0.0782609
CTD-2547E10.2	1	23	0.0434783	6	59	0.101695	2	33	0.0606061	9	0.0782609
RAPH1	0	23	0	6	59	0.101695	2	33	0.0606061	8	0.0695652
MAD1L1	0	23	0	6	59	0.101695	2	33	0.0606061	8	0.0695652
LIG1	0	23	0	6	59	0.101695	2	33	0.0606061	8	0.0695652
ARHGAP30	0	23	0	6	59	0.101695	2	33	0.0606061	8	0.0695652
NELFA	0	23	0	6	59	0.101695	2	33	0.0606061	8	0.0695652
CEP192	0	23	0	6	59	0.101695	2	33	0.0606061	8	0.0695652
ZFHX4	0	23	0	6	59	0.101695	2	33	0.0606061	8	0.0695652
TARBP1	0	23	0	6	59	0.101695	2	33	0.0606061	8	0.0695652
LRIG3	0	23	0	6	59	0.101695	2	33	0.0606061	8	0.0695652
ANTXRL	0	23	0	6	59	0.101695	2	33	0.0606061	8	0.0695652
XRN1	0	23	0	6	59	0.101695	2	33	0.0606061	8	0.0695652
LRCH1	0	23	0	6	59	0.101695	2	33	0.0606061	8	0.0695652
PTPRN2	0	23	0	6	59	0.101695	2	33	0.0606061	8	0.0695652
ABCA3	0	23	0	6	59	0.101695	2	33	0.0606061	8	0.0695652
VCAN	0	23	0	6	59	0.101695	2	33	0.0606061	8	0.0695652
GAS8	0	23	0	6	59	0.101695	2	33	0.0606061	8	0.0695652
MSLNL	0	23	0	6	59	0.101695	2	33	0.0606061	8	0.0695652
LOXHD1	4	23	0.173913	5	59	0.0847458	2	33	0.0606061	11	0.0956522
CIITA	4	23	0.173913	5	59	0.0847458	2	33	0.0606061	11	0.0956522
AKT1	4	23	0.173913	5	59	0.0847458	2	33	0.0606061	11	0.0956522
MCPH1	4	23	0.173913	5	59	0.0847458	2	33	0.0606061	11	0.0956522
TRRAP	4	23	0.173913	5	59	0.0847458	2	33	0.0606061	11	0.0956522
MROH5	3	23	0.130435	5	59	0.0847458	2	33	0.0606061	10	0.0869565
PKD1	3	23	0.130435	5	59	0.0847458	2	33	0.0606061	10	0.0869565
UBR5	3	23	0.130435	5	59	0.0847458	2	33	0.0606061	10	0.0869565
IPO9	2	23	0.0869565	5	59	0.0847458	2	33	0.0606061	9	0.0782609
MINK1	2	23	0.0869565	5	59	0.0847458	2	33	0.0606061	9	0.0782609
MYH3	2	23	0.0869565	5	59	0.0847458	2	33	0.0606061	9	0.0782609
RBFOX3	2	23	0.0869565	5	59	0.0847458	2	33	0.0606061	9	0.0782609
AGAP1	2	23	0.0869565	5	59	0.0847458	2	33	0.0606061	9	0.0782609
NAV1	2	23	0.0869565	5	59	0.0847458	2	33	0.0606061	9	0.0782609
PLXNB2	2	23	0.0869565	5	59	0.0847458	2	33	0.0606061	9	0.0782609
RAP1GAP2	2	23	0.0869565	5	59	0.0847458	2	33	0.0606061	9	0.0782609
RECQL4	2	23	0.0869565	5	59	0.0847458	2	33	0.0606061	9	0.0782609
MYO18B	2	23	0.0869565	5	59	0.0847458	2	33	0.0606061	9	0.0782609
ATP10D	2	23	0.0869565	5	59	0.0847458	2	33	0.0606061	9	0.0782609
WDR90	2	23	0.0869565	5	59	0.0847458	2	33	0.0606061	9	0.0782609
CCDC61	2	23	0.0869565	5	59	0.0847458	2	33	0.0606061	9	0.0782609
KDM6B	2	23	0.0869565	5	59	0.0847458	2	33	0.0606061	9	0.0782609
COL6A1	2	23	0.0869565	5	59	0.0847458	2	33	0.0606061	9	0.0782609
DOCK1	2	23	0.0869565	5	59	0.0847458	2	33	0.0606061	9	0.0782609
ABCA1	2	23	0.0869565	5	59	0.0847458	2	33	0.0606061	9	0.0782609
TNN	2	23	0.0869565	5	59	0.0847458	2	33	0.0606061	9	0.0782609
UNC13B	1	23	0.0434783	5	59	0.0847458	2	33	0.0606061	8	0.0695652
SVOPL	1	23	0.0434783	5	59	0.0847458	2	33	0.0606061	8	0.0695652
MAN2B2	1	23	0.0434783	5	59	0.0847458	2	33	0.0606061	8	0.0695652
IQSEC1	1	23	0.0434783	5	59	0.0847458	2	33	0.0606061	8	0.0695652
TSR1	1	23	0.0434783	5	59	0.0847458	2	33	0.0606061	8	0.0695652
CCDC57	1	23	0.0434783	5	59	0.0847458	2	33	0.0606061	8	0.0695652
ACAN	1	23	0.0434783	5	59	0.0847458	2	33	0.0606061	8	0.0695652
NUP210L	1	23	0.0434783	5	59	0.0847458	2	33	0.0606061	8	0.0695652
SIPA1L2	1	23	0.0434783	5	59	0.0847458	2	33	0.0606061	8	0.0695652
DOPEY2	1	23	0.0434783	5	59	0.0847458	2	33	0.0606061	8	0.0695652
GDPD4	1	23	0.0434783	5	59	0.0847458	2	33	0.0606061	8	0.0695652
LARP1	1	23	0.0434783	5	59	0.0847458	2	33	0.0606061	8	0.0695652
INSRR	1	23	0.0434783	5	59	0.0847458	2	33	0.0606061	8	0.0695652
RP11-341D18.5	1	23	0.0434783	5	59	0.0847458	2	33	0.0606061	8	0.0695652
DOCK9	1	23	0.0434783	5	59	0.0847458	2	33	0.0606061	8	0.0695652
ADRA1A	1	23	0.0434783	5	59	0.0847458	2	33	0.0606061	8	0.0695652
ANKRD26	1	23	0.0434783	5	59	0.0847458	2	33	0.0606061	8	0.0695652
TSPEAR	1	23	0.0434783	5	59	0.0847458	2	33	0.0606061	8	0.0695652
ABI3BP	1	23	0.0434783	5	59	0.0847458	2	33	0.0606061	8	0.0695652
KLHDC4	1	23	0.0434783	5	59	0.0847458	2	33	0.0606061	8	0.0695652
FOXK2	1	23	0.0434783	5	59	0.0847458	2	33	0.0606061	8	0.0695652
RP11-22B23.3	1	23	0.0434783	5	59	0.0847458	2	33	0.0606061	8	0.0695652
DNAH7	1	23	0.0434783	5	59	0.0847458	2	33	0.0606061	8	0.0695652
CFAP65	1	23	0.0434783	5	59	0.0847458	2	33	0.0606061	8	0.0695652
COL23A1	1	23	0.0434783	5	59	0.0847458	2	33	0.0606061	8	0.0695652
STK36	1	23	0.0434783	5	59	0.0847458	2	33	0.0606061	8	0.0695652
XAB2	0	23	0	5	59	0.0847458	2	33	0.0606061	7	0.0608696
SH3GL2	0	23	0	5	59	0.0847458	2	33	0.0606061	7	0.0608696
ROBO3	0	23	0	5	59	0.0847458	2	33	0.0606061	7	0.0608696
HEG1	0	23	0	5	59	0.0847458	2	33	0.0606061	7	0.0608696
GRIN2D	0	23	0	5	59	0.0847458	2	33	0.0606061	7	0.0608696
ADARB2	0	23	0	5	59	0.0847458	2	33	0.0606061	7	0.0608696
PIWIL2	0	23	0	5	59	0.0847458	2	33	0.0606061	7	0.0608696
PER1	0	23	0	5	59	0.0847458	2	33	0.0606061	7	0.0608696
NKAP	0	23	0	5	59	0.0847458	2	33	0.0606061	7	0.0608696
SGSM1	0	23	0	5	59	0.0847458	2	33	0.0606061	7	0.0608696
KMT2B	0	23	0	5	59	0.0847458	2	33	0.0606061	7	0.0608696
PDZD2	0	23	0	5	59	0.0847458	2	33	0.0606061	7	0.0608696
IGSF9B	0	23	0	5	59	0.0847458	2	33	0.0606061	7	0.0608696
PTPRG	4	23	0.173913	4	59	0.0677966	2	33	0.0606061	10	0.0869565
MYO1C	4	23	0.173913	4	59	0.0677966	2	33	0.0606061	10	0.0869565
MYH4	4	23	0.173913	4	59	0.0677966	2	33	0.0606061	10	0.0869565
LAMB3	3	23	0.130435	4	59	0.0677966	2	33	0.0606061	9	0.0782609
CHD1L	3	23	0.130435	4	59	0.0677966	2	33	0.0606061	9	0.0782609
TEX15	3	23	0.130435	4	59	0.0677966	2	33	0.0606061	9	0.0782609
EPB41L3	3	23	0.130435	4	59	0.0677966	2	33	0.0606061	9	0.0782609
COL20A1	3	23	0.130435	4	59	0.0677966	2	33	0.0606061	9	0.0782609
FRG1CP	3	23	0.130435	4	59	0.0677966	2	33	0.0606061	9	0.0782609
CHIT1	3	23	0.130435	4	59	0.0677966	2	33	0.0606061	9	0.0782609
AP1B1	3	23	0.130435	4	59	0.0677966	2	33	0.0606061	9	0.0782609
SLA	3	23	0.130435	4	59	0.0677966	2	33	0.0606061	9	0.0782609
NOC2L	3	23	0.130435	4	59	0.0677966	2	33	0.0606061	9	0.0782609
LAMC2	2	23	0.0869565	4	59	0.0677966	2	33	0.0606061	8	0.0695652
RARA	2	23	0.0869565	4	59	0.0677966	2	33	0.0606061	8	0.0695652
NCOR2	2	23	0.0869565	4	59	0.0677966	2	33	0.0606061	8	0.0695652
CHD2	2	23	0.0869565	4	59	0.0677966	2	33	0.0606061	8	0.0695652
ITPR1	2	23	0.0869565	4	59	0.0677966	2	33	0.0606061	8	0.0695652
KIFC3	2	23	0.0869565	4	59	0.0677966	2	33	0.0606061	8	0.0695652
KIAA1549	2	23	0.0869565	4	59	0.0677966	2	33	0.0606061	8	0.0695652
TBC1D31	2	23	0.0869565	4	59	0.0677966	2	33	0.0606061	8	0.0695652
ZNF778	2	23	0.0869565	4	59	0.0677966	2	33	0.0606061	8	0.0695652
AKAP9	2	23	0.0869565	4	59	0.0677966	2	33	0.0606061	8	0.0695652
TNR	2	23	0.0869565	4	59	0.0677966	2	33	0.0606061	8	0.0695652
SVEP1	2	23	0.0869565	4	59	0.0677966	2	33	0.0606061	8	0.0695652
NLRP3	2	23	0.0869565	4	59	0.0677966	2	33	0.0606061	8	0.0695652
STAG1	2	23	0.0869565	4	59	0.0677966	2	33	0.0606061	8	0.0695652
RGS7	2	23	0.0869565	4	59	0.0677966	2	33	0.0606061	8	0.0695652
SIPA1L3	2	23	0.0869565	4	59	0.0677966	2	33	0.0606061	8	0.0695652
DGKG	2	23	0.0869565	4	59	0.0677966	2	33	0.0606061	8	0.0695652
NOS3	1	23	0.0434783	4	59	0.0677966	2	33	0.0606061	7	0.0608696
CUX1	1	23	0.0434783	4	59	0.0677966	2	33	0.0606061	7	0.0608696
CCNDBP1	1	23	0.0434783	4	59	0.0677966	2	33	0.0606061	7	0.0608696
AGXT	1	23	0.0434783	4	59	0.0677966	2	33	0.0606061	7	0.0608696
CBFB	1	23	0.0434783	4	59	0.0677966	2	33	0.0606061	7	0.0608696
WDR25	1	23	0.0434783	4	59	0.0677966	2	33	0.0606061	7	0.0608696
AQP12B	1	23	0.0434783	4	59	0.0677966	2	33	0.0606061	7	0.0608696
CHD7	1	23	0.0434783	4	59	0.0677966	2	33	0.0606061	7	0.0608696
ASTN1	1	23	0.0434783	4	59	0.0677966	2	33	0.0606061	7	0.0608696
POLD1	1	23	0.0434783	4	59	0.0677966	2	33	0.0606061	7	0.0608696
ADAMTSL1	1	23	0.0434783	4	59	0.0677966	2	33	0.0606061	7	0.0608696
AIFM2	1	23	0.0434783	4	59	0.0677966	2	33	0.0606061	7	0.0608696
ERBB3	1	23	0.0434783	4	59	0.0677966	2	33	0.0606061	7	0.0608696
TDRD12	1	23	0.0434783	4	59	0.0677966	2	33	0.0606061	7	0.0608696
RP5-972B16.2	1	23	0.0434783	4	59	0.0677966	2	33	0.0606061	7	0.0608696
KIAA1967	1	23	0.0434783	4	59	0.0677966	2	33	0.0606061	7	0.0608696
PTPRM	1	23	0.0434783	4	59	0.0677966	2	33	0.0606061	7	0.0608696
SLFN12L	1	23	0.0434783	4	59	0.0677966	2	33	0.0606061	7	0.0608696
GON4L	1	23	0.0434783	4	59	0.0677966	2	33	0.0606061	7	0.0608696
KAT6A	1	23	0.0434783	4	59	0.0677966	2	33	0.0606061	7	0.0608696
PTPRS	1	23	0.0434783	4	59	0.0677966	2	33	0.0606061	7	0.0608696
NUP188	1	23	0.0434783	4	59	0.0677966	2	33	0.0606061	7	0.0608696
C5	1	23	0.0434783	4	59	0.0677966	2	33	0.0606061	7	0.0608696
DZIP1	1	23	0.0434783	4	59	0.0677966	2	33	0.0606061	7	0.0608696
PACS2	1	23	0.0434783	4	59	0.0677966	2	33	0.0606061	7	0.0608696
ARHGEF11	1	23	0.0434783	4	59	0.0677966	2	33	0.0606061	7	0.0608696
GNAO1	1	23	0.0434783	4	59	0.0677966	2	33	0.0606061	7	0.0608696
EFCAB5	1	23	0.0434783	4	59	0.0677966	2	33	0.0606061	7	0.0608696
TLN2	1	23	0.0434783	4	59	0.0677966	2	33	0.0606061	7	0.0608696
XIRP1	1	23	0.0434783	4	59	0.0677966	2	33	0.0606061	7	0.0608696
COX10	1	23	0.0434783	4	59	0.0677966	2	33	0.0606061	7	0.0608696
GOLGA6L22	1	23	0.0434783	4	59	0.0677966	2	33	0.0606061	7	0.0608696
DLG3	1	23	0.0434783	4	59	0.0677966	2	33	0.0606061	7	0.0608696
RIF1	1	23	0.0434783	4	59	0.0677966	2	33	0.0606061	7	0.0608696
NFIC	1	23	0.0434783	4	59	0.0677966	2	33	0.0606061	7	0.0608696
PCDHB7	1	23	0.0434783	4	59	0.0677966	2	33	0.0606061	7	0.0608696
KIF18A	1	23	0.0434783	4	59	0.0677966	2	33	0.0606061	7	0.0608696
CCDC88B	1	23	0.0434783	4	59	0.0677966	2	33	0.0606061	7	0.0608696
TIMM17A	1	23	0.0434783	4	59	0.0677966	2	33	0.0606061	7	0.0608696
ARMC5	1	23	0.0434783	4	59	0.0677966	2	33	0.0606061	7	0.0608696
CUL9	1	23	0.0434783	4	59	0.0677966	2	33	0.0606061	7	0.0608696
CELSR3	0	23	0	4	59	0.0677966	2	33	0.0606061	6	0.0521739
ITGAD	0	23	0	4	59	0.0677966	2	33	0.0606061	6	0.0521739
QRICH2	0	23	0	4	59	0.0677966	2	33	0.0606061	6	0.0521739
UFD1L	0	23	0	4	59	0.0677966	2	33	0.0606061	6	0.0521739
PFAS	0	23	0	4	59	0.0677966	2	33	0.0606061	6	0.0521739
NUP153	0	23	0	4	59	0.0677966	2	33	0.0606061	6	0.0521739
DISP1	0	23	0	4	59	0.0677966	2	33	0.0606061	6	0.0521739
SPATA22	0	23	0	4	59	0.0677966	2	33	0.0606061	6	0.0521739
RP11-196N14.1	0	23	0	4	59	0.0677966	2	33	0.0606061	6	0.0521739
URB2	0	23	0	4	59	0.0677966	2	33	0.0606061	6	0.0521739
UNC13A	0	23	0	4	59	0.0677966	2	33	0.0606061	6	0.0521739
RP11-807H22.10	0	23	0	4	59	0.0677966	2	33	0.0606061	6	0.0521739
TIE1	0	23	0	4	59	0.0677966	2	33	0.0606061	6	0.0521739
INPP4B	0	23	0	4	59	0.0677966	2	33	0.0606061	6	0.0521739
GOLGA6C	0	23	0	4	59	0.0677966	2	33	0.0606061	6	0.0521739
ADAMTS16	0	23	0	4	59	0.0677966	2	33	0.0606061	6	0.0521739
MYLK	0	23	0	4	59	0.0677966	2	33	0.0606061	6	0.0521739
MAP3K11	0	23	0	4	59	0.0677966	2	33	0.0606061	6	0.0521739
TRERF1	0	23	0	4	59	0.0677966	2	33	0.0606061	6	0.0521739
OSCP1	0	23	0	4	59	0.0677966	2	33	0.0606061	6	0.0521739
ABC13-47656900H15.1	0	23	0	4	59	0.0677966	2	33	0.0606061	6	0.0521739
LA16c-2F2.4	0	23	0	4	59	0.0677966	2	33	0.0606061	6	0.0521739
SDHAP1	0	23	0	4	59	0.0677966	2	33	0.0606061	6	0.0521739
MTR	0	23	0	4	59	0.0677966	2	33	0.0606061	6	0.0521739
MTUS2	0	23	0	4	59	0.0677966	2	33	0.0606061	6	0.0521739
ZFPM1	0	23	0	4	59	0.0677966	2	33	0.0606061	6	0.0521739
IL1RAP	0	23	0	4	59	0.0677966	2	33	0.0606061	6	0.0521739
DYRK1A	0	23	0	4	59	0.0677966	2	33	0.0606061	6	0.0521739
LRRC71	0	23	0	4	59	0.0677966	2	33	0.0606061	6	0.0521739
ECEL1	0	23	0	4	59	0.0677966	2	33	0.0606061	6	0.0521739
METTL16	0	23	0	4	59	0.0677966	2	33	0.0606061	6	0.0521739
C1orf106	0	23	0	4	59	0.0677966	2	33	0.0606061	6	0.0521739
PTPRZ1	0	23	0	4	59	0.0677966	2	33	0.0606061	6	0.0521739
KRT17P2	0	23	0	4	59	0.0677966	2	33	0.0606061	6	0.0521739
SMG6	0	23	0	4	59	0.0677966	2	33	0.0606061	6	0.0521739
PCDHA1	0	23	0	4	59	0.0677966	2	33	0.0606061	6	0.0521739
USP18	0	23	0	4	59	0.0677966	2	33	0.0606061	6	0.0521739
PTEN	0	23	0	4	59	0.0677966	2	33	0.0606061	6	0.0521739
PCDH15	4	23	0.173913	3	59	0.0508475	2	33	0.0606061	9	0.0782609
PIK3CD	3	23	0.130435	3	59	0.0508475	2	33	0.0606061	8	0.0695652
AP003900.6	3	23	0.130435	3	59	0.0508475	2	33	0.0606061	8	0.0695652
NECAB2	3	23	0.130435	3	59	0.0508475	2	33	0.0606061	8	0.0695652
FER1L5	3	23	0.130435	3	59	0.0508475	2	33	0.0606061	8	0.0695652
ZNF638	3	23	0.130435	3	59	0.0508475	2	33	0.0606061	8	0.0695652
ESPNL	3	23	0.130435	3	59	0.0508475	2	33	0.0606061	8	0.0695652
ELAC2	2	23	0.0869565	3	59	0.0508475	2	33	0.0606061	7	0.0608696
LRSAM1	2	23	0.0869565	3	59	0.0508475	2	33	0.0606061	7	0.0608696
ACTN2	2	23	0.0869565	3	59	0.0508475	2	33	0.0606061	7	0.0608696
PSG2	2	23	0.0869565	3	59	0.0508475	2	33	0.0606061	7	0.0608696
PHACTR2	2	23	0.0869565	3	59	0.0508475	2	33	0.0606061	7	0.0608696
SCARA5	2	23	0.0869565	3	59	0.0508475	2	33	0.0606061	7	0.0608696
FAM65C	2	23	0.0869565	3	59	0.0508475	2	33	0.0606061	7	0.0608696
MORC1	2	23	0.0869565	3	59	0.0508475	2	33	0.0606061	7	0.0608696
KIF23	2	23	0.0869565	3	59	0.0508475	2	33	0.0606061	7	0.0608696
MCF2	2	23	0.0869565	3	59	0.0508475	2	33	0.0606061	7	0.0608696
NEURL4	2	23	0.0869565	3	59	0.0508475	2	33	0.0606061	7	0.0608696
MYOM1	2	23	0.0869565	3	59	0.0508475	2	33	0.0606061	7	0.0608696
GATS	2	23	0.0869565	3	59	0.0508475	2	33	0.0606061	7	0.0608696
RP11-241F15.3	2	23	0.0869565	3	59	0.0508475	2	33	0.0606061	7	0.0608696
ATXN2	2	23	0.0869565	3	59	0.0508475	2	33	0.0606061	7	0.0608696
NKAIN4	2	23	0.0869565	3	59	0.0508475	2	33	0.0606061	7	0.0608696
MST1L	2	23	0.0869565	3	59	0.0508475	2	33	0.0606061	7	0.0608696
AP3B2	2	23	0.0869565	3	59	0.0508475	2	33	0.0606061	7	0.0608696
JPH3	2	23	0.0869565	3	59	0.0508475	2	33	0.0606061	7	0.0608696
AFAP1	2	23	0.0869565	3	59	0.0508475	2	33	0.0606061	7	0.0608696
MICAL1	2	23	0.0869565	3	59	0.0508475	2	33	0.0606061	7	0.0608696
RPL14	2	23	0.0869565	3	59	0.0508475	2	33	0.0606061	7	0.0608696
SLC25A13	2	23	0.0869565	3	59	0.0508475	2	33	0.0606061	7	0.0608696
OXR1	2	23	0.0869565	3	59	0.0508475	2	33	0.0606061	7	0.0608696
C4orf50	2	23	0.0869565	3	59	0.0508475	2	33	0.0606061	7	0.0608696
COL17A1	2	23	0.0869565	3	59	0.0508475	2	33	0.0606061	7	0.0608696
PLXND1	2	23	0.0869565	3	59	0.0508475	2	33	0.0606061	7	0.0608696
AGAP3	2	23	0.0869565	3	59	0.0508475	2	33	0.0606061	7	0.0608696
NALCN	2	23	0.0869565	3	59	0.0508475	2	33	0.0606061	7	0.0608696
PDE2A	2	23	0.0869565	3	59	0.0508475	2	33	0.0606061	7	0.0608696
NPSR1	2	23	0.0869565	3	59	0.0508475	2	33	0.0606061	7	0.0608696
GAK	2	23	0.0869565	3	59	0.0508475	2	33	0.0606061	7	0.0608696
CFAP69	2	23	0.0869565	3	59	0.0508475	2	33	0.0606061	7	0.0608696
BOD1L1	2	23	0.0869565	3	59	0.0508475	2	33	0.0606061	7	0.0608696
PHTF1	2	23	0.0869565	3	59	0.0508475	2	33	0.0606061	7	0.0608696
LOXL4	2	23	0.0869565	3	59	0.0508475	2	33	0.0606061	7	0.0608696
SRPK3	2	23	0.0869565	3	59	0.0508475	2	33	0.0606061	7	0.0608696
NOLC1	2	23	0.0869565	3	59	0.0508475	2	33	0.0606061	7	0.0608696
ELFN1	1	23	0.0434783	3	59	0.0508475	2	33	0.0606061	6	0.0521739
RP11-989E6.13	1	23	0.0434783	3	59	0.0508475	2	33	0.0606061	6	0.0521739
KIAA0368	1	23	0.0434783	3	59	0.0508475	2	33	0.0606061	6	0.0521739
GRID1	1	23	0.0434783	3	59	0.0508475	2	33	0.0606061	6	0.0521739
ZFYVE9	1	23	0.0434783	3	59	0.0508475	2	33	0.0606061	6	0.0521739
INTS7	1	23	0.0434783	3	59	0.0508475	2	33	0.0606061	6	0.0521739
TOP3B	1	23	0.0434783	3	59	0.0508475	2	33	0.0606061	6	0.0521739
GRB7	1	23	0.0434783	3	59	0.0508475	2	33	0.0606061	6	0.0521739
DMPK	1	23	0.0434783	3	59	0.0508475	2	33	0.0606061	6	0.0521739
TNKS	1	23	0.0434783	3	59	0.0508475	2	33	0.0606061	6	0.0521739
PPP1R13B	1	23	0.0434783	3	59	0.0508475	2	33	0.0606061	6	0.0521739
CNTN5	1	23	0.0434783	3	59	0.0508475	2	33	0.0606061	6	0.0521739
POTEF	1	23	0.0434783	3	59	0.0508475	2	33	0.0606061	6	0.0521739
TNFRSF13B	1	23	0.0434783	3	59	0.0508475	2	33	0.0606061	6	0.0521739
C10orf76	1	23	0.0434783	3	59	0.0508475	2	33	0.0606061	6	0.0521739
SLC15A2	1	23	0.0434783	3	59	0.0508475	2	33	0.0606061	6	0.0521739
SNX25	1	23	0.0434783	3	59	0.0508475	2	33	0.0606061	6	0.0521739
SPINK5	1	23	0.0434783	3	59	0.0508475	2	33	0.0606061	6	0.0521739
AGBL1	1	23	0.0434783	3	59	0.0508475	2	33	0.0606061	6	0.0521739
BRAT1	1	23	0.0434783	3	59	0.0508475	2	33	0.0606061	6	0.0521739
SYK	1	23	0.0434783	3	59	0.0508475	2	33	0.0606061	6	0.0521739
CLEC16A	1	23	0.0434783	3	59	0.0508475	2	33	0.0606061	6	0.0521739
MVD	1	23	0.0434783	3	59	0.0508475	2	33	0.0606061	6	0.0521739
MCTP2	1	23	0.0434783	3	59	0.0508475	2	33	0.0606061	6	0.0521739
HSD17B4	1	23	0.0434783	3	59	0.0508475	2	33	0.0606061	6	0.0521739
ADGRA2	1	23	0.0434783	3	59	0.0508475	2	33	0.0606061	6	0.0521739
CDH1	1	23	0.0434783	3	59	0.0508475	2	33	0.0606061	6	0.0521739
GOLGA8C	1	23	0.0434783	3	59	0.0508475	2	33	0.0606061	6	0.0521739
RAB11FIP4	1	23	0.0434783	3	59	0.0508475	2	33	0.0606061	6	0.0521739
ANKH	1	23	0.0434783	3	59	0.0508475	2	33	0.0606061	6	0.0521739
NID1	1	23	0.0434783	3	59	0.0508475	2	33	0.0606061	6	0.0521739
ZRANB3	1	23	0.0434783	3	59	0.0508475	2	33	0.0606061	6	0.0521739
MCM3AP	1	23	0.0434783	3	59	0.0508475	2	33	0.0606061	6	0.0521739
GNAS	1	23	0.0434783	3	59	0.0508475	2	33	0.0606061	6	0.0521739
PPP2R5A	1	23	0.0434783	3	59	0.0508475	2	33	0.0606061	6	0.0521739
ZNF827	1	23	0.0434783	3	59	0.0508475	2	33	0.0606061	6	0.0521739
MSH4	1	23	0.0434783	3	59	0.0508475	2	33	0.0606061	6	0.0521739
B4GALNT3	1	23	0.0434783	3	59	0.0508475	2	33	0.0606061	6	0.0521739
TCOF1	1	23	0.0434783	3	59	0.0508475	2	33	0.0606061	6	0.0521739
AGO3	1	23	0.0434783	3	59	0.0508475	2	33	0.0606061	6	0.0521739
KIAA0195	1	23	0.0434783	3	59	0.0508475	2	33	0.0606061	6	0.0521739
PRKAR1B	1	23	0.0434783	3	59	0.0508475	2	33	0.0606061	6	0.0521739
GLG1	1	23	0.0434783	3	59	0.0508475	2	33	0.0606061	6	0.0521739
GPATCH2	1	23	0.0434783	3	59	0.0508475	2	33	0.0606061	6	0.0521739
DRC3	1	23	0.0434783	3	59	0.0508475	2	33	0.0606061	6	0.0521739
CEP295	1	23	0.0434783	3	59	0.0508475	2	33	0.0606061	6	0.0521739
EPHA5	1	23	0.0434783	3	59	0.0508475	2	33	0.0606061	6	0.0521739
TRIM37	1	23	0.0434783	3	59	0.0508475	2	33	0.0606061	6	0.0521739
RP11-19P22.7	1	23	0.0434783	3	59	0.0508475	2	33	0.0606061	6	0.0521739
C2orf16	1	23	0.0434783	3	59	0.0508475	2	33	0.0606061	6	0.0521739
WASH6P	1	23	0.0434783	3	59	0.0508475	2	33	0.0606061	6	0.0521739
FBXL13	1	23	0.0434783	3	59	0.0508475	2	33	0.0606061	6	0.0521739
NIN	1	23	0.0434783	3	59	0.0508475	2	33	0.0606061	6	0.0521739
BRWD3	1	23	0.0434783	3	59	0.0508475	2	33	0.0606061	6	0.0521739
CTD-2532D12.4	1	23	0.0434783	3	59	0.0508475	2	33	0.0606061	6	0.0521739
HIST1H2AJ	0	23	0	3	59	0.0508475	2	33	0.0606061	5	0.0434783
BRE	0	23	0	3	59	0.0508475	2	33	0.0606061	5	0.0434783
ZNF532	0	23	0	3	59	0.0508475	2	33	0.0606061	5	0.0434783
SLIT2	0	23	0	3	59	0.0508475	2	33	0.0606061	5	0.0434783
SLC6A2	0	23	0	3	59	0.0508475	2	33	0.0606061	5	0.0434783
HACE1	0	23	0	3	59	0.0508475	2	33	0.0606061	5	0.0434783
APPL1	0	23	0	3	59	0.0508475	2	33	0.0606061	5	0.0434783
USP4	0	23	0	3	59	0.0508475	2	33	0.0606061	5	0.0434783
SSC5D	0	23	0	3	59	0.0508475	2	33	0.0606061	5	0.0434783
SPATC1	0	23	0	3	59	0.0508475	2	33	0.0606061	5	0.0434783
MYOCD	0	23	0	3	59	0.0508475	2	33	0.0606061	5	0.0434783
TRIP11	0	23	0	3	59	0.0508475	2	33	0.0606061	5	0.0434783
ASXL1	0	23	0	3	59	0.0508475	2	33	0.0606061	5	0.0434783
ATP8A2	0	23	0	3	59	0.0508475	2	33	0.0606061	5	0.0434783
CCDC170	0	23	0	3	59	0.0508475	2	33	0.0606061	5	0.0434783
TAT	0	23	0	3	59	0.0508475	2	33	0.0606061	5	0.0434783
CEP164	0	23	0	3	59	0.0508475	2	33	0.0606061	5	0.0434783
CETP	0	23	0	3	59	0.0508475	2	33	0.0606061	5	0.0434783
RP11-22B23.1	0	23	0	3	59	0.0508475	2	33	0.0606061	5	0.0434783
EML2	0	23	0	3	59	0.0508475	2	33	0.0606061	5	0.0434783
GNPAT	0	23	0	3	59	0.0508475	2	33	0.0606061	5	0.0434783
RPS6KC1	0	23	0	3	59	0.0508475	2	33	0.0606061	5	0.0434783
PCSK1	0	23	0	3	59	0.0508475	2	33	0.0606061	5	0.0434783
RP11-1281K21.1	0	23	0	3	59	0.0508475	2	33	0.0606061	5	0.0434783
SCART1	0	23	0	3	59	0.0508475	2	33	0.0606061	5	0.0434783
EHMT1	0	23	0	3	59	0.0508475	2	33	0.0606061	5	0.0434783
ELMO3	0	23	0	3	59	0.0508475	2	33	0.0606061	5	0.0434783
SYCE1	0	23	0	3	59	0.0508475	2	33	0.0606061	5	0.0434783
FMO1	0	23	0	3	59	0.0508475	2	33	0.0606061	5	0.0434783
KIF1C	0	23	0	3	59	0.0508475	2	33	0.0606061	5	0.0434783
HIVEP3	0	23	0	3	59	0.0508475	2	33	0.0606061	5	0.0434783
PRDM7	0	23	0	3	59	0.0508475	2	33	0.0606061	5	0.0434783
PTPRR	0	23	0	3	59	0.0508475	2	33	0.0606061	5	0.0434783
CR1L	0	23	0	3	59	0.0508475	2	33	0.0606061	5	0.0434783
TET1	0	23	0	3	59	0.0508475	2	33	0.0606061	5	0.0434783
DDX19A	0	23	0	3	59	0.0508475	2	33	0.0606061	5	0.0434783
TUBG2	0	23	0	3	59	0.0508475	2	33	0.0606061	5	0.0434783
GRM4	0	23	0	3	59	0.0508475	2	33	0.0606061	5	0.0434783
PTPN13	0	23	0	3	59	0.0508475	2	33	0.0606061	5	0.0434783
NEK10	0	23	0	3	59	0.0508475	2	33	0.0606061	5	0.0434783
EDEM3	0	23	0	3	59	0.0508475	2	33	0.0606061	5	0.0434783
ARAP3	0	23	0	3	59	0.0508475	2	33	0.0606061	5	0.0434783
CASKIN1	0	23	0	3	59	0.0508475	2	33	0.0606061	5	0.0434783
CSF2RA	0	23	0	3	59	0.0508475	2	33	0.0606061	5	0.0434783
COL6A6	0	23	0	3	59	0.0508475	2	33	0.0606061	5	0.0434783
KLHL30	0	23	0	3	59	0.0508475	2	33	0.0606061	5	0.0434783
TRIM17	0	23	0	3	59	0.0508475	2	33	0.0606061	5	0.0434783
ZMYND8	0	23	0	3	59	0.0508475	2	33	0.0606061	5	0.0434783
SLC43A3	0	23	0	3	59	0.0508475	2	33	0.0606061	5	0.0434783
DHX37	0	23	0	3	59	0.0508475	2	33	0.0606061	5	0.0434783
ARHGAP44	0	23	0	3	59	0.0508475	2	33	0.0606061	5	0.0434783
IMPG1	0	23	0	3	59	0.0508475	2	33	0.0606061	5	0.0434783
NEK3	0	23	0	3	59	0.0508475	2	33	0.0606061	5	0.0434783
ATP9B	0	23	0	3	59	0.0508475	2	33	0.0606061	5	0.0434783
TMPRSS13	0	23	0	3	59	0.0508475	2	33	0.0606061	5	0.0434783
SF3B2	0	23	0	3	59	0.0508475	2	33	0.0606061	5	0.0434783
EPHB1	0	23	0	3	59	0.0508475	2	33	0.0606061	5	0.0434783
ADGRE1	0	23	0	3	59	0.0508475	2	33	0.0606061	5	0.0434783
ADAMTS18	0	23	0	3	59	0.0508475	2	33	0.0606061	5	0.0434783
SYT2	0	23	0	3	59	0.0508475	2	33	0.0606061	5	0.0434783
PAPPA	0	23	0	3	59	0.0508475	2	33	0.0606061	5	0.0434783
GOLGA1	0	23	0	3	59	0.0508475	2	33	0.0606061	5	0.0434783
ITGAV	0	23	0	3	59	0.0508475	2	33	0.0606061	5	0.0434783
ZSWIM8	0	23	0	3	59	0.0508475	2	33	0.0606061	5	0.0434783
ERICH3	0	23	0	3	59	0.0508475	2	33	0.0606061	5	0.0434783
AFAP1L2	0	23	0	3	59	0.0508475	2	33	0.0606061	5	0.0434783
LL22NC03-44A4.3	0	23	0	3	59	0.0508475	2	33	0.0606061	5	0.0434783
UBAP2L	0	23	0	3	59	0.0508475	2	33	0.0606061	5	0.0434783
QSOX1	0	23	0	3	59	0.0508475	2	33	0.0606061	5	0.0434783
ACE	4	23	0.173913	2	59	0.0338983	2	33	0.0606061	8	0.0695652
SNAP91	4	23	0.173913	2	59	0.0338983	2	33	0.0606061	8	0.0695652
MYBPH	4	23	0.173913	2	59	0.0338983	2	33	0.0606061	8	0.0695652
DNHD1	3	23	0.130435	2	59	0.0338983	2	33	0.0606061	7	0.0608696
TRANK1	3	23	0.130435	2	59	0.0338983	2	33	0.0606061	7	0.0608696
RP11-262H14.3	3	23	0.130435	2	59	0.0338983	2	33	0.0606061	7	0.0608696
COL19A1	3	23	0.130435	2	59	0.0338983	2	33	0.0606061	7	0.0608696
PKD1L3	3	23	0.130435	2	59	0.0338983	2	33	0.0606061	7	0.0608696
INF2	3	23	0.130435	2	59	0.0338983	2	33	0.0606061	7	0.0608696
C1orf112	3	23	0.130435	2	59	0.0338983	2	33	0.0606061	7	0.0608696
DENND4A	3	23	0.130435	2	59	0.0338983	2	33	0.0606061	7	0.0608696
APOB	3	23	0.130435	2	59	0.0338983	2	33	0.0606061	7	0.0608696
JUP	3	23	0.130435	2	59	0.0338983	2	33	0.0606061	7	0.0608696
GLB1L2	3	23	0.130435	2	59	0.0338983	2	33	0.0606061	7	0.0608696
ZC3H18	3	23	0.130435	2	59	0.0338983	2	33	0.0606061	7	0.0608696
AATK	3	23	0.130435	2	59	0.0338983	2	33	0.0606061	7	0.0608696
PTK6	3	23	0.130435	2	59	0.0338983	2	33	0.0606061	7	0.0608696
CHD9	2	23	0.0869565	2	59	0.0338983	2	33	0.0606061	6	0.0521739
CATSPER2P1	2	23	0.0869565	2	59	0.0338983	2	33	0.0606061	6	0.0521739
FAM19A5	2	23	0.0869565	2	59	0.0338983	2	33	0.0606061	6	0.0521739
TXNRD1	2	23	0.0869565	2	59	0.0338983	2	33	0.0606061	6	0.0521739
RP11-1236K1.8	2	23	0.0869565	2	59	0.0338983	2	33	0.0606061	6	0.0521739
SPTAN1	2	23	0.0869565	2	59	0.0338983	2	33	0.0606061	6	0.0521739
RANBP17	2	23	0.0869565	2	59	0.0338983	2	33	0.0606061	6	0.0521739
PRDM15	2	23	0.0869565	2	59	0.0338983	2	33	0.0606061	6	0.0521739
FAM160B1	2	23	0.0869565	2	59	0.0338983	2	33	0.0606061	6	0.0521739
FCRL3	2	23	0.0869565	2	59	0.0338983	2	33	0.0606061	6	0.0521739
SMG1	2	23	0.0869565	2	59	0.0338983	2	33	0.0606061	6	0.0521739
STRA6	2	23	0.0869565	2	59	0.0338983	2	33	0.0606061	6	0.0521739
TMC8	2	23	0.0869565	2	59	0.0338983	2	33	0.0606061	6	0.0521739
SMOC2	2	23	0.0869565	2	59	0.0338983	2	33	0.0606061	6	0.0521739
HECW2	2	23	0.0869565	2	59	0.0338983	2	33	0.0606061	6	0.0521739
PRPSAP1	2	23	0.0869565	2	59	0.0338983	2	33	0.0606061	6	0.0521739
ADAD2	2	23	0.0869565	2	59	0.0338983	2	33	0.0606061	6	0.0521739
CATSPER2	2	23	0.0869565	2	59	0.0338983	2	33	0.0606061	6	0.0521739
MED12	2	23	0.0869565	2	59	0.0338983	2	33	0.0606061	6	0.0521739
RUNX1T1	2	23	0.0869565	2	59	0.0338983	2	33	0.0606061	6	0.0521739
IGF2R	2	23	0.0869565	2	59	0.0338983	2	33	0.0606061	6	0.0521739
FRG1DP	2	23	0.0869565	2	59	0.0338983	2	33	0.0606061	6	0.0521739
MROH9	2	23	0.0869565	2	59	0.0338983	2	33	0.0606061	6	0.0521739
HERC2P3	2	23	0.0869565	2	59	0.0338983	2	33	0.0606061	6	0.0521739
TSGA10	2	23	0.0869565	2	59	0.0338983	2	33	0.0606061	6	0.0521739
KCNH6	2	23	0.0869565	2	59	0.0338983	2	33	0.0606061	6	0.0521739
BMP8B	2	23	0.0869565	2	59	0.0338983	2	33	0.0606061	6	0.0521739
CAPN5	2	23	0.0869565	2	59	0.0338983	2	33	0.0606061	6	0.0521739
SEC14L1	1	23	0.0434783	2	59	0.0338983	2	33	0.0606061	5	0.0434783
SPG7	1	23	0.0434783	2	59	0.0338983	2	33	0.0606061	5	0.0434783
GRIN3A	1	23	0.0434783	2	59	0.0338983	2	33	0.0606061	5	0.0434783
CDC5L	1	23	0.0434783	2	59	0.0338983	2	33	0.0606061	5	0.0434783
IL7	1	23	0.0434783	2	59	0.0338983	2	33	0.0606061	5	0.0434783
CACNA2D1	1	23	0.0434783	2	59	0.0338983	2	33	0.0606061	5	0.0434783
NR1I3	1	23	0.0434783	2	59	0.0338983	2	33	0.0606061	5	0.0434783
SIGLEC16	1	23	0.0434783	2	59	0.0338983	2	33	0.0606061	5	0.0434783
RP11-32K4.2	1	23	0.0434783	2	59	0.0338983	2	33	0.0606061	5	0.0434783
NOX4	1	23	0.0434783	2	59	0.0338983	2	33	0.0606061	5	0.0434783
HEATR4	1	23	0.0434783	2	59	0.0338983	2	33	0.0606061	5	0.0434783
RNF207	1	23	0.0434783	2	59	0.0338983	2	33	0.0606061	5	0.0434783
GAGE2A	1	23	0.0434783	2	59	0.0338983	2	33	0.0606061	5	0.0434783
AL078471.5	1	23	0.0434783	2	59	0.0338983	2	33	0.0606061	5	0.0434783
DGCR2	1	23	0.0434783	2	59	0.0338983	2	33	0.0606061	5	0.0434783
RAPGEF6	1	23	0.0434783	2	59	0.0338983	2	33	0.0606061	5	0.0434783
ATF7	1	23	0.0434783	2	59	0.0338983	2	33	0.0606061	5	0.0434783
SPEG	1	23	0.0434783	2	59	0.0338983	2	33	0.0606061	5	0.0434783
GRAMD1B	1	23	0.0434783	2	59	0.0338983	2	33	0.0606061	5	0.0434783
CEP290	1	23	0.0434783	2	59	0.0338983	2	33	0.0606061	5	0.0434783
BCR	1	23	0.0434783	2	59	0.0338983	2	33	0.0606061	5	0.0434783
NLRP8	1	23	0.0434783	2	59	0.0338983	2	33	0.0606061	5	0.0434783
CALCOCO1	1	23	0.0434783	2	59	0.0338983	2	33	0.0606061	5	0.0434783
LTBP3	1	23	0.0434783	2	59	0.0338983	2	33	0.0606061	5	0.0434783
FCGR2B	1	23	0.0434783	2	59	0.0338983	2	33	0.0606061	5	0.0434783
KIFAP3	1	23	0.0434783	2	59	0.0338983	2	33	0.0606061	5	0.0434783
ARHGAP33	1	23	0.0434783	2	59	0.0338983	2	33	0.0606061	5	0.0434783
ERP29	1	23	0.0434783	2	59	0.0338983	2	33	0.0606061	5	0.0434783
MMP25	1	23	0.0434783	2	59	0.0338983	2	33	0.0606061	5	0.0434783
MDH2	1	23	0.0434783	2	59	0.0338983	2	33	0.0606061	5	0.0434783
TEX13C	1	23	0.0434783	2	59	0.0338983	2	33	0.0606061	5	0.0434783
ZNF106	1	23	0.0434783	2	59	0.0338983	2	33	0.0606061	5	0.0434783
MIRLET7BHG	1	23	0.0434783	2	59	0.0338983	2	33	0.0606061	5	0.0434783
EVI5L	1	23	0.0434783	2	59	0.0338983	2	33	0.0606061	5	0.0434783
SNTG1	1	23	0.0434783	2	59	0.0338983	2	33	0.0606061	5	0.0434783
ADAMTS9	1	23	0.0434783	2	59	0.0338983	2	33	0.0606061	5	0.0434783
RAI14	1	23	0.0434783	2	59	0.0338983	2	33	0.0606061	5	0.0434783
SUN1	1	23	0.0434783	2	59	0.0338983	2	33	0.0606061	5	0.0434783
SLC35F3	1	23	0.0434783	2	59	0.0338983	2	33	0.0606061	5	0.0434783
INPP5D	1	23	0.0434783	2	59	0.0338983	2	33	0.0606061	5	0.0434783
FBXO18	1	23	0.0434783	2	59	0.0338983	2	33	0.0606061	5	0.0434783
SLC12A4	1	23	0.0434783	2	59	0.0338983	2	33	0.0606061	5	0.0434783
COL1A1	1	23	0.0434783	2	59	0.0338983	2	33	0.0606061	5	0.0434783
XXYLT1	1	23	0.0434783	2	59	0.0338983	2	33	0.0606061	5	0.0434783
MAP2K4	1	23	0.0434783	2	59	0.0338983	2	33	0.0606061	5	0.0434783
PCDHGC3	1	23	0.0434783	2	59	0.0338983	2	33	0.0606061	5	0.0434783
EIF3E	1	23	0.0434783	2	59	0.0338983	2	33	0.0606061	5	0.0434783
ANXA6	1	23	0.0434783	2	59	0.0338983	2	33	0.0606061	5	0.0434783
ST3GAL3	1	23	0.0434783	2	59	0.0338983	2	33	0.0606061	5	0.0434783
PABPC1	1	23	0.0434783	2	59	0.0338983	2	33	0.0606061	5	0.0434783
ULK3	1	23	0.0434783	2	59	0.0338983	2	33	0.0606061	5	0.0434783
SPIRE2	1	23	0.0434783	2	59	0.0338983	2	33	0.0606061	5	0.0434783
CNKSR2	1	23	0.0434783	2	59	0.0338983	2	33	0.0606061	5	0.0434783
SETD1B	1	23	0.0434783	2	59	0.0338983	2	33	0.0606061	5	0.0434783
USP36	1	23	0.0434783	2	59	0.0338983	2	33	0.0606061	5	0.0434783
PIGR	1	23	0.0434783	2	59	0.0338983	2	33	0.0606061	5	0.0434783
NYX	1	23	0.0434783	2	59	0.0338983	2	33	0.0606061	5	0.0434783
DENND2C	1	23	0.0434783	2	59	0.0338983	2	33	0.0606061	5	0.0434783
TRIM7	1	23	0.0434783	2	59	0.0338983	2	33	0.0606061	5	0.0434783
ENPP1	1	23	0.0434783	2	59	0.0338983	2	33	0.0606061	5	0.0434783
SCGB1C1	1	23	0.0434783	2	59	0.0338983	2	33	0.0606061	5	0.0434783
GSC	1	23	0.0434783	2	59	0.0338983	2	33	0.0606061	5	0.0434783
SPAG5	1	23	0.0434783	2	59	0.0338983	2	33	0.0606061	5	0.0434783
RGS11	1	23	0.0434783	2	59	0.0338983	2	33	0.0606061	5	0.0434783
BTBD11	1	23	0.0434783	2	59	0.0338983	2	33	0.0606061	5	0.0434783
ADGRL2	1	23	0.0434783	2	59	0.0338983	2	33	0.0606061	5	0.0434783
ALLC	1	23	0.0434783	2	59	0.0338983	2	33	0.0606061	5	0.0434783
RASAL2	1	23	0.0434783	2	59	0.0338983	2	33	0.0606061	5	0.0434783
CENPF	1	23	0.0434783	2	59	0.0338983	2	33	0.0606061	5	0.0434783
PCYT2	1	23	0.0434783	2	59	0.0338983	2	33	0.0606061	5	0.0434783
CTTNBP2	1	23	0.0434783	2	59	0.0338983	2	33	0.0606061	5	0.0434783
TULP1	1	23	0.0434783	2	59	0.0338983	2	33	0.0606061	5	0.0434783
TYK2	1	23	0.0434783	2	59	0.0338983	2	33	0.0606061	5	0.0434783
MTMR4	1	23	0.0434783	2	59	0.0338983	2	33	0.0606061	5	0.0434783
KRT38	1	23	0.0434783	2	59	0.0338983	2	33	0.0606061	5	0.0434783
GPS2	1	23	0.0434783	2	59	0.0338983	2	33	0.0606061	5	0.0434783
CTGLF8P	1	23	0.0434783	2	59	0.0338983	2	33	0.0606061	5	0.0434783
MAU2	1	23	0.0434783	2	59	0.0338983	2	33	0.0606061	5	0.0434783
SMC4	1	23	0.0434783	2	59	0.0338983	2	33	0.0606061	5	0.0434783
BMPR1B	1	23	0.0434783	2	59	0.0338983	2	33	0.0606061	5	0.0434783
AC008079.9	0	23	0	2	59	0.0338983	2	33	0.0606061	4	0.0347826
ABCC12	0	23	0	2	59	0.0338983	2	33	0.0606061	4	0.0347826
SGSM3	0	23	0	2	59	0.0338983	2	33	0.0606061	4	0.0347826
AC004754.3	0	23	0	2	59	0.0338983	2	33	0.0606061	4	0.0347826
ACER3	0	23	0	2	59	0.0338983	2	33	0.0606061	4	0.0347826
ACAP2	0	23	0	2	59	0.0338983	2	33	0.0606061	4	0.0347826
RCBTB2	0	23	0	2	59	0.0338983	2	33	0.0606061	4	0.0347826
VEGFB	0	23	0	2	59	0.0338983	2	33	0.0606061	4	0.0347826
SPRTN	0	23	0	2	59	0.0338983	2	33	0.0606061	4	0.0347826
GPCPD1	0	23	0	2	59	0.0338983	2	33	0.0606061	4	0.0347826
MTMR9	0	23	0	2	59	0.0338983	2	33	0.0606061	4	0.0347826
CASZ1	0	23	0	2	59	0.0338983	2	33	0.0606061	4	0.0347826
NOMO2	0	23	0	2	59	0.0338983	2	33	0.0606061	4	0.0347826
CDH12	0	23	0	2	59	0.0338983	2	33	0.0606061	4	0.0347826
SETX	0	23	0	2	59	0.0338983	2	33	0.0606061	4	0.0347826
PRR16	0	23	0	2	59	0.0338983	2	33	0.0606061	4	0.0347826
TTLL11	0	23	0	2	59	0.0338983	2	33	0.0606061	4	0.0347826
SMPD2	0	23	0	2	59	0.0338983	2	33	0.0606061	4	0.0347826
KCNN3	0	23	0	2	59	0.0338983	2	33	0.0606061	4	0.0347826
SRRT	0	23	0	2	59	0.0338983	2	33	0.0606061	4	0.0347826
COL5A3	0	23	0	2	59	0.0338983	2	33	0.0606061	4	0.0347826
ZNF142	0	23	0	2	59	0.0338983	2	33	0.0606061	4	0.0347826
PDE4B	0	23	0	2	59	0.0338983	2	33	0.0606061	4	0.0347826
C19orf45	0	23	0	2	59	0.0338983	2	33	0.0606061	4	0.0347826
RPTN	0	23	0	2	59	0.0338983	2	33	0.0606061	4	0.0347826
SIRPB2	0	23	0	2	59	0.0338983	2	33	0.0606061	4	0.0347826
C4orf22	0	23	0	2	59	0.0338983	2	33	0.0606061	4	0.0347826
ANAPC4	0	23	0	2	59	0.0338983	2	33	0.0606061	4	0.0347826
MAPKAPK2	0	23	0	2	59	0.0338983	2	33	0.0606061	4	0.0347826
LMNB2	0	23	0	2	59	0.0338983	2	33	0.0606061	4	0.0347826
OSM	0	23	0	2	59	0.0338983	2	33	0.0606061	4	0.0347826
RP11-787D11.1	0	23	0	2	59	0.0338983	2	33	0.0606061	4	0.0347826
SSX3	0	23	0	2	59	0.0338983	2	33	0.0606061	4	0.0347826
KCNQ3	0	23	0	2	59	0.0338983	2	33	0.0606061	4	0.0347826
TYW1	0	23	0	2	59	0.0338983	2	33	0.0606061	4	0.0347826
AMPD2	0	23	0	2	59	0.0338983	2	33	0.0606061	4	0.0347826
WDR3	0	23	0	2	59	0.0338983	2	33	0.0606061	4	0.0347826
SMARCA5	0	23	0	2	59	0.0338983	2	33	0.0606061	4	0.0347826
EBF1	0	23	0	2	59	0.0338983	2	33	0.0606061	4	0.0347826
NT5C3A	0	23	0	2	59	0.0338983	2	33	0.0606061	4	0.0347826
CD5L	0	23	0	2	59	0.0338983	2	33	0.0606061	4	0.0347826
CYB5R1	0	23	0	2	59	0.0338983	2	33	0.0606061	4	0.0347826
ADGRV1	0	23	0	2	59	0.0338983	2	33	0.0606061	4	0.0347826
DHX35	0	23	0	2	59	0.0338983	2	33	0.0606061	4	0.0347826
ZGRF1	0	23	0	2	59	0.0338983	2	33	0.0606061	4	0.0347826
WIPI2	0	23	0	2	59	0.0338983	2	33	0.0606061	4	0.0347826
FAM53A	0	23	0	2	59	0.0338983	2	33	0.0606061	4	0.0347826
RP1-222E13.10	0	23	0	2	59	0.0338983	2	33	0.0606061	4	0.0347826
OR2L2	0	23	0	2	59	0.0338983	2	33	0.0606061	4	0.0347826
PSMC5	0	23	0	2	59	0.0338983	2	33	0.0606061	4	0.0347826
MTIF2	0	23	0	2	59	0.0338983	2	33	0.0606061	4	0.0347826
USP28	0	23	0	2	59	0.0338983	2	33	0.0606061	4	0.0347826
CEP135	0	23	0	2	59	0.0338983	2	33	0.0606061	4	0.0347826
OR4H12P	0	23	0	2	59	0.0338983	2	33	0.0606061	4	0.0347826
STK11IP	0	23	0	2	59	0.0338983	2	33	0.0606061	4	0.0347826
HEXDC	0	23	0	2	59	0.0338983	2	33	0.0606061	4	0.0347826
SLC20A2	0	23	0	2	59	0.0338983	2	33	0.0606061	4	0.0347826
RP5-1042I8.2	0	23	0	2	59	0.0338983	2	33	0.0606061	4	0.0347826
ERG	0	23	0	2	59	0.0338983	2	33	0.0606061	4	0.0347826
AKR1B15	0	23	0	2	59	0.0338983	2	33	0.0606061	4	0.0347826
HTR3A	0	23	0	2	59	0.0338983	2	33	0.0606061	4	0.0347826
WDR26	0	23	0	2	59	0.0338983	2	33	0.0606061	4	0.0347826
DPPA2	0	23	0	2	59	0.0338983	2	33	0.0606061	4	0.0347826
UBN1	0	23	0	2	59	0.0338983	2	33	0.0606061	4	0.0347826
MAP3K12	0	23	0	2	59	0.0338983	2	33	0.0606061	4	0.0347826
LIN9	0	23	0	2	59	0.0338983	2	33	0.0606061	4	0.0347826
OTULIN	0	23	0	2	59	0.0338983	2	33	0.0606061	4	0.0347826
SLC39A14	0	23	0	2	59	0.0338983	2	33	0.0606061	4	0.0347826
C1orf101	0	23	0	2	59	0.0338983	2	33	0.0606061	4	0.0347826
EMC3	0	23	0	2	59	0.0338983	2	33	0.0606061	4	0.0347826
LATS1	0	23	0	2	59	0.0338983	2	33	0.0606061	4	0.0347826
OR2T32P	0	23	0	2	59	0.0338983	2	33	0.0606061	4	0.0347826
KRT16P3	0	23	0	2	59	0.0338983	2	33	0.0606061	4	0.0347826
RGPD1	0	23	0	2	59	0.0338983	2	33	0.0606061	4	0.0347826
PRIM2	0	23	0	2	59	0.0338983	2	33	0.0606061	4	0.0347826
OSBPL3	0	23	0	2	59	0.0338983	2	33	0.0606061	4	0.0347826
ARL8A	0	23	0	2	59	0.0338983	2	33	0.0606061	4	0.0347826
RP5-875O13.7	0	23	0	2	59	0.0338983	2	33	0.0606061	4	0.0347826
KIAA1549L	0	23	0	2	59	0.0338983	2	33	0.0606061	4	0.0347826
ZC3HAV1	0	23	0	2	59	0.0338983	2	33	0.0606061	4	0.0347826
C20orf100	0	23	0	2	59	0.0338983	2	33	0.0606061	4	0.0347826
SHF	0	23	0	2	59	0.0338983	2	33	0.0606061	4	0.0347826
CABP4	0	23	0	2	59	0.0338983	2	33	0.0606061	4	0.0347826
NMNAT2	0	23	0	2	59	0.0338983	2	33	0.0606061	4	0.0347826
PTPN4	0	23	0	2	59	0.0338983	2	33	0.0606061	4	0.0347826
NELL2	0	23	0	2	59	0.0338983	2	33	0.0606061	4	0.0347826
ZNF695	0	23	0	2	59	0.0338983	2	33	0.0606061	4	0.0347826
SYBU	0	23	0	2	59	0.0338983	2	33	0.0606061	4	0.0347826
NHS	0	23	0	2	59	0.0338983	2	33	0.0606061	4	0.0347826
MTERF3	0	23	0	2	59	0.0338983	2	33	0.0606061	4	0.0347826
SAGE1	0	23	0	2	59	0.0338983	2	33	0.0606061	4	0.0347826
ACTN1	0	23	0	2	59	0.0338983	2	33	0.0606061	4	0.0347826
DOCK7	0	23	0	2	59	0.0338983	2	33	0.0606061	4	0.0347826
PPM1N	0	23	0	2	59	0.0338983	2	33	0.0606061	4	0.0347826
BAIAP2L1	0	23	0	2	59	0.0338983	2	33	0.0606061	4	0.0347826
UNC5B	0	23	0	2	59	0.0338983	2	33	0.0606061	4	0.0347826
PKP4	0	23	0	2	59	0.0338983	2	33	0.0606061	4	0.0347826
KIAA0907	0	23	0	2	59	0.0338983	2	33	0.0606061	4	0.0347826
KCNH8	0	23	0	2	59	0.0338983	2	33	0.0606061	4	0.0347826
DENND1B	0	23	0	2	59	0.0338983	2	33	0.0606061	4	0.0347826
CSRP2	0	23	0	2	59	0.0338983	2	33	0.0606061	4	0.0347826
OR3A4P	0	23	0	2	59	0.0338983	2	33	0.0606061	4	0.0347826
SHKBP1	0	23	0	2	59	0.0338983	2	33	0.0606061	4	0.0347826
ESPN	0	23	0	2	59	0.0338983	2	33	0.0606061	4	0.0347826
HDC	0	23	0	2	59	0.0338983	2	33	0.0606061	4	0.0347826
TTC7B	0	23	0	2	59	0.0338983	2	33	0.0606061	4	0.0347826
C10orf71	0	23	0	2	59	0.0338983	2	33	0.0606061	4	0.0347826
CPSF6	0	23	0	2	59	0.0338983	2	33	0.0606061	4	0.0347826
TP53BP2	0	23	0	2	59	0.0338983	2	33	0.0606061	4	0.0347826
SETD2	0	23	0	2	59	0.0338983	2	33	0.0606061	4	0.0347826
PHLPP2	0	23	0	2	59	0.0338983	2	33	0.0606061	4	0.0347826
CREB5	0	23	0	2	59	0.0338983	2	33	0.0606061	4	0.0347826
USP26	0	23	0	2	59	0.0338983	2	33	0.0606061	4	0.0347826
SLFN13	0	23	0	2	59	0.0338983	2	33	0.0606061	4	0.0347826
NXF3	0	23	0	2	59	0.0338983	2	33	0.0606061	4	0.0347826
ADCK3	0	23	0	2	59	0.0338983	2	33	0.0606061	4	0.0347826
POMT2	0	23	0	2	59	0.0338983	2	33	0.0606061	4	0.0347826
BX255923.2	4	23	0.173913	1	59	0.0169492	2	33	0.0606061	7	0.0608696
ZSCAN32	3	23	0.130435	1	59	0.0169492	2	33	0.0606061	6	0.0521739
RP11-656G20.1	3	23	0.130435	1	59	0.0169492	2	33	0.0606061	6	0.0521739
ABCC8	3	23	0.130435	1	59	0.0169492	2	33	0.0606061	6	0.0521739
RABGAP1L	3	23	0.130435	1	59	0.0169492	2	33	0.0606061	6	0.0521739
DNAJC13	3	23	0.130435	1	59	0.0169492	2	33	0.0606061	6	0.0521739
PDIA3P1	3	23	0.130435	1	59	0.0169492	2	33	0.0606061	6	0.0521739
FANCI	3	23	0.130435	1	59	0.0169492	2	33	0.0606061	6	0.0521739
PIEZO2	3	23	0.130435	1	59	0.0169492	2	33	0.0606061	6	0.0521739
RP11-220H4.3	3	23	0.130435	1	59	0.0169492	2	33	0.0606061	6	0.0521739
RP11-142C4.6	2	23	0.0869565	1	59	0.0169492	2	33	0.0606061	5	0.0434783
PARK2	2	23	0.0869565	1	59	0.0169492	2	33	0.0606061	5	0.0434783
PFKM	2	23	0.0869565	1	59	0.0169492	2	33	0.0606061	5	0.0434783
HYOU1	2	23	0.0869565	1	59	0.0169492	2	33	0.0606061	5	0.0434783
SLC18A1	2	23	0.0869565	1	59	0.0169492	2	33	0.0606061	5	0.0434783
EPHA4	2	23	0.0869565	1	59	0.0169492	2	33	0.0606061	5	0.0434783
NOTCH2	2	23	0.0869565	1	59	0.0169492	2	33	0.0606061	5	0.0434783
PLEKHB2	2	23	0.0869565	1	59	0.0169492	2	33	0.0606061	5	0.0434783
ATXN1L	2	23	0.0869565	1	59	0.0169492	2	33	0.0606061	5	0.0434783
AC011718.2	2	23	0.0869565	1	59	0.0169492	2	33	0.0606061	5	0.0434783
RGS5	2	23	0.0869565	1	59	0.0169492	2	33	0.0606061	5	0.0434783
VPS53	2	23	0.0869565	1	59	0.0169492	2	33	0.0606061	5	0.0434783
CYFIP2	2	23	0.0869565	1	59	0.0169492	2	33	0.0606061	5	0.0434783
TLK2	2	23	0.0869565	1	59	0.0169492	2	33	0.0606061	5	0.0434783
RP11-262H14.1	2	23	0.0869565	1	59	0.0169492	2	33	0.0606061	5	0.0434783
ITGB4	2	23	0.0869565	1	59	0.0169492	2	33	0.0606061	5	0.0434783
GPC1	2	23	0.0869565	1	59	0.0169492	2	33	0.0606061	5	0.0434783
PLEKHM1P	2	23	0.0869565	1	59	0.0169492	2	33	0.0606061	5	0.0434783
MAGEA3	2	23	0.0869565	1	59	0.0169492	2	33	0.0606061	5	0.0434783
TK1	2	23	0.0869565	1	59	0.0169492	2	33	0.0606061	5	0.0434783
HSF1	2	23	0.0869565	1	59	0.0169492	2	33	0.0606061	5	0.0434783
ZNF83	1	23	0.0434783	1	59	0.0169492	2	33	0.0606061	4	0.0347826
USP42	1	23	0.0434783	1	59	0.0169492	2	33	0.0606061	4	0.0347826
RBM6	1	23	0.0434783	1	59	0.0169492	2	33	0.0606061	4	0.0347826
WFIKKN1	1	23	0.0434783	1	59	0.0169492	2	33	0.0606061	4	0.0347826
RPAP1	1	23	0.0434783	1	59	0.0169492	2	33	0.0606061	4	0.0347826
LIPK	1	23	0.0434783	1	59	0.0169492	2	33	0.0606061	4	0.0347826
RAET1G	1	23	0.0434783	1	59	0.0169492	2	33	0.0606061	4	0.0347826
TBC1D26	1	23	0.0434783	1	59	0.0169492	2	33	0.0606061	4	0.0347826
FBXL19	1	23	0.0434783	1	59	0.0169492	2	33	0.0606061	4	0.0347826
TNFRSF1B	1	23	0.0434783	1	59	0.0169492	2	33	0.0606061	4	0.0347826
NOS1AP	1	23	0.0434783	1	59	0.0169492	2	33	0.0606061	4	0.0347826
CHAF1B	1	23	0.0434783	1	59	0.0169492	2	33	0.0606061	4	0.0347826
IRX6	1	23	0.0434783	1	59	0.0169492	2	33	0.0606061	4	0.0347826
TTC22	1	23	0.0434783	1	59	0.0169492	2	33	0.0606061	4	0.0347826
PROZ	1	23	0.0434783	1	59	0.0169492	2	33	0.0606061	4	0.0347826
FAM92A1	1	23	0.0434783	1	59	0.0169492	2	33	0.0606061	4	0.0347826
FOXK1	1	23	0.0434783	1	59	0.0169492	2	33	0.0606061	4	0.0347826
SLC5A12	1	23	0.0434783	1	59	0.0169492	2	33	0.0606061	4	0.0347826
HERPUD1	1	23	0.0434783	1	59	0.0169492	2	33	0.0606061	4	0.0347826
C9orf43	1	23	0.0434783	1	59	0.0169492	2	33	0.0606061	4	0.0347826
SLC39A4	1	23	0.0434783	1	59	0.0169492	2	33	0.0606061	4	0.0347826
F13A1	1	23	0.0434783	1	59	0.0169492	2	33	0.0606061	4	0.0347826
BBS4	1	23	0.0434783	1	59	0.0169492	2	33	0.0606061	4	0.0347826
MKL2	1	23	0.0434783	1	59	0.0169492	2	33	0.0606061	4	0.0347826
PRKG2	1	23	0.0434783	1	59	0.0169492	2	33	0.0606061	4	0.0347826
USH1G	1	23	0.0434783	1	59	0.0169492	2	33	0.0606061	4	0.0347826
CYP2B6	1	23	0.0434783	1	59	0.0169492	2	33	0.0606061	4	0.0347826
FGD6	1	23	0.0434783	1	59	0.0169492	2	33	0.0606061	4	0.0347826
SHC1	1	23	0.0434783	1	59	0.0169492	2	33	0.0606061	4	0.0347826
AC005921.2	1	23	0.0434783	1	59	0.0169492	2	33	0.0606061	4	0.0347826
PIK3C2G	1	23	0.0434783	1	59	0.0169492	2	33	0.0606061	4	0.0347826
BCAS2	1	23	0.0434783	1	59	0.0169492	2	33	0.0606061	4	0.0347826
IRS2	1	23	0.0434783	1	59	0.0169492	2	33	0.0606061	4	0.0347826
SRCAP	1	23	0.0434783	1	59	0.0169492	2	33	0.0606061	4	0.0347826
KCNH7	1	23	0.0434783	1	59	0.0169492	2	33	0.0606061	4	0.0347826
SOBP	1	23	0.0434783	1	59	0.0169492	2	33	0.0606061	4	0.0347826
AGAP2	1	23	0.0434783	1	59	0.0169492	2	33	0.0606061	4	0.0347826
AIF1L	1	23	0.0434783	1	59	0.0169492	2	33	0.0606061	4	0.0347826
IL10	1	23	0.0434783	1	59	0.0169492	2	33	0.0606061	4	0.0347826
CCDC85C	1	23	0.0434783	1	59	0.0169492	2	33	0.0606061	4	0.0347826
C16orf58	1	23	0.0434783	1	59	0.0169492	2	33	0.0606061	4	0.0347826
CD84	1	23	0.0434783	1	59	0.0169492	2	33	0.0606061	4	0.0347826
TFCP2	1	23	0.0434783	1	59	0.0169492	2	33	0.0606061	4	0.0347826
ZNF318	1	23	0.0434783	1	59	0.0169492	2	33	0.0606061	4	0.0347826
TRPC7	1	23	0.0434783	1	59	0.0169492	2	33	0.0606061	4	0.0347826
ABCD2	1	23	0.0434783	1	59	0.0169492	2	33	0.0606061	4	0.0347826
NPIPB11	1	23	0.0434783	1	59	0.0169492	2	33	0.0606061	4	0.0347826
BTBD16	1	23	0.0434783	1	59	0.0169492	2	33	0.0606061	4	0.0347826
MCOLN1	1	23	0.0434783	1	59	0.0169492	2	33	0.0606061	4	0.0347826
SLC25A6	1	23	0.0434783	1	59	0.0169492	2	33	0.0606061	4	0.0347826
CPNE5	1	23	0.0434783	1	59	0.0169492	2	33	0.0606061	4	0.0347826
RTF1	1	23	0.0434783	1	59	0.0169492	2	33	0.0606061	4	0.0347826
MFSD11	1	23	0.0434783	1	59	0.0169492	2	33	0.0606061	4	0.0347826
SEC63	1	23	0.0434783	1	59	0.0169492	2	33	0.0606061	4	0.0347826
PXN	1	23	0.0434783	1	59	0.0169492	2	33	0.0606061	4	0.0347826
ABCA9	1	23	0.0434783	1	59	0.0169492	2	33	0.0606061	4	0.0347826
FUK	1	23	0.0434783	1	59	0.0169492	2	33	0.0606061	4	0.0347826
RP11-146E13.4	1	23	0.0434783	1	59	0.0169492	2	33	0.0606061	4	0.0347826
MAGIX	1	23	0.0434783	1	59	0.0169492	2	33	0.0606061	4	0.0347826
NPHP4	1	23	0.0434783	1	59	0.0169492	2	33	0.0606061	4	0.0347826
TMEM71	1	23	0.0434783	1	59	0.0169492	2	33	0.0606061	4	0.0347826
ALPI	1	23	0.0434783	1	59	0.0169492	2	33	0.0606061	4	0.0347826
GTF2IRD2P	1	23	0.0434783	1	59	0.0169492	2	33	0.0606061	4	0.0347826
CCDC146	1	23	0.0434783	1	59	0.0169492	2	33	0.0606061	4	0.0347826
KRT32	1	23	0.0434783	1	59	0.0169492	2	33	0.0606061	4	0.0347826
ATR	1	23	0.0434783	1	59	0.0169492	2	33	0.0606061	4	0.0347826
SEMA3F	1	23	0.0434783	1	59	0.0169492	2	33	0.0606061	4	0.0347826
AC087499.2	1	23	0.0434783	1	59	0.0169492	2	33	0.0606061	4	0.0347826
FAM171A1	1	23	0.0434783	1	59	0.0169492	2	33	0.0606061	4	0.0347826
PRPF4B	1	23	0.0434783	1	59	0.0169492	2	33	0.0606061	4	0.0347826
SPOCK3	1	23	0.0434783	1	59	0.0169492	2	33	0.0606061	4	0.0347826
CCNT2	1	23	0.0434783	1	59	0.0169492	2	33	0.0606061	4	0.0347826
SEMA4G	1	23	0.0434783	1	59	0.0169492	2	33	0.0606061	4	0.0347826
AKR1C3	1	23	0.0434783	1	59	0.0169492	2	33	0.0606061	4	0.0347826
NOP9	1	23	0.0434783	1	59	0.0169492	2	33	0.0606061	4	0.0347826
TMEM229A	1	23	0.0434783	1	59	0.0169492	2	33	0.0606061	4	0.0347826
DDX31	1	23	0.0434783	1	59	0.0169492	2	33	0.0606061	4	0.0347826
TTC8	1	23	0.0434783	1	59	0.0169492	2	33	0.0606061	4	0.0347826
NFE2L1	1	23	0.0434783	1	59	0.0169492	2	33	0.0606061	4	0.0347826
THOC2	1	23	0.0434783	1	59	0.0169492	2	33	0.0606061	4	0.0347826
PRSS53	1	23	0.0434783	1	59	0.0169492	2	33	0.0606061	4	0.0347826
SLC10A7	0	23	0	1	59	0.0169492	2	33	0.0606061	3	0.026087
NUTM2G	0	23	0	1	59	0.0169492	2	33	0.0606061	3	0.026087
DUS3L	0	23	0	1	59	0.0169492	2	33	0.0606061	3	0.026087
LIM2	0	23	0	1	59	0.0169492	2	33	0.0606061	3	0.026087
MMP16	0	23	0	1	59	0.0169492	2	33	0.0606061	3	0.026087
GSTP1	0	23	0	1	59	0.0169492	2	33	0.0606061	3	0.026087
RP11-101E19.8	0	23	0	1	59	0.0169492	2	33	0.0606061	3	0.026087
RP11-299H22.5	0	23	0	1	59	0.0169492	2	33	0.0606061	3	0.026087
EXOC4	0	23	0	1	59	0.0169492	2	33	0.0606061	3	0.026087
PKP3	0	23	0	1	59	0.0169492	2	33	0.0606061	3	0.026087
MAPK4	0	23	0	1	59	0.0169492	2	33	0.0606061	3	0.026087
MSN	0	23	0	1	59	0.0169492	2	33	0.0606061	3	0.026087
SLC25A1	0	23	0	1	59	0.0169492	2	33	0.0606061	3	0.026087
CRHR2	0	23	0	1	59	0.0169492	2	33	0.0606061	3	0.026087
TGM3	0	23	0	1	59	0.0169492	2	33	0.0606061	3	0.026087
LIX1	0	23	0	1	59	0.0169492	2	33	0.0606061	3	0.026087
DMRTA2	0	23	0	1	59	0.0169492	2	33	0.0606061	3	0.026087
ZNF876P	0	23	0	1	59	0.0169492	2	33	0.0606061	3	0.026087
RFLNB	0	23	0	1	59	0.0169492	2	33	0.0606061	3	0.026087
CCL26	0	23	0	1	59	0.0169492	2	33	0.0606061	3	0.026087
ADARB1	0	23	0	1	59	0.0169492	2	33	0.0606061	3	0.026087
SIX6	0	23	0	1	59	0.0169492	2	33	0.0606061	3	0.026087
GRID2	0	23	0	1	59	0.0169492	2	33	0.0606061	3	0.026087
DCPS	0	23	0	1	59	0.0169492	2	33	0.0606061	3	0.026087
RFX6	0	23	0	1	59	0.0169492	2	33	0.0606061	3	0.026087
EMILIN2	0	23	0	1	59	0.0169492	2	33	0.0606061	3	0.026087
IRF6	0	23	0	1	59	0.0169492	2	33	0.0606061	3	0.026087
RASGEF1C	0	23	0	1	59	0.0169492	2	33	0.0606061	3	0.026087
NPTX2	0	23	0	1	59	0.0169492	2	33	0.0606061	3	0.026087
RTN4RL2	0	23	0	1	59	0.0169492	2	33	0.0606061	3	0.026087
TMC1	0	23	0	1	59	0.0169492	2	33	0.0606061	3	0.026087
PRPF38B	0	23	0	1	59	0.0169492	2	33	0.0606061	3	0.026087
FUZ	0	23	0	1	59	0.0169492	2	33	0.0606061	3	0.026087
BMPER	0	23	0	1	59	0.0169492	2	33	0.0606061	3	0.026087
CENPV	0	23	0	1	59	0.0169492	2	33	0.0606061	3	0.026087
TDRD1	0	23	0	1	59	0.0169492	2	33	0.0606061	3	0.026087
B3GALNT2	0	23	0	1	59	0.0169492	2	33	0.0606061	3	0.026087
NPAS3	0	23	0	1	59	0.0169492	2	33	0.0606061	3	0.026087
ROCK2	0	23	0	1	59	0.0169492	2	33	0.0606061	3	0.026087
RP11-81M19.1	0	23	0	1	59	0.0169492	2	33	0.0606061	3	0.026087
GAS2L1	0	23	0	1	59	0.0169492	2	33	0.0606061	3	0.026087
TRAF7	0	23	0	1	59	0.0169492	2	33	0.0606061	3	0.026087
POTEJ	0	23	0	1	59	0.0169492	2	33	0.0606061	3	0.026087
NCOA6	0	23	0	1	59	0.0169492	2	33	0.0606061	3	0.026087
EIF2AK2	0	23	0	1	59	0.0169492	2	33	0.0606061	3	0.026087
KIAA0408	0	23	0	1	59	0.0169492	2	33	0.0606061	3	0.026087
C7orf50	0	23	0	1	59	0.0169492	2	33	0.0606061	3	0.026087
CTC-273B12.7	0	23	0	1	59	0.0169492	2	33	0.0606061	3	0.026087
TCERG1	0	23	0	1	59	0.0169492	2	33	0.0606061	3	0.026087
CAPN3	0	23	0	1	59	0.0169492	2	33	0.0606061	3	0.026087
GLRA2	0	23	0	1	59	0.0169492	2	33	0.0606061	3	0.026087
ZNF648	0	23	0	1	59	0.0169492	2	33	0.0606061	3	0.026087
EFNB3	0	23	0	1	59	0.0169492	2	33	0.0606061	3	0.026087
CACUL1	0	23	0	1	59	0.0169492	2	33	0.0606061	3	0.026087
RUVBL1	0	23	0	1	59	0.0169492	2	33	0.0606061	3	0.026087
GOLGA6L2	0	23	0	1	59	0.0169492	2	33	0.0606061	3	0.026087
PASD1	0	23	0	1	59	0.0169492	2	33	0.0606061	3	0.026087
CTGF	0	23	0	1	59	0.0169492	2	33	0.0606061	3	0.026087
KCNJ4	0	23	0	1	59	0.0169492	2	33	0.0606061	3	0.026087
TUBGCP2	0	23	0	1	59	0.0169492	2	33	0.0606061	3	0.026087
TMEM132B	0	23	0	1	59	0.0169492	2	33	0.0606061	3	0.026087
EFCAB1	0	23	0	1	59	0.0169492	2	33	0.0606061	3	0.026087
WNT3A	0	23	0	1	59	0.0169492	2	33	0.0606061	3	0.026087
NTM	0	23	0	1	59	0.0169492	2	33	0.0606061	3	0.026087
CNTROB	0	23	0	1	59	0.0169492	2	33	0.0606061	3	0.026087
PRKCZ	0	23	0	1	59	0.0169492	2	33	0.0606061	3	0.026087
SEM1	0	23	0	1	59	0.0169492	2	33	0.0606061	3	0.026087
TDRD6	0	23	0	1	59	0.0169492	2	33	0.0606061	3	0.026087
RP11-469A15.2	0	23	0	1	59	0.0169492	2	33	0.0606061	3	0.026087
RP11-512C24.3	0	23	0	1	59	0.0169492	2	33	0.0606061	3	0.026087
PKP1	0	23	0	1	59	0.0169492	2	33	0.0606061	3	0.026087
ERAP1	0	23	0	1	59	0.0169492	2	33	0.0606061	3	0.026087
GALNT7	0	23	0	1	59	0.0169492	2	33	0.0606061	3	0.026087
ZYG11B	0	23	0	1	59	0.0169492	2	33	0.0606061	3	0.026087
DRC1	0	23	0	1	59	0.0169492	2	33	0.0606061	3	0.026087
OGFR	0	23	0	1	59	0.0169492	2	33	0.0606061	3	0.026087
FSTL3	0	23	0	1	59	0.0169492	2	33	0.0606061	3	0.026087
IFNA10	0	23	0	1	59	0.0169492	2	33	0.0606061	3	0.026087
NR4A2	0	23	0	1	59	0.0169492	2	33	0.0606061	3	0.026087
TRIM49L2	0	23	0	1	59	0.0169492	2	33	0.0606061	3	0.026087
MRPL22	0	23	0	1	59	0.0169492	2	33	0.0606061	3	0.026087
GPSM1	0	23	0	1	59	0.0169492	2	33	0.0606061	3	0.026087
FMO3	0	23	0	1	59	0.0169492	2	33	0.0606061	3	0.026087
C14orf93	0	23	0	1	59	0.0169492	2	33	0.0606061	3	0.026087
RP13-487C10.1	0	23	0	1	59	0.0169492	2	33	0.0606061	3	0.026087
CAPN13	0	23	0	1	59	0.0169492	2	33	0.0606061	3	0.026087
ZNF355P	0	23	0	1	59	0.0169492	2	33	0.0606061	3	0.026087
LMNA	0	23	0	1	59	0.0169492	2	33	0.0606061	3	0.026087
LIPT2	0	23	0	1	59	0.0169492	2	33	0.0606061	3	0.026087
HSD11B2	0	23	0	1	59	0.0169492	2	33	0.0606061	3	0.026087
PPP1R9A	0	23	0	1	59	0.0169492	2	33	0.0606061	3	0.026087
TSR3	0	23	0	1	59	0.0169492	2	33	0.0606061	3	0.026087
RP11-467L19.14	0	23	0	1	59	0.0169492	2	33	0.0606061	3	0.026087
RSPO2	0	23	0	1	59	0.0169492	2	33	0.0606061	3	0.026087
ARHGAP42	0	23	0	1	59	0.0169492	2	33	0.0606061	3	0.026087
DIXDC1	0	23	0	1	59	0.0169492	2	33	0.0606061	3	0.026087
TOGARAM2	0	23	0	1	59	0.0169492	2	33	0.0606061	3	0.026087
RASGEF1A	0	23	0	1	59	0.0169492	2	33	0.0606061	3	0.026087
CNN2	0	23	0	1	59	0.0169492	2	33	0.0606061	3	0.026087
ZNF528	0	23	0	1	59	0.0169492	2	33	0.0606061	3	0.026087
FBXL22	0	23	0	1	59	0.0169492	2	33	0.0606061	3	0.026087
CTD-2285G11.1	0	23	0	1	59	0.0169492	2	33	0.0606061	3	0.026087
SP3	0	23	0	1	59	0.0169492	2	33	0.0606061	3	0.026087
DDX1	0	23	0	1	59	0.0169492	2	33	0.0606061	3	0.026087
CTAGE8	0	23	0	1	59	0.0169492	2	33	0.0606061	3	0.026087
STXBP1	0	23	0	1	59	0.0169492	2	33	0.0606061	3	0.026087
EPRS	0	23	0	1	59	0.0169492	2	33	0.0606061	3	0.026087
PFKFB3	0	23	0	1	59	0.0169492	2	33	0.0606061	3	0.026087
CTB-54O9.9	0	23	0	1	59	0.0169492	2	33	0.0606061	3	0.026087
OAF	0	23	0	1	59	0.0169492	2	33	0.0606061	3	0.026087
LPPR3	0	23	0	1	59	0.0169492	2	33	0.0606061	3	0.026087
CFAP221	0	23	0	1	59	0.0169492	2	33	0.0606061	3	0.026087
BRD4	0	23	0	1	59	0.0169492	2	33	0.0606061	3	0.026087
ZNF536	0	23	0	1	59	0.0169492	2	33	0.0606061	3	0.026087
ACADM	0	23	0	1	59	0.0169492	2	33	0.0606061	3	0.026087
EID2B	0	23	0	1	59	0.0169492	2	33	0.0606061	3	0.026087
CYP4B1	0	23	0	1	59	0.0169492	2	33	0.0606061	3	0.026087
KANSL2	0	23	0	1	59	0.0169492	2	33	0.0606061	3	0.026087
PTPN20	0	23	0	1	59	0.0169492	2	33	0.0606061	3	0.026087
POGK	0	23	0	1	59	0.0169492	2	33	0.0606061	3	0.026087
MAPK9	0	23	0	1	59	0.0169492	2	33	0.0606061	3	0.026087
PIK3C2A	0	23	0	1	59	0.0169492	2	33	0.0606061	3	0.026087
ZNF724P	0	23	0	1	59	0.0169492	2	33	0.0606061	3	0.026087
PCID2	0	23	0	1	59	0.0169492	2	33	0.0606061	3	0.026087
GRB10	0	23	0	1	59	0.0169492	2	33	0.0606061	3	0.026087
ZNF319	0	23	0	1	59	0.0169492	2	33	0.0606061	3	0.026087
HS6ST3	0	23	0	1	59	0.0169492	2	33	0.0606061	3	0.026087
GKAP1	0	23	0	1	59	0.0169492	2	33	0.0606061	3	0.026087
CES4A	0	23	0	1	59	0.0169492	2	33	0.0606061	3	0.026087
RP11-432N13.4	0	23	0	1	59	0.0169492	2	33	0.0606061	3	0.026087
RASGRF2	0	23	0	1	59	0.0169492	2	33	0.0606061	3	0.026087
IGF2BP3	0	23	0	1	59	0.0169492	2	33	0.0606061	3	0.026087
RP11-747H12.1	0	23	0	1	59	0.0169492	2	33	0.0606061	3	0.026087
FAM108A5	0	23	0	1	59	0.0169492	2	33	0.0606061	3	0.026087
RGSL1	0	23	0	1	59	0.0169492	2	33	0.0606061	3	0.026087
RP11-271K11.5	0	23	0	1	59	0.0169492	2	33	0.0606061	3	0.026087
PM20D1	0	23	0	1	59	0.0169492	2	33	0.0606061	3	0.026087
ZNF589	0	23	0	1	59	0.0169492	2	33	0.0606061	3	0.026087
L3MBTL1	0	23	0	1	59	0.0169492	2	33	0.0606061	3	0.026087
KMT2E	0	23	0	1	59	0.0169492	2	33	0.0606061	3	0.026087
PTPN18	0	23	0	1	59	0.0169492	2	33	0.0606061	3	0.026087
UCHL1	0	23	0	1	59	0.0169492	2	33	0.0606061	3	0.026087
AFF4	0	23	0	1	59	0.0169492	2	33	0.0606061	3	0.026087
BABAM1	0	23	0	1	59	0.0169492	2	33	0.0606061	3	0.026087
ZNF610	0	23	0	1	59	0.0169492	2	33	0.0606061	3	0.026087
PTGR1	0	23	0	1	59	0.0169492	2	33	0.0606061	3	0.026087
GLYAT	0	23	0	1	59	0.0169492	2	33	0.0606061	3	0.026087
ABLIM3	0	23	0	1	59	0.0169492	2	33	0.0606061	3	0.026087
DCTN5	0	23	0	1	59	0.0169492	2	33	0.0606061	3	0.026087
WRN	3	23	0.130435	0	59	0	2	33	0.0606061	5	0.0434783
ABCB9	2	23	0.0869565	0	59	0	2	33	0.0606061	4	0.0347826
RP11-206L10.2	2	23	0.0869565	0	59	0	2	33	0.0606061	4	0.0347826
SLC38A10	2	23	0.0869565	0	59	0	2	33	0.0606061	4	0.0347826
GRHL1	2	23	0.0869565	0	59	0	2	33	0.0606061	4	0.0347826
RSPH9	2	23	0.0869565	0	59	0	2	33	0.0606061	4	0.0347826
GAB4	2	23	0.0869565	0	59	0	2	33	0.0606061	4	0.0347826
HINFP	2	23	0.0869565	0	59	0	2	33	0.0606061	4	0.0347826
USHBP1	2	23	0.0869565	0	59	0	2	33	0.0606061	4	0.0347826
PWP1	2	23	0.0869565	0	59	0	2	33	0.0606061	4	0.0347826
EIF3F	2	23	0.0869565	0	59	0	2	33	0.0606061	4	0.0347826
EPHB4	2	23	0.0869565	0	59	0	2	33	0.0606061	4	0.0347826
PROSC	1	23	0.0434783	0	59	0	2	33	0.0606061	3	0.026087
PLEKHG4	1	23	0.0434783	0	59	0	2	33	0.0606061	3	0.026087
DEPDC7	1	23	0.0434783	0	59	0	2	33	0.0606061	3	0.026087
ARHGAP17	1	23	0.0434783	0	59	0	2	33	0.0606061	3	0.026087
TMEM116	1	23	0.0434783	0	59	0	2	33	0.0606061	3	0.026087
OBP2A	1	23	0.0434783	0	59	0	2	33	0.0606061	3	0.026087
ARX	1	23	0.0434783	0	59	0	2	33	0.0606061	3	0.026087
BAZ2B	1	23	0.0434783	0	59	0	2	33	0.0606061	3	0.026087
NDUFA7	1	23	0.0434783	0	59	0	2	33	0.0606061	3	0.026087
LETMD1	1	23	0.0434783	0	59	0	2	33	0.0606061	3	0.026087
NPAP1	1	23	0.0434783	0	59	0	2	33	0.0606061	3	0.026087
RP11-108M9.2	1	23	0.0434783	0	59	0	2	33	0.0606061	3	0.026087
HEATR5B	1	23	0.0434783	0	59	0	2	33	0.0606061	3	0.026087
NRXN1	1	23	0.0434783	0	59	0	2	33	0.0606061	3	0.026087
RP11-94I2.1	1	23	0.0434783	0	59	0	2	33	0.0606061	3	0.026087
MBNL2	1	23	0.0434783	0	59	0	2	33	0.0606061	3	0.026087
USP20	1	23	0.0434783	0	59	0	2	33	0.0606061	3	0.026087
KLHL12	1	23	0.0434783	0	59	0	2	33	0.0606061	3	0.026087
QDPR	1	23	0.0434783	0	59	0	2	33	0.0606061	3	0.026087
RAB5B	1	23	0.0434783	0	59	0	2	33	0.0606061	3	0.026087
TRPC5	1	23	0.0434783	0	59	0	2	33	0.0606061	3	0.026087
FAM205B	1	23	0.0434783	0	59	0	2	33	0.0606061	3	0.026087
CAGE1	1	23	0.0434783	0	59	0	2	33	0.0606061	3	0.026087
AMY2B	1	23	0.0434783	0	59	0	2	33	0.0606061	3	0.026087
ORC6	1	23	0.0434783	0	59	0	2	33	0.0606061	3	0.026087
EVX2	1	23	0.0434783	0	59	0	2	33	0.0606061	3	0.026087
TPM3	1	23	0.0434783	0	59	0	2	33	0.0606061	3	0.026087
LTBR	1	23	0.0434783	0	59	0	2	33	0.0606061	3	0.026087
RP11-613E4.2	1	23	0.0434783	0	59	0	2	33	0.0606061	3	0.026087
OR2L13	1	23	0.0434783	0	59	0	2	33	0.0606061	3	0.026087
ZBTB41	1	23	0.0434783	0	59	0	2	33	0.0606061	3	0.026087
PDCD6	1	23	0.0434783	0	59	0	2	33	0.0606061	3	0.026087
PXMP4	1	23	0.0434783	0	59	0	2	33	0.0606061	3	0.026087
CH17-189H20.1	1	23	0.0434783	0	59	0	2	33	0.0606061	3	0.026087
ASH2L	1	23	0.0434783	0	59	0	2	33	0.0606061	3	0.026087
GSTA1	1	23	0.0434783	0	59	0	2	33	0.0606061	3	0.026087
FLOT2	1	23	0.0434783	0	59	0	2	33	0.0606061	3	0.026087
FABP4	1	23	0.0434783	0	59	0	2	33	0.0606061	3	0.026087
MIB1	1	23	0.0434783	0	59	0	2	33	0.0606061	3	0.026087
KIAA0895L	1	23	0.0434783	0	59	0	2	33	0.0606061	3	0.026087
SON	1	23	0.0434783	0	59	0	2	33	0.0606061	3	0.026087
JADE2	1	23	0.0434783	0	59	0	2	33	0.0606061	3	0.026087
AGBL5	1	23	0.0434783	0	59	0	2	33	0.0606061	3	0.026087
MNDA	1	23	0.0434783	0	59	0	2	33	0.0606061	3	0.026087
STX3	1	23	0.0434783	0	59	0	2	33	0.0606061	3	0.026087
WDHD1	1	23	0.0434783	0	59	0	2	33	0.0606061	3	0.026087
CD6	1	23	0.0434783	0	59	0	2	33	0.0606061	3	0.026087
OSBPL7	1	23	0.0434783	0	59	0	2	33	0.0606061	3	0.026087
RP11-163D8.1	1	23	0.0434783	0	59	0	2	33	0.0606061	3	0.026087
COQ6	1	23	0.0434783	0	59	0	2	33	0.0606061	3	0.026087
MTCL1	1	23	0.0434783	0	59	0	2	33	0.0606061	3	0.026087
EXOC6B	1	23	0.0434783	0	59	0	2	33	0.0606061	3	0.026087
TRIB1	1	23	0.0434783	0	59	0	2	33	0.0606061	3	0.026087
SHCBP1	1	23	0.0434783	0	59	0	2	33	0.0606061	3	0.026087
RP5-1139I1.1	0	23	0	0	59	0	2	33	0.0606061	2	0.0173913
ENKUR	0	23	0	0	59	0	2	33	0.0606061	2	0.0173913
RP11-111F10.3	0	23	0	0	59	0	2	33	0.0606061	2	0.0173913
F10	0	23	0	0	59	0	2	33	0.0606061	2	0.0173913
TRIM5	0	23	0	0	59	0	2	33	0.0606061	2	0.0173913
MAP10	0	23	0	0	59	0	2	33	0.0606061	2	0.0173913
RP11-241F15.8	0	23	0	0	59	0	2	33	0.0606061	2	0.0173913
RHPN1	0	23	0	0	59	0	2	33	0.0606061	2	0.0173913
ING4	0	23	0	0	59	0	2	33	0.0606061	2	0.0173913
UGP2	0	23	0	0	59	0	2	33	0.0606061	2	0.0173913
KRT5	0	23	0	0	59	0	2	33	0.0606061	2	0.0173913
POLR2G	0	23	0	0	59	0	2	33	0.0606061	2	0.0173913
KRT26	0	23	0	0	59	0	2	33	0.0606061	2	0.0173913
SERPING1	0	23	0	0	59	0	2	33	0.0606061	2	0.0173913
ENDOG	0	23	0	0	59	0	2	33	0.0606061	2	0.0173913
ALPP	0	23	0	0	59	0	2	33	0.0606061	2	0.0173913
RSPH14	0	23	0	0	59	0	2	33	0.0606061	2	0.0173913
RP5-915N17.9	0	23	0	0	59	0	2	33	0.0606061	2	0.0173913
HTATSF1	0	23	0	0	59	0	2	33	0.0606061	2	0.0173913
LMF2	0	23	0	0	59	0	2	33	0.0606061	2	0.0173913
RP11-960H2.1	0	23	0	0	59	0	2	33	0.0606061	2	0.0173913
C8orf37	0	23	0	0	59	0	2	33	0.0606061	2	0.0173913
AC004166.6	0	23	0	0	59	0	2	33	0.0606061	2	0.0173913
PPP1R1AP2	0	23	0	0	59	0	2	33	0.0606061	2	0.0173913
SDR42E2	0	23	0	0	59	0	2	33	0.0606061	2	0.0173913
AC027612.5	0	23	0	0	59	0	2	33	0.0606061	2	0.0173913
PTCD3	0	23	0	0	59	0	2	33	0.0606061	2	0.0173913
HRH2	0	23	0	0	59	0	2	33	0.0606061	2	0.0173913
TRIM63	0	23	0	0	59	0	2	33	0.0606061	2	0.0173913
DPY19L2P2	0	23	0	0	59	0	2	33	0.0606061	2	0.0173913
APOBEC3F	0	23	0	0	59	0	2	33	0.0606061	2	0.0173913
XPO6	0	23	0	0	59	0	2	33	0.0606061	2	0.0173913
RAD23A	0	23	0	0	59	0	2	33	0.0606061	2	0.0173913
SLC10A6	0	23	0	0	59	0	2	33	0.0606061	2	0.0173913
TAF11	0	23	0	0	59	0	2	33	0.0606061	2	0.0173913
DDX43	0	23	0	0	59	0	2	33	0.0606061	2	0.0173913
FZD3	0	23	0	0	59	0	2	33	0.0606061	2	0.0173913
SERPINB3	0	23	0	0	59	0	2	33	0.0606061	2	0.0173913
MATN3	0	23	0	0	59	0	2	33	0.0606061	2	0.0173913
PARP2	0	23	0	0	59	0	2	33	0.0606061	2	0.0173913
EAPP	0	23	0	0	59	0	2	33	0.0606061	2	0.0173913
RP5-944M2.3	0	23	0	0	59	0	2	33	0.0606061	2	0.0173913
LYSMD1	0	23	0	0	59	0	2	33	0.0606061	2	0.0173913
EIF3K	0	23	0	0	59	0	2	33	0.0606061	2	0.0173913
MAMLD1	0	23	0	0	59	0	2	33	0.0606061	2	0.0173913
ATRN	0	23	0	0	59	0	2	33	0.0606061	2	0.0173913
DNAI1	0	23	0	0	59	0	2	33	0.0606061	2	0.0173913
AC011330.8	0	23	0	0	59	0	2	33	0.0606061	2	0.0173913
KCNA1	0	23	0	0	59	0	2	33	0.0606061	2	0.0173913
RP1-15D7.1	0	23	0	0	59	0	2	33	0.0606061	2	0.0173913
RANBP1	0	23	0	0	59	0	2	33	0.0606061	2	0.0173913
ABCC9	0	23	0	0	59	0	2	33	0.0606061	2	0.0173913
NANOGP8	0	23	0	0	59	0	2	33	0.0606061	2	0.0173913
PPP1R13L	0	23	0	0	59	0	2	33	0.0606061	2	0.0173913
CMC2	0	23	0	0	59	0	2	33	0.0606061	2	0.0173913
RP11-146E13.5	0	23	0	0	59	0	2	33	0.0606061	2	0.0173913
PSMD4	0	23	0	0	59	0	2	33	0.0606061	2	0.0173913
PCDH17	0	23	0	0	59	0	2	33	0.0606061	2	0.0173913
SLC5A11	0	23	0	0	59	0	2	33	0.0606061	2	0.0173913
AFF1	0	23	0	0	59	0	2	33	0.0606061	2	0.0173913
ZNF826P	0	23	0	0	59	0	2	33	0.0606061	2	0.0173913
SLC8A3	0	23	0	0	59	0	2	33	0.0606061	2	0.0173913
LRRC69	0	23	0	0	59	0	2	33	0.0606061	2	0.0173913
CACNA1B	0	23	0	0	59	0	2	33	0.0606061	2	0.0173913
KLLN	0	23	0	0	59	0	2	33	0.0606061	2	0.0173913
UBE2Q1	0	23	0	0	59	0	2	33	0.0606061	2	0.0173913
AC073869.1	0	23	0	0	59	0	2	33	0.0606061	2	0.0173913
ACBD3	0	23	0	0	59	0	2	33	0.0606061	2	0.0173913
WBP4	0	23	0	0	59	0	2	33	0.0606061	2	0.0173913
OSBP	0	23	0	0	59	0	2	33	0.0606061	2	0.0173913
SERPINB11	0	23	0	0	59	0	2	33	0.0606061	2	0.0173913
GSR	0	23	0	0	59	0	2	33	0.0606061	2	0.0173913
GRPR	0	23	0	0	59	0	2	33	0.0606061	2	0.0173913
PIK3R1	0	23	0	0	59	0	2	33	0.0606061	2	0.0173913
ZMIZ2	0	23	0	0	59	0	2	33	0.0606061	2	0.0173913
EPO	0	23	0	0	59	0	2	33	0.0606061	2	0.0173913
RP11-236F9.4	0	23	0	0	59	0	2	33	0.0606061	2	0.0173913
FRMPD2	0	23	0	0	59	0	2	33	0.0606061	2	0.0173913
TMEM63B	0	23	0	0	59	0	2	33	0.0606061	2	0.0173913
DUSP6	0	23	0	0	59	0	2	33	0.0606061	2	0.0173913
SERPINE2	0	23	0	0	59	0	2	33	0.0606061	2	0.0173913
RP11-351I21.7	0	23	0	0	59	0	2	33	0.0606061	2	0.0173913
DCTD	0	23	0	0	59	0	2	33	0.0606061	2	0.0173913
WHAMML1	0	23	0	0	59	0	2	33	0.0606061	2	0.0173913
ZNF891	0	23	0	0	59	0	2	33	0.0606061	2	0.0173913
SNTG2	0	23	0	0	59	0	2	33	0.0606061	2	0.0173913
CD68	0	23	0	0	59	0	2	33	0.0606061	2	0.0173913
HDDC2	0	23	0	0	59	0	2	33	0.0606061	2	0.0173913
HECTD1	0	23	0	0	59	0	2	33	0.0606061	2	0.0173913
PTPRN	0	23	0	0	59	0	2	33	0.0606061	2	0.0173913
DDX59	0	23	0	0	59	0	2	33	0.0606061	2	0.0173913
METTL13	0	23	0	0	59	0	2	33	0.0606061	2	0.0173913
NFKB1	0	23	0	0	59	0	2	33	0.0606061	2	0.0173913
S1PR3	0	23	0	0	59	0	2	33	0.0606061	2	0.0173913
COBLL1	0	23	0	0	59	0	2	33	0.0606061	2	0.0173913
ZNF285B	0	23	0	0	59	0	2	33	0.0606061	2	0.0173913
RP11-322L20.1	0	23	0	0	59	0	2	33	0.0606061	2	0.0173913
PIM1	0	23	0	0	59	0	2	33	0.0606061	2	0.0173913
RAB6B	0	23	0	0	59	0	2	33	0.0606061	2	0.0173913
NEUROD4	0	23	0	0	59	0	2	33	0.0606061	2	0.0173913
RP11-443N24.1	0	23	0	0	59	0	2	33	0.0606061	2	0.0173913
CTD-3220F14.1	0	23	0	0	59	0	2	33	0.0606061	2	0.0173913
ANKRD20A3	0	23	0	0	59	0	2	33	0.0606061	2	0.0173913
ZFP1	0	23	0	0	59	0	2	33	0.0606061	2	0.0173913
DCDC1	0	23	0	0	59	0	2	33	0.0606061	2	0.0173913
EGR4	0	23	0	0	59	0	2	33	0.0606061	2	0.0173913
RPL28	0	23	0	0	59	0	2	33	0.0606061	2	0.0173913
OR2M1P	0	23	0	0	59	0	2	33	0.0606061	2	0.0173913
NPIPB6	0	23	0	0	59	0	2	33	0.0606061	2	0.0173913
LCAT	0	23	0	0	59	0	2	33	0.0606061	2	0.0173913
TRDV1	0	23	0	0	59	0	2	33	0.0606061	2	0.0173913
ALG13	0	23	0	0	59	0	2	33	0.0606061	2	0.0173913
RP11-496I2.5	0	23	0	0	59	0	2	33	0.0606061	2	0.0173913
SURF6	0	23	0	0	59	0	2	33	0.0606061	2	0.0173913
ACBD4	0	23	0	0	59	0	2	33	0.0606061	2	0.0173913
RABL3	0	23	0	0	59	0	2	33	0.0606061	2	0.0173913
PRSS8	0	23	0	0	59	0	2	33	0.0606061	2	0.0173913
NDC1	0	23	0	0	59	0	2	33	0.0606061	2	0.0173913
ZCRB1	0	23	0	0	59	0	2	33	0.0606061	2	0.0173913
RP11-543B16.2	0	23	0	0	59	0	2	33	0.0606061	2	0.0173913
FAM104A	0	23	0	0	59	0	2	33	0.0606061	2	0.0173913
HSP90AB1	0	23	0	0	59	0	2	33	0.0606061	2	0.0173913
ZNF768	0	23	0	0	59	0	2	33	0.0606061	2	0.0173913
RABL2B	0	23	0	0	59	0	2	33	0.0606061	2	0.0173913
MANBA	0	23	0	0	59	0	2	33	0.0606061	2	0.0173913
GFRA1	0	23	0	0	59	0	2	33	0.0606061	2	0.0173913
RP11-170L3.1	0	23	0	0	59	0	2	33	0.0606061	2	0.0173913
COX19	0	23	0	0	59	0	2	33	0.0606061	2	0.0173913
SEC23A	0	23	0	0	59	0	2	33	0.0606061	2	0.0173913
SPATA5	0	23	0	0	59	0	2	33	0.0606061	2	0.0173913
SHANK2	3	23	0.130435	11	59	0.186441	1	33	0.030303	15	0.130435
ADGRA1	2	23	0.0869565	11	59	0.186441	1	33	0.030303	14	0.121739
MYO16	0	23	0	11	59	0.186441	1	33	0.030303	12	0.104348
PI4KA	4	23	0.173913	10	59	0.169492	1	33	0.030303	15	0.130435
ANKRD11	3	23	0.130435	10	59	0.169492	1	33	0.030303	14	0.121739
ERBB2	5	23	0.217391	9	59	0.152542	1	33	0.030303	15	0.130435
ABCA13	5	23	0.217391	9	59	0.152542	1	33	0.030303	15	0.130435
DNAH1	4	23	0.173913	9	59	0.152542	1	33	0.030303	14	0.121739
ASH1L	2	23	0.0869565	9	59	0.152542	1	33	0.030303	12	0.104348
RP1-56L9.7	2	23	0.0869565	9	59	0.152542	1	33	0.030303	12	0.104348
RTEL1	2	23	0.0869565	9	59	0.152542	1	33	0.030303	12	0.104348
CACNA1A	1	23	0.0434783	9	59	0.152542	1	33	0.030303	11	0.0956522
SLC15A4	1	23	0.0434783	9	59	0.152542	1	33	0.030303	11	0.0956522
ATAD3A	1	23	0.0434783	9	59	0.152542	1	33	0.030303	11	0.0956522
PREX2	6	23	0.26087	8	59	0.135593	1	33	0.030303	15	0.130435
SCN4A	5	23	0.217391	8	59	0.135593	1	33	0.030303	14	0.121739
BCAS3	3	23	0.130435	8	59	0.135593	1	33	0.030303	12	0.104348
COL6A3	3	23	0.130435	8	59	0.135593	1	33	0.030303	12	0.104348
AL162415.2	2	23	0.0869565	8	59	0.135593	1	33	0.030303	11	0.0956522
MEGF8	2	23	0.0869565	8	59	0.135593	1	33	0.030303	11	0.0956522
CCDC168	2	23	0.0869565	8	59	0.135593	1	33	0.030303	11	0.0956522
TENM3	1	23	0.0434783	8	59	0.135593	1	33	0.030303	10	0.0869565
UBE4B	1	23	0.0434783	8	59	0.135593	1	33	0.030303	10	0.0869565
TBC1D12	0	23	0	8	59	0.135593	1	33	0.030303	9	0.0782609
C20orf194	0	23	0	8	59	0.135593	1	33	0.030303	9	0.0782609
SPTBN4	0	23	0	8	59	0.135593	1	33	0.030303	9	0.0782609
KSR2	0	23	0	8	59	0.135593	1	33	0.030303	9	0.0782609
FBN1	0	23	0	8	59	0.135593	1	33	0.030303	9	0.0782609
MDN1	5	23	0.217391	7	59	0.118644	1	33	0.030303	13	0.113043
ANK2	4	23	0.173913	7	59	0.118644	1	33	0.030303	12	0.104348
PCNX2	3	23	0.130435	7	59	0.118644	1	33	0.030303	11	0.0956522
HCFC1	3	23	0.130435	7	59	0.118644	1	33	0.030303	11	0.0956522
CACNA1I	3	23	0.130435	7	59	0.118644	1	33	0.030303	11	0.0956522
MYH1	3	23	0.130435	7	59	0.118644	1	33	0.030303	11	0.0956522
SVIL	2	23	0.0869565	7	59	0.118644	1	33	0.030303	10	0.0869565
HMHA1	2	23	0.0869565	7	59	0.118644	1	33	0.030303	10	0.0869565
HDAC10	2	23	0.0869565	7	59	0.118644	1	33	0.030303	10	0.0869565
TTC6	2	23	0.0869565	7	59	0.118644	1	33	0.030303	10	0.0869565
ACTN4	2	23	0.0869565	7	59	0.118644	1	33	0.030303	10	0.0869565
FLNA	2	23	0.0869565	7	59	0.118644	1	33	0.030303	10	0.0869565
CYP2A6	1	23	0.0434783	7	59	0.118644	1	33	0.030303	9	0.0782609
VPS9D1	1	23	0.0434783	7	59	0.118644	1	33	0.030303	9	0.0782609
NLRC5	1	23	0.0434783	7	59	0.118644	1	33	0.030303	9	0.0782609
ECE1	1	23	0.0434783	7	59	0.118644	1	33	0.030303	9	0.0782609
PLXNA3	1	23	0.0434783	7	59	0.118644	1	33	0.030303	9	0.0782609
PCM1	1	23	0.0434783	7	59	0.118644	1	33	0.030303	9	0.0782609
CLTCL1	1	23	0.0434783	7	59	0.118644	1	33	0.030303	9	0.0782609
CRYBG3	1	23	0.0434783	7	59	0.118644	1	33	0.030303	9	0.0782609
SLIT1	1	23	0.0434783	7	59	0.118644	1	33	0.030303	9	0.0782609
CAMTA1	0	23	0	7	59	0.118644	1	33	0.030303	8	0.0695652
POM121	0	23	0	7	59	0.118644	1	33	0.030303	8	0.0695652
SCN9A	0	23	0	7	59	0.118644	1	33	0.030303	8	0.0695652
RGL1	0	23	0	7	59	0.118644	1	33	0.030303	8	0.0695652
MED24	0	23	0	7	59	0.118644	1	33	0.030303	8	0.0695652
DNM3	0	23	0	7	59	0.118644	1	33	0.030303	8	0.0695652
DOCK3	6	23	0.26087	6	59	0.101695	1	33	0.030303	13	0.113043
COL27A1	6	23	0.26087	6	59	0.101695	1	33	0.030303	13	0.113043
CFAP54	4	23	0.173913	6	59	0.101695	1	33	0.030303	11	0.0956522
NBEAL2	4	23	0.173913	6	59	0.101695	1	33	0.030303	11	0.0956522
PLCB3	3	23	0.130435	6	59	0.101695	1	33	0.030303	10	0.0869565
TRIOBP	3	23	0.130435	6	59	0.101695	1	33	0.030303	10	0.0869565
UTP20	3	23	0.130435	6	59	0.101695	1	33	0.030303	10	0.0869565
LRRC37A16P	3	23	0.130435	6	59	0.101695	1	33	0.030303	10	0.0869565
TBCD	3	23	0.130435	6	59	0.101695	1	33	0.030303	10	0.0869565
PREX1	3	23	0.130435	6	59	0.101695	1	33	0.030303	10	0.0869565
ARFGEF3	3	23	0.130435	6	59	0.101695	1	33	0.030303	10	0.0869565
ITPR2	3	23	0.130435	6	59	0.101695	1	33	0.030303	10	0.0869565
EXD3	3	23	0.130435	6	59	0.101695	1	33	0.030303	10	0.0869565
PLXDC1	3	23	0.130435	6	59	0.101695	1	33	0.030303	10	0.0869565
PTK2	3	23	0.130435	6	59	0.101695	1	33	0.030303	10	0.0869565
KSR1	3	23	0.130435	6	59	0.101695	1	33	0.030303	10	0.0869565
ABCA6	2	23	0.0869565	6	59	0.101695	1	33	0.030303	9	0.0782609
ADAMTSL2	2	23	0.0869565	6	59	0.101695	1	33	0.030303	9	0.0782609
IFT140	2	23	0.0869565	6	59	0.101695	1	33	0.030303	9	0.0782609
ATAD3B	2	23	0.0869565	6	59	0.101695	1	33	0.030303	9	0.0782609
MTOR	2	23	0.0869565	6	59	0.101695	1	33	0.030303	9	0.0782609
ARHGAP26	1	23	0.0434783	6	59	0.101695	1	33	0.030303	8	0.0695652
ZBTB46	1	23	0.0434783	6	59	0.101695	1	33	0.030303	8	0.0695652
CDKAL1	1	23	0.0434783	6	59	0.101695	1	33	0.030303	8	0.0695652
MTHFD1	1	23	0.0434783	6	59	0.101695	1	33	0.030303	8	0.0695652
TNFRSF8	1	23	0.0434783	6	59	0.101695	1	33	0.030303	8	0.0695652
ATP9A	1	23	0.0434783	6	59	0.101695	1	33	0.030303	8	0.0695652
KANK1	1	23	0.0434783	6	59	0.101695	1	33	0.030303	8	0.0695652
PCLO	1	23	0.0434783	6	59	0.101695	1	33	0.030303	8	0.0695652
PLB1	1	23	0.0434783	6	59	0.101695	1	33	0.030303	8	0.0695652
TTC12	1	23	0.0434783	6	59	0.101695	1	33	0.030303	8	0.0695652
SLC9A3	1	23	0.0434783	6	59	0.101695	1	33	0.030303	8	0.0695652
CTGLF10P	1	23	0.0434783	6	59	0.101695	1	33	0.030303	8	0.0695652
SMARCA4	1	23	0.0434783	6	59	0.101695	1	33	0.030303	8	0.0695652
GAS2L2	1	23	0.0434783	6	59	0.101695	1	33	0.030303	8	0.0695652
FLII	1	23	0.0434783	6	59	0.101695	1	33	0.030303	8	0.0695652
SORCS2	1	23	0.0434783	6	59	0.101695	1	33	0.030303	8	0.0695652
EPS15	1	23	0.0434783	6	59	0.101695	1	33	0.030303	8	0.0695652
USP40	1	23	0.0434783	6	59	0.101695	1	33	0.030303	8	0.0695652
FER1L4	1	23	0.0434783	6	59	0.101695	1	33	0.030303	8	0.0695652
ALDH3A1	1	23	0.0434783	6	59	0.101695	1	33	0.030303	8	0.0695652
SPAG16	1	23	0.0434783	6	59	0.101695	1	33	0.030303	8	0.0695652
COL4A1	1	23	0.0434783	6	59	0.101695	1	33	0.030303	8	0.0695652
SHANK3	0	23	0	6	59	0.101695	1	33	0.030303	7	0.0608696
KAZN	0	23	0	6	59	0.101695	1	33	0.030303	7	0.0608696
NAXD	0	23	0	6	59	0.101695	1	33	0.030303	7	0.0608696
CCDC88A	0	23	0	6	59	0.101695	1	33	0.030303	7	0.0608696
KDM5A	0	23	0	6	59	0.101695	1	33	0.030303	7	0.0608696
TBC1D4	0	23	0	6	59	0.101695	1	33	0.030303	7	0.0608696
SCAPER	0	23	0	6	59	0.101695	1	33	0.030303	7	0.0608696
LAMA4	0	23	0	6	59	0.101695	1	33	0.030303	7	0.0608696
CNGB1	0	23	0	6	59	0.101695	1	33	0.030303	7	0.0608696
MYOC	0	23	0	6	59	0.101695	1	33	0.030303	7	0.0608696
TMEM135	0	23	0	6	59	0.101695	1	33	0.030303	7	0.0608696
HIVEP2	0	23	0	6	59	0.101695	1	33	0.030303	7	0.0608696
PPIE	0	23	0	6	59	0.101695	1	33	0.030303	7	0.0608696
SORCS3	0	23	0	6	59	0.101695	1	33	0.030303	7	0.0608696
GLDC	0	23	0	6	59	0.101695	1	33	0.030303	7	0.0608696
LIMK1	0	23	0	6	59	0.101695	1	33	0.030303	7	0.0608696
DHX30	0	23	0	6	59	0.101695	1	33	0.030303	7	0.0608696
KDM6A	0	23	0	6	59	0.101695	1	33	0.030303	7	0.0608696
TTC13	0	23	0	6	59	0.101695	1	33	0.030303	7	0.0608696
RP5-862P8.2	0	23	0	6	59	0.101695	1	33	0.030303	7	0.0608696
AUTS2	0	23	0	6	59	0.101695	1	33	0.030303	7	0.0608696
LIMCH1	0	23	0	6	59	0.101695	1	33	0.030303	7	0.0608696
DGKH	0	23	0	6	59	0.101695	1	33	0.030303	7	0.0608696
TRIM64B	0	23	0	6	59	0.101695	1	33	0.030303	7	0.0608696
USP6	5	23	0.217391	5	59	0.0847458	1	33	0.030303	11	0.0956522
CAMTA2	5	23	0.217391	5	59	0.0847458	1	33	0.030303	11	0.0956522
LTBP2	4	23	0.173913	5	59	0.0847458	1	33	0.030303	10	0.0869565
MGAT5B	4	23	0.173913	5	59	0.0847458	1	33	0.030303	10	0.0869565
SPTBN5	4	23	0.173913	5	59	0.0847458	1	33	0.030303	10	0.0869565
ZHX2	3	23	0.130435	5	59	0.0847458	1	33	0.030303	9	0.0782609
COL4A6	3	23	0.130435	5	59	0.0847458	1	33	0.030303	9	0.0782609
FCGR2C	3	23	0.130435	5	59	0.0847458	1	33	0.030303	9	0.0782609
SLC12A5	3	23	0.130435	5	59	0.0847458	1	33	0.030303	9	0.0782609
HYDIN2	3	23	0.130435	5	59	0.0847458	1	33	0.030303	9	0.0782609
PSG8	3	23	0.130435	5	59	0.0847458	1	33	0.030303	9	0.0782609
MAPK12	3	23	0.130435	5	59	0.0847458	1	33	0.030303	9	0.0782609
PRDM2	3	23	0.130435	5	59	0.0847458	1	33	0.030303	9	0.0782609
STARD9	3	23	0.130435	5	59	0.0847458	1	33	0.030303	9	0.0782609
C5orf42	3	23	0.130435	5	59	0.0847458	1	33	0.030303	9	0.0782609
FLT4	3	23	0.130435	5	59	0.0847458	1	33	0.030303	9	0.0782609
ADAMTS2	3	23	0.130435	5	59	0.0847458	1	33	0.030303	9	0.0782609
TENM1	3	23	0.130435	5	59	0.0847458	1	33	0.030303	9	0.0782609
CNTRL	3	23	0.130435	5	59	0.0847458	1	33	0.030303	9	0.0782609
SUGCT	2	23	0.0869565	5	59	0.0847458	1	33	0.030303	8	0.0695652
CCDC60	2	23	0.0869565	5	59	0.0847458	1	33	0.030303	8	0.0695652
DGKD	2	23	0.0869565	5	59	0.0847458	1	33	0.030303	8	0.0695652
TRPA1	2	23	0.0869565	5	59	0.0847458	1	33	0.030303	8	0.0695652
IKBKAP	2	23	0.0869565	5	59	0.0847458	1	33	0.030303	8	0.0695652
ZMIZ1	2	23	0.0869565	5	59	0.0847458	1	33	0.030303	8	0.0695652
MLC1	2	23	0.0869565	5	59	0.0847458	1	33	0.030303	8	0.0695652
FRMPD4	2	23	0.0869565	5	59	0.0847458	1	33	0.030303	8	0.0695652
EVPL	2	23	0.0869565	5	59	0.0847458	1	33	0.030303	8	0.0695652
KIF19	2	23	0.0869565	5	59	0.0847458	1	33	0.030303	8	0.0695652
ATP2B3	2	23	0.0869565	5	59	0.0847458	1	33	0.030303	8	0.0695652
FAT2	2	23	0.0869565	5	59	0.0847458	1	33	0.030303	8	0.0695652
FOXL2	2	23	0.0869565	5	59	0.0847458	1	33	0.030303	8	0.0695652
SREBF1	2	23	0.0869565	5	59	0.0847458	1	33	0.030303	8	0.0695652
SRRM2	2	23	0.0869565	5	59	0.0847458	1	33	0.030303	8	0.0695652
PLCB1	2	23	0.0869565	5	59	0.0847458	1	33	0.030303	8	0.0695652
RP11-182J1.14	2	23	0.0869565	5	59	0.0847458	1	33	0.030303	8	0.0695652
SYCP2	2	23	0.0869565	5	59	0.0847458	1	33	0.030303	8	0.0695652
LRRC16A	2	23	0.0869565	5	59	0.0847458	1	33	0.030303	8	0.0695652
ZNF831	2	23	0.0869565	5	59	0.0847458	1	33	0.030303	8	0.0695652
UBR2	2	23	0.0869565	5	59	0.0847458	1	33	0.030303	8	0.0695652
MICAL2	2	23	0.0869565	5	59	0.0847458	1	33	0.030303	8	0.0695652
AC004381.6	2	23	0.0869565	5	59	0.0847458	1	33	0.030303	8	0.0695652
ALS2CL	2	23	0.0869565	5	59	0.0847458	1	33	0.030303	8	0.0695652
FAT4	1	23	0.0434783	5	59	0.0847458	1	33	0.030303	7	0.0608696
CEP350	1	23	0.0434783	5	59	0.0847458	1	33	0.030303	7	0.0608696
LTBP4	1	23	0.0434783	5	59	0.0847458	1	33	0.030303	7	0.0608696
POLRMT	1	23	0.0434783	5	59	0.0847458	1	33	0.030303	7	0.0608696
CACNA1E	1	23	0.0434783	5	59	0.0847458	1	33	0.030303	7	0.0608696
ANO2	1	23	0.0434783	5	59	0.0847458	1	33	0.030303	7	0.0608696
RP5-1090P18.1	1	23	0.0434783	5	59	0.0847458	1	33	0.030303	7	0.0608696
TRIM41	1	23	0.0434783	5	59	0.0847458	1	33	0.030303	7	0.0608696
OSBPL9	1	23	0.0434783	5	59	0.0847458	1	33	0.030303	7	0.0608696
HR	1	23	0.0434783	5	59	0.0847458	1	33	0.030303	7	0.0608696
PARP6	1	23	0.0434783	5	59	0.0847458	1	33	0.030303	7	0.0608696
DUOX1	1	23	0.0434783	5	59	0.0847458	1	33	0.030303	7	0.0608696
CYLD	1	23	0.0434783	5	59	0.0847458	1	33	0.030303	7	0.0608696
RP11-1166P10.1	1	23	0.0434783	5	59	0.0847458	1	33	0.030303	7	0.0608696
ACADVL	1	23	0.0434783	5	59	0.0847458	1	33	0.030303	7	0.0608696
CABIN1	1	23	0.0434783	5	59	0.0847458	1	33	0.030303	7	0.0608696
USP41	1	23	0.0434783	5	59	0.0847458	1	33	0.030303	7	0.0608696
LRRC43	1	23	0.0434783	5	59	0.0847458	1	33	0.030303	7	0.0608696
PRUNE2	1	23	0.0434783	5	59	0.0847458	1	33	0.030303	7	0.0608696
BZRAP1	1	23	0.0434783	5	59	0.0847458	1	33	0.030303	7	0.0608696
MYH2	1	23	0.0434783	5	59	0.0847458	1	33	0.030303	7	0.0608696
TIAM1	1	23	0.0434783	5	59	0.0847458	1	33	0.030303	7	0.0608696
DMXL2	1	23	0.0434783	5	59	0.0847458	1	33	0.030303	7	0.0608696
RP11-566D24.2	1	23	0.0434783	5	59	0.0847458	1	33	0.030303	7	0.0608696
TANC1	1	23	0.0434783	5	59	0.0847458	1	33	0.030303	7	0.0608696
SH3TC1	1	23	0.0434783	5	59	0.0847458	1	33	0.030303	7	0.0608696
PTPRD	1	23	0.0434783	5	59	0.0847458	1	33	0.030303	7	0.0608696
PPFIBP2	1	23	0.0434783	5	59	0.0847458	1	33	0.030303	7	0.0608696
ARFGEF1	1	23	0.0434783	5	59	0.0847458	1	33	0.030303	7	0.0608696
MAST4	1	23	0.0434783	5	59	0.0847458	1	33	0.030303	7	0.0608696
KIF1B	1	23	0.0434783	5	59	0.0847458	1	33	0.030303	7	0.0608696
MOV10	1	23	0.0434783	5	59	0.0847458	1	33	0.030303	7	0.0608696
UVRAG	1	23	0.0434783	5	59	0.0847458	1	33	0.030303	7	0.0608696
GTF2IRD1	1	23	0.0434783	5	59	0.0847458	1	33	0.030303	7	0.0608696
FGFR1	1	23	0.0434783	5	59	0.0847458	1	33	0.030303	7	0.0608696
ZNF208	1	23	0.0434783	5	59	0.0847458	1	33	0.030303	7	0.0608696
BSG	1	23	0.0434783	5	59	0.0847458	1	33	0.030303	7	0.0608696
FLG2	1	23	0.0434783	5	59	0.0847458	1	33	0.030303	7	0.0608696
ANKRD30A	1	23	0.0434783	5	59	0.0847458	1	33	0.030303	7	0.0608696
ZNF252P	1	23	0.0434783	5	59	0.0847458	1	33	0.030303	7	0.0608696
P2RX7	1	23	0.0434783	5	59	0.0847458	1	33	0.030303	7	0.0608696
ANO1	1	23	0.0434783	5	59	0.0847458	1	33	0.030303	7	0.0608696
CHAT	1	23	0.0434783	5	59	0.0847458	1	33	0.030303	7	0.0608696
PAPPA2	1	23	0.0434783	5	59	0.0847458	1	33	0.030303	7	0.0608696
ASPM	1	23	0.0434783	5	59	0.0847458	1	33	0.030303	7	0.0608696
TTLL3	1	23	0.0434783	5	59	0.0847458	1	33	0.030303	7	0.0608696
MYO9A	1	23	0.0434783	5	59	0.0847458	1	33	0.030303	7	0.0608696
RP11-114H24.1	1	23	0.0434783	5	59	0.0847458	1	33	0.030303	7	0.0608696
FAM65A	1	23	0.0434783	5	59	0.0847458	1	33	0.030303	7	0.0608696
SLC47A2	1	23	0.0434783	5	59	0.0847458	1	33	0.030303	7	0.0608696
NSD1	1	23	0.0434783	5	59	0.0847458	1	33	0.030303	7	0.0608696
ANAPC1	1	23	0.0434783	5	59	0.0847458	1	33	0.030303	7	0.0608696
TMC6	1	23	0.0434783	5	59	0.0847458	1	33	0.030303	7	0.0608696
DOCK6	1	23	0.0434783	5	59	0.0847458	1	33	0.030303	7	0.0608696
IQGAP3	1	23	0.0434783	5	59	0.0847458	1	33	0.030303	7	0.0608696
CECR1	1	23	0.0434783	5	59	0.0847458	1	33	0.030303	7	0.0608696
GTPBP6	1	23	0.0434783	5	59	0.0847458	1	33	0.030303	7	0.0608696
MATK	1	23	0.0434783	5	59	0.0847458	1	33	0.030303	7	0.0608696
CTNNA3	1	23	0.0434783	5	59	0.0847458	1	33	0.030303	7	0.0608696
ADAM23	0	23	0	5	59	0.0847458	1	33	0.030303	6	0.0521739
GYPA	0	23	0	5	59	0.0847458	1	33	0.030303	6	0.0521739
DSP	0	23	0	5	59	0.0847458	1	33	0.030303	6	0.0521739
LLGL1	0	23	0	5	59	0.0847458	1	33	0.030303	6	0.0521739
MVB12B	0	23	0	5	59	0.0847458	1	33	0.030303	6	0.0521739
STARD13	0	23	0	5	59	0.0847458	1	33	0.030303	6	0.0521739
WBP2NL	0	23	0	5	59	0.0847458	1	33	0.030303	6	0.0521739
DCAF6	0	23	0	5	59	0.0847458	1	33	0.030303	6	0.0521739
VPS37A	0	23	0	5	59	0.0847458	1	33	0.030303	6	0.0521739
CLSPN	0	23	0	5	59	0.0847458	1	33	0.030303	6	0.0521739
SNRNP70	0	23	0	5	59	0.0847458	1	33	0.030303	6	0.0521739
CUX2	0	23	0	5	59	0.0847458	1	33	0.030303	6	0.0521739
FNBP4	0	23	0	5	59	0.0847458	1	33	0.030303	6	0.0521739
MICALL2	0	23	0	5	59	0.0847458	1	33	0.030303	6	0.0521739
EXOC2	0	23	0	5	59	0.0847458	1	33	0.030303	6	0.0521739
GRIN2A	0	23	0	5	59	0.0847458	1	33	0.030303	6	0.0521739
BCORL1	0	23	0	5	59	0.0847458	1	33	0.030303	6	0.0521739
ITGA11	0	23	0	5	59	0.0847458	1	33	0.030303	6	0.0521739
IFT74	0	23	0	5	59	0.0847458	1	33	0.030303	6	0.0521739
NLRP1	0	23	0	5	59	0.0847458	1	33	0.030303	6	0.0521739
SEC31B	0	23	0	5	59	0.0847458	1	33	0.030303	6	0.0521739
KRT76	0	23	0	5	59	0.0847458	1	33	0.030303	6	0.0521739
ST3GAL2	0	23	0	5	59	0.0847458	1	33	0.030303	6	0.0521739
DOCK10	0	23	0	5	59	0.0847458	1	33	0.030303	6	0.0521739
JAK3	0	23	0	5	59	0.0847458	1	33	0.030303	6	0.0521739
VPS13C	0	23	0	5	59	0.0847458	1	33	0.030303	6	0.0521739
TTC3	0	23	0	5	59	0.0847458	1	33	0.030303	6	0.0521739
WDFY3	0	23	0	5	59	0.0847458	1	33	0.030303	6	0.0521739
EXO1	0	23	0	5	59	0.0847458	1	33	0.030303	6	0.0521739
SYNM	0	23	0	5	59	0.0847458	1	33	0.030303	6	0.0521739
RP11-492D6.1	0	23	0	5	59	0.0847458	1	33	0.030303	6	0.0521739
KHDRBS2	0	23	0	5	59	0.0847458	1	33	0.030303	6	0.0521739
VPS8	0	23	0	5	59	0.0847458	1	33	0.030303	6	0.0521739
ADGRB3	0	23	0	5	59	0.0847458	1	33	0.030303	6	0.0521739
COL4A4	0	23	0	5	59	0.0847458	1	33	0.030303	6	0.0521739
NMNAT3	0	23	0	5	59	0.0847458	1	33	0.030303	6	0.0521739
DMRT3	0	23	0	5	59	0.0847458	1	33	0.030303	6	0.0521739
CLSTN2	0	23	0	5	59	0.0847458	1	33	0.030303	6	0.0521739
FRMD4A	0	23	0	5	59	0.0847458	1	33	0.030303	6	0.0521739
SASH1	0	23	0	5	59	0.0847458	1	33	0.030303	6	0.0521739
FEZ1	0	23	0	5	59	0.0847458	1	33	0.030303	6	0.0521739
HTRA4	0	23	0	5	59	0.0847458	1	33	0.030303	6	0.0521739
CYFIP1	0	23	0	5	59	0.0847458	1	33	0.030303	6	0.0521739
HAUS6	0	23	0	5	59	0.0847458	1	33	0.030303	6	0.0521739
RAB26	0	23	0	5	59	0.0847458	1	33	0.030303	6	0.0521739
SSX9	0	23	0	5	59	0.0847458	1	33	0.030303	6	0.0521739
TLL2	0	23	0	5	59	0.0847458	1	33	0.030303	6	0.0521739
PCDH24	0	23	0	5	59	0.0847458	1	33	0.030303	6	0.0521739
FAT3	0	23	0	5	59	0.0847458	1	33	0.030303	6	0.0521739
CAST	0	23	0	5	59	0.0847458	1	33	0.030303	6	0.0521739
MAP4K3	0	23	0	5	59	0.0847458	1	33	0.030303	6	0.0521739
FER1L6	0	23	0	5	59	0.0847458	1	33	0.030303	6	0.0521739
CRAMP1	0	23	0	5	59	0.0847458	1	33	0.030303	6	0.0521739
PLXNB1	0	23	0	5	59	0.0847458	1	33	0.030303	6	0.0521739
RP1L1	0	23	0	5	59	0.0847458	1	33	0.030303	6	0.0521739
PSEN2	0	23	0	5	59	0.0847458	1	33	0.030303	6	0.0521739
CASC3	0	23	0	5	59	0.0847458	1	33	0.030303	6	0.0521739
MED23	0	23	0	5	59	0.0847458	1	33	0.030303	6	0.0521739
MAST1	0	23	0	5	59	0.0847458	1	33	0.030303	6	0.0521739
FBRSL1	6	23	0.26087	4	59	0.0677966	1	33	0.030303	11	0.0956522
ITPR3	5	23	0.217391	4	59	0.0677966	1	33	0.030303	10	0.0869565
ATP11A	5	23	0.217391	4	59	0.0677966	1	33	0.030303	10	0.0869565
TRPV1	4	23	0.173913	4	59	0.0677966	1	33	0.030303	9	0.0782609
TMEM132D	4	23	0.173913	4	59	0.0677966	1	33	0.030303	9	0.0782609
SNX31	4	23	0.173913	4	59	0.0677966	1	33	0.030303	9	0.0782609
PRKAR1A	4	23	0.173913	4	59	0.0677966	1	33	0.030303	9	0.0782609
MYO9B	3	23	0.130435	4	59	0.0677966	1	33	0.030303	8	0.0695652
SLC26A11	3	23	0.130435	4	59	0.0677966	1	33	0.030303	8	0.0695652
ADGRL3	3	23	0.130435	4	59	0.0677966	1	33	0.030303	8	0.0695652
KIF27	3	23	0.130435	4	59	0.0677966	1	33	0.030303	8	0.0695652
ACTG1	3	23	0.130435	4	59	0.0677966	1	33	0.030303	8	0.0695652
GCN1	3	23	0.130435	4	59	0.0677966	1	33	0.030303	8	0.0695652
MAP1S	3	23	0.130435	4	59	0.0677966	1	33	0.030303	8	0.0695652
RUNX1	3	23	0.130435	4	59	0.0677966	1	33	0.030303	8	0.0695652
SLIT3	3	23	0.130435	4	59	0.0677966	1	33	0.030303	8	0.0695652
WDR62	3	23	0.130435	4	59	0.0677966	1	33	0.030303	8	0.0695652
WWC3	3	23	0.130435	4	59	0.0677966	1	33	0.030303	8	0.0695652
MLLT4	3	23	0.130435	4	59	0.0677966	1	33	0.030303	8	0.0695652
CDC42BPG	3	23	0.130435	4	59	0.0677966	1	33	0.030303	8	0.0695652
USP32	3	23	0.130435	4	59	0.0677966	1	33	0.030303	8	0.0695652
DIP2C	3	23	0.130435	4	59	0.0677966	1	33	0.030303	8	0.0695652
MED1	3	23	0.130435	4	59	0.0677966	1	33	0.030303	8	0.0695652
RP1	3	23	0.130435	4	59	0.0677966	1	33	0.030303	8	0.0695652
CHRNA4	3	23	0.130435	4	59	0.0677966	1	33	0.030303	8	0.0695652
RP11-526D8.7	3	23	0.130435	4	59	0.0677966	1	33	0.030303	8	0.0695652
PCDHA13	2	23	0.0869565	4	59	0.0677966	1	33	0.030303	7	0.0608696
NBEA	2	23	0.0869565	4	59	0.0677966	1	33	0.030303	7	0.0608696
RGPD3	2	23	0.0869565	4	59	0.0677966	1	33	0.030303	7	0.0608696
NEDD4	2	23	0.0869565	4	59	0.0677966	1	33	0.030303	7	0.0608696
ZMYM3	2	23	0.0869565	4	59	0.0677966	1	33	0.030303	7	0.0608696
ANK3	2	23	0.0869565	4	59	0.0677966	1	33	0.030303	7	0.0608696
PSMD3	2	23	0.0869565	4	59	0.0677966	1	33	0.030303	7	0.0608696
CMYA5	2	23	0.0869565	4	59	0.0677966	1	33	0.030303	7	0.0608696
TEX14	2	23	0.0869565	4	59	0.0677966	1	33	0.030303	7	0.0608696
SLA2	2	23	0.0869565	4	59	0.0677966	1	33	0.030303	7	0.0608696
KIF17	2	23	0.0869565	4	59	0.0677966	1	33	0.030303	7	0.0608696
NUP214	2	23	0.0869565	4	59	0.0677966	1	33	0.030303	7	0.0608696
EBF4	2	23	0.0869565	4	59	0.0677966	1	33	0.030303	7	0.0608696
LRRK1	2	23	0.0869565	4	59	0.0677966	1	33	0.030303	7	0.0608696
TNS2	2	23	0.0869565	4	59	0.0677966	1	33	0.030303	7	0.0608696
OTOP2	2	23	0.0869565	4	59	0.0677966	1	33	0.030303	7	0.0608696
TRPM8	2	23	0.0869565	4	59	0.0677966	1	33	0.030303	7	0.0608696
TCF12	2	23	0.0869565	4	59	0.0677966	1	33	0.030303	7	0.0608696
CACNA2D4	2	23	0.0869565	4	59	0.0677966	1	33	0.030303	7	0.0608696
ULK4	2	23	0.0869565	4	59	0.0677966	1	33	0.030303	7	0.0608696
CYP2B7P1	2	23	0.0869565	4	59	0.0677966	1	33	0.030303	7	0.0608696
BOC	2	23	0.0869565	4	59	0.0677966	1	33	0.030303	7	0.0608696
RAPGEFL1	2	23	0.0869565	4	59	0.0677966	1	33	0.030303	7	0.0608696
FREM2	2	23	0.0869565	4	59	0.0677966	1	33	0.030303	7	0.0608696
LAMB1	2	23	0.0869565	4	59	0.0677966	1	33	0.030303	7	0.0608696
ZGPAT	2	23	0.0869565	4	59	0.0677966	1	33	0.030303	7	0.0608696
R3HDM2	2	23	0.0869565	4	59	0.0677966	1	33	0.030303	7	0.0608696
FAM129B	2	23	0.0869565	4	59	0.0677966	1	33	0.030303	7	0.0608696
PARP4P2	2	23	0.0869565	4	59	0.0677966	1	33	0.030303	7	0.0608696
DLGAP4	2	23	0.0869565	4	59	0.0677966	1	33	0.030303	7	0.0608696
MEG8	2	23	0.0869565	4	59	0.0677966	1	33	0.030303	7	0.0608696
WWOX	2	23	0.0869565	4	59	0.0677966	1	33	0.030303	7	0.0608696
CEP72	2	23	0.0869565	4	59	0.0677966	1	33	0.030303	7	0.0608696
SLC25A22	2	23	0.0869565	4	59	0.0677966	1	33	0.030303	7	0.0608696
SLC28A1	2	23	0.0869565	4	59	0.0677966	1	33	0.030303	7	0.0608696
LSP1	2	23	0.0869565	4	59	0.0677966	1	33	0.030303	7	0.0608696
COL6A5	2	23	0.0869565	4	59	0.0677966	1	33	0.030303	7	0.0608696
CELSR1	2	23	0.0869565	4	59	0.0677966	1	33	0.030303	7	0.0608696
XIRP2	2	23	0.0869565	4	59	0.0677966	1	33	0.030303	7	0.0608696
PGBD5	1	23	0.0434783	4	59	0.0677966	1	33	0.030303	6	0.0521739
CHFR	1	23	0.0434783	4	59	0.0677966	1	33	0.030303	6	0.0521739
EPN1	1	23	0.0434783	4	59	0.0677966	1	33	0.030303	6	0.0521739
ATRNL1	1	23	0.0434783	4	59	0.0677966	1	33	0.030303	6	0.0521739
SORBS3	1	23	0.0434783	4	59	0.0677966	1	33	0.030303	6	0.0521739
SLC4A4	1	23	0.0434783	4	59	0.0677966	1	33	0.030303	6	0.0521739
CDK12	1	23	0.0434783	4	59	0.0677966	1	33	0.030303	6	0.0521739
TMEM8A	1	23	0.0434783	4	59	0.0677966	1	33	0.030303	6	0.0521739
LEF1	1	23	0.0434783	4	59	0.0677966	1	33	0.030303	6	0.0521739
CPM	1	23	0.0434783	4	59	0.0677966	1	33	0.030303	6	0.0521739
PAPD5	1	23	0.0434783	4	59	0.0677966	1	33	0.030303	6	0.0521739
NUP160	1	23	0.0434783	4	59	0.0677966	1	33	0.030303	6	0.0521739
ANKRD29	1	23	0.0434783	4	59	0.0677966	1	33	0.030303	6	0.0521739
OVCH1	1	23	0.0434783	4	59	0.0677966	1	33	0.030303	6	0.0521739
CDH4	1	23	0.0434783	4	59	0.0677966	1	33	0.030303	6	0.0521739
FAM91A1	1	23	0.0434783	4	59	0.0677966	1	33	0.030303	6	0.0521739
UGGT2	1	23	0.0434783	4	59	0.0677966	1	33	0.030303	6	0.0521739
FBXW10	1	23	0.0434783	4	59	0.0677966	1	33	0.030303	6	0.0521739
TRPV3	1	23	0.0434783	4	59	0.0677966	1	33	0.030303	6	0.0521739
SBNO1	1	23	0.0434783	4	59	0.0677966	1	33	0.030303	6	0.0521739
CPNE7	1	23	0.0434783	4	59	0.0677966	1	33	0.030303	6	0.0521739
PDE11A	1	23	0.0434783	4	59	0.0677966	1	33	0.030303	6	0.0521739
NRG1	1	23	0.0434783	4	59	0.0677966	1	33	0.030303	6	0.0521739
RUBCN	1	23	0.0434783	4	59	0.0677966	1	33	0.030303	6	0.0521739
ADAMTS17	1	23	0.0434783	4	59	0.0677966	1	33	0.030303	6	0.0521739
CC2D1B	1	23	0.0434783	4	59	0.0677966	1	33	0.030303	6	0.0521739
STK24	1	23	0.0434783	4	59	0.0677966	1	33	0.030303	6	0.0521739
CD247	1	23	0.0434783	4	59	0.0677966	1	33	0.030303	6	0.0521739
MAP2K3	1	23	0.0434783	4	59	0.0677966	1	33	0.030303	6	0.0521739
PTPRE	1	23	0.0434783	4	59	0.0677966	1	33	0.030303	6	0.0521739
PLEKHG3	1	23	0.0434783	4	59	0.0677966	1	33	0.030303	6	0.0521739
ZNF335	1	23	0.0434783	4	59	0.0677966	1	33	0.030303	6	0.0521739
SKOR1	1	23	0.0434783	4	59	0.0677966	1	33	0.030303	6	0.0521739
HELLS	1	23	0.0434783	4	59	0.0677966	1	33	0.030303	6	0.0521739
TLN1	1	23	0.0434783	4	59	0.0677966	1	33	0.030303	6	0.0521739
POR	1	23	0.0434783	4	59	0.0677966	1	33	0.030303	6	0.0521739
RPH3A	1	23	0.0434783	4	59	0.0677966	1	33	0.030303	6	0.0521739
INPP5K	1	23	0.0434783	4	59	0.0677966	1	33	0.030303	6	0.0521739
CYP4F2	1	23	0.0434783	4	59	0.0677966	1	33	0.030303	6	0.0521739
IARS	1	23	0.0434783	4	59	0.0677966	1	33	0.030303	6	0.0521739
MED13	1	23	0.0434783	4	59	0.0677966	1	33	0.030303	6	0.0521739
CH17-112A12.2	1	23	0.0434783	4	59	0.0677966	1	33	0.030303	6	0.0521739
CDK5RAP2	1	23	0.0434783	4	59	0.0677966	1	33	0.030303	6	0.0521739
PPP3CC	1	23	0.0434783	4	59	0.0677966	1	33	0.030303	6	0.0521739
ARHGAP9	1	23	0.0434783	4	59	0.0677966	1	33	0.030303	6	0.0521739
RGS9	1	23	0.0434783	4	59	0.0677966	1	33	0.030303	6	0.0521739
ACIN1	1	23	0.0434783	4	59	0.0677966	1	33	0.030303	6	0.0521739
NVL	1	23	0.0434783	4	59	0.0677966	1	33	0.030303	6	0.0521739
SMARCA2	1	23	0.0434783	4	59	0.0677966	1	33	0.030303	6	0.0521739
DCC	1	23	0.0434783	4	59	0.0677966	1	33	0.030303	6	0.0521739
PDE1C	1	23	0.0434783	4	59	0.0677966	1	33	0.030303	6	0.0521739
EIF4A3	1	23	0.0434783	4	59	0.0677966	1	33	0.030303	6	0.0521739
[truncated: 14,950 more rows]
