# Supplementary material for: Integrated Proteogenomic Characterization Identifies Breast Cancer Immune Subgroups and Subtype-Specific Therapeutic Strategies
Source: Research (Wash D C). 2026 May 12;9:1271. doi: 10.34133/research.1271 (PMC13161541; doi:10.34133/research.1271)
Supplement: Supplementary 1 — Figs. S1 to S5 Tables S1 to S11 [file research.1271.f1.zip › Table S7 Prediction of PKM and ALDOA phosphate kinases.xlsx]

## Sheet: ALDOA
Position	code	kinase	peptide	score	cutoff
46	S	AGC	SIAKRLQSIGTENTE	2.436	-0.397
176	S	AGC	NVLARYASICQQNGI	0.854	-0.397
344	T	AGC	LACQGKYTPSGQAGA	0.753	-0.397
46	S	CAMK	SIAKRLQSIGTENTE	3.145	1.158
176	S	CAMK	NVLARYASICQQNGI	4.866	1.158
218	S	CAMK	AAVYKALSDHHIYLE	1.568	1.158
354	S	CAMK	GQAGAAASESLFVSN	2.671	1.158
356	S	CAMK	AGAAASESLFVSNHA	1.874	1.158
36	S	CK1	GILAADESTGSIAKR	5.83	4.578
39	S	CK1	AADESTGSIAKRLQS	6.028	4.578
124	T	CK1	AGTNGETTTQGLDGL	6.477	4.578
276	S	CK1	TFLSGGQSEEEASIN	6.576	4.578
281	S	CK1	GQSEEEASINLNAIN	4.978	4.578
354	S	CK1	GQAGAAASESLFVSN	6.383	4.578
356	S	CK1	AGAAASESLFVSNHA	5.212	4.578
9	T	CMGC	PYQYPALTPEQKKEL	42.02	36.966
17	S	CMGC	PEQKKELSDIAHRIV	37.189	36.966
65	T	CMGC	FYRQLLLTADDRVNP	37.072	36.966
158	T	CMGC	VLKIGEHTPSALAIM	39.027	36.966
235	T	CMGC	LLKPNMVTPGHACTQ	37.442	36.966
276	S	CMGC	TFLSGGQSEEEASIN	37.994	36.966
344	T	CMGC	LACQGKYTPSGQAGA	42.258	36.966
346	S	CMGC	CQGKYTPSGQAGAAA	37.103	36.966
354	S	CMGC	GQAGAAASESLFVSN	37.195	36.966
356	S	CMGC	AGAAASESLFVSNHA	37.468	36.966
52	T	PKL	QSIGTENTEENRRFY	3.016	2.18
276	S	PKL	TFLSGGQSEEEASIN	2.265	2.18
245	S	RGC	HACTQKFSHEEIAMA	4.709	3.321
272	S	RGC	VTGITFLSGGQSEEE	3.423	3.321
176	S	STE	NVLARYASICQQNGI	7.162	4.593
253	T	STE	HEEIAMATVTALRRT	6.428	4.593
260	T	STE	TVTALRRTVPPAVTG	7.478	4.593
346	S	STE	CQGKYTPSGQAGAAA	5.865	4.593
9	T	TKL	PYQYPALTPEQKKEL	3.908	3.487
301	S	TKL	KPWALTFSYGRALQA	4.125	3.487
336	S	TKL	VKRALANSLACQGKY	3.656	3.487
344	T	TKL	LACQGKYTPSGQAGA	7.401	3.487
354	S	TKL	GQAGAAASESLFVSN	3.753	3.487
360	S	TKL	ASESLFVSNHAY***	3.985	3.487
85	Y	TK	ILFHETLYQKADDGR	29.426	28.592
9	T	AGC/Akt	PYQYPALTPEQKKEL	6.778	6.579
46	S	AGC/Akt	SIAKRLQSIGTENTE	11.444	6.579
65	T	AGC/Akt	FYRQLLLTADDRVNP	6.816	6.579
160	S	AGC/Akt	KIGEHTPSALAIMEN	7.423	6.579
176	S	AGC/Akt	NVLARYASICQQNGI	10.886	6.579
309	S	AGC/Akt	YGRALQASALKAWGG	7.952	6.579
336	S	AGC/Akt	VKRALANSLACQGKY	8.633	6.579
354	S	AGC/Akt	GQAGAAASESLFVSN	8.584	6.579
356	S	AGC/Akt	AGAAASESLFVSNHA	6.607	6.579
176	S	AGC/DMPK	NVLARYASICQQNGI	11.78	10.62
206	T	AGC/DMPK	LKRCQYVTEKVLAAV	10.828	10.62
260	T	AGC/DMPK	TVTALRRTVPPAVTG	12.543	10.62
344	T	AGC/DMPK	LACQGKYTPSGQAGA	12.098	10.62
255	T	AGC/GRK	EIAMATVTALRRTVP	2.677	1.491
344	T	AGC/GRK	LACQGKYTPSGQAGA	3.357	1.491
346	S	AGC/GRK	CQGKYTPSGQAGAAA	2.164	1.491
354	S	AGC/GRK	GQAGAAASESLFVSN	4.444	1.491
356	S	AGC/GRK	AGAAASESLFVSNHA	3.743	1.491
360	S	AGC/GRK	ASESLFVSNHAY***	3.68	1.491
49	T	AGC/MAST	KRLQSIGTENTEENR	2.159	1.338
272	S	AGC/MAST	VTGITFLSGGQSEEE	1.367	1.338
346	S	AGC/MAST	CQGKYTPSGQAGAAA	1.532	1.338
46	S	AGC/NDR	SIAKRLQSIGTENTE	0.003	0
65	T	AGC/NDR	FYRQLLLTADDRVNP	0.001	0
119	T	AGC/NDR	GVVPLAGTNGETTTQ	0.000301	0
160	S	AGC/NDR	KIGEHTPSALAIMEN	0.000462	0
176	S	AGC/NDR	NVLARYASICQQNGI	0.003	0
206	T	AGC/NDR	LKRCQYVTEKVLAAV	0.000722	0
218	S	AGC/NDR	AAVYKALSDHHIYLE	1.38e-05	0
227	T	AGC/NDR	HHIYLEGTLLKPNMV	0.000189	0
241	T	AGC/NDR	VTPGHACTQKFSHEE	0.000311	0
301	S	AGC/NDR	KPWALTFSYGRALQA	0.000274	0
309	S	AGC/NDR	YGRALQASALKAWGG	0.001	0
336	S	AGC/NDR	VKRALANSLACQGKY	0.001	0
119	T	AGC/PDK1	GVVPLAGTNGETTTQ	4.384	3.807
158	T	AGC/PDK1	VLKIGEHTPSALAIM	5.491	3.807
269	T	AGC/PDK1	PPAVTGITFLSGGQS	6.205	3.807
299	T	AGC/PDK1	LLKPWALTFSYGRAL	4.436	3.807
344	T	AGC/PDK1	LACQGKYTPSGQAGA	4.247	3.807
46	S	AGC/PKA	SIAKRLQSIGTENTE	22.793	20.406
176	S	AGC/PKA	NVLARYASICQQNGI	22.536	20.406
260	T	AGC/PKA	TVTALRRTVPPAVTG	20.804	20.406
344	T	AGC/PKA	LACQGKYTPSGQAGA	20.522	20.406
46	S	AGC/PKC	SIAKRLQSIGTENTE	-4.836	-4.979
356	S	AGC/PKC	AGAAASESLFVSNHA	-4.879	-4.979
46	S	AGC/PKG	SIAKRLQSIGTENTE	9.053	6.842
176	S	AGC/PKG	NVLARYASICQQNGI	7.874	6.842
218	S	AGC/PKG	AAVYKALSDHHIYLE	7.341	6.842
245	S	AGC/PKG	HACTQKFSHEEIAMA	8.196	6.842
17	S	AGC/RSK	PEQKKELSDIAHRIV	9.695	8.004
46	S	AGC/RSK	SIAKRLQSIGTENTE	14.453	8.004
132	S	AGC/RSK	TQGLDGLSERCAQYK	8.953	8.004
158	T	AGC/RSK	VLKIGEHTPSALAIM	9.394	8.004
176	S	AGC/RSK	NVLARYASICQQNGI	10.686	8.004
344	T	AGC/RSK	LACQGKYTPSGQAGA	8.98	8.004
17	S	AGC/SGK	PEQKKELSDIAHRIV	11.4	9.783
46	S	AGC/SGK	SIAKRLQSIGTENTE	17.704	9.783
65	T	AGC/SGK	FYRQLLLTADDRVNP	14.219	9.783
176	S	AGC/SGK	NVLARYASICQQNGI	11.549	9.783
206	T	AGC/SGK	LKRCQYVTEKVLAAV	9.957	9.783
309	S	AGC/SGK	YGRALQASALKAWGG	14.213	9.783
336	S	AGC/SGK	VKRALANSLACQGKY	14.957	9.783
36	S	CAMK/CAMK-Unique	GILAADESTGSIAKR	4.123	3.226
46	S	CAMK/CAMK-Unique	SIAKRLQSIGTENTE	3.64	3.226
176	S	CAMK/CAMK-Unique	NVLARYASICQQNGI	3.299	3.226
299	T	CAMK/CAMK-Unique	LLKPWALTFSYGRAL	4.219	3.226
356	S	CAMK/CAMK-Unique	AGAAASESLFVSNHA	3.745	3.226
17	S	CAMK/CAMK1	PEQKKELSDIAHRIV	13.98	8.363
46	S	CAMK/CAMK1	SIAKRLQSIGTENTE	11.131	8.363
176	S	CAMK/CAMK1	NVLARYASICQQNGI	11.999	8.363
309	S	CAMK/CAMK1	YGRALQASALKAWGG	8.563	8.363
17	S	CAMK/CAMK2	PEQKKELSDIAHRIV	5.954	5.143
46	S	CAMK/CAMK2	SIAKRLQSIGTENTE	6.867	5.143
176	S	CAMK/CAMK2	NVLARYASICQQNGI	8.676	5.143
276	S	CAMK/CAMK2	TFLSGGQSEEEASIN	5.413	5.143
354	S	CAMK/CAMK2	GQAGAAASESLFVSN	6.378	5.143
356	S	CAMK/CAMK2	AGAAASESLFVSNHA	5.3	5.143
160	S	CAMK/CAMKL	KIGEHTPSALAIMEN	7.022	5.731
176	S	CAMK/CAMKL	NVLARYASICQQNGI	8.785	5.731
218	S	CAMK/CAMKL	AAVYKALSDHHIYLE	5.902	5.731
354	S	CAMK/CAMKL	GQAGAAASESLFVSN	5.917	5.731
132	S	CAMK/CASK	TQGLDGLSERCAQYK	3.133	2.569
281	S	CAMK/CASK	GQSEEEASINLNAIN	4.126	2.569
309	S	CAMK/CASK	YGRALQASALKAWGG	4.615	2.569
346	S	CAMK/CASK	CQGKYTPSGQAGAAA	3.268	2.569
354	S	CAMK/CASK	GQAGAAASESLFVSN	4.072	2.569
356	S	CAMK/CASK	AGAAASESLFVSNHA	3.145	2.569
360	S	CAMK/CASK	ASESLFVSNHAY***	2.7	2.569
17	S	CAMK/DAPK	PEQKKELSDIAHRIV	12.322	7.106
46	S	CAMK/DAPK	SIAKRLQSIGTENTE	8.51	7.106
176	S	CAMK/DAPK	NVLARYASICQQNGI	10.076	7.106
235	T	CAMK/DAPK	LLKPNMVTPGHACTQ	7.849	7.106
260	T	CAMK/DAPK	TVTALRRTVPPAVTG	7.32	7.106
336	S	CAMK/DAPK	VKRALANSLACQGKY	8.021	7.106
36	S	CAMK/DCAMKL	GILAADESTGSIAKR	5.555	3.53
299	T	CAMK/DCAMKL	LLKPWALTFSYGRAL	3.552	3.53
46	S	CAMK/MAPKAPK	SIAKRLQSIGTENTE	16.747	12.184
160	S	CAMK/MAPKAPK	KIGEHTPSALAIMEN	12.511	12.184
176	S	CAMK/MAPKAPK	NVLARYASICQQNGI	16.051	12.184
218	S	CAMK/MAPKAPK	AAVYKALSDHHIYLE	12.307	12.184
301	S	CAMK/MAPKAPK	KPWALTFSYGRALQA	12.375	12.184
309	S	CAMK/MAPKAPK	YGRALQASALKAWGG	12.319	12.184
356	S	CAMK/MAPKAPK	AGAAASESLFVSNHA	12.919	12.184
46	S	CAMK/MLCK	SIAKRLQSIGTENTE	8.379	7.764
49	T	CAMK/MLCK	KRLQSIGTENTEENR	11.716	7.764
119	T	CAMK/MLCK	GVVPLAGTNGETTTQ	8.588	7.764
123	T	CAMK/MLCK	LAGTNGETTTQGLDG	8.824	7.764
160	S	CAMK/MLCK	KIGEHTPSALAIMEN	8.996	7.764
245	S	CAMK/MLCK	HACTQKFSHEEIAMA	8.245	7.764
253	T	CAMK/MLCK	HEEIAMATVTALRRT	8.328	7.764
336	S	CAMK/MLCK	VKRALANSLACQGKY	9.809	7.764
354	S	CAMK/MLCK	GQAGAAASESLFVSN	11.021	7.764
356	S	CAMK/MLCK	AGAAASESLFVSNHA	9.048	7.764
17	S	CAMK/PHK	PEQKKELSDIAHRIV	3.191	2.188
206	T	CAMK/PHK	LKRCQYVTEKVLAAV	2.47	2.188
276	S	CAMK/PHK	TFLSGGQSEEEASIN	2.214	2.188
9	T	CAMK/PIM	PYQYPALTPEQKKEL	13.486	10.57
39	S	CAMK/PIM	AADESTGSIAKRLQS	12.132	10.57
52	T	CAMK/PIM	QSIGTENTEENRRFY	10.731	10.57
83	T	CAMK/PIM	GVILFHETLYQKADD	14.325	10.57
218	S	CAMK/PIM	AAVYKALSDHHIYLE	14.107	10.57
235	T	CAMK/PIM	LLKPNMVTPGHACTQ	13.072	10.57
241	T	CAMK/PIM	VTPGHACTQKFSHEE	11.04	10.57
260	T	CAMK/PIM	TVTALRRTVPPAVTG	12.997	10.57
354	S	CAMK/PIM	GQAGAAASESLFVSN	13.398	10.57
356	S	CAMK/PIM	AGAAASESLFVSNHA	20.141	10.57
17	S	CAMK/PKD	PEQKKELSDIAHRIV	19.66	16.189
36	S	CAMK/PKD	GILAADESTGSIAKR	18.436	16.189
46	S	CAMK/PKD	SIAKRLQSIGTENTE	17.34	16.189
176	S	CAMK/PKD	NVLARYASICQQNGI	18.894	16.189
218	S	CAMK/PKD	AAVYKALSDHHIYLE	17.723	16.189
227	T	CAMK/PKD	HHIYLEGTLLKPNMV	16.493	16.189
255	T	CAMK/PKD	EIAMATVTALRRTVP	16.975	16.189
266	T	CAMK/PKD	RTVPPAVTGITFLSG	17.923	16.189
309	S	CAMK/PKD	YGRALQASALKAWGG	16.672	16.189
354	S	CAMK/PKD	GQAGAAASESLFVSN	23.437	16.189
356	S	CAMK/PKD	AGAAASESLFVSNHA	22.477	16.189
17	S	CAMK/RAD53	PEQKKELSDIAHRIV	4.522	4.067
46	S	CAMK/RAD53	SIAKRLQSIGTENTE	4.688	4.067
125	T	CAMK/RAD53	GTNGETTTQGLDGLS	4.793	4.067
241	T	CAMK/RAD53	VTPGHACTQKFSHEE	4.63	4.067
266	T	CAMK/RAD53	RTVPPAVTGITFLSG	4.963	4.067
301	S	CAMK/RAD53	KPWALTFSYGRALQA	5.005	4.067
253	T	CAMK/TSSK	HEEIAMATVTALRRT	3.5	2.533
272	S	CAMK/TSSK	VTGITFLSGGQSEEE	2.915	2.533
299	T	CAMK/TSSK	LLKPWALTFSYGRAL	3.354	2.533
36	S	CK1/CK1	GILAADESTGSIAKR	6.656	5.732
39	S	CK1/CK1	AADESTGSIAKRLQS	7.742	5.732
123	T	CK1/CK1	LAGTNGETTTQGLDG	5.805	5.732
124	T	CK1/CK1	AGTNGETTTQGLDGL	6.772	5.732
276	S	CK1/CK1	TFLSGGQSEEEASIN	6.707	5.732
281	S	CK1/CK1	GQSEEEASINLNAIN	5.774	5.732
354	S	CK1/CK1	GQAGAAASESLFVSN	6.754	5.732
356	S	CK1/CK1	AGAAASESLFVSNHA	6.556	5.732
158	T	CK1/TTBK	VLKIGEHTPSALAIM	68.303	63.553
354	S	CK1/TTBK	GQAGAAASESLFVSN	87.644	63.553
9	T	CK1/VRK	PYQYPALTPEQKKEL	403.032	201.389
17	S	CK1/VRK	PEQKKELSDIAHRIV	464.719	201.389
83	T	CK1/VRK	GVILFHETLYQKADD	286.268	201.389
158	T	CK1/VRK	VLKIGEHTPSALAIM	212.583	201.389
176	S	CK1/VRK	NVLARYASICQQNGI	217.041	201.389
9	T	CMGC/CDK	PYQYPALTPEQKKEL	12.819	4.722
36	S	CMGC/CDK	GILAADESTGSIAKR	4.793	4.722
37	T	CMGC/CDK	ILAADESTGSIAKRL	4.891	4.722
39	S	CMGC/CDK	AADESTGSIAKRLQS	7.252	4.722
158	T	CMGC/CDK	VLKIGEHTPSALAIM	7.212	4.722
235	T	CMGC/CDK	LLKPNMVTPGHACTQ	10.217	4.722
344	T	CMGC/CDK	LACQGKYTPSGQAGA	12.644	4.722
356	S	CMGC/CDK	AGAAASESLFVSNHA	5.284	4.722
125	T	CMGC/CDKL	GTNGETTTQGLDGLS	4.493	2.968
245	S	CMGC/CDKL	HACTQKFSHEEIAMA	3.259	2.968
354	S	CMGC/CDKL	GQAGAAASESLFVSN	5.016	2.968
356	S	CMGC/CDKL	AGAAASESLFVSNHA	4.231	2.968
360	S	CMGC/CDKL	ASESLFVSNHAY***	5.621	2.968
245	S	CMGC/CK2	HACTQKFSHEEIAMA	0.22	0.184
276	S	CMGC/CK2	TFLSGGQSEEEASIN	6.413	0.184
354	S	CMGC/CK2	GQAGAAASESLFVSN	2.172	0.184
356	S	CMGC/CK2	AGAAASESLFVSNHA	0.48	0.184
9	T	CMGC/DYRK	PYQYPALTPEQKKEL	20.254	12.706
100	S	CMGC/DYRK	PFPQVIKSKGGVVGI	15.461	12.706
158	T	CMGC/DYRK	VLKIGEHTPSALAIM	13.652	12.706
176	S	CMGC/DYRK	NVLARYASICQQNGI	15.273	12.706
218	S	CMGC/DYRK	AAVYKALSDHHIYLE	14.801	12.706
260	T	CMGC/DYRK	TVTALRRTVPPAVTG	14.527	12.706
344	T	CMGC/DYRK	LACQGKYTPSGQAGA	19.118	12.706
9	T	CMGC/GSK	PYQYPALTPEQKKEL	7.999	6.766
344	T	CMGC/GSK	LACQGKYTPSGQAGA	7.285	6.766
356	S	CMGC/GSK	AGAAASESLFVSNHA	7.218	6.766
9	T	CMGC/MAPK	PYQYPALTPEQKKEL	14.273	7.041
46	S	CMGC/MAPK	SIAKRLQSIGTENTE	9.559	7.041
65	T	CMGC/MAPK	FYRQLLLTADDRVNP	7.202	7.041
119	T	CMGC/MAPK	GVVPLAGTNGETTTQ	7.807	7.041
158	T	CMGC/MAPK	VLKIGEHTPSALAIM	9.714	7.041
235	T	CMGC/MAPK	LLKPNMVTPGHACTQ	9.58	7.041
336	S	CMGC/MAPK	VKRALANSLACQGKY	8.017	7.041
344	T	CMGC/MAPK	LACQGKYTPSGQAGA	15.509	7.041
356	S	CMGC/MAPK	AGAAASESLFVSNHA	8.274	7.041
46	S	CMGC/RCK	SIAKRLQSIGTENTE	2.927	2.314
176	S	CMGC/RCK	NVLARYASICQQNGI	3.954	2.314
36	S	CMGC/SRPK	GILAADESTGSIAKR	227.879	216.039
46	S	CMGC/SRPK	SIAKRLQSIGTENTE	322.542	216.039
52	T	CMGC/SRPK	QSIGTENTEENRRFY	343.94	216.039
176	S	CMGC/SRPK	NVLARYASICQQNGI	224.748	216.039
336	S	CMGC/SRPK	VKRALANSLACQGKY	217.14	216.039
344	T	CMGC/SRPK	LACQGKYTPSGQAGA	445.3	216.039
346	S	CMGC/SRPK	CQGKYTPSGQAGAAA	334.158	216.039
52	T	PKL/FJ	QSIGTENTEENRRFY	3.016	2.18
276	S	PKL/FJ	TFLSGGQSEEEASIN	2.265	2.18
245	S	RGC/RGC	HACTQKFSHEEIAMA	4.709	3.321
272	S	RGC/RGC	VTGITFLSGGQSEEE	3.423	3.321
336	S	STE/STE11	VKRALANSLACQGKY	5.164	5.144
354	S	STE/STE11	GQAGAAASESLFVSN	5.157	5.144
17	S	STE/STE20	PEQKKELSDIAHRIV	4.186	3.943
52	T	STE/STE20	QSIGTENTEENRRFY	4.896	3.943
176	S	STE/STE20	NVLARYASICQQNGI	7.484	3.943
260	T	STE/STE20	TVTALRRTVPPAVTG	4.003	3.943
344	T	STE/STE20	LACQGKYTPSGQAGA	4.038	3.943
37	T	STE/STE7	ILAADESTGSIAKRL	24.197	22.748
65	T	STE/STE7	FYRQLLLTADDRVNP	27.991	22.748
158	T	STE/STE7	VLKIGEHTPSALAIM	23.887	22.748
176	S	STE/STE7	NVLARYASICQQNGI	26.168	22.748
17	S	TKL/IRAK	PEQKKELSDIAHRIV	3.386	3.379
46	S	TKL/IRAK	SIAKRLQSIGTENTE	3.38	3.379
100	S	TKL/IRAK	PFPQVIKSKGGVVGI	3.387	3.379
245	S	TKL/IRAK	HACTQKFSHEEIAMA	3.39	3.379
276	S	TKL/IRAK	TFLSGGQSEEEASIN	3.386	3.379
309	S	TKL/IRAK	YGRALQASALKAWGG	3.381	3.379
354	S	TKL/IRAK	GQAGAAASESLFVSN	3.382	3.379
360	S	TKL/IRAK	ASESLFVSNHAY***	3.379	3.379
253	T	TKL/LISK	HEEIAMATVTALRRT	2.152	1.733
9	T	TKL/LRRK	PYQYPALTPEQKKEL	11.019	10.799
39	S	TKL/LRRK	AADESTGSIAKRLQS	11.008	10.799
49	T	TKL/LRRK	KRLQSIGTENTEENR	11.766	10.799
52	T	TKL/LRRK	QSIGTENTEENRRFY	11.615	10.799
65	T	TKL/LRRK	FYRQLLLTADDRVNP	12.688	10.799
119	T	TKL/LRRK	GVVPLAGTNGETTTQ	12.718	10.799
124	T	TKL/LRRK	AGTNGETTTQGLDGL	11.585	10.799
158	T	TKL/LRRK	VLKIGEHTPSALAIM	11.177	10.799
253	T	TKL/LRRK	HEEIAMATVTALRRT	12.356	10.799
301	S	TKL/LRRK	KPWALTFSYGRALQA	11.682	10.799
344	T	TKL/LRRK	LACQGKYTPSGQAGA	10.929	10.799
354	S	TKL/LRRK	GQAGAAASESLFVSN	11.367	10.799
266	T	TKL/MLK	RTVPPAVTGITFLSG	80.949	63.441
299	T	TKL/MLK	LLKPWALTFSYGRAL	76.561	63.441
309	S	TKL/MLK	YGRALQASALKAWGG	90.682	63.441
336	S	TKL/MLK	VKRALANSLACQGKY	66.362	63.441
17	S	TKL/RAF	PEQKKELSDIAHRIV	2.914	1.49
218	S	TKL/RAF	AAVYKALSDHHIYLE	2.064	1.49
235	T	TKL/RAF	LLKPNMVTPGHACTQ	2.288	1.49
255	T	TKL/RAF	EIAMATVTALRRTVP	1.678	1.49
276	S	TKL/RAF	TFLSGGQSEEEASIN	1.608	1.49
46	S	TKL/RIPK	SIAKRLQSIGTENTE	8.913	7.664
253	T	TKL/RIPK	HEEIAMATVTALRRT	8.303	7.664
39	S	TKL/STKR	AADESTGSIAKRLQS	16.945	16.482
49	T	TKL/STKR	KRLQSIGTENTEENR	16.939	16.482
52	T	TKL/STKR	QSIGTENTEENRRFY	27.114	16.482
158	T	TKL/STKR	VLKIGEHTPSALAIM	18.941	16.482
245	S	TKL/STKR	HACTQKFSHEEIAMA	21.273	16.482
336	S	TKL/STKR	VKRALANSLACQGKY	18.55	16.482
354	S	TKL/STKR	GQAGAAASESLFVSN	27.24	16.482
356	S	TKL/STKR	AGAAASESLFVSNHA	21.828	16.482
360	S	TKL/STKR	ASESLFVSNHAY***	21.295	16.482
9	T	Atypical/Alpha	PYQYPALTPEQKKEL	9.487	8.694
17	S	Atypical/Alpha	PEQKKELSDIAHRIV	11.239	8.694
36	S	Atypical/Alpha	GILAADESTGSIAKR	9.052	8.694
132	S	Atypical/Alpha	TQGLDGLSERCAQYK	11.092	8.694
245	S	Atypical/Alpha	HACTQKFSHEEIAMA	10.978	8.694
255	T	Atypical/Alpha	EIAMATVTALRRTVP	14.632	8.694
260	T	Atypical/Alpha	TVTALRRTVPPAVTG	9.311	8.694
272	S	Atypical/Alpha	VTGITFLSGGQSEEE	12.862	8.694
301	S	Atypical/Alpha	KPWALTFSYGRALQA	9.374	8.694
206	T	Atypical/BCR	LKRCQYVTEKVLAAV	3.807	1.927
245	S	Atypical/BCR	HACTQKFSHEEIAMA	1.967	1.927
309	S	Atypical/BCR	YGRALQASALKAWGG	3.442	1.927
344	T	Atypical/BCR	LACQGKYTPSGQAGA	3.435	1.927
235	T	Atypical/GTF2F1	LLKPNMVTPGHACTQ	1.801	1.654
241	T	Atypical/GTF2F1	VTPGHACTQKFSHEE	1.729	1.654
255	T	Atypical/GTF2F1	EIAMATVTALRRTVP	2	1.654
344	T	Atypical/GTF2F1	LACQGKYTPSGQAGA	3.626	1.654
245	S	Atypical/PDHK	HACTQKFSHEEIAMA	16.207	15.617
301	S	Atypical/PDHK	KPWALTFSYGRALQA	17.719	15.617
356	S	Atypical/PDHK	AGAAASESLFVSNHA	33.093	15.617
9	T	Atypical/PIKK	PYQYPALTPEQKKEL	11.662	10.102
125	T	Atypical/PIKK	GTNGETTTQGLDGLS	11.338	10.102
235	T	Atypical/PIKK	LLKPNMVTPGHACTQ	10.327	10.102
241	T	Atypical/PIKK	VTPGHACTQKFSHEE	11.335	10.102
344	T	Atypical/PIKK	LACQGKYTPSGQAGA	10.684	10.102
276	S	Atypical/RIO	TFLSGGQSEEEASIN	2.987	1.807
346	S	Atypical/RIO	CQGKYTPSGQAGAAA	2.163	1.807
354	S	Atypical/RIO	GQAGAAASESLFVSN	1.948	1.807
132	S	Atypical/TAF1	TQGLDGLSERCAQYK	3.034	2.466
160	S	Atypical/TAF1	KIGEHTPSALAIMEN	3.545	2.466
276	S	Atypical/TAF1	TFLSGGQSEEEASIN	2.896	2.466
354	S	Atypical/TAF1	GQAGAAASESLFVSN	2.778	2.466
9	T	Other/Aur	PYQYPALTPEQKKEL	7.285	6.683
17	S	Other/Aur	PEQKKELSDIAHRIV	7.052	6.683
46	S	Other/Aur	SIAKRLQSIGTENTE	6.994	6.683
218	S	Other/Aur	AAVYKALSDHHIYLE	6.718	6.683
260	T	Other/Aur	TVTALRRTVPPAVTG	9.067	6.683
176	S	Other/BUB	NVLARYASICQQNGI	0.306	0.238
227	T	Other/BUB	HHIYLEGTLLKPNMV	0.284	0.238
276	S	Other/BUB	TFLSGGQSEEEASIN	0.249	0.238
281	S	Other/Bud32	GQSEEEASINLNAIN	2.82	2.118
9	T	Other/CAMKK	PYQYPALTPEQKKEL	2.573	2.145
17	S	Other/CAMKK	PEQKKELSDIAHRIV	3.602	2.145
83	T	Other/CAMKK	GVILFHETLYQKADD	3.588	2.145
235	T	Other/CAMKK	LLKPNMVTPGHACTQ	2.885	2.145
253	T	Other/CAMKK	HEEIAMATVTALRRT	2.58	2.145
281	S	Other/CAMKK	GQSEEEASINLNAIN	2.734	2.145
9	T	Other/CDC7	PYQYPALTPEQKKEL	81.916	65.097
39	S	Other/CDC7	AADESTGSIAKRLQS	71.476	65.097
9	T	Other/Haspin	PYQYPALTPEQKKEL	6.562	-0.042
17	S	Other/Haspin	PEQKKELSDIAHRIV	4.085	-0.042
46	S	Other/Haspin	SIAKRLQSIGTENTE	1.427	-0.042
100	S	Other/Haspin	PFPQVIKSKGGVVGI	0.565	-0.042
39	S	Other/IKK	AADESTGSIAKRLQS	9.17	7.472
132	S	Other/IKK	TQGLDGLSERCAQYK	7.822	7.472
336	S	Other/IKK	VKRALANSLACQGKY	8.949	7.472
356	S	Other/IKK	AGAAASESLFVSNHA	8.039	7.472
360	S	Other/IKK	ASESLFVSNHAY***	9.723	7.472
9	T	Other/KIS	PYQYPALTPEQKKEL	2.596	1.522
235	T	Other/KIS	LLKPNMVTPGHACTQ	1.664	1.522
346	S	Other/KIS	CQGKYTPSGQAGAAA	1.585	1.522
100	S	Other/MOS	PFPQVIKSKGGVVGI	3.107	2.415
160	S	Other/MOS	KIGEHTPSALAIMEN	2.737	2.415
218	S	Other/MOS	AAVYKALSDHHIYLE	2.613	2.415
245	S	Other/MOS	HACTQKFSHEEIAMA	2.493	2.415
354	S	Other/MOS	GQAGAAASESLFVSN	3.799	2.415
356	S	Other/MOS	AGAAASESLFVSNHA	3.027	2.415
360	S	Other/MOS	ASESLFVSNHAY***	4.314	2.415
9	T	Other/NAK	PYQYPALTPEQKKEL	50.938	37.468
37	T	Other/NAK	ILAADESTGSIAKRL	47.058	37.468
49	T	Other/NAK	KRLQSIGTENTEENR	42.87	37.468
52	T	Other/NAK	QSIGTENTEENRRFY	54.426	37.468
83	T	Other/NAK	GVILFHETLYQKADD	39.195	37.468
124	T	Other/NAK	AGTNGETTTQGLDGL	46.4	37.468
266	T	Other/NAK	RTVPPAVTGITFLSG	43.942	37.468
269	T	Other/NAK	PPAVTGITFLSGGQS	40.155	37.468
124	T	Other/NEK	AGTNGETTTQGLDGL	103.722	99.806
125	T	Other/NEK	GTNGETTTQGLDGLS	109.92	99.806
245	S	Other/NEK	HACTQKFSHEEIAMA	121.18	99.806
266	T	Other/NEK	RTVPPAVTGITFLSG	104.932	99.806
346	S	Other/NEK	CQGKYTPSGQAGAAA	106.077	99.806
9	T	Other/NKF2	PYQYPALTPEQKKEL	14.228	11.649
52	T	Other/NKF2	QSIGTENTEENRRFY	12.48	11.649
206	T	Other/NKF2	LKRCQYVTEKVLAAV	13.786	11.649
309	S	Other/NKF2	YGRALQASALKAWGG	16.261	11.649
336	S	Other/NKF2	VKRALANSLACQGKY	12.533	11.649
346	S	Other/NKF2	CQGKYTPSGQAGAAA	15.278	11.649
354	S	Other/NKF2	GQAGAAASESLFVSN	16.904	11.649
356	S	Other/NKF2	AGAAASESLFVSNHA	13.066	11.649
52	T	Other/PEK	QSIGTENTEENRRFY	1.563	1.423
65	T	Other/PEK	FYRQLLLTADDRVNP	1.516	1.423
83	T	Other/PEK	GVILFHETLYQKADD	1.603	1.423
176	S	Other/PEK	NVLARYASICQQNGI	2.005	1.423
336	S	Other/PEK	VKRALANSLACQGKY	1.581	1.423
344	T	Other/PEK	LACQGKYTPSGQAGA	3.071	1.423
346	S	Other/PEK	CQGKYTPSGQAGAAA	3.491	1.423
354	S	Other/PEK	GQAGAAASESLFVSN	4.861	1.423
356	S	Other/PEK	AGAAASESLFVSNHA	4.868	1.423
360	S	Other/PEK	ASESLFVSNHAY***	5.38	1.423
17	S	Other/PLK	PEQKKELSDIAHRIV	15.865	12.688
37	T	Other/PLK	ILAADESTGSIAKRL	13.005	12.688
46	S	Other/PLK	SIAKRLQSIGTENTE	12.809	12.688
52	T	Other/PLK	QSIGTENTEENRRFY	13.485	12.688
124	T	Other/PLK	AGTNGETTTQGLDGL	13.514	12.688
158	T	Other/PLK	VLKIGEHTPSALAIM	12.733	12.688
227	T	Other/PLK	HHIYLEGTLLKPNMV	14.132	12.688
346	S	Other/PLK	CQGKYTPSGQAGAAA	14.026	12.688
354	S	Other/PLK	GQAGAAASESLFVSN	14.172	12.688
356	S	Other/PLK	AGAAASESLFVSNHA	17.247	12.688
9	T	Other/TLK	PYQYPALTPEQKKEL	1.934	1.621
124	T	Other/TLK	AGTNGETTTQGLDGL	1.859	1.621
245	S	Other/TLK	HACTQKFSHEEIAMA	2.236	1.621
52	T	Other/TOPK	QSIGTENTEENRRFY	2.344	2.342
158	T	Other/TOPK	VLKIGEHTPSALAIM	4.746	2.342
206	T	Other/TOPK	LKRCQYVTEKVLAAV	2.414	2.342
227	T	Other/TOPK	HHIYLEGTLLKPNMV	2.41	2.342
276	S	Other/TOPK	TFLSGGQSEEEASIN	3.021	2.342
354	S	Other/TOPK	GQAGAAASESLFVSN	2.906	2.342
360	S	Other/TOPK	ASESLFVSNHAY***	3.232	2.342
9	T	Other/TTK	PYQYPALTPEQKKEL	18.555	18.237
37	T	Other/TTK	ILAADESTGSIAKRL	19.551	18.237
125	T	Other/TTK	GTNGETTTQGLDGLS	22.354	18.237
253	T	Other/TTK	HEEIAMATVTALRRT	19.621	18.237
260	T	Other/TTK	TVTALRRTVPPAVTG	20.855	18.237
17	S	Other/ULK	PEQKKELSDIAHRIV	29.99	27.652
132	S	Other/ULK	TQGLDGLSERCAQYK	38.745	27.652
160	S	Other/ULK	KIGEHTPSALAIMEN	29.352	27.652
227	T	Other/ULK	HHIYLEGTLLKPNMV	27.952	27.652
309	S	Other/ULK	YGRALQASALKAWGG	35.589	27.652
336	S	Other/ULK	VKRALANSLACQGKY	32.544	27.652
354	S	Other/ULK	GQAGAAASESLFVSN	29.66	27.652
9	T	Other/WEE	PYQYPALTPEQKKEL	3.066	1.381
17	S	Other/WEE	PEQKKELSDIAHRIV	3.205	1.381
83	T	Other/WEE	GVILFHETLYQKADD	1.568	1.381
119	T	Dual/TK	GVVPLAGTNGETTTQ	45.314	32.687
176	S	Dual/TK	NVLARYASICQQNGI	48.981	32.687
344	T	Dual/TK	LACQGKYTPSGQAGA	39.821	32.687
354	S	Dual/TK	GQAGAAASESLFVSN	49.864	32.687
214	Y	TK/ALK	EKVLAAVYKALSDHH	4.08	2.462
302	Y	TK/ALK	PWALTFSYGRALQAS	3	2.462
364	Y	TK/ALK	LFVSNHAY*******	3.305	2.462
59	Y	TK/Ack	TEENRRFYRQLLLTA	1.77e-06	0
85	Y	TK/Ack	ILFHETLYQKADDGR	6.6e-07	0
138	Y	TK/Ack	LSERCAQYKKDGADF	1.18e-06	0
174	Y	TK/Ack	NANVLARYASICQQN	1.98e-06	0
204	Y	TK/Ack	HDLKRCQYVTEKVLA	2.63e-06	0
223	Y	TK/Ack	ALSDHHIYLEGTLLK	3.3e-06	0
302	Y	TK/Ack	PWALTFSYGRALQAS	5.77e-06	0
328	Y	TK/Ack	LKAAQEEYVKRALAN	4.21e-06	0
343	Y	TK/Ack	SLACQGKYTPSGQAG	2.01e-07	0
364	Y	TK/Ack	LFVSNHAY*******	3.09e-06	0
174	Y	TK/Axl	NANVLARYASICQQN	0.011	0.011
59	Y	TK/DDR	TEENRRFYRQLLLTA	1.424	1.127
328	Y	TK/EGFR	LKAAQEEYVKRALAN	7.009	6.006
343	Y	TK/EGFR	SLACQGKYTPSGQAG	6.562	6.006
85	Y	TK/Eph	ILFHETLYQKADDGR	1.049	0.979
174	Y	TK/Eph	NANVLARYASICQQN	1.243	0.979
364	Y	TK/Eph	LFVSNHAY*******	1.479	0.979
174	Y	TK/FGFR	NANVLARYASICQQN	321.074	296.244
328	Y	TK/FGFR	LKAAQEEYVKRALAN	302.42	296.244
328	Y	TK/Fak	LKAAQEEYVKRALAN	266.229	221.314
85	Y	TK/Fer	ILFHETLYQKADDGR	10.058	8.499
343	Y	TK/Fer	SLACQGKYTPSGQAG	8.827	8.499
343	Y	TK/InsR	SLACQGKYTPSGQAG	14.776	10.453
5	Y	TK/Jak	***MPYQYPALTPEQ	5.303	3.999
214	Y	TK/Jak	EKVLAAVYKALSDHH	4.064	3.999
328	Y	TK/Jak	LKAAQEEYVKRALAN	8.469	3.999
343	Y	TK/Jak	SLACQGKYTPSGQAG	6.708	3.999
214	Y	TK/Met	EKVLAAVYKALSDHH	65.184	61.093
59	Y	TK/PDGFR	TEENRRFYRQLLLTA	17.54	17.289
343	Y	TK/PDGFR	SLACQGKYTPSGQAG	23.542	17.289
59	Y	TK/Ret	TEENRRFYRQLLLTA	30.571	28.094
204	Y	TK/Ret	HDLKRCQYVTEKVLA	33.288	28.094
223	Y	TK/Ret	ALSDHHIYLEGTLLK	29.915	28.094
85	Y	TK/Src	ILFHETLYQKADDGR	23.663	22.186
85	Y	TK/Tec	ILFHETLYQKADDGR	13.655	10.599
174	Y	TK/Tec	NANVLARYASICQQN	17.709	10.599
214	Y	TK/Tec	EKVLAAVYKALSDHH	11.484	10.599
364	Y	TK/Tec	LFVSNHAY*******	11.433	10.599
85	Y	TK/Tie	ILFHETLYQKADDGR	1.97	1.197
328	Y	TK/Tie	LKAAQEEYVKRALAN	1.879	1.197
364	Y	TK/Tie	LFVSNHAY*******	2.357	1.197
85	Y	TK/Trk	ILFHETLYQKADDGR	38.449	28.442
302	Y	TK/VEGFR	PWALTFSYGRALQAS	27.885	26.623
343	Y	TK/VEGFR	SLACQGKYTPSGQAG	28.675	26.623
364	Y	TK/VEGFR	LFVSNHAY*******	52.892	26.623
302	Y	Dual/AGC	PWALTFSYGRALQAS	1.665	1.514
223	Y	Dual/CAMK	ALSDHHIYLEGTLLK	1.805	1.143
343	Y	Dual/CAMK	SLACQGKYTPSGQAG	1.894	1.143
364	Y	Dual/CAMK	LFVSNHAY*******	2.367	1.143
85	Y	Dual/CMGC	ILFHETLYQKADDGR	0.000112	0
174	Y	Dual/STE	NANVLARYASICQQN	0.341	0.27
59	Y	Dual/TKL	TEENRRFYRQLLLTA	1.407	1.401
17	S	AGC/Akt/AKT1	PEQKKELSDIAHRIV	9.499	7.78
46	S	AGC/Akt/AKT1	SIAKRLQSIGTENTE	12.848	7.78
160	S	AGC/Akt/AKT1	KIGEHTPSALAIMEN	8.477	7.78
176	S	AGC/Akt/AKT1	NVLARYASICQQNGI	10.059	7.78
309	S	AGC/Akt/AKT1	YGRALQASALKAWGG	8.681	7.78
336	S	AGC/Akt/AKT1	VKRALANSLACQGKY	9.272	7.78
354	S	AGC/Akt/AKT1	GQAGAAASESLFVSN	10.003	7.78
356	S	AGC/Akt/AKT1	AGAAASESLFVSNHA	8.836	7.78
9	T	AGC/Akt/AKT2	PYQYPALTPEQKKEL	20.085	19.022
17	S	AGC/Akt/AKT2	PEQKKELSDIAHRIV	21.628	19.022
46	S	AGC/Akt/AKT2	SIAKRLQSIGTENTE	22.804	19.022
65	T	AGC/Akt/AKT2	FYRQLLLTADDRVNP	27.4	19.022
255	T	AGC/Akt/AKT2	EIAMATVTALRRTVP	19.392	19.022
266	T	AGC/Akt/AKT2	RTVPPAVTGITFLSG	20.247	19.022
309	S	AGC/Akt/AKT2	YGRALQASALKAWGG	23.783	19.022
356	S	AGC/Akt/AKT2	AGAAASESLFVSNHA	20.78	19.022
46	S	AGC/Akt/AKT3	SIAKRLQSIGTENTE	3.242	2.84
176	S	AGC/Akt/AKT3	NVLARYASICQQNGI	4.656	2.84
255	T	AGC/Akt/AKT3	EIAMATVTALRRTVP	3.613	2.84
266	T	AGC/Akt/AKT3	RTVPPAVTGITFLSG	3.54	2.84
309	S	AGC/Akt/AKT3	YGRALQASALKAWGG	3.39	2.84
336	S	AGC/Akt/AKT3	VKRALANSLACQGKY	3.115	2.84
354	S	AGC/Akt/AKT3	GQAGAAASESLFVSN	5.145	2.84
356	S	AGC/Akt/AKT3	AGAAASESLFVSNHA	3.805	2.84
9	T	AGC/DMPK/CRIK	PYQYPALTPEQKKEL	3.057	0.226
17	S	AGC/DMPK/CRIK	PEQKKELSDIAHRIV	4.526	0.226
235	T	AGC/DMPK/CRIK	LLKPNMVTPGHACTQ	0.321	0.226
276	S	AGC/DMPK/GEK	TFLSGGQSEEEASIN	24.781	18.355
176	S	AGC/DMPK/ROCK	NVLARYASICQQNGI	11.76	10.364
206	T	AGC/DMPK/ROCK	LKRCQYVTEKVLAAV	10.853	10.364
260	T	AGC/DMPK/ROCK	TVTALRRTVPPAVTG	13.053	10.364
344	T	AGC/DMPK/ROCK	LACQGKYTPSGQAGA	10.733	10.364
132	S	AGC/GRK/BARK	TQGLDGLSERCAQYK	162.409	142.446
160	S	AGC/GRK/BARK	KIGEHTPSALAIMEN	148.868	142.446
206	T	AGC/GRK/BARK	LKRCQYVTEKVLAAV	154.196	142.446
346	S	AGC/GRK/BARK	CQGKYTPSGQAGAAA	172.393	142.446
356	S	AGC/GRK/BARK	AGAAASESLFVSNHA	142.49	142.446
360	S	AGC/GRK/BARK	ASESLFVSNHAY***	149.689	142.446
272	S	AGC/GRK/GRK	VTGITFLSGGQSEEE	10.131	9.827
356	S	AGC/GRK/GRK	AGAAASESLFVSNHA	13.673	9.827
360	S	AGC/GRK/GRK	ASESLFVSNHAY***	16.346	9.827
49	T	AGC/MAST/MASTL	KRLQSIGTENTEENR	2.159	1.338
272	S	AGC/MAST/MASTL	VTGITFLSGGQSEEE	1.367	1.338
346	S	AGC/MAST/MASTL	CQGKYTPSGQAGAAA	1.532	1.338
46	S	AGC/NDR/LATS	SIAKRLQSIGTENTE	0.442	0.406
218	S	AGC/NDR/LATS	AAVYKALSDHHIYLE	0.544	0.406
346	S	AGC/NDR/LATS	CQGKYTPSGQAGAAA	0.427	0.406
354	S	AGC/NDR/LATS	GQAGAAASESLFVSN	0.502	0.406
83	T	AGC/NDR/NDR	GVILFHETLYQKADD	0.295	0.29
119	T	AGC/NDR/NDR	GVVPLAGTNGETTTQ	0.362	0.29
344	T	AGC/NDR/NDR	LACQGKYTPSGQAGA	0.32	0.29
119	T	AGC/PDK1/PDPK1	GVVPLAGTNGETTTQ	4.352	3.516
158	T	AGC/PDK1/PDPK1	VLKIGEHTPSALAIM	5.421	3.516
269	T	AGC/PDK1/PDPK1	PPAVTGITFLSGGQS	5.546	3.516
299	T	AGC/PDK1/PDPK1	LLKPWALTFSYGRAL	3.737	3.516
124	T	AGC/PDK1/PKH1	AGTNGETTTQGLDGL	4.045	3.052
344	T	AGC/PDK1/PKH1	LACQGKYTPSGQAGA	4.354	3.052
39	S	AGC/PDK1/PKH2	AADESTGSIAKRLQS	2.57	1.657
49	T	AGC/PDK1/PKH2	KRLQSIGTENTEENR	2.004	1.657
241	T	AGC/PDK1/PKH2	VTPGHACTQKFSHEE	2.527	1.657
255	T	AGC/PDK1/PKH2	EIAMATVTALRRTVP	2.914	1.657
344	T	AGC/PDK1/PKH2	LACQGKYTPSGQAGA	3.364	1.657
46	S	AGC/PKA/PKACA	SIAKRLQSIGTENTE	2.63	0.137
176	S	AGC/PKA/PKACA	NVLARYASICQQNGI	3.523	0.137
336	S	AGC/PKA/PKACA	VKRALANSLACQGKY	0.901	0.137
344	T	AGC/PKA/PKACA	LACQGKYTPSGQAGA	1.636	0.137
9	T	AGC/PKA/PRKACB	PYQYPALTPEQKKEL	2.764	2.323
17	S	AGC/PKA/PRKACB	PEQKKELSDIAHRIV	3.803	2.323
123	T	AGC/PKA/PRKACB	LAGTNGETTTQGLDG	2.536	2.323
176	S	AGC/PKA/PRKACB	NVLARYASICQQNGI	3.353	2.323
227	T	AGC/PKA/PRKACB	HHIYLEGTLLKPNMV	2.424	2.323
309	S	AGC/PKA/PRKACB	YGRALQASALKAWGG	2.747	2.323
46	S	AGC/PKC/PKCa	SIAKRLQSIGTENTE	6.368	6.339
132	S	AGC/PKC/PKCa	TQGLDGLSERCAQYK	7.935	6.339
344	T	AGC/PKC/PKCa	LACQGKYTPSGQAGA	8.407	6.339
46	S	AGC/PKC/PKCd	SIAKRLQSIGTENTE	-11.14	-11.601
132	S	AGC/PKC/PKCd	TQGLDGLSERCAQYK	-10.605	-11.601
344	T	AGC/PKC/PKCd	LACQGKYTPSGQAGA	-10.97	-11.601
354	S	AGC/PKC/PKCd	GQAGAAASESLFVSN	-9.754	-11.601
241	T	AGC/PKC/PKCh	VTPGHACTQKFSHEE	8.494	7.908
301	S	AGC/PKC/PKCh	KPWALTFSYGRALQA	7.972	7.908
354	S	AGC/PKC/PKCh	GQAGAAASESLFVSN	11.616	7.908
356	S	AGC/PKC/PKCh	AGAAASESLFVSNHA	9.177	7.908
360	S	AGC/PKC/PKCh	ASESLFVSNHAY***	8.449	7.908
83	T	AGC/PKC/PKCi	GVILFHETLYQKADD	1.243	0.945
269	T	AGC/PKC/PKCi	PPAVTGITFLSGGQS	1.373	0.945
309	S	AGC/PKC/PKCi	YGRALQASALKAWGG	1.088	0.945
344	T	AGC/PKC/PKCi	LACQGKYTPSGQAGA	1.076	0.945
360	S	AGC/PKC/PKCi	ASESLFVSNHAY***	1.161	0.945
17	S	AGC/PKG/PRKG1	PEQKKELSDIAHRIV	7.587	7.092
46	S	AGC/PKG/PRKG1	SIAKRLQSIGTENTE	9.329	7.092
176	S	AGC/PKG/PRKG1	NVLARYASICQQNGI	8.33	7.092
218	S	AGC/PKG/PRKG1	AAVYKALSDHHIYLE	7.176	7.092
245	S	AGC/PKG/PRKG1	HACTQKFSHEEIAMA	9.505	7.092
46	S	AGC/PKG/PRKG2	SIAKRLQSIGTENTE	45.185	42.682
218	S	AGC/PKG/PRKG2	AAVYKALSDHHIYLE	47.48	42.682
245	S	AGC/PKG/PRKG2	HACTQKFSHEEIAMA	43.127	42.682
260	T	AGC/PKG/PRKG2	TVTALRRTVPPAVTG	43.102	42.682
206	T	AGC/PKN/PKN1	LKRCQYVTEKVLAAV	59.44	59.39
255	T	AGC/PKN/PKN1	EIAMATVTALRRTVP	61.846	59.39
260	T	AGC/PKN/PKN1	TVTALRRTVPPAVTG	61.476	59.39
46	S	AGC/RSK/MSK	SIAKRLQSIGTENTE	2.325	1.569
176	S	AGC/RSK/MSK	NVLARYASICQQNGI	1.998	1.569
218	S	AGC/RSK/MSK	AAVYKALSDHHIYLE	1.725	1.569
245	S	AGC/RSK/MSK	HACTQKFSHEEIAMA	1.763	1.569
354	S	AGC/RSK/MSK	GQAGAAASESLFVSN	2.022	1.569
17	S	AGC/RSK/RSKp70	PEQKKELSDIAHRIV	6.09	5.97
46	S	AGC/RSK/RSKp70	SIAKRLQSIGTENTE	8.94	5.97
160	S	AGC/RSK/RSKp70	KIGEHTPSALAIMEN	6.447	5.97
176	S	AGC/RSK/RSKp70	NVLARYASICQQNGI	8.022	5.97
276	S	AGC/RSK/RSKp70	TFLSGGQSEEEASIN	6.324	5.97
336	S	AGC/RSK/RSKp70	VKRALANSLACQGKY	6.092	5.97
17	S	AGC/RSK/RSKp90	PEQKKELSDIAHRIV	6.749	5.407
46	S	AGC/RSK/RSKp90	SIAKRLQSIGTENTE	9.833	5.407
176	S	AGC/RSK/RSKp90	NVLARYASICQQNGI	6.765	5.407
46	S	AGC/SGK/SGK1	SIAKRLQSIGTENTE	16.347	9.14
65	T	AGC/SGK/SGK1	FYRQLLLTADDRVNP	12.971	9.14
176	S	AGC/SGK/SGK1	NVLARYASICQQNGI	10.257	9.14
309	S	AGC/SGK/SGK1	YGRALQASALKAWGG	11.784	9.14
336	S	AGC/SGK/SGK1	VKRALANSLACQGKY	15.729	9.14
346	S	AGC/SGK/SGK1	CQGKYTPSGQAGAAA	9.458	9.14
354	S	AGC/SGK/SGK1	GQAGAAASESLFVSN	9.201	9.14
356	S	AGC/SGK/SGK1	AGAAASESLFVSNHA	9.993	9.14
46	S	AGC/SGK/SGK3	SIAKRLQSIGTENTE	3.965	2.112
125	T	AGC/SGK/SGK3	GTNGETTTQGLDGLS	2.603	2.112
176	S	AGC/SGK/SGK3	NVLARYASICQQNGI	4.07	2.112
123	T	CAMK/CAMK-Unique/SRK2E	LAGTNGETTTQGLDG	2.964	2.476
301	S	CAMK/CAMK-Unique/SRK2E	KPWALTFSYGRALQA	2.845	2.476
17	S	CAMK/CAMK1/CAMK1	PEQKKELSDIAHRIV	34.753	32.882
46	S	CAMK/CAMK1/CAMK1	SIAKRLQSIGTENTE	35.492	32.882
160	S	CAMK/CAMK1/CAMK1	KIGEHTPSALAIMEN	33.811	32.882
176	S	CAMK/CAMK1/CAMK1	NVLARYASICQQNGI	37.399	32.882
354	S	CAMK/CAMK1/CAMK1	GQAGAAASESLFVSN	34.556	32.882
17	S	CAMK/CAMK1/CAMK4	PEQKKELSDIAHRIV	11.203	9.847
46	S	CAMK/CAMK1/CAMK4	SIAKRLQSIGTENTE	10.934	9.847
176	S	CAMK/CAMK1/CAMK4	NVLARYASICQQNGI	13.976	9.847
218	S	CAMK/CAMK1/CAMK4	AAVYKALSDHHIYLE	9.983	9.847
356	S	CAMK/CAMK1/CAMK4	AGAAASESLFVSNHA	11.44	9.847
46	S	CAMK/CAMK1/MLKA	SIAKRLQSIGTENTE	1.008	0.909
49	T	CAMK/CAMK1/MLKA	KRLQSIGTENTEENR	1.342	0.909
65	T	CAMK/CAMK1/MLKA	FYRQLLLTADDRVNP	1.091	0.909
119	T	CAMK/CAMK1/MLKA	GVVPLAGTNGETTTQ	1.938	0.909
176	S	CAMK/CAMK1/MLKA	NVLARYASICQQNGI	1.378	0.909
266	T	CAMK/CAMK1/MLKA	RTVPPAVTGITFLSG	1.01	0.909
276	S	CAMK/CAMK1/MLKA	TFLSGGQSEEEASIN	1.171	0.909
46	S	CAMK/CAMK1/PNCK	SIAKRLQSIGTENTE	2.239	1.882
206	T	CAMK/CAMK1/PNCK	LKRCQYVTEKVLAAV	2.804	1.882
281	S	CAMK/CAMK1/PNCK	GQSEEEASINLNAIN	2.379	1.882
301	S	CAMK/CAMK1/PNCK	KPWALTFSYGRALQA	2.083	1.882
17	S	CAMK/CAMK2/CAMK2A	PEQKKELSDIAHRIV	7.873	4.81
46	S	CAMK/CAMK2/CAMK2A	SIAKRLQSIGTENTE	8.183	4.81
176	S	CAMK/CAMK2/CAMK2A	NVLARYASICQQNGI	7.68	4.81
344	T	CAMK/CAMK2/CAMK2A	LACQGKYTPSGQAGA	5.411	4.81
354	S	CAMK/CAMK2/CAMK2A	GQAGAAASESLFVSN	6.323	4.81
356	S	CAMK/CAMK2/CAMK2A	AGAAASESLFVSNHA	6.637	4.81
46	S	CAMK/CAMK2/CAMK2B	SIAKRLQSIGTENTE	164.892	127.946
123	T	CAMK/CAMK2/CAMK2B	LAGTNGETTTQGLDG	143.252	127.946
218	S	CAMK/CAMK2/CAMK2B	AAVYKALSDHHIYLE	141.481	127.946
269	T	CAMK/CAMK2/CAMK2B	PPAVTGITFLSGGQS	131.559	127.946
336	S	CAMK/CAMK2/CAMK2B	VKRALANSLACQGKY	162.253	127.946
17	S	CAMK/CAMK2/CAMK2D	PEQKKELSDIAHRIV	53.88	37.605
100	S	CAMK/CAMK2/CAMK2D	PFPQVIKSKGGVVGI	47.094	37.605
176	S	CAMK/CAMK2/CAMK2D	NVLARYASICQQNGI	38.336	37.605
253	T	CAMK/CAMK2/CAMK2D	HEEIAMATVTALRRT	37.883	37.605
346	S	CAMK/CAMK2/CAMK2D	CQGKYTPSGQAGAAA	41.099	37.605
360	S	CAMK/CAMK2/CAMK2D	ASESLFVSNHAY***	58.103	37.605
17	S	CAMK/CAMK2/CAMK2G	PEQKKELSDIAHRIV	3.443	2.962
46	S	CAMK/CAMK2/CAMK2G	SIAKRLQSIGTENTE	3.226	2.962
46	S	CAMK/CAMKL/AMPK	SIAKRLQSIGTENTE	10.051	9.732
160	S	CAMK/CAMKL/AMPK	KIGEHTPSALAIMEN	10.72	9.732
176	S	CAMK/CAMKL/AMPK	NVLARYASICQQNGI	10.109	9.732
218	S	CAMK/CAMKL/AMPK	AAVYKALSDHHIYLE	10.978	9.732
9	T	CAMK/CAMKL/BRSK	PYQYPALTPEQKKEL	1.145	1.038
241	T	CAMK/CAMKL/BRSK	VTPGHACTQKFSHEE	1.275	1.038
356	S	CAMK/CAMKL/BRSK	AGAAASESLFVSNHA	1.788	1.038
360	S	CAMK/CAMKL/BRSK	ASESLFVSNHAY***	1.466	1.038
9	T	CAMK/CAMKL/CHK1	PYQYPALTPEQKKEL	3.743	3.493
17	S	CAMK/CAMKL/CHK1	PEQKKELSDIAHRIV	3.497	3.493
176	S	CAMK/CAMKL/CHK1	NVLARYASICQQNGI	9.662	3.493
65	T	CAMK/CAMKL/LKB	FYRQLLLTADDRVNP	30.685	16.361
124	T	CAMK/CAMKL/LKB	AGTNGETTTQGLDGL	18.607	16.361
235	T	CAMK/CAMKL/LKB	LLKPNMVTPGHACTQ	21.067	16.361
241	T	CAMK/CAMKL/LKB	VTPGHACTQKFSHEE	18.531	16.361
253	T	CAMK/CAMKL/LKB	HEEIAMATVTALRRT	16.631	16.361
255	T	CAMK/CAMKL/LKB	EIAMATVTALRRTVP	19.222	16.361
260	T	CAMK/CAMKL/LKB	TVTALRRTVPPAVTG	20.964	16.361
344	T	CAMK/CAMKL/LKB	LACQGKYTPSGQAGA	28.064	16.361
100	S	CAMK/CAMKL/MARK	PFPQVIKSKGGVVGI	160.495	145.421
158	T	CAMK/CAMKL/MARK	VLKIGEHTPSALAIM	151.056	145.421
218	S	CAMK/CAMKL/MARK	AAVYKALSDHHIYLE	149.194	145.421
17	S	CAMK/CAMKL/MELK	PEQKKELSDIAHRIV	164.344	155.919
65	T	CAMK/CAMKL/MELK	FYRQLLLTADDRVNP	156.576	155.919
176	S	CAMK/CAMKL/MELK	NVLARYASICQQNGI	213.861	155.919
218	S	CAMK/CAMKL/MELK	AAVYKALSDHHIYLE	178.195	155.919
336	S	CAMK/CAMKL/MELK	VKRALANSLACQGKY	214.557	155.919
17	S	CAMK/CAMKL/NuaK	PEQKKELSDIAHRIV	5.918	4.034
176	S	CAMK/CAMKL/NuaK	NVLARYASICQQNGI	4.44	4.034
354	S	CAMK/CAMKL/NuaK	GQAGAAASESLFVSN	5.417	4.034
356	S	CAMK/CAMKL/NuaK	AGAAASESLFVSNHA	4.259	4.034
360	S	CAMK/CAMKL/NuaK	ASESLFVSNHAY***	5.666	4.034
46	S	CAMK/CAMKL/PASK	SIAKRLQSIGTENTE	2.703	1.643
176	S	CAMK/CAMKL/PASK	NVLARYASICQQNGI	1.965	1.643
299	T	CAMK/CAMKL/PASK	LLKPWALTFSYGRAL	1.992	1.643
336	S	CAMK/CAMKL/PASK	VKRALANSLACQGKY	1.753	1.643
346	S	CAMK/CAMKL/PASK	CQGKYTPSGQAGAAA	2.125	1.643
356	S	CAMK/CAMKL/PASK	AGAAASESLFVSNHA	2.057	1.643
176	S	CAMK/CAMKL/QIK	NVLARYASICQQNGI	12.105	11.311
301	S	CAMK/CAMKL/QIK	KPWALTFSYGRALQA	12.177	11.311
309	S	CAMK/CAMKL/QIK	YGRALQASALKAWGG	11.553	11.311
132	S	CAMK/CASK/CASK	TQGLDGLSERCAQYK	3.133	2.569
281	S	CAMK/CASK/CASK	GQSEEEASINLNAIN	4.126	2.569
309	S	CAMK/CASK/CASK	YGRALQASALKAWGG	4.615	2.569
346	S	CAMK/CASK/CASK	CQGKYTPSGQAGAAA	3.268	2.569
354	S	CAMK/CASK/CASK	GQAGAAASESLFVSN	4.072	2.569
356	S	CAMK/CASK/CASK	AGAAASESLFVSNHA	3.145	2.569
360	S	CAMK/CASK/CASK	ASESLFVSNHAY***	2.7	2.569
17	S	CAMK/DAPK/DAPK	PEQKKELSDIAHRIV	19.634	12.344
46	S	CAMK/DAPK/DAPK	SIAKRLQSIGTENTE	13.243	12.344
176	S	CAMK/DAPK/DAPK	NVLARYASICQQNGI	16.381	12.344
235	T	CAMK/DAPK/DAPK	LLKPNMVTPGHACTQ	13.008	12.344
17	S	CAMK/DAPK/DRAK	PEQKKELSDIAHRIV	3.982	3.882
39	S	CAMK/DAPK/DRAK	AADESTGSIAKRLQS	4.312	3.882
245	S	CAMK/DAPK/DRAK	HACTQKFSHEEIAMA	4.263	3.882
346	S	CAMK/DAPK/DRAK	CQGKYTPSGQAGAAA	5.001	3.882
354	S	CAMK/DAPK/DRAK	GQAGAAASESLFVSN	5.443	3.882
356	S	CAMK/DAPK/DRAK	AGAAASESLFVSNHA	5.612	3.882
360	S	CAMK/DAPK/DRAK	ASESLFVSNHAY***	5.727	3.882
36	S	CAMK/DCAMKL/DCLK1	GILAADESTGSIAKR	5.555	3.53
299	T	CAMK/DCAMKL/DCLK1	LLKPWALTFSYGRAL	3.552	3.53
46	S	CAMK/MAPKAPK/MK2	SIAKRLQSIGTENTE	15.217	11.681
160	S	CAMK/MAPKAPK/MK2	KIGEHTPSALAIMEN	11.865	11.681
176	S	CAMK/MAPKAPK/MK2	NVLARYASICQQNGI	16.072	11.681
218	S	CAMK/MAPKAPK/MK2	AAVYKALSDHHIYLE	11.891	11.681
309	S	CAMK/MAPKAPK/MK2	YGRALQASALKAWGG	12.124	11.681
46	S	CAMK/MAPKAPK/MK5	SIAKRLQSIGTENTE	23.78	23.028
176	S	CAMK/MAPKAPK/MK5	NVLARYASICQQNGI	40.598	23.028
272	S	CAMK/MAPKAPK/MK5	VTGITFLSGGQSEEE	31.251	23.028
39	S	CAMK/MAPKAPK/MNK	AADESTGSIAKRLQS	16.39	13.416
255	T	CAMK/MAPKAPK/MNK	EIAMATVTALRRTVP	19.466	13.416
344	T	CAMK/MAPKAPK/MNK	LACQGKYTPSGQAGA	18.429	13.416
354	S	CAMK/MAPKAPK/MNK	GQAGAAASESLFVSN	21.323	13.416
356	S	CAMK/MAPKAPK/MNK	AGAAASESLFVSNHA	20.258	13.416
360	S	CAMK/MAPKAPK/MNK	ASESLFVSNHAY***	15.523	13.416
49	T	CAMK/MLCK/MYLK	KRLQSIGTENTEENR	1.456	1.165
119	T	CAMK/MLCK/MYLK	GVVPLAGTNGETTTQ	1.348	1.165
253	T	CAMK/MLCK/MYLK	HEEIAMATVTALRRT	1.249	1.165
266	T	CAMK/MLCK/MYLK	RTVPPAVTGITFLSG	1.442	1.165
17	S	CAMK/MLCK/MYLK2	PEQKKELSDIAHRIV	3.401	3.166
276	S	CAMK/MLCK/MYLK2	TFLSGGQSEEEASIN	4.32	3.166
336	S	CAMK/MLCK/MYLK2	VKRALANSLACQGKY	4.118	3.166
344	T	CAMK/MLCK/MYLK2	LACQGKYTPSGQAGA	3.882	3.166
354	S	CAMK/MLCK/MYLK2	GQAGAAASESLFVSN	3.315	3.166

## Sheet: PKM
Position	code	kinase	peptide	score	cutoff
249	S	AGC	ASFIRKASDVHEVRK	2.144	1.925
519	S	AGC	LTGWRPGSGFTNTMR	3.682	1.925
25	T	STE	LHAAMADTFLEHMCR	6.681	6.594
269	S	TKL	GKNIKIISKIENHEG	6.247	5.299
454	T	TKL	RAPIIAVTRNPQTAR	5.891	5.299
97	S	AGC/Akt	NVRTATESFASDPIL	11.586	9.723
519	S	AGC/Akt	LTGWRPGSGFTNTMR	9.887	9.723
522	T	AGC/DMPK	WRPGSGFTNTMRVVP	17.477	14.321
249	S	AGC/NDR	ASFIRKASDVHEVRK	0.003	0.003
519	S	AGC/NDR	LTGWRPGSGFTNTMR	0.003	0.003
25	T	AGC/PDK1	LHAAMADTFLEHMCR	6.627	5.892
519	S	AGC/PKC	LTGWRPGSGFTNTMR	-3.312	-3.397
524	T	AGC/PKC	PGSGFTNTMRVVPVP	-2.311	-3.397
249	S	AGC/PKG	ASFIRKASDVHEVRK	11.421	9.739
2	S	AGC/RSK	******MSKPHSEAG	11.06	10.901
333	S	CAMK/CAMK2	CATQMLESMIKKPRP	7.327	6.8
222	S	CAMK/CASK	AVDLPAVSEKDIQDL	3.96	3.657
425	S	CAMK/CASK	EASFKCCSGAIIVLT	4.58	3.657
100	S	CAMK/DCAMKL	TATESFASDPILYRP	5.163	4.813
114	T	CAMK/DCAMKL	PVAVALDTKGPEIRT	5.129	4.813
519	S	CAMK/MAPKAPK	LTGWRPGSGFTNTMR	16.356	16.224
425	S	CAMK/MLCK	EASFKCCSGAIIVLT	10.981	10.475
6	S	CAMK/PHK	**MSKPHSEAGTAFI	3.125	3.018
454	T	CAMK/PIM	RAPIIAVTRNPQTAR	17.862	15.765
6	S	CAMK/PKD	**MSKPHSEAGTAFI	27.152	21.331
127	S	CAMK/TSSK	RTGLIKGSGTAEVEL	3.564	3.512
243	S	CK1/TTBK	DVDMVFASFIRKASD	97.485	88.446
249	S	CK1/TTBK	ASFIRKASDVHEVRK	88.493	88.446
2	S	CK1/VRK	******MSKPHSEAG	387.898	303.187
6	S	CK1/VRK	**MSKPHSEAGTAFI	360.038	303.187
10	T	CK1/VRK	KPHSEAGTAFIQTQQ	359.468	303.187
57	S	CK1/VRK	TIGPASRSVETLKEM	389.952	303.187
60	T	CK1/VRK	PASRSVETLKEMIKS	318.833	303.187
114	T	CMGC/CDKL	PVAVALDTKGPEIRT	4.492	4.358
513	T	CMGC/CDKL	GDVVIVLTGWRPGSG	4.513	4.358
522	T	CMGC/CDKL	WRPGSGFTNTMRVVP	6.68	4.358
524	T	CMGC/CDKL	PGSGFTNTMRVVPVP	5.727	4.358
519	S	CMGC/CLK	LTGWRPGSGFTNTMR	95.006	85.655
519	S	CMGC/DYRK	LTGWRPGSGFTNTMR	21.31	17.356
2	S	CMGC/GSK	******MSKPHSEAG	9.096	8.674
37	S	CMGC/GSK	MCRLDIDSPPITARN	9.815	8.674
37	S	CMGC/MAPK	MCRLDIDSPPITARN	16.272	12.837
519	S	CMGC/RCK	LTGWRPGSGFTNTMR	5.603	4.171
6	S	STE/STE11	**MSKPHSEAGTAFI	5.249	5.196
524	T	STE/STE7	PGSGFTNTMRVVPVP	35.288	31.362
172	S	TKL/LISK	CKVVEVGSKIYVDDG	4.699	3.139
205	S	TKL/LRRK	ENGGSLGSKKGVNLP	13.402	13.084
524	T	TKL/LRRK	PGSGFTNTMRVVPVP	15.916	13.084
2	S	TKL/MLK	******MSKPHSEAG	88.901	85.293
87	T	TKL/MLK	THEYHAETIKNVRTA	99.226	85.293
95	T	TKL/RAF	IKNVRTATESFASDP	2.858	2.477
2	S	Atypical/Alpha	******MSKPHSEAG	13.146	12.011
269	S	Atypical/BCR	GKNIKIISKIENHEG	4.597	3.684
405	T	Atypical/BCR	LRRLAPITSDPTEAT	4.418	3.684
15	T	Atypical/PIKK	AGTAFIQTQQLHAAM	12.414	12.124
95	T	Atypical/TAF1	IKNVRTATESFASDP	4.203	3.647
328	T	Atypical/TAF1	GKPVICATQMLESMI	3.708	3.647
434	S	Other/BUB	AIIVLTKSGRSAHQV	0.37	0.314
362	S	Other/Bud32	GADCIMLSGETAKGD	3.511	2.937
6	S	Other/CAMKK	**MSKPHSEAGTAFI	3.93	3.05
10	T	Other/CAMKK	KPHSEAGTAFIQTQQ	4.823	3.05
97	S	Other/CAMKK	NVRTATESFASDPIL	4.211	3.05
100	S	Other/CDC7	TATESFASDPILYRP	80.402	77.782
2	S	Other/Haspin	******MSKPHSEAG	13.691	0.998
6	S	Other/Haspin	**MSKPHSEAGTAFI	10.046	0.998
10	T	Other/Haspin	KPHSEAGTAFIQTQQ	6.485	0.998
15	T	Other/Haspin	AGTAFIQTQQLHAAM	3.181	0.998
87	T	Other/Haspin	THEYHAETIKNVRTA	1.18	0.998
434	S	Other/MOS	AIIVLTKSGRSAHQV	3.21	2.885
519	S	Other/MOS	LTGWRPGSGFTNTMR	3.739	2.885
524	T	Other/MOS	PGSGFTNTMRVVPVP	3.107	2.885
50	T	Other/NAK	RNTGIICTIGPASRS	56.485	51.034
143	T	Other/NAK	KGATLKITLDNAYME	53.315	51.034
432	T	Other/NAK	SGAIIVLTKSGRSAH	62.964	51.034
205	S	Other/NEK	ENGGSLGSKKGVNLP	120.721	118.615
524	T	Other/NEK	PGSGFTNTMRVVPVP	133.037	118.615
513	T	Other/PEK	GDVVIVLTGWRPGSG	3.669	1.697
519	S	Other/PEK	LTGWRPGSGFTNTMR	4.858	1.697
522	T	Other/PEK	WRPGSGFTNTMRVVP	4.393	1.697
524	T	Other/PEK	PGSGFTNTMRVVPVP	5.003	1.697
25	T	Other/PLK	LHAAMADTFLEHMCR	15.938	14.476
6	S	Other/TLK	**MSKPHSEAGTAFI	2.844	2.277
10	T	Other/TLK	KPHSEAGTAFIQTQQ	2.736	2.277
15	T	Other/TLK	AGTAFIQTQQLHAAM	2.543	2.277
2	S	Other/TOPK	******MSKPHSEAG	4.422	3.19
10	T	Other/TTK	KPHSEAGTAFIQTQQ	24.711	21.21
15	T	Other/TTK	AGTAFIQTQQLHAAM	22.815	21.21
222	S	Other/TTK	AVDLPAVSEKDIQDL	21.434	21.21
287	S	Other/ULK	FDEILEASDGIMVAR	44.118	36.383
333	S	Other/ULK	CATQMLESMIKKPRP	44.543	36.383
10	T	Other/WEE	KPHSEAGTAFIQTQQ	2.51	2.306
15	T	Other/WEE	AGTAFIQTQQLHAAM	2.775	2.306
87	T	Other/WEE	THEYHAETIKNVRTA	3.003	2.306
97	S	Other/WEE	NVRTATESFASDPIL	2.888	2.306
513	T	Dual/TK	GDVVIVLTGWRPGSG	54.73	47.151
83	Y	TK/Ack	FSHGTHEYHAETIKN	4.25e-07	0
105	Y	TK/Ack	FASDPILYRPVAVAL	2.95e-07	0
148	Y	TK/Ack	KITLDNAYMEKCDEN	2.25e-06	0
175	Y	TK/Ack	VEVGSKIYVDDGLIS	3.5e-06	0
370	Y	TK/Ack	GETAKGDYPLEAVRM	1.76e-06	0
390	Y	TK/Ack	REAEAAIYHLQLFEE	2.21e-06	0
444	Y	TK/Ack	SAHQVARYRPRAPII	1.15e-07	0
370	Y	TK/Axl	GETAKGDYPLEAVRM	0.017	0.015
390	Y	TK/Axl	REAEAAIYHLQLFEE	0.017	0.015
148	Y	TK/EGFR	KITLDNAYMEKCDEN	10.662	8.652
83	Y	TK/Met	FSHGTHEYHAETIKN	87.499	83.195
390	Y	TK/Met	REAEAAIYHLQLFEE	83.898	83.195
83	Y	TK/Musk	FSHGTHEYHAETIKN	2.431	1.512
466	Y	TK/Musk	TARQAHLYRGIFPVL	2.209	1.512
444	Y	TK/Trk	SAHQVARYRPRAPII	47.219	41.671
83	Y	Dual/AGC	FSHGTHEYHAETIKN	2.255	2.065
370	Y	Dual/AGC	GETAKGDYPLEAVRM	2.347	2.065
83	Y	Dual/CMGC	FSHGTHEYHAETIKN	7.11e-05	0
390	Y	Dual/CMGC	REAEAAIYHLQLFEE	9.48e-05	0
466	Y	Dual/CMGC	TARQAHLYRGIFPVL	2.43e-05	0
519	S	AGC/Akt/AKT1	LTGWRPGSGFTNTMR	13.348	11.65
405	T	AGC/Akt/AKT2	LRRLAPITSDPTEAT	25.713	24.834
519	S	AGC/Akt/AKT2	LTGWRPGSGFTNTMR	27.837	24.834
2	S	AGC/DMPK/CRIK	******MSKPHSEAG	2.095	0.919
6	S	AGC/DMPK/CRIK	**MSKPHSEAGTAFI	2.823	0.919
10	T	AGC/DMPK/CRIK	KPHSEAGTAFIQTQQ	3.933	0.919
15	T	AGC/DMPK/CRIK	AGTAFIQTQQLHAAM	4.254	0.919
25	T	AGC/DMPK/CRIK	LHAAMADTFLEHMCR	2.101	0.919
222	S	AGC/DMPK/CRIK	AVDLPAVSEKDIQDL	1.359	0.919
454	T	AGC/DMPK/CRIK	RAPIIAVTRNPQTAR	0.99	0.919
6	S	AGC/DMPK/GEK	**MSKPHSEAGTAFI	28.624	26.168
522	T	AGC/DMPK/ROCK	WRPGSGFTNTMRVVP	17.076	13.925
182	S	AGC/GRK/BARK	YVDDGLISLQVKQKG	172.701	165.626
346	S	AGC/GRK/GRK	RPTRAEGSDVANAVL	15.959	13.902
45	T	AGC/NDR/NDR	PPITARNTGIICTIG	0.471	0.407
77	S	AGC/NDR/NDR	NVARLNFSHGTHEYH	0.502	0.407
100	S	AGC/NDR/NDR	TATESFASDPILYRP	0.416	0.407
513	T	AGC/NDR/NDR	GDVVIVLTGWRPGSG	0.441	0.407
25	T	AGC/PDK1/PDPK1	LHAAMADTFLEHMCR	6.177	5.429
365	T	AGC/PDK1/PKH1	CIMLSGETAKGDYPL	4.805	4.353
412	T	AGC/PDK1/PKH1	TSDPTEATAVGAVEA	5.159	4.353
432	T	AGC/PDK1/PKH1	SGAIIVLTKSGRSAH	4.604	4.353
97	S	AGC/PDK1/PKH2	NVRTATESFASDPIL	3.336	3.289
434	S	AGC/PKC/PKCa	AIIVLTKSGRSAHQV	10.093	9.03
519	S	AGC/PKC/PKCa	LTGWRPGSGFTNTMR	10.689	9.03
524	T	AGC/PKC/PKCa	PGSGFTNTMRVVPVP	10.506	9.03
434	S	AGC/PKC/PKCd	AIIVLTKSGRSAHQV	-9.424	-9.497
519	S	AGC/PKC/PKCd	LTGWRPGSGFTNTMR	-7.667	-9.497
139	T	AGC/PKC/PKCh	VELKKGATLKITLDN	10.656	10.374
519	S	AGC/PKC/PKCh	LTGWRPGSGFTNTMR	10.389	10.374
524	T	AGC/PKC/PKCh	PGSGFTNTMRVVPVP	11.053	10.374
459	T	AGC/PKC/PKCi	AVTRNPQTARQAHLY	6.092	3.394
249	S	AGC/PKG/PRKG1	ASFIRKASDVHEVRK	10.465	10.046
2	S	AGC/PKG/PRKG2	******MSKPHSEAG	59.986	55.934
249	S	AGC/PKG/PRKG2	ASFIRKASDVHEVRK	62.295	55.934
95	T	AGC/SGK/SGK3	IKNVRTATESFASDP	5.253	4.65
249	S	AGC/SGK/SGK3	ASFIRKASDVHEVRK	4.987	4.65
95	T	CAMK/CAMK1/CAMK1	IKNVRTATESFASDP	45.966	40.948
97	S	CAMK/CAMK1/CAMK1	NVRTATESFASDPIL	44.307	40.948
406	S	CAMK/CAMK1/CAMK4	RRLAPITSDPTEATA	13.5	12.823
420	S	CAMK/CAMK1/CAMK4	AVGAVEASFKCCSGA	13.467	12.823
513	T	CAMK/CAMK1/MLKA	GDVVIVLTGWRPGSG	1.591	1.396
249	S	CAMK/CAMK2/CAMK2A	ASFIRKASDVHEVRK	8.05	7.322
519	S	CAMK/CAMK2/CAMK2A	LTGWRPGSGFTNTMR	7.868	7.322
143	T	CAMK/CAMK2/CAMK2B	KGATLKITLDNAYME	147.64	147.247
202	S	CAMK/CAMK2/CAMK2B	TEVENGGSLGSKKGV	151.463	147.247
25	T	CAMK/CAMK2/CAMK2D	LHAAMADTFLEHMCR	57.332	50.397
519	S	CAMK/CAMKL/CHK1	LTGWRPGSGFTNTMR	5.833	5.673
10	T	CAMK/CAMKL/LKB	KPHSEAGTAFIQTQQ	25.838	24.571
143	T	CAMK/CAMKL/LKB	KGATLKITLDNAYME	28.923	24.571
100	S	CAMK/CAMKL/MARK	TATESFASDPILYRP	176.29	173.568
139	T	CAMK/CAMKL/MELK	VELKKGATLKITLDN	199.123	195.594
202	S	CAMK/CAMKL/MELK	TEVENGGSLGSKKGV	205.653	195.594
425	S	CAMK/CAMKL/MELK	EASFKCCSGAIIVLT	206.081	195.594
522	T	CAMK/CAMKL/PASK	WRPGSGFTNTMRVVP	2.65	2.198
222	S	CAMK/CASK/CASK	AVDLPAVSEKDIQDL	3.96	3.657
425	S	CAMK/CASK/CASK	EASFKCCSGAIIVLT	4.58	3.657
95	T	CAMK/DAPK/DAPK	IKNVRTATESFASDP	19.093	17.52
341	T	CAMK/DAPK/DAPK	MIKKPRPTRAEGSDV	18.201	17.52
2	S	CAMK/DAPK/DRAK	******MSKPHSEAG	4.614	4.561
519	S	CAMK/DAPK/DRAK	LTGWRPGSGFTNTMR	6.851	4.561
100	S	CAMK/DCAMKL/DCLK1	TATESFASDPILYRP	5.163	4.813
114	T	CAMK/DCAMKL/DCLK1	PVAVALDTKGPEIRT	5.129	4.813
519	S	CAMK/MAPKAPK/MNK	LTGWRPGSGFTNTMR	19.366	18.111
522	T	CAMK/MAPKAPK/MNK	WRPGSGFTNTMRVVP	21.687	18.111
15	T	CAMK/MLCK/MYLK	AGTAFIQTQQLHAAM	1.554	1.449
60	T	CAMK/MLCK/MYLK	PASRSVETLKEMIKS	1.618	1.449
143	T	CAMK/MLCK/MYLK	KGATLKITLDNAYME	1.914	1.449
95	T	CAMK/MLCK/MYLK2	IKNVRTATESFASDP	4.187	4.132
172	S	CAMK/MLCK/MYLK2	CKVVEVGSKIYVDDG	4.757	4.132
6	S	CAMK/PHK/PHKG1	**MSKPHSEAGTAFI	2.961	2.484
37	S	CAMK/PIM/PIM1	MCRLDIDSPPITARN	0.001	0.001
97	S	CAMK/PIM/PIM1	NVRTATESFASDPIL	0.001	0.001
249	S	CAMK/PIM/PIM1	ASFIRKASDVHEVRK	0.001	0.001
341	T	CAMK/PIM/PIM1	MIKKPRPTRAEGSDV	0.001	0.001
405	T	CAMK/PIM/PIM1	LRRLAPITSDPTEAT	0.001	0.001
519	S	CAMK/PIM/PIM1	LTGWRPGSGFTNTMR	0.001	0.001
454	T	CAMK/PIM/PIM2	RAPIIAVTRNPQTAR	11.856	6.373
37	S	CAMK/PIM/PIM3	MCRLDIDSPPITARN	5.965	5.258
249	S	CAMK/PIM/PIM3	ASFIRKASDVHEVRK	6.256	5.258
249	S	CAMK/PKD/PRKD1	ASFIRKASDVHEVRK	7.214	6.813
127	S	CAMK/PKD/PRKD3	RTGLIKGSGTAEVEL	2.419	2.139
420	S	CAMK/PKD/PRKD3	AVGAVEASFKCCSGA	2.715	2.139
437	S	CAMK/PKD/PRKD3	VLTKSGRSAHQVARY	2.632	2.139
269	S	CK1/CK1/CK1-A	GKNIKIISKIENHEG	12.474	10.881
202	S	CK1/CK1/CK1-G	TEVENGGSLGSKKGV	9.38	7.605
519	S	CK1/CK1/CK1-G	LTGWRPGSGFTNTMR	8.228	7.605
522	T	CK1/CK1/CK1-G	WRPGSGFTNTMRVVP	7.922	7.605
2	S	CK1/VRK/VRK1	******MSKPHSEAG	0.467	0.394
6	S	CK1/VRK/VRK1	**MSKPHSEAGTAFI	0.396	0.394
432	T	CK1/VRK/VRK1	SGAIIVLTKSGRSAH	0.547	0.394
10	T	CK1/VRK/VRK2	KPHSEAGTAFIQTQQ	50.665	48.397
15	T	CK1/VRK/VRK2	AGTAFIQTQQLHAAM	52.042	48.397
333	S	CK1/VRK/VRK2	CATQMLESMIKKPRP	54.134	48.397
95	T	CMGC/CDK/CDK7	IKNVRTATESFASDP	23.356	20.158
6	S	CMGC/CDK/CDK8	**MSKPHSEAGTAFI	11.993	9.04
55	S	CMGC/CDK/CDK8	ICTIGPASRSVETLK	10.427	9.04
287	S	CMGC/CDK/CDK9	FDEILEASDGIMVAR	38.267	36.669
405	T	CMGC/CDK/CDK9	LRRLAPITSDPTEAT	36.788	36.669
114	T	CMGC/CDKL/CDKL5	PVAVALDTKGPEIRT	4.492	4.358
513	T	CMGC/CDKL/CDKL5	GDVVIVLTGWRPGSG	4.513	4.358
522	T	CMGC/CDKL/CDKL5	WRPGSGFTNTMRVVP	6.68	4.358
524	T	CMGC/CDKL/CDKL5	PGSGFTNTMRVVPVP	5.727	4.358
249	S	CMGC/CK2/CK2a1	ASFIRKASDVHEVRK	4.816	4.483
25	T	CMGC/CK2/CSNK2A2	LHAAMADTFLEHMCR	0.001	0.001
60	T	CMGC/CK2/CSNK2A2	PASRSVETLKEMIKS	0.001	0.001
93	T	CMGC/CK2/CSNK2A2	ETIKNVRTATESFAS	0.001	0.001
195	T	CMGC/CK2/CSNK2A2	KGADFLVTEVENGGS	0.001	0.001
269	S	CMGC/CK2/CSNK2A2	GKNIKIISKIENHEG	0.001	0.001
341	T	CMGC/CK2/CSNK2A2	MIKKPRPTRAEGSDV	0.001	0.001
519	S	CMGC/DYRK/DYRK1	LTGWRPGSGFTNTMR	28.03	21.744
6	S	CMGC/GSK/GSK3B	**MSKPHSEAGTAFI	7.916	7.881
37	S	CMGC/GSK/GSK3B	MCRLDIDSPPITARN	9.277	7.881
37	S	CMGC/MAPK/ERK1	MCRLDIDSPPITARN	11.768	11.368
454	T	CMGC/MAPK/ERK3	RAPIIAVTRNPQTAR	3.204	2.967
195	T	CMGC/MAPK/ERK7	KGADFLVTEVENGGS	7.698	7.305
37	S	CMGC/MAPK/p38	MCRLDIDSPPITARN	8.803	7.426
519	S	CMGC/RCK/MAK	LTGWRPGSGFTNTMR	5.603	4.171
341	T	STE/STE11/ASK	MIKKPRPTRAEGSDV	22.108	18.29
6	S	STE/STE11/MEKK1	**MSKPHSEAGTAFI	3.243	3.01
37	S	STE/STE11/MEKK2	MCRLDIDSPPITARN	23.166	21.636
129	T	STE/STE11/MEKK2	GLIKGSGTAEVELKK	22.896	21.636
10	T	STE/STE20/FRAY	KPHSEAGTAFIQTQQ	89.556	86.942
57	S	STE/STE20/FRAY	TIGPASRSVETLKEM	89.528	86.942
60	T	STE/STE20/FRAY	PASRSVETLKEMIKS	87.466	86.942
80	T	STE/STE20/FRAY	RLNFSHGTHEYHAET	109.661	86.942
2	S	STE/STE20/KHS	******MSKPHSEAG	0.969	0.771
6	S	STE/STE20/KHS	**MSKPHSEAGTAFI	1.029	0.771
25	T	STE/STE20/KHS	LHAAMADTFLEHMCR	0.801	0.771
100	S	STE/STE20/KHS	TATESFASDPILYRP	0.789	0.771
328	T	STE/STE20/KHS	GKPVICATQMLESMI	0.779	0.771
365	T	STE/STE20/MST	CIMLSGETAKGDYPL	23.032	22.184
41	T	STE/STE20/NinaC	DIDSPPITARNTGII	4.644	4.159
139	T	STE/STE20/NinaC	VELKKGATLKITLDN	4.428	4.159
405	T	STE/STE20/NinaC	LRRLAPITSDPTEAT	5.201	4.159
412	T	STE/STE20/NinaC	TSDPTEATAVGAVEA	4.246	4.159
6	S	STE/STE20/SLK	**MSKPHSEAGTAFI	4.772	4.036
139	T	STE/STE20/SLK	VELKKGATLKITLDN	4.551	4.036
97	S	STE/STE20/YSK	NVRTATESFASDPIL	169.215	133.749
114	T	STE/STE20/YSK	PVAVALDTKGPEIRT	141.229	133.749
412	T	STE/STE20/YSK	TSDPTEATAVGAVEA	168.2	133.749
437	S	STE/STE20/YSK	VLTKSGRSAHQVARY	137.665	133.749
139	T	STE/STE7/MEK3	VELKKGATLKITLDN	0.026	0.025
346	S	STE/STE7/MEK3	RPTRAEGSDVANAVL	0.032	0.025
328	T	STE/STE7/MEK4	GKPVICATQMLESMI	0.011	0.009
55	S	TKL/IRAK/IRAK1	ICTIGPASRSVETLK	90.863	89.042
519	S	TKL/IRAK/IRAK1	LTGWRPGSGFTNTMR	115.198	89.042
2	S	TKL/LISK/LIMK	******MSKPHSEAG	19.081	-0.331
6	S	TKL/LISK/LIMK	**MSKPHSEAGTAFI	12.928	-0.331
10	T	TKL/LISK/LIMK	KPHSEAGTAFIQTQQ	9.778	-0.331
15	T	TKL/LISK/LIMK	AGTAFIQTQQLHAAM	6.631	-0.331
25	T	TKL/LISK/LIMK	LHAAMADTFLEHMCR	0.889	-0.331
362	S	TKL/LISK/LIMK	GADCIMLSGETAKGD	-0.143	-0.331
269	S	TKL/LISK/TESK	GKNIKIISKIENHEG	3.462	3.286
57	S	TKL/LRRK/LRRK2	TIGPASRSVETLKEM	18.532	17.83
205	S	TKL/LRRK/LRRK2	ENGGSLGSKKGVNLP	18.4	17.83
524	T	TKL/LRRK/LRRK2	PGSGFTNTMRVVPVP	20.135	17.83
10	T	TKL/MLK/ILK	KPHSEAGTAFIQTQQ	22.819	21.936
139	T	TKL/MLK/ILK	VELKKGATLKITLDN	22.442	21.936
205	S	TKL/MLK/LZK	ENGGSLGSKKGVNLP	2.51	2.038
87	T	TKL/MLK/TAK1	THEYHAETIKNVRTA	5.653	5.591
129	T	TKL/MLK/ZAK	GLIKGSGTAEVELKK	3.825	3.497
412	T	TKL/MLK/ZAK	TSDPTEATAVGAVEA	4.128	3.497
67	S	TKL/RAF/KSR	TLKEMIKSGMNVARL	2.719	2.391
243	S	TKL/RIPK/RIPK1	DVDMVFASFIRKASD	3.807	3.773
127	S	TKL/RIPK/RIPK3	RTGLIKGSGTAEVEL	31.63	30.741
522	T	TKL/STKR/STKR1	WRPGSGFTNTMRVVP	13.801	11.666
524	T	TKL/STKR/STKR1	PGSGFTNTMRVVPVP	12.802	11.666
524	T	TKL/STKR/STKR2	PGSGFTNTMRVVPVP	1.432	1.301
2	S	Atypical/Alpha/ChaK	******MSKPHSEAG	18.817	15.846
243	S	Atypical/Alpha/eEF2K	DVDMVFASFIRKASD	73.723	70.572
434	S	Atypical/Alpha/eEF2K	AIIVLTKSGRSAHQV	71.78	70.572
269	S	Atypical/BCR/BCR	GKNIKIISKIENHEG	4.597	3.684
405	T	Atypical/BCR/BCR	LRRLAPITSDPTEAT	4.418	3.684
15	T	Atypical/PIKK/ATM	AGTAFIQTQQLHAAM	17.93	13.727
15	T	Atypical/PIKK/ATR	AGTAFIQTQQLHAAM	15.236	13.965
10	T	Atypical/PIKK/DNAPK	KPHSEAGTAFIQTQQ	11.817	11.766
15	T	Atypical/PIKK/DNAPK	AGTAFIQTQQLHAAM	16.104	11.766
95	T	Atypical/TAF1/TAF1	IKNVRTATESFASDP	4.203	3.647
328	T	Atypical/TAF1/TAF1	GKPVICATQMLESMI	3.708	3.647
127	S	Other/Aur/AURKC	RTGLIKGSGTAEVEL	19.267	18.34
25	T	Other/BUB/BUB1	LHAAMADTFLEHMCR	4.35e-05	0
37	S	Other/BUB/BUB1	MCRLDIDSPPITARN	3.32e-05	0
41	T	Other/BUB/BUB1	DIDSPPITARNTGII	1.82e-05	0
45	T	Other/BUB/BUB1	PPITARNTGIICTIG	1.46e-05	0
50	T	Other/BUB/BUB1	RNTGIICTIGPASRS	4.71e-05	0
55	S	Other/BUB/BUB1	ICTIGPASRSVETLK	7.41e-05	0
57	S	Other/BUB/BUB1	TIGPASRSVETLKEM	5.52e-05	0
60	T	Other/BUB/BUB1	PASRSVETLKEMIKS	6.01e-05	0
67	S	Other/BUB/BUB1	TLKEMIKSGMNVARL	1.64e-05	0
77	S	Other/BUB/BUB1	NVARLNFSHGTHEYH	3.41e-05	0
80	T	Other/BUB/BUB1	RLNFSHGTHEYHAET	4.77e-05	0
87	T	Other/BUB/BUB1	THEYHAETIKNVRTA	3.47e-05	0
93	T	Other/BUB/BUB1	ETIKNVRTATESFAS	4.28e-05	0
95	T	Other/BUB/BUB1	IKNVRTATESFASDP	3.57e-05	0
97	S	Other/BUB/BUB1	NVRTATESFASDPIL	2.18e-05	0
100	S	Other/BUB/BUB1	TATESFASDPILYRP	2.98e-05	0
114	T	Other/BUB/BUB1	PVAVALDTKGPEIRT	4.36e-05	0
121	T	Other/BUB/BUB1	TKGPEIRTGLIKGSG	2.18e-05	0
129	T	Other/BUB/BUB1	GLIKGSGTAEVELKK	5.26e-05	0
139	T	Other/BUB/BUB1	VELKKGATLKITLDN	3.03e-05	0
143	T	Other/BUB/BUB1	KGATLKITLDNAYME	3.3e-05	0
172	S	Other/BUB/BUB1	CKVVEVGSKIYVDDG	2.75e-05	0
182	S	Other/BUB/BUB1	YVDDGLISLQVKQKG	4.01e-05	0
195	T	Other/BUB/BUB1	KGADFLVTEVENGGS	3.95e-05	0
202	S	Other/BUB/BUB1	TEVENGGSLGSKKGV	3.81e-05	0
205	S	Other/BUB/BUB1	ENGGSLGSKKGVNLP	5.54e-05	0
222	S	Other/BUB/BUB1	AVDLPAVSEKDIQDL	4.41e-05	0
243	S	Other/BUB/BUB1	DVDMVFASFIRKASD	2.99e-05	0
249	S	Other/BUB/BUB1	ASFIRKASDVHEVRK	4.21e-05	0
269	S	Other/BUB/BUB1	GKNIKIISKIENHEG	1.61e-05	0
287	S	Other/BUB/BUB1	FDEILEASDGIMVAR	4.97e-05	0
328	T	Other/BUB/BUB1	GKPVICATQMLESMI	4.22e-05	0
333	S	Other/BUB/BUB1	CATQMLESMIKKPRP	3.2e-05	0
341	T	Other/BUB/BUB1	MIKKPRPTRAEGSDV	4.6e-05	0
346	S	Other/BUB/BUB1	RPTRAEGSDVANAVL	1.05e-05	0
362	S	Other/BUB/BUB1	GADCIMLSGETAKGD	4.99e-05	0
365	T	Other/BUB/BUB1	CIMLSGETAKGDYPL	1.53e-05	0
405	T	Other/BUB/BUB1	LRRLAPITSDPTEAT	2.77e-05	0
406	S	Other/BUB/BUB1	RRLAPITSDPTEATA	1.2e-05	0
409	T	Other/BUB/BUB1	APITSDPTEATAVGA	2.15e-05	0
412	T	Other/BUB/BUB1	TSDPTEATAVGAVEA	2.1e-05	0
420	S	Other/BUB/BUB1	AVGAVEASFKCCSGA	4.64e-05	0
425	S	Other/BUB/BUB1	EASFKCCSGAIIVLT	4.61e-05	0
432	T	Other/BUB/BUB1	SGAIIVLTKSGRSAH	1.81e-05	0
434	S	Other/BUB/BUB1	AIIVLTKSGRSAHQV	2.19e-05	0
437	S	Other/BUB/BUB1	VLTKSGRSAHQVARY	3.92e-05	0
454	T	Other/BUB/BUB1	RAPIIAVTRNPQTAR	4.25e-05	0
459	T	Other/BUB/BUB1	AVTRNPQTARQAHLY	1.79e-05	0
513	T	Other/BUB/BUB1	GDVVIVLTGWRPGSG	5.53e-05	0
519	S	Other/BUB/BUB1	LTGWRPGSGFTNTMR	4.83e-05	0
522	T	Other/BUB/BUB1	WRPGSGFTNTMRVVP	5.38e-05	0
524	T	Other/BUB/BUB1	PGSGFTNTMRVVPVP	6.86e-05	0
362	S	Other/Bud32/TP53RK	GADCIMLSGETAKGD	3.511	2.937
2	S	Other/CAMKK/CAMKK-Meta	******MSKPHSEAG	0.001	0.001
6	S	Other/CAMKK/CAMKK-Meta	**MSKPHSEAGTAFI	0.002	0.001
10	T	Other/CAMKK/CAMKK-Meta	KPHSEAGTAFIQTQQ	0.002	0.001
15	T	Other/CAMKK/CAMKK-Meta	AGTAFIQTQQLHAAM	0.001	0.001
97	S	Other/CAMKK/CAMKK-Meta	NVRTATESFASDPIL	0.002	0.001
100	S	Other/CDC7/CDC7	TATESFASDPILYRP	80.402	77.782
2	S	Other/Haspin/HASPIN	******MSKPHSEAG	13.691	0.998
6	S	Other/Haspin/HASPIN	**MSKPHSEAGTAFI	10.046	0.998
10	T	Other/Haspin/HASPIN	KPHSEAGTAFIQTQQ	6.485	0.998
15	T	Other/Haspin/HASPIN	AGTAFIQTQQLHAAM	3.181	0.998
87	T	Other/Haspin/HASPIN	THEYHAETIKNVRTA	1.18	0.998
222	S	Other/IKK/CHUK	AVDLPAVSEKDIQDL	261.078	223.586
362	S	Other/IKK/IKBKB	GADCIMLSGETAKGD	22.927	22.734
182	S	Other/IKK/IKBKE	YVDDGLISLQVKQKG	97.623	87.066
243	S	Other/IKK/IKBKE	DVDMVFASFIRKASD	108.787	87.066
362	S	Other/IKK/IKBKE	GADCIMLSGETAKGD	97.991	87.066
434	S	Other/MOS/MOS	AIIVLTKSGRSAHQV	3.21	2.885
519	S	Other/MOS/MOS	LTGWRPGSGFTNTMR	3.739	2.885
524	T	Other/MOS/MOS	PGSGFTNTMRVVPVP	3.107	2.885
432	T	Other/NAK/BIKE	SGAIIVLTKSGRSAH	3.695	3.624
127	S	Other/NEK/NEK1	RTGLIKGSGTAEVEL	2.916	2.895
222	S	Other/NEK/NEK1	AVDLPAVSEKDIQDL	3.352	2.895
519	S	Other/NEK/NEK1	LTGWRPGSGFTNTMR	3.069	2.895
15	T	Other/NEK/NEK2	AGTAFIQTQQLHAAM	2.43	2.335
129	T	Other/NEK/NEK2	GLIKGSGTAEVELKK	2.355	2.335
77	S	Other/NEK/NEK6	NVARLNFSHGTHEYH	52.679	39.149
434	S	Other/NEK/NEK6	AIIVLTKSGRSAHQV	40.298	39.149
346	S	Other/PEK/GCN2	RPTRAEGSDVANAVL	4.613	4.116
405	T	Other/PEK/HRI	LRRLAPITSDPTEAT	4.619	3.713
513	T	Other/PEK/HRI	GDVVIVLTGWRPGSG	3.734	3.713
519	S	Other/PEK/HRI	LTGWRPGSGFTNTMR	4.886	3.713
522	T	Other/PEK/HRI	WRPGSGFTNTMRVVP	4.724	3.713
524	T	Other/PEK/HRI	PGSGFTNTMRVVPVP	6.351	3.713
87	T	Other/PEK/PEK	THEYHAETIKNVRTA	1.376	1.29
114	T	Other/PEK/PKR	PVAVALDTKGPEIRT	87.96	85.346
172	S	Other/PEK/PKR	CKVVEVGSKIYVDDG	85.613	85.346
269	S	Other/PEK/PKR	GKNIKIISKIENHEG	95.186	85.346
25	T	Other/PLK/PLK1	LHAAMADTFLEHMCR	15.703	13.525
437	S	Other/PLK/PLK2	VLTKSGRSAHQVARY	22.494	19.736
519	S	Other/PLK/PLK2	LTGWRPGSGFTNTMR	23.479	19.736
97	S	Other/PLK/SAK	NVRTATESFASDPIL	701.535	521.745
202	S	Other/PLK/SAK	TEVENGGSLGSKKGV	568.929	521.745
2	S	Other/TLK/TLK1	******MSKPHSEAG	4.56	3.166
6	S	Other/TLK/TLK1	**MSKPHSEAGTAFI	3.76	3.166
10	T	Other/TLK/TLK1	KPHSEAGTAFIQTQQ	3.929	3.166
287	S	Other/TLK/TLK2	FDEILEASDGIMVAR	2.528	2.396
346	S	Other/TLK/TLK2	RPTRAEGSDVANAVL	2.401	2.396
2	S	Other/TOPK/PBK	******MSKPHSEAG	4.422	3.19
365	T	Other/TTK/MPS1	CIMLSGETAKGDYPL	3.011	2.801
10	T	Other/TTK/TTK	KPHSEAGTAFIQTQQ	24.486	22.818
15	T	Other/TTK/TTK	AGTAFIQTQQLHAAM	31.902	22.818
524	T	Other/TTK/TTK	PGSGFTNTMRVVPVP	23.52	22.818
287	S	Other/ULK/ULK	FDEILEASDGIMVAR	35.111	31.912
333	S	Other/ULK/ULK	CATQMLESMIKKPRP	38.431	31.912
2	S	Other/WEE/Myt1	******MSKPHSEAG	3.154	2.486
6	S	Other/WEE/Myt1	**MSKPHSEAGTAFI	2.632	2.486
10	T	Other/WEE/Myt1	KPHSEAGTAFIQTQQ	3.164	2.486
15	T	Other/WEE/Myt1	AGTAFIQTQQLHAAM	3.356	2.486
87	T	Other/WEE/Myt1	THEYHAETIKNVRTA	2.748	2.486
97	S	Other/WEE/Myt1	NVRTATESFASDPIL	2.652	2.486
114	T	Other/WNK/WNK3	PVAVALDTKGPEIRT	3.541	2.995
522	T	Other/WNK/WNK4	WRPGSGFTNTMRVVP	3.983	3.101
524	T	Other/WNK/WNK4	PGSGFTNTMRVVPVP	4.351	3.101
6	S	Dual/TK/Lmr	**MSKPHSEAGTAFI	5.656	5.599
15	T	Dual/TK/Lmr	AGTAFIQTQQLHAAM	5.676	5.599
249	S	Dual/TK/Lmr	ASFIRKASDVHEVRK	5.667	5.599
519	S	Dual/TK/Lmr	LTGWRPGSGFTNTMR	6.246	5.599
60	T	Dual/TK/Ret	PASRSVETLKEMIKS	2.706	2.578
6	S	Dual/TK/Src	**MSKPHSEAGTAFI	4.169	4.017
10	T	Dual/TK/Src	KPHSEAGTAFIQTQQ	6.814	4.017
287	S	Dual/TK/Syk	FDEILEASDGIMVAR	3.15	2.754
127	S	Dual/TK/Tec	RTGLIKGSGTAEVEL	3.467	3.05
269	S	Dual/TK/Tec	GKNIKIISKIENHEG	3.921	3.05
341	T	Dual/TK/Tec	MIKKPRPTRAEGSDV	3.062	3.05
83	Y	TK/Ack/TNK2	FSHGTHEYHAETIKN	4.25e-07	0
105	Y	TK/Ack/TNK2	FASDPILYRPVAVAL	2.95e-07	0
148	Y	TK/Ack/TNK2	KITLDNAYMEKCDEN	2.25e-06	0
175	Y	TK/Ack/TNK2	VEVGSKIYVDDGLIS	3.5e-06	0
370	Y	TK/Ack/TNK2	GETAKGDYPLEAVRM	1.76e-06	0
390	Y	TK/Ack/TNK2	REAEAAIYHLQLFEE	2.21e-06	0
444	Y	TK/Ack/TNK2	SAHQVARYRPRAPII	1.15e-07	0
390	Y	TK/Axl/AXL	REAEAAIYHLQLFEE	0.005	0.004
161	Y	TK/Axl/MERTK	ENILWLDYKNICKVV	2.685	2.6
148	Y	TK/EGFR/EGFR	KITLDNAYMEKCDEN	10.187	9.581
444	Y	TK/EGFR/ERBB2	SAHQVARYRPRAPII	4.953	4.137
83	Y	TK/EGFR/ERBB4	FSHGTHEYHAETIKN	5.09e-07	0
105	Y	TK/EGFR/ERBB4	FASDPILYRPVAVAL	8.23e-07	0
148	Y	TK/EGFR/ERBB4	KITLDNAYMEKCDEN	2.59e-07	0
175	Y	TK/EGFR/ERBB4	VEVGSKIYVDDGLIS	2.05e-07	0
370	Y	TK/EGFR/ERBB4	GETAKGDYPLEAVRM	3.92e-07	0
390	Y	TK/EGFR/ERBB4	REAEAAIYHLQLFEE	4.76e-07	0
444	Y	TK/EGFR/ERBB4	SAHQVARYRPRAPII	2.57e-07	0
466	Y	TK/EGFR/ERBB4	TARQAHLYRGIFPVL	4.82e-07	0
390	Y	TK/Eph/EPHA2	REAEAAIYHLQLFEE	1.712	1.706
466	Y	TK/Eph/EPHA2	TARQAHLYRGIFPVL	2.139	1.706
105	Y	TK/Eph/EPHA4	FASDPILYRPVAVAL	2.261	1.918
105	Y	TK/FGFR/FGFR1	FASDPILYRPVAVAL	8.975	7.902
105	Y	TK/FGFR/FGFR3	FASDPILYRPVAVAL	9.93e-07	0
148	Y	TK/FGFR/FGFR3	KITLDNAYMEKCDEN	4.32e-07	0
175	Y	TK/FGFR/FGFR3	VEVGSKIYVDDGLIS	1.48e-07	0
370	Y	TK/FGFR/FGFR3	GETAKGDYPLEAVRM	4.22e-07	0
390	Y	TK/FGFR/FGFR3	REAEAAIYHLQLFEE	5.51e-07	0
444	Y	TK/FGFR/FGFR3	SAHQVARYRPRAPII	9.1e-08	0
466	Y	TK/FGFR/FGFR3	TARQAHLYRGIFPVL	2.82e-07	0
83	Y	TK/Fak/PTK2	FSHGTHEYHAETIKN	1.99e-05	0
105	Y	TK/Fak/PTK2	FASDPILYRPVAVAL	5.14e-05	0
148	Y	TK/Fak/PTK2	KITLDNAYMEKCDEN	1.5e-05	0
175	Y	TK/Fak/PTK2	VEVGSKIYVDDGLIS	2.08e-05	0
370	Y	TK/Fak/PTK2	GETAKGDYPLEAVRM	3.15e-05	0
390	Y	TK/Fak/PTK2	REAEAAIYHLQLFEE	7.04e-05	0
444	Y	TK/Fak/PTK2	SAHQVARYRPRAPII	1.72e-06	0
83	Y	TK/Met/MET	FSHGTHEYHAETIKN	36.383	36.313
83	Y	TK/Met/MST1R	FSHGTHEYHAETIKN	0.002	0.001
390	Y	TK/Met/MST1R	REAEAAIYHLQLFEE	0.001	0.001
466	Y	TK/Met/MST1R	TARQAHLYRGIFPVL	0.001	0.001
83	Y	TK/Musk/MUSK	FSHGTHEYHAETIKN	2.431	1.512
466	Y	TK/Musk/MUSK	TARQAHLYRGIFPVL	2.209	1.512
105	Y	TK/PDGFR/CSF1R	FASDPILYRPVAVAL	2.98e-05	0
175	Y	TK/PDGFR/CSF1R	VEVGSKIYVDDGLIS	0.000136	0
444	Y	TK/PDGFR/CSF1R	SAHQVARYRPRAPII	4.18e-05	0
466	Y	TK/PDGFR/CSF1R	TARQAHLYRGIFPVL	5.38e-05	0
370	Y	TK/PDGFR/PDGFRA	GETAKGDYPLEAVRM	15.334	12.884
161	Y	TK/PDGFR/PDGFRB	ENILWLDYKNICKVV	58.628	54.844
370	Y	TK/Tec/BMX	GETAKGDYPLEAVRM	3.536	3.512
444	Y	TK/Tec/TEC	SAHQVARYRPRAPII	315.834	302.342
83	Y	TK/Trk/NTRK1	FSHGTHEYHAETIKN	1.62e-07	0
105	Y	TK/Trk/NTRK1	FASDPILYRPVAVAL	2.28e-07	0
148	Y	TK/Trk/NTRK1	KITLDNAYMEKCDEN	2.43e-07	0
175	Y	TK/Trk/NTRK1	VEVGSKIYVDDGLIS	7.9e-08	0
390	Y	TK/Trk/NTRK1	REAEAAIYHLQLFEE	1.06e-07	0
444	Y	TK/Trk/NTRK1	SAHQVARYRPRAPII	1.43e-07	0
466	Y	TK/Trk/NTRK1	TARQAHLYRGIFPVL	1.2e-07	0
83	Y	TK/Trk/NTRK2	FSHGTHEYHAETIKN	1.85e-06	0
105	Y	TK/Trk/NTRK2	FASDPILYRPVAVAL	1.77e-06	0
148	Y	TK/Trk/NTRK2	KITLDNAYMEKCDEN	1.04e-06	0
175	Y	TK/Trk/NTRK2	VEVGSKIYVDDGLIS	1.75e-06	0
370	Y	TK/Trk/NTRK2	GETAKGDYPLEAVRM	2.49e-06	0
390	Y	TK/Trk/NTRK2	REAEAAIYHLQLFEE	2.33e-06	0
444	Y	TK/Trk/NTRK2	SAHQVARYRPRAPII	4.11e-06	0
466	Y	TK/Trk/NTRK2	TARQAHLYRGIFPVL	2.29e-06	0
161	Y	TK/VEGFR/FLT4	ENILWLDYKNICKVV	40.986	36.853
370	Y	TK/VEGFR/KDR	GETAKGDYPLEAVRM	80.099	72.997
175	Y	Dual/TKL/STKR	VEVGSKIYVDDGLIS	1.066	0.709
2	S	AGC/DMPK/CRIK/CIT	******MSKPHSEAG	2.095	0.919
6	S	AGC/DMPK/CRIK/CIT	**MSKPHSEAGTAFI	2.823	0.919
10	T	AGC/DMPK/CRIK/CIT	KPHSEAGTAFIQTQQ	3.933	0.919
15	T	AGC/DMPK/CRIK/CIT	AGTAFIQTQQLHAAM	4.254	0.919
25	T	AGC/DMPK/CRIK/CIT	LHAAMADTFLEHMCR	2.101	0.919
222	S	AGC/DMPK/CRIK/CIT	AVDLPAVSEKDIQDL	1.359	0.919
454	T	AGC/DMPK/CRIK/CIT	RAPIIAVTRNPQTAR	0.99	0.919
80	T	AGC/DMPK/GEK/CDC42BPA	RLNFSHGTHEYHAET	2.9	2.821
2	S	AGC/DMPK/GEK/DMPK	******MSKPHSEAG	4.518	3.509
6	S	AGC/DMPK/GEK/DMPK	**MSKPHSEAGTAFI	5.759	3.509
10	T	AGC/DMPK/GEK/DMPK	KPHSEAGTAFIQTQQ	3.691	3.509
15	T	AGC/DMPK/GEK/DMPK	AGTAFIQTQQLHAAM	5.365	3.509
25	T	AGC/DMPK/GEK/DMPK	LHAAMADTFLEHMCR	4.083	3.509
127	S	AGC/DMPK/GEK/DMPK	RTGLIKGSGTAEVEL	3.883	3.509
522	T	AGC/DMPK/ROCK/ROCK1	WRPGSGFTNTMRVVP	40.973	38.832
341	T	AGC/DMPK/ROCK/ROCK2	MIKKPRPTRAEGSDV	32.636	29.416
522	T	AGC/DMPK/ROCK/ROCK2	WRPGSGFTNTMRVVP	33.753	29.416
182	S	AGC/GRK/BARK/GRK2	YVDDGLISLQVKQKG	151.816	147.674
519	S	AGC/GRK/BARK/GRK3	LTGWRPGSGFTNTMR	16.266	13.381
522	T	AGC/GRK/BARK/GRK3	WRPGSGFTNTMRVVP	13.61	13.381
519	S	AGC/GRK/GRK/GRK1	LTGWRPGSGFTNTMR	15.987	10.931
522	T	AGC/GRK/GRK/GRK1	WRPGSGFTNTMRVVP	18.686	10.931
524	T	AGC/GRK/GRK/GRK1	PGSGFTNTMRVVPVP	17.691	10.931
57	S	AGC/GRK/GRK/GRK4	TIGPASRSVETLKEM	13.185	12.794
100	S	AGC/GRK/GRK/GRK4	TATESFASDPILYRP	13.495	12.794
405	T	AGC/GRK/GRK/GRK7	LRRLAPITSDPTEAT	2.205	1.646
513	T	AGC/GRK/GRK/GRK7	GDVVIVLTGWRPGSG	2.586	1.646
519	S	AGC/GRK/GRK/GRK7	LTGWRPGSGFTNTMR	4.642	1.646
522	T	AGC/GRK/GRK/GRK7	WRPGSGFTNTMRVVP	3.247	1.646
524	T	AGC/GRK/GRK/GRK7	PGSGFTNTMRVVPVP	3.065	1.646
10	T	AGC/NDR/NDR/STK38	KPHSEAGTAFIQTQQ	1.589	0.393
249	S	AGC/NDR/NDR/STK38	ASFIRKASDVHEVRK	0.453	0.393
412	T	AGC/NDR/NDR/STK38L	TSDPTEATAVGAVEA	3.507	3.459
459	T	AGC/NDR/NDR/STK38L	AVTRNPQTARQAHLY	3.468	3.459
519	S	AGC/PKC/PKCa/PRKCA	LTGWRPGSGFTNTMR	21.516	19.505
524	T	AGC/PKC/PKCa/PRKCA	PGSGFTNTMRVVPVP	21.081	19.505
420	S	AGC/PKC/PKCa/PRKCB	AVGAVEASFKCCSGA	5.908	4.392
524	T	AGC/PKC/PKCa/PRKCB	PGSGFTNTMRVVPVP	6.068	4.392
60	T	AGC/PKC/PKCa/PRKCG	PASRSVETLKEMIKS	124.523	116.631
139	T	AGC/PKC/PKCa/PRKCG	VELKKGATLKITLDN	130.085	116.631
6	S	AGC/PKC/PKCd/PRKCD	**MSKPHSEAGTAFI	11.833	11.142
249	S	AGC/PKC/PKCd/PRKCQ	ASFIRKASDVHEVRK	1.901	1.85
519	S	AGC/PKC/PKCd/PRKCQ	LTGWRPGSGFTNTMR	2.281	1.85
139	T	AGC/PKC/PKCh/PRKCE	VELKKGATLKITLDN	22.004	18.443
205	S	AGC/PKC/PKCh/PRKCE	ENGGSLGSKKGVNLP	20.415	18.443
524	T	AGC/PKC/PKCh/PRKCE	PGSGFTNTMRVVPVP	21.129	18.443
139	T	AGC/PKC/PKCh/PRKCH	VELKKGATLKITLDN	29.857	28.536
2	S	AGC/PKC/PKCi/PRKCI	******MSKPHSEAG	9.219	9.121
15	T	AGC/PKC/PKCi/PRKCI	AGTAFIQTQQLHAAM	9.871	9.121
249	S	AGC/PKC/PKCi/PRKCZ	ASFIRKASDVHEVRK	48.112	41.793
459	T	AGC/PKC/PKCi/PRKCZ	AVTRNPQTARQAHLY	42.149	41.793
519	S	AGC/PKC/PKCi/PRKCZ	LTGWRPGSGFTNTMR	42.093	41.793
519	S	AGC/RSK/RSKp70/RPS6KB2	LTGWRPGSGFTNTMR	8.279	7.081
127	S	AGC/RSK/RSKp90/RPS6KA1	RTGLIKGSGTAEVEL	3.104	2.53
287	S	AGC/RSK/RSKp90/RPS6KA1	FDEILEASDGIMVAR	3.114	2.53
519	S	AGC/RSK/RSKp90/RPS6KA3	LTGWRPGSGFTNTMR	3.709	3.555
6	S	CAMK/CAMKL/AMPK/PRKAA2	**MSKPHSEAGTAFI	57.801	57.398
100	S	CAMK/CAMKL/AMPK/PRKAA2	TATESFASDPILYRP	67.913	57.398
202	S	CAMK/CAMKL/BRSK/BRSK1	TEVENGGSLGSKKGV	0.81	0.757
333	S	CAMK/CAMKL/BRSK/BRSK1	CATQMLESMIKKPRP	0.87	0.757
10	T	CAMK/CAMKL/BRSK/BRSK2	KPHSEAGTAFIQTQQ	4.947	4.325
432	T	CAMK/CAMKL/BRSK/BRSK2	SGAIIVLTKSGRSAH	4.495	4.325
522	T	CAMK/CAMKL/BRSK/BRSK2	WRPGSGFTNTMRVVP	5.83	4.325
519	S	CAMK/CAMKL/CHK1/CHEK1	LTGWRPGSGFTNTMR	12.702	9.772
10	T	CAMK/CAMKL/LKB/STK11	KPHSEAGTAFIQTQQ	25.841	24.553
143	T	CAMK/CAMKL/LKB/STK11	KGATLKITLDNAYME	29.118	24.553
269	S	CAMK/CAMKL/MARK/MARK1	GKNIKIISKIENHEG	0.364	0.32
425	S	CAMK/CAMKL/MARK/MARK2	EASFKCCSGAIIVLT	344.824	320.253
67	S	CAMK/CAMKL/MARK/MARK3	TLKEMIKSGMNVARL	360.077	336.632
202	S	CAMK/CAMKL/MARK/MARK3	TEVENGGSLGSKKGV	381.455	336.632
57	S	CAMK/CAMKL/MARK/MARK4	TIGPASRSVETLKEM	5.004	3.969
139	T	CAMK/CAMKL/MELK/MELK	VELKKGATLKITLDN	199.123	195.594
202	S	CAMK/CAMKL/MELK/MELK	TEVENGGSLGSKKGV	205.653	195.594
425	S	CAMK/CAMKL/MELK/MELK	EASFKCCSGAIIVLT	206.081	195.594
522	T	CAMK/CAMKL/PASK/PASK	WRPGSGFTNTMRVVP	2.65	2.198
139	T	CAMK/CAMKL/QIK/SIK1	VELKKGATLKITLDN	9.308	8.83
346	S	CAMK/CAMKL/QIK/SIK2	RPTRAEGSDVANAVL	1.909	1.586
406	S	CAMK/CAMKL/QIK/SIK2	RRLAPITSDPTEATA	1.722	1.586
97	S	CAMK/DAPK/DAPK/DAPK2	NVRTATESFASDPIL	3.306	3.067
269	S	CAMK/DAPK/DAPK/DAPK2	GKNIKIISKIENHEG	3.959	3.067
67	S	CAMK/DAPK/DAPK/DAPK3	TLKEMIKSGMNVARL	9.094	9.069
2	S	CAMK/DAPK/DRAK/STK17B	******MSKPHSEAG	3.769	3.169
406	S	CAMK/DAPK/DRAK/STK17B	RRLAPITSDPTEATA	3.488	3.169
519	S	CAMK/DAPK/DRAK/STK17B	LTGWRPGSGFTNTMR	5.468	3.169
524	T	CAMK/DAPK/DRAK/STK17B	PGSGFTNTMRVVPVP	3.742	3.169
522	T	CAMK/MAPKAPK/MNK/MKNK1	WRPGSGFTNTMRVVP	10.954	10.57
205	S	CK1/CK1/CK1-A/CSNK1A1	ENGGSLGSKKGVNLP	26.613	24.196
522	T	CK1/CK1/CK1-G/CSNK1G1	WRPGSGFTNTMRVVP	3.424	2.674
524	T	CK1/CK1/CK1-G/CSNK1G1	PGSGFTNTMRVVPVP	2.73	2.674
45	T	CK1/CK1/CK1-G/CSNK1G2	PPITARNTGIICTIG	3.573	3.273
114	T	CK1/CK1/CK1-G/CSNK1G2	PVAVALDTKGPEIRT	3.83	3.273
202	S	CK1/CK1/CK1-G/CSNK1G2	TEVENGGSLGSKKGV	3.297	3.273
37	S	CMGC/CDK/CDK2/CDC28	MCRLDIDSPPITARN	17.419	15.641
37	S	CMGC/CDK/CDK4/CDK6	MCRLDIDSPPITARN	85.695	84.402
95	T	CMGC/CDK/CDK7/CDK7	IKNVRTATESFASDP	21.488	20.865
432	T	CMGC/CDK/CDK8/CDK19	SGAIIVLTKSGRSAH	4.551	3.342
6	S	CMGC/CDK/CDK8/CDK8	**MSKPHSEAGTAFI	45.362	35.984
519	S	CMGC/DYRK/DYRK1/DYRK1A	LTGWRPGSGFTNTMR	47.288	45.931
513	T	CMGC/DYRK/DYRK1/DYRK1B	GDVVIVLTGWRPGSG	0.123	0.087
519	S	CMGC/DYRK/DYRK1/DYRK1B	LTGWRPGSGFTNTMR	0.224	0.087
522	T	CMGC/DYRK/DYRK1/DYRK1B	WRPGSGFTNTMRVVP	0.212	0.087
524	T	CMGC/DYRK/DYRK1/DYRK1B	PGSGFTNTMRVVPVP	0.209	0.087
519	S	CMGC/DYRK/DYRK2/DYRK3	LTGWRPGSGFTNTMR	4.018	2.653
37	S	CMGC/MAPK/ERK/FUS3	MCRLDIDSPPITARN	4.311	2.834
346	S	CMGC/MAPK/ERK/FUS3	RPTRAEGSDVANAVL	3.134	2.834
37	S	CMGC/MAPK/ERK1/MAPK3	MCRLDIDSPPITARN	16.418	16.01
6	S	CMGC/MAPK/ERK3/MAPK6	**MSKPHSEAGTAFI	2.988	2.9
10	T	CMGC/MAPK/ERK3/MAPK6	KPHSEAGTAFIQTQQ	3.906	2.9
454	T	CMGC/MAPK/ERK3/MAPK6	RAPIIAVTRNPQTAR	3.197	2.9
195	T	CMGC/MAPK/ERK7/MAPK15	KGADFLVTEVENGGS	7.698	7.305
37	S	CMGC/MAPK/JNK/MAPK10	MCRLDIDSPPITARN	0.023	0.023
37	S	CMGC/MAPK/p38/HOG1	MCRLDIDSPPITARN	6.508	4.75
37	S	CMGC/MAPK/p38/MAPK14	MCRLDIDSPPITARN	13.593	11.017
519	S	CMGC/RCK/MAK/ICK	LTGWRPGSGFTNTMR	5.603	4.171
341	T	STE/STE11/ASK/MAP3K5	MIKKPRPTRAEGSDV	34.13	30.547
15	T	STE/STE11/ASK/MAP3K6	AGTAFIQTQQLHAAM	3.58	3.366
100	S	STE/STE11/ASK/MAP3K6	TATESFASDPILYRP	4.228	3.366
121	T	STE/STE11/ASK/MAP3K6	TKGPEIRTGLIKGSG	3.68	3.366
437	S	STE/STE11/ASK/MAP3K6	VLTKSGRSAHQVARY	5.362	3.366
459	T	STE/STE11/ASK/MAP3K6	AVTRNPQTARQAHLY	3.948	3.366
6	S	STE/STE11/MEKK1/MAP3K1	**MSKPHSEAGTAFI	3.243	3.01
129	T	STE/STE11/MEKK2/MAP3K3	GLIKGSGTAEVELKK	17.859	15.283
55	S	STE/STE20/FRAY/OXSR1	ICTIGPASRSVETLK	25.045	23.797
87	T	STE/STE20/FRAY/OXSR1	THEYHAETIKNVRTA	24.79	23.797
100	S	STE/STE20/FRAY/OXSR1	TATESFASDPILYRP	25.975	23.797
80	T	STE/STE20/FRAY/STK39	RLNFSHGTHEYHAET	91.594	86.489
6	S	STE/STE20/KHS/MAP4K3	**MSKPHSEAGTAFI	4.449	3.801
25	T	STE/STE20/MST/STK3	LHAAMADTFLEHMCR	74.155	73.61
182	S	STE/STE20/MST/STK3	YVDDGLISLQVKQKG	77.296	73.61
41	T	STE/STE20/NinaC/MYO3A	DIDSPPITARNTGII	4.644	4.159
139	T	STE/STE20/NinaC/MYO3A	VELKKGATLKITLDN	4.428	4.159
405	T	STE/STE20/NinaC/MYO3A	LRRLAPITSDPTEAT	5.201	4.159
412	T	STE/STE20/NinaC/MYO3A	TSDPTEATAVGAVEA	4.246	4.159
45	T	STE/STE20/PAKA/CLA4	PPITARNTGIICTIG	3.624	3.489
406	S	STE/STE20/PAKA/PAK3	RRLAPITSDPTEATA	13.751	13.243
269	S	STE/STE20/PAKA/STE20	GKNIKIISKIENHEG	2.487	2.462
249	S	STE/STE20/PAKB/PAK4	ASFIRKASDVHEVRK	22.166	19.402
6	S	STE/STE20/SLK/STK10	**MSKPHSEAGTAFI	4.136	3.565
10	T	STE/STE20/SLK/STK10	KPHSEAGTAFIQTQQ	5.751	3.565
139	T	STE/STE20/SLK/STK10	VELKKGATLKITLDN	4.532	3.565
97	S	STE/STE20/YSK/STK24	NVRTATESFASDPIL	4.899	3.424
346	S	STE/STE20/YSK/STK24	RPTRAEGSDVANAVL	4.585	3.424
25	T	STE/STE7/MEK1/MAP2K1	LHAAMADTFLEHMCR	109.127	91.159
143	T	STE/STE7/MEK1/MAP2K2	KGATLKITLDNAYME	4.852	3.157
80	T	STE/STE7/MEK3/MAP2K3	RLNFSHGTHEYHAET	0.000137	0
139	T	STE/STE7/MEK3/MAP2K3	VELKKGATLKITLDN	4.47e-05	0
143	T	STE/STE7/MEK3/MAP2K3	KGATLKITLDNAYME	3.96e-05	0
243	S	STE/STE7/MEK3/MAP2K3	DVDMVFASFIRKASD	7.22e-07	0
269	S	STE/STE7/MEK3/MAP2K3	GKNIKIISKIENHEG	5.43e-05	0
328	T	STE/STE7/MEK3/MAP2K3	GKPVICATQMLESMI	6.91e-05	0
333	S	STE/STE7/MEK3/MAP2K3	CATQMLESMIKKPRP	9.84e-06	0
346	S	STE/STE7/MEK3/MAP2K3	RPTRAEGSDVANAVL	0.000127	0
522	T	STE/STE7/MEK3/MAP2K3	WRPGSGFTNTMRVVP	2.53e-05	0
524	T	STE/STE7/MEK3/MAP2K3	PGSGFTNTMRVVPVP	0.00013	0
409	T	STE/STE7/MEK3/MAP2K6	APITSDPTEATAVGA	3.841	3.308
328	T	STE/STE7/MEK4/MAP2K4	GKPVICATQMLESMI	0.011	0.009
2	S	TKL/LISK/LIMK/LIMK1	******MSKPHSEAG	19.081	-0.331
6	S	TKL/LISK/LIMK/LIMK1	**MSKPHSEAGTAFI	12.928	-0.331
10	T	TKL/LISK/LIMK/LIMK1	KPHSEAGTAFIQTQQ	9.778	-0.331
15	T	TKL/LISK/LIMK/LIMK1	AGTAFIQTQQLHAAM	6.631	-0.331
25	T	TKL/LISK/LIMK/LIMK1	LHAAMADTFLEHMCR	0.889	-0.331
362	S	TKL/LISK/LIMK/LIMK1	GADCIMLSGETAKGD	-0.143	-0.331
269	S	TKL/LISK/TESK/TESK1	GKNIKIISKIENHEG	3.447	3.271
10	T	TKL/MLK/ILK/ILK	KPHSEAGTAFIQTQQ	22.819	21.936
139	T	TKL/MLK/ILK/ILK	VELKKGATLKITLDN	22.442	21.936
205	S	TKL/MLK/LZK/MAP3K12	ENGGSLGSKKGVNLP	2.51	2.038
37	S	TKL/MLK/MLK/MAP3K10	MCRLDIDSPPITARN	3.533	3.409
243	S	TKL/MLK/MLK/MAP3K11	DVDMVFASFIRKASD	2.463	2.136
97	S	TKL/MLK/MLK/MAP3K9	NVRTATESFASDPIL	3.174	3.098
87	T	TKL/MLK/TAK1/MAP3K15	THEYHAETIKNVRTA	5.653	5.591
129	T	TKL/MLK/ZAK/MAP3K20	GLIKGSGTAEVELKK	3.825	3.497
412	T	TKL/MLK/ZAK/MAP3K20	TSDPTEATAVGAVEA	4.128	3.497
434	S	TKL/RAF/RAF/ARAF	AIIVLTKSGRSAHQV	3.966	3.868
95	T	TKL/RAF/RAF/RAF1	IKNVRTATESFASDP	11.495	10.969
362	S	TKL/RAF/RAF/RAF1	GADCIMLSGETAKGD	11.574	10.969
513	T	TKL/STKR/STKR1/ACVRL1	GDVVIVLTGWRPGSG	9.265	1.091
519	S	TKL/STKR/STKR1/ACVRL1	LTGWRPGSGFTNTMR	6.082	1.091
522	T	TKL/STKR/STKR1/ACVRL1	WRPGSGFTNTMRVVP	6.456	1.091
524	T	TKL/STKR/STKR1/ACVRL1	PGSGFTNTMRVVPVP	5.291	1.091
129	T	TKL/STKR/STKR1/BMPR1B	GLIKGSGTAEVELKK	-0.989	-1.013
143	T	TKL/STKR/STKR1/BMPR1B	KGATLKITLDNAYME	-0.991	-1.013
362	S	TKL/STKR/STKR1/BMPR1B	GADCIMLSGETAKGD	-0.967	-1.013
454	T	TKL/STKR/STKR1/BMPR1B	RAPIIAVTRNPQTAR	-0.99	-1.013
513	T	TKL/STKR/STKR1/BMPR1B	GDVVIVLTGWRPGSG	3.391	-1.013
519	S	TKL/STKR/STKR1/BMPR1B	LTGWRPGSGFTNTMR	6.815	-1.013
522	T	TKL/STKR/STKR1/BMPR1B	WRPGSGFTNTMRVVP	8.783	-1.013
524	T	TKL/STKR/STKR1/BMPR1B	PGSGFTNTMRVVPVP	11.891	-1.013
524	T	TKL/STKR/STKR2/TGFBR2	PGSGFTNTMRVVPVP	1.432	1.301
2	S	Atypical/Alpha/ChaK/TRPM6	******MSKPHSEAG	6.367	1.899
6	S	Atypical/Alpha/ChaK/TRPM6	**MSKPHSEAGTAFI	6.361	1.899
10	T	Atypical/Alpha/ChaK/TRPM6	KPHSEAGTAFIQTQQ	2.348	1.899
25	T	Atypical/Alpha/ChaK/TRPM6	LHAAMADTFLEHMCR	1.928	1.899
172	S	Atypical/Alpha/ChaK/TRPM6	CKVVEVGSKIYVDDG	1.983	1.899
243	S	Atypical/Alpha/eEF2K/EEF2K	DVDMVFASFIRKASD	73.723	70.572
434	S	Atypical/Alpha/eEF2K/EEF2K	AIIVLTKSGRSAHQV	71.78	70.572
15	T	Atypical/PIKK/ATM/ATM	AGTAFIQTQQLHAAM	17.93	13.727
15	T	Atypical/PIKK/ATR/ATR	AGTAFIQTQQLHAAM	15.236	13.965
10	T	Atypical/PIKK/DNAPK/PRKDC	KPHSEAGTAFIQTQQ	11.817	11.766
15	T	Atypical/PIKK/DNAPK/PRKDC	AGTAFIQTQQLHAAM	16.104	11.766
243	S	Atypical/PIKK/FRAP/TOR2	DVDMVFASFIRKASD	2.523	2.201
420	S	Atypical/PIKK/FRAP/TOR2	AVGAVEASFKCCSGA	2.437	2.201
6	S	Other/CAMKK/CAMKK-Meta/CAMKK1	**MSKPHSEAGTAFI	1.8	1.714
10	T	Other/CAMKK/CAMKK-Meta/CAMKK1	KPHSEAGTAFIQTQQ	1.805	1.714
15	T	Other/CAMKK/CAMKK-Meta/CAMKK1	AGTAFIQTQQLHAAM	2.205	1.714
97	S	Other/CAMKK/CAMKK-Meta/CAMKK1	NVRTATESFASDPIL	2.075	1.714
10	T	Other/CAMKK/CAMKK-Meta/CAMKK2	KPHSEAGTAFIQTQQ	21.221	20.956
432	T	Other/NAK/BIKE/AAK1	SGAIIVLTKSGRSAH	3.695	3.624
15	T	Other/NEK/NEK2/NEK2	AGTAFIQTQQLHAAM	2.43	2.335
129	T	Other/NEK/NEK2/NEK2	GLIKGSGTAEVELKK	2.355	2.335
77	S	Other/NEK/NEK6/NEK6	NVARLNFSHGTHEYH	98.234	93.012
100	S	Other/NEK/NEK6/NEK7	TATESFASDPILYRP	4.392	4.28
143	T	Other/NEK/NEK6/NEK7	KGATLKITLDNAYME	5.783	4.28
346	S	Other/PEK/GCN2/EIF2AK4	RPTRAEGSDVANAVL	4.613	4.116
405	T	Other/PEK/HRI/EIF2AK1	LRRLAPITSDPTEAT	4.619	3.713
513	T	Other/PEK/HRI/EIF2AK1	GDVVIVLTGWRPGSG	3.734	3.713
519	S	Other/PEK/HRI/EIF2AK1	LTGWRPGSGFTNTMR	4.886	3.713
522	T	Other/PEK/HRI/EIF2AK1	WRPGSGFTNTMRVVP	4.724	3.713
524	T	Other/PEK/HRI/EIF2AK1	PGSGFTNTMRVVPVP	6.351	3.713
87	T	Other/PEK/PEK/EIF2AK3	THEYHAETIKNVRTA	1.376	1.29
114	T	Other/PEK/PKR/EIF2AK2	PVAVALDTKGPEIRT	87.96	85.346
172	S	Other/PEK/PKR/EIF2AK2	CKVVEVGSKIYVDDG	85.613	85.346
269	S	Other/PEK/PKR/EIF2AK2	GKNIKIISKIENHEG	95.186	85.346
409	T	Other/PLK/PLK1/CDC5	APITSDPTEATAVGA	272.597	245.053
25	T	Other/PLK/PLK1/PLK1	LHAAMADTFLEHMCR	15.02	12.929
425	S	Other/PLK/PLK2/PLK2	EASFKCCSGAIIVLT	23.437	18.362
346	S	Other/PLK/PLK2/PLK3	RPTRAEGSDVANAVL	13.908	12.564
420	S	Other/PLK/PLK2/PLK3	AVGAVEASFKCCSGA	13.471	12.564
97	S	Other/PLK/SAK/PLK4	NVRTATESFASDPIL	701.535	521.745
202	S	Other/PLK/SAK/PLK4	TEVENGGSLGSKKGV	568.929	521.745
287	S	Other/ULK/ULK/ULK1	FDEILEASDGIMVAR	42.564	38.389
333	S	Other/ULK/ULK/ULK1	CATQMLESMIKKPRP	42.088	38.389
6	S	Other/ULK/ULK/ULK2	**MSKPHSEAGTAFI	4.898	4.057
67	S	Other/ULK/ULK/ULK2	TLKEMIKSGMNVARL	4.251	4.057
362	S	Other/ULK/ULK/ULK2	GADCIMLSGETAKGD	4.371	4.057
205	S	Other/ULK/ULK/ULK3	ENGGSLGSKKGVNLP	2.809	2.286
2	S	Other/WEE/Myt1/PKMYT1	******MSKPHSEAG	3.154	2.486
6	S	Other/WEE/Myt1/PKMYT1	**MSKPHSEAGTAFI	2.632	2.486
10	T	Other/WEE/Myt1/PKMYT1	KPHSEAGTAFIQTQQ	3.164	2.486
15	T	Other/WEE/Myt1/PKMYT1	AGTAFIQTQQLHAAM	3.356	2.486
87	T	Other/WEE/Myt1/PKMYT1	THEYHAETIKNVRTA	2.748	2.486
97	S	Other/WEE/Myt1/PKMYT1	NVRTATESFASDPIL	2.652	2.486
6	S	Dual/TK/Lmr/LMTK2	**MSKPHSEAGTAFI	5.656	5.599
15	T	Dual/TK/Lmr/LMTK2	AGTAFIQTQQLHAAM	5.676	5.599
249	S	Dual/TK/Lmr/LMTK2	ASFIRKASDVHEVRK	5.667	5.599
519	S	Dual/TK/Lmr/LMTK2	LTGWRPGSGFTNTMR	6.246	5.599
60	T	Dual/TK/Ret/RET	PASRSVETLKEMIKS	2.706	2.578
6	S	Dual/TK/Src/SrcA	**MSKPHSEAGTAFI	3.613	3.458
10	T	Dual/TK/Src/SrcA	KPHSEAGTAFIQTQQ	4.324	3.458
172	S	Dual/TK/Src/SrcA	CKVVEVGSKIYVDDG	4.141	3.458
287	S	Dual/TK/Syk/SYK	FDEILEASDGIMVAR	3.15	2.754
127	S	Dual/TK/Tec/BTK	RTGLIKGSGTAEVEL	3.467	3.05
269	S	Dual/TK/Tec/BTK	GKNIKIISKIENHEG	3.921	3.05
341	T	Dual/TK/Tec/BTK	MIKKPRPTRAEGSDV	3.062	3.05
444	Y	TK/Src/SrcB/HCK	SAHQVARYRPRAPII	10.665	10.027
466	Y	TK/Src/SrcB/HCK	TARQAHLYRGIFPVL	11.429	10.027
148	Y	Dual/CAMK/CAMKL/MELK	KITLDNAYMEKCDEN	1.636	1.334
148	Y	Dual/CMGC/CK2/CSNK2A1	KITLDNAYMEKCDEN	2.349	2.167
175	Y	Dual/STE/STE7/MEK4	VEVGSKIYVDDGLIS	3.159	2.777
175	Y	Dual/TKL/STKR/STKR2	VEVGSKIYVDDGLIS	1.066	0.709
10	T	Dual/TK/Src/SrcA/SRC	KPHSEAGTAFIQTQQ	4.555	3.708
172	S	Dual/TK/Src/SrcA/SRC	CKVVEVGSKIYVDDG	4.222	3.708
205	S	Dual/TK/Src/SrcA/SRC	ENGGSLGSKKGVNLP	4.465	3.708
148	Y	Dual/CAMK/CAMKL/MELK/MELK	KITLDNAYMEKCDEN	1.636	1.334
105	Y	Dual/CMGC/MAPK/ERK1/MAPK3	FASDPILYRPVAVAL	1.797	1.743
175	Y	Dual/STE/STE7/MEK4/MAP2K4	VEVGSKIYVDDGLIS	3.159	2.777
175	Y	Dual/TKL/STKR/STKR2/TGFBR2	VEVGSKIYVDDGLIS	1.066	0.709
