# Supplementary material for: Integrated Proteogenomic Characterization Identifies Breast Cancer Immune Subgroups and Subtype-Specific Therapeutic Strategies
Source: Research (Wash D C). 2026 May 12;9:1271. doi: 10.34133/research.1271 (PMC13161541; doi:10.34133/research.1271)
Supplement: Supplementary 1 — Figs. S1 to S5 Tables S1 to S11 [file research.1271.f1.zip › Table S8 Histone lactylation in different subtypes.xlsx]

## Sheet: IA
	C9	C17	C20	C31	C35	C38	C50	C64	C67	C87	C88	C94	C106	C112	C149	C156	C185	C191	C192
P16401_H1-5_K78	15.1196	14.4994	14.7875	14.8889	15.0628	15.1634	14.9494	15.4482	13.1658	15.5415	15.1762	16.0541	16.2893	15.6179	15.8548	13.9063	14.0658	15.435	15.0284
P07305_H1-0_K59	13.9377	13.0293	13.9346	12.7571	15.371	11.0814	15.2381	13.4707	14.6863	13.7123	14.2032	13.33	13.6417	13.444	12.7181	14.3875	13.6358	13.5128	13.95
P07305_H1-0_K82	16.6267	14.6458	14.2102	14.7305	16.8244	15.6425	14.7671	16.1277	14.9641	15.5475	15.7627	15.0511	16.3948	14.5486	13.8815	15.0495	15.1233	15.3441	14.8502
P07305_H1-0_K85	15.287	14.2695	14.555	14.5408	15.5228	14.1223	14.4932	14.9131	14.6369	14.7535	14.9829	15.3336	15.5607	14.8143	14.1076	13.8041	14.5983	13.9904	13.6209
Q99880_H2BC13_K6	20.3806	20.4667	20.8414	19.5078	19.7061	18.3568	20.0758	17.9767	20.5965	19.7722	19.3928	19.3683	18.8719	19.8019	20.4425	21.3369	20.2652	21.3052	21.0043
P68431_H3C_K28	16.2815	17.5452	18.0484	17.1897	16.6943	16.4478	18.2228	14.8185	15.0305	17.6081	17.847	18.2841	15.2506	17.6294	17.7519	16.7838	17.7106	17.0996	15.5464
P0C0S5_H2AZ1_K116	19.6137	20.3862	19.7912	20.212	20.6468	18.3401	19.2918	18.688	20.6032	19.0967	19.7165	19.4283	19.5228	19.8893	20.7724	20.7138	20.3614	20.4037	20.3961
P10412_H1-4_K63	17.9774	16.7741	17.9846	17.2024	17.7549	18.2462	17.0979	17.9843	15.9733	18.7316	18.5004	19.3036	18.3891	18.1386	17.5997	16.2616	17.1106	17.9308	17.993
P10412_H1-4_K75	16.9716	16.4804	16.3194	16.3967	16.8263	17.1131	16.6607	17.2592	15.7929	16.7009	16.2186	17.9221	17.4415	17.3584	17.3749	15.4427	16.3448	16.8578	16.9263
Q99879_H2BC14_K6	17.6937	20.3259	19.6324	20.2815	19.2075	17.515	19.8405	17.5483	16.7414	18.334	17.5147	18.7667	17.0624	19.9671	20.5961	19.9597	20.3695	21.5105	20.4427
P10412_H1-4_K64	19.087	18.2093	18.7831	18.337	18.5721	19.1124	18.9078	18.8254	17.7894	19.2767	18.5483	19.9421	19.3821	19.3465	18.6511	17.5822	18.0995	18.6444	19.0154
P22492_H1-6_K68	19.087	18.2093	18.7831	18.337	18.5721	19.1124	18.9078	18.8254	17.7894	19.2767	18.5483	19.9421	19.3821	19.3465	18.6511	17.5822	18.0995	18.6444	19.0154
Q02539_H1-1_K67	19.087	18.2093	18.7831	18.337	18.5721	19.1124	18.9078	18.8254	17.7894	19.2767	18.5483	19.9421	19.3821	19.3465	18.6511	17.5822	18.0995	18.6444	19.0154
P10412_H1-4_K97	18.6238	18.4672	18.4569	18.4628	18.4346	18.6003	18.6218	18.3276	18.083	18.9522	18.8607	19.7445	19.3844	19.1595	19.1169	18.0645	18.5253	18.8506	18.7499
P16401_H1-5_K67	17.9717	17.0043	17.8368	17.5414	17.1648	17.6093	17.416	18.0228	16.0574	16.6135	16.0734	18.2722	18.5558	18.0649	18.1636	13.5413	16.6076	17.6766	17.4255
Q92522_H1-10_K207	15.4825	15.9958	15.4614	15.9883	17.4926	14.2587	14.6714	14.6685	16.5436	14.8574	15.439	14.608	14.8597	15.2225	16.6916	16.0456	15.1985	16.3992	16.0585
P16104_H2AX_K128	16.094	17.3614	16.737	17.1125	16.9704	15.5293	16.7603	15.5112	16.4994	15.7688	16.3333	16.7059	16.5513	16.5008	16.3653	17.1076	18.0569	17.0893	17.9769
P10412_H1-4_K106	16.8665	17.0067	16.8489	17.0672	17.3237	16.9796	16.6633	16.7987	16.4148	17.4791	17.2477	17.9751	18.0637	17.5115	17.7819	16.865	17.2475	17.3623	17.1848
P07305_H1-0_K149	14.8773	12.5561	14.9163	13.2684	15.2243	13.2258	14.6839	14.8988	15.8581	14.369	15.1402	13.5081	14.7445	14.6271	15.0713	15.9443	16.1975	15.6952	15.9559
P10412_H1-4_K90	19.211	18.9274	18.9924	18.9808	19.0082	19.1086	18.1009	18.9254	18.1122	19.508	19.0699	20.2151	19.8926	19.7107	19.5241	18.6018	19.0691	19.2696	19.184
P68431_H3C_K80	20.3975	19.6524	20.1491	19.6974	19.0679	20.2382	20.1979	20.0804	19.3233	20.3692	20.2638	21.3706	20.7422	20.4237	19.7922	19.473	20.8007	19.8761	20.4981
O75367_MACROH2A1_K134	16.2422	17.5773	16.3566	17.3514	18.2573	14.6782	15.3023	14.8938	14.6611	15.993	15.9403	15.639	15.4371	15.9786	18.0821	18.3659	17.4612	17.0629	17.8402
P62805_H4C_K78	21.5619	19.7735	20.7508	20.3789	18.8252	20.9721	20.0027	20.1616	18.5508	21.0772	19.5525	21.9478	21.7255	20.8846	19.8509	19.8201	18.9672	19.5052	19.8934
P62805_H4C_K92	20.3319	18.8308	18.7511	19.1087	18.4751	20.2913	17.8259	18.3244	16.835	19.2564	19.597	19.948	20.7751	19.0939	18.8536	18.7125	18.1543	18.95	18.5052
Q93077_H2AC6_K119	18.0596	18.7676	16.6114	18.1821	18.2546	17.4598	16.6514	15.812	15.3612	16.4182	15.8356	16.8666	17.7945	16.9988	18.3861	18.6528	18.9299	17.8961	18.2008
Q9BTM1_H2AJ_K119	18.0596	18.7676	16.6114	18.1821	18.2546	17.4598	16.6514	15.812	15.3612	16.4182	15.8356	16.8666	17.7945	16.9988	18.3861	18.6528	18.9299	17.8961	18.2008
P58876_H2BC5_K6	22.339	22.1713	21.2865	21.725	22.0844	19.9948	21.7458	20.054	22.4197	21.6284	19.5383	21.1344	21.3083	21.5269	22.156	22.3314	21.9612	22.4021	22.467
Q5QNW6_H2BC18_K121	18.5657	17.8722	18.5218	18.1963	18.873	19.1579	18.6773	19.7146	17.539	20.1036	19.8523	20.1984	19.8996	19.1472	18.8567	17.8382	17.6928	18.7613	18.7044
Q92522_H1-10_K143	12.9751	13.3865	10.7381	13.6919	14.0101	12.6215	13.6633	12.3692	12.7626	13.9434	13.6143	12.2776	12.9911	12.921	13.9487	14.0551	11.4666	12.8333	11.7646
Q9BTM1_H2AJ_K96	17.8328	17.3746	17.4865	17.5848	16.8196	17.501	17.672	17.304	16.962	17.0036	17.3454	18.7639	18.2886	17.9545	17.267	17.8387	17.4011	17.4653	17.5287
Q8N257_H2BC26_K6	19.3325	18.9434	18.4704	18.1428	19.1252	17.4107	18.4441	17.0035	20.1435	18.2026	16.8949	17.9757	18.1687	18.716	17.6126	19.5578	19.3173	19.3001	19.8212
P84243_H3-3A; H3-3B_K28	15.9122	17.0129	16.7921	16.2723	16.1456	15.1097	16.2848	15.8203	15.9238	16.1303	16.7828	16.4669	16.047	16.5309	16.7144	16.1065	17.5762	16.3407	16.295
P62805_H4C_K32	19.59	18.6222	19.3253	19.0079	17.8967	19.4426	17.4336	18.3716	17.495	19.8396	19.7118	20.6423	20.469	19.5152	18.4886	18.2537	18.1566	18.7101	18.1776
P33778_H2BC3_K6	20.767	21.8049	21.2111	21.5719	20.7964	19.4271	21.2777	19.5218	20.6816	20.4051	18.6195	20.5855	19.5286	21.0526	21.039	20.4773	21.6491	21.4946	21.6462
Q5QNW6_H2BC18_K44	15.1852	14.7011	14.8411	14.6433	15.7948	15.8288	14.8844	15.3205	14.5528	16.2469	16.1015	16.6646	16.6218	15.9781	14.4375	14.2785	13.1685	15.2939	14.974
O75367_MACROH2A1_K123	16.3183	16.8692	16.4856	17.0239	18.1221	14.9732	16.1111	15.6581	15.7443	16.3626	14.3823	15.7897	15.2755	15.9991	17.4706	17.2216	16.9979	16.609	16.7564
P23527_H2BC17_K47	17.6053	16.344	17.7203	17.2191	18.9243	18.4094	16.9491	18.7635	16.7965	19.5779	19.4342	19.3642	19.3001	18.9924	18.1535	17.408	15.4266	18.019	17.91
Q5QNW6_H2BC18_K47	17.6053	16.344	17.7203	17.2191	18.9243	18.4094	16.9491	18.7635	16.7965	19.5779	19.4342	19.3642	19.3001	18.9924	18.1535	17.408	15.4266	18.019	17.91
Q8N257_H2BC26_K47	17.6053	16.344	17.7203	17.2191	18.9243	18.4094	16.9491	18.7635	16.7965	19.5779	19.4342	19.3642	19.3001	18.9924	18.1535	17.408	15.4266	18.019	17.91
Q96A08_H2BC1_K48	17.6053	16.344	17.7203	17.2191	18.9243	18.4094	16.9491	18.7635	16.7965	19.5779	19.4342	19.3642	19.3001	18.9924	18.1535	17.408	15.4266	18.019	17.91
Q5QNW6_H2BC18_K6	22.5329	22.6382	22.1566	22.4164	22.3258	21.0451	22.1856	21.0787	22.1099	20.9752	18.5539	21.6379	21.2817	22.1579	22.4099	22.1781	22.5809	22.7604	22.9642
P16401_H1-5_K17	13.5742	15.8917	14.1604	16.0362	16.2699	13.2262	16.1595	14.4486	15.0073	15.1716	15.3003	15.4558	15.0918	14.9862	16.9803	17.2531	16.1387	15.7687	15.8044
P62805_H4C_K80	21.8413	19.8353	18.1015	18.9012	19.6037	21.5898	17.0959	17.4428	15.9247	19.2439	19.7481	21.4274	20.7966	20.8526	18.193	17.7499	19.4155	20.7578	19.324
P23527_H2BC17_K35	17.7096	17.3375	17.2151	16.6701	17.9016	17.5287	17.1185	17.4687	16.9617	18.0905	18.114	18.7235	17.9485	18.036	17.5069	17.0156	17.527	17.6999	17.49
P68431_H3C_K123	19.7337	18.7626	18.3567	19.462	18.7419	20.1301	15.582	19.1865	17.3664	19.2165	18.5613	20.5573	20.5862	19.2158	18.9859	18.8536	18.574	19.7369	19.4277
Q93077_H2AC6_K96	15.8839	15.8225	14.9196	15.9155	15.4569	15.9538	14.9406	15.8473	14.6406	15.2796	16.1146	17.2944	16.786	16.2849	15.6167	15.8204	15.8332	15.5986	15.8992
Q92522_H1-10_K23	15.8285	16.6684	16.0414	16.6005	17.8248	14.9588	15.6481	14.6875	16.9057	15.9342	15.5309	15.9551	15.9817	16.2771	16.6148	15.9506	16.3626	16.3712	15.9471
P68431_H3C_K24	21.8504	22.2168	21.9254	21.5119	21.5231	20.5742	21.8238	20.4296	20.8177	21.3342	21.9249	21.1823	21.5357	21.4727	21.735	21.9144	22.2918	21.8637	21.742
P10412_H1-4_K34	19.03	19.4584	15.8253	19.128	19.1939	18.7547	15.8848	18.5679	19.0201	18.7397	19.0404	19.7582	19.1612	19.2749	19.7144	19.0917	19.7159	19.3475	19.4876
Q5QNW6_H2BC18_K109	19.1625	18.7493	19.1456	19.1606	18.9937	19.472	17.4678	19.2883	18.0168	19.3082	19.2673	20.1127	19.9576	19.2003	19.2896	19.3378	19.3762	19.0338	19.4903
P57053_H2BC12L_K86	15.2942	15.6495	15.7279	15.4814	15.9281	15.2572	14.7436	15.1822	15.0383	15.94	15.7063	16.2689	16.0876	15.4785	15.5781	15.2802	15.3687	15.1777	15.431
P68431_H3C_K57	18.8967	17.8179	16.6324	18.224	17.903	18.6977	15.9187	18.269	17.3735	13.5883	18.4656	19.3815	19.3937	18.7116	18.0346	18.0667	17.8253	18.2917	18.6467
Q5QNW6_H2BC18_K35	18.5545	18.4855	18.3673	17.2138	19.3607	18.5924	18.2787	18.6956	17.5509	19.4903	19.3271	19.7422	19.4269	19.2829	18.8992	18.3924	18.6067	18.8805	18.7515
P10412_H1-4_K17	15.2002	16.4257	16.1109	16.0233	16.5667	15.4806	16.479	15.5333	16.4289	16.7829	17.133	17.3697	16.1236	16.2108	16.9174	17.2201	17.0739	16.6846	16.4849
Q5QNW6_H2BC18_K86	15.3861	13.6707	16.4038	14.4304	14.2858	13.8247	18.7834	19.9311	17.0816	14.6298	17.2203	16.769	20.5929	18.9336	20.5933	18.9392	20.5126	17.4628	17.5251
Q5QNW6_H2BC18_K117	18.2684	17.6672	18.5301	18.2412	19.6763	19.1252	18.9896	20.0258	15.9927	20.047	18.8892	20.5873	19.955	19.9835	19.2797	19.0699	18.4084	17.9817	17.6117
Q16778_H2BC21_K6	23.6285	23.4884	23.3025	23.3154	23.0972	21.9937	23.554	22.1658	23.6644	23.2066	23.1981	22.8566	22.457	23.1708	23.0779	22.9645	23.5717	23.6838	23.7829
O75367_MACROH2A1_K301	14.5123	13.5696	14.5219	14.5035	15.3117	13.3837	14.1609	14.1085	13.7539	14.9459	15.0269	14.7574	15.7389	15.2232	12.4504	14.1312	14.3062	14.4087	14.0075

## Sheet: IR
	C1	C2	C4	C7	C11	C13	C15	C16	C21	C23	C27	C30	C32	C39	C53	C58	C59	C60	C62	C65	C66	C70	C74	C83	C84	C92	C99	C107	C109	C110	C111	C116	C125	C129	C140	C142	C145	C147	C151	C152	C155	C161	C165	C170	C172	C173	C177	C186	C187
P16401_H1-5_K78	14.3505	14.5726	14.2361	13.7617	14.2447	13.2546	15.6462	15.1175	14.4725	12.611	13.2681	15.1934	15.2373	14.2332	14.1533	14.6193	13.6033	14.1363	14.7373	15.2165	13.6412	15.0706	14.3537	13.1332	14.8039	13.9357	13.6791	13.9703	13.5898	13.1135	14.4025	14.3541	15.1255	13.8623	14.4706	14.0849	14.0939	14.457	13.9026	14.9699	16.0075	13.4831	13.5881	14.1604	15.0472	13.8243	15.7302	15.0029	14.6288
P07305_H1-0_K59	15.7873	15.6536	14.7446	13.058	13.3356	13.3338	13.6478	14.9024	14.4307	15.4113	15.1186	15.08	15.4283	15.3343	14.1546	15.0981	16.1951	15.1474	15.213	15.0039	16.2679	15.4319	15.0732	15.0252	13.7427	14.9595	14.3499	14.9771	14.8298	15.1535	14.5253	13.7043	13.4501	15.5078	13.2285	14.1804	12.3599	14.2786	14.8507	12.9641	15.0757	14.1684	15.227	13.7312	14.3198	14.9879	12.5461	14.3584	15.6062
P07305_H1-0_K82	17.1922	16.8506	16.344	14.1937	15.4102	15.6152	15.8563	15.9854	16.6422	17.207	15.3954	16.9887	17.6439	16.3688	15.0097	17.3829	17.2412	16.7783	16.4746	16.5094	17.187	16.7255	16.7577	14.7696	16.0368	15.4061	15.9297	17.1157	16.1798	16.2553	15.5578	15.0753	16.7929	16.7281	14.2961	15.1017	14.0061	15.7095	15.6048	14.3778	15.8478	15.1736	15.6491	14.7941	14.8658	15.3157	15.0788	16.7773	15.9625
P07305_H1-0_K85	16.1893	15.3237	15.0832	13.9165	14.3455	14.149	14.6718	14.7682	15.4695	15.9388	14.148	15.872	16.1922	14.7963	15.0581	16.0714	15.5386	15.2926	15.4336	15.254	15.7893	15.3106	15.6226	14.3874	14.8498	15.2617	15.1047	15.827	15.2425	14.6648	14.4823	14.1372	14.9558	15.7701	14.4842	15.0183	14.0226	14.5969	14.6431	14.9399	14.6629	14.5038	14.6176	14.5648	14.5898	14.4196	13.4982	15.1828	15.5788
Q99880_H2BC13_K6	19.1985	20.0007	18.9941	19.8073	18.9334	19.8087	20.0378	21.1922	19.1743	18.4526	20.5241	19.2001	17.0218	18.9837	19.4317	17.8535	20.1788	18.6306	18.7402	20.0094	18.5406	19.4221	17.5298	18.6085	17.9429	20.2341	17.5743	18.1176	15.5141	19.9595	19.9979	19.1268	18.6921	17.7327	19.5022	20.4229	20.1722	20.7217	20.0517	20.1268	18.7636	20.6313	21.1002	20.0056	20.5799	20.5068	19.0229	19.5627	20.609
P68431_H3C_K28	14.1361	15.8559	16.0553	16.1721	17.1193	17.0915	16.6779	17.8611	15.5589	15.5672	17.4696	15.0914	16.0832	16.7254	16.9531	14.9179	16.706	16.0978	16.7453	17.5513	16.1072	15.87	16.1996	12.1767	15.1827	16.5276	16.1068	16.1278	16.155	16.8338	17.764	14.5217	17.3571	16.2829	16.5007	16.6352	16.2168	17.6287	16.0856	17.0591	15.9979	18.253	17.7786	16.7961	17.4494	18.3812	16.4542	16.9858	16.5391
P0C0S5_H2AZ1_K116	20.705	20.3287	18.9616	20.8297	19.7174	20.1659	20.5119	20.8649	19.8229	19.3087	20.8002	19.3642	18.6164	20.3985	19.6793	19.2559	20.6997	19.5858	20.7185	20.2179	20.2388	19.8485	20.7118	19.2988	18.8782	21.03	19.0022	19.5582	18.886	20.9303	20.8438	18.9077	18.7339	19.7099	20.3905	21.1388	20.5299	20.4505	20.8737	20.2063	20.221	21.3421	20.5777	20.3607	20.6712	20.4498	19.3308	19.4956	20.557
P10412_H1-4_K63	17.8283	16.935	17.5923	16.5313	17.456	17.2061	18.5738	17.0246	17.6912	17.6035	15.15	18.1007	17.3343	16.5712	16.4032	17.7384	17.6125	17.8557	18.6717	18.4167	17.2767	18.4798	14.4732	16.2106	17.842	17.0332	16.6809	17.1516	13.1919	15.6752	16.4512	16.901	18.0472	17.1813	16.3107	17.4764	15.7865	16.7594	16.9485	17.8198	17.8518	17.1224	16.1498	15.9398	16.8519	16.1675	18.3428	17.8257	16.3976
P10412_H1-4_K75	16.6426	16.0263	16.2612	15.8354	16.1437	15.7978	17.5232	16.3982	16.5924	15.6831	15.2199	17.2743	17.079	16.3706	15.8616	16.5039	16.436	16.2664	16.8027	17.0076	15.7761	16.9633	14.1804	15.3156	16.3464	13.3147	15.4809	16.5759	13.1672	15.3361	16.319	15.9576	17.402	15.944	15.9962	16.5853	14.6981	16.2295	16.5343	15.7586	17.7907	15.6762	15.3126	16.0047	16.2994	15.4165	18.2911	17.0286	16.1707
Q99879_H2BC14_K6	18.6176	19.231	18.24	19.5928	18.9766	17.5091	20.2073	21.5721	16.9407	17.4498	18.8572	18.5474	18.1494	18.1733	19.3321	17.1208	19.991	17.879	19.5703	18.6904	18.724	18.6696	18.3337	17.4741	17.342	20.0968	18.452	18.1671	14.5637	19.124	19.5716	18.1631	17.8053	16.8246	20.4486	20.1592	18.8515	20.5778	19.0873	19.2546	19.3143	19.7622	20.4377	18.7554	21.128	20.9557	19.27	19.0207	20.2821
P10412_H1-4_K64	18.611	18.1339	18.6202	17.8646	18.0957	17.9162	19.2671	18.1009	18.4843	18.3051	16.8495	19.1211	18.6893	18.0247	17.7478	18.5121	19.1674	18.8824	19.3094	18.9396	17.8067	18.968	13.0677	17.2497	18.8261	17.5896	17.6804	18.3826	12.0124	17.3986	18.1398	18.0667	19.3835	17.9908	17.8993	18.3824	15.4803	17.9849	18.4084	18.3349	19.3444	17.4839	17.3815	17.9154	17.9091	17.4718	19.7582	18.8294	17.7879
P22492_H1-6_K68	18.611	18.1339	18.6202	17.8646	18.0957	17.9162	19.2671	18.1009	18.4843	18.3051	16.8495	19.1211	18.6893	18.0247	17.7478	18.5121	19.1674	18.8824	19.3094	18.9396	17.8067	18.968	13.0677	17.2497	18.8261	17.5896	17.6804	18.3826	12.0124	17.3986	18.1398	18.0667	19.3835	17.9908	17.8993	18.3824	15.4803	17.9849	18.4084	18.3349	19.3444	17.4839	17.3815	17.9154	17.9091	17.4718	19.7582	18.8294	17.7879
Q02539_H1-1_K67	18.611	18.1339	18.6202	17.8646	18.0957	17.9162	19.2671	18.1009	18.4843	18.3051	16.8495	19.1211	18.6893	18.0247	17.7478	18.5121	19.1674	18.8824	19.3094	18.9396	17.8067	18.968	13.0677	17.2497	18.8261	17.5896	17.6804	18.3826	12.0124	17.3986	18.1398	18.0667	19.3835	17.9908	17.8993	18.3824	15.4803	17.9849	18.4084	18.3349	19.3444	17.4839	17.3815	17.9154	17.9091	17.4718	19.7582	18.8294	17.7879
P10412_H1-4_K97	18.2993	18.636	18.3945	17.8534	18.0386	17.8772	19.001	18.353	18.2465	17.7966	17.944	18.7976	18.3606	18.4406	18.038	18.2929	18.7376	18.6187	19.018	18.9028	18.0695	18.9666	15.9756	17.0818	18.3477	17.8663	17.7671	18.326	15.1866	17.2133	18.2859	18.0926	19.0015	18.1165	18.1765	18.8969	17.3691	18.3761	18.8254	18.6136	19.7985	18.2258	18.374	18.5607	18.6016	18.2188	19.7289	18.7448	18.6159
P16401_H1-5_K67	16.6165	16.6966	17.271	16.6896	16.5191	16.0351	17.9066	17.3923	16.7312	16.6697	15.7494	17.3322	17.3761	16.3242	16.3748	17.1746	16.9223	17.3694	17.8662	17.5831	16.3864	17.5255	16.27	15.978	17.6825	15.7003	16.4139	16.6827	14.9862	15.9257	17.1219	16.4597	17.5943	16.4474	16.807	16.5965	16.8071	17.0618	16.3284	15.5674	17.7125	15.9802	16.0064	16.7714	17.0641	16.3871	17.8815	17.4429	16.4944
Q92522_H1-10_K207	16.262	15.8652	14.4075	15.2404	15.7862	16.2615	15.5059	16.4793	15.1796	15.3189	16.3351	15.2097	15.0978	16.5894	15.7828	14.0226	16.4082	14.5788	16.6134	15.7357	15.8021	15.7716	14.8861	15.2458	13.4695	15.8944	13.7323	14.7671	15.4272	15.5154	15.3352	14.6144	15.289	15.5357	15.0967	16.1211	15.0957	16.0886	16.247	15.438	15.901	16.3254	17.2487	15.4559	16.7447	16.3808	14.8256	15.0841	17.5123
P16104_H2AX_K128	17.8588	17.987	16.637	17.352	17.3618	16.8188	16.5773	17.7444	17.0944	17.2828	17.2802	16.2906	17.0329	17.0092	17.2461	16.7539	18.9562	17.0863	17.2287	16.5492	17.5832	17.2587	17.7755	16.4359	16.5792	17.7214	17.5806	17.1004	16.3555	15.729	16.8044	16.3044	16.5044	17.4349	17.1515	18.4707	15.9219	17.3227	16.4264	16.1938	16.2037	18.3221	17.1884	17.1469	17.8495	18.4126	15.8332	17.2059	16.0617
P10412_H1-4_K106	17.1874	17.3542	16.9144	16.5032	16.7047	16.3636	17.682	17.035	17.1281	16.1297	16.6085	17.5218	16.9213	17.0217	16.4073	16.8557	17.5744	16.883	17.4355	17.3022	16.4585	17.4463	14.1617	15.4475	16.7652	16.6795	15.9516	16.7746	13.8357	15.8459	16.7356	16.684	17.3837	16.5847	16.5269	17.2962	15.7635	16.824	17.17	17.0298	17.975	16.9303	16.7578	17.1185	17.3571	16.8593	18.2311	17.2926	16.9331
P07305_H1-0_K149	16.3844	16.9069	15.4405	14.865	13.5115	13.274	15.4292	14.2094	13.1191	15.4403	14.7876	14.2483	13.0117	16.2143	15.5577	15.8964	17.0945	16.1194	16.9259	16.5336	18.0489	16.0965	12.3524	15.6254	15.1475	14.3714	16.1885	16.5634	12.5239	16.2954	16.7141	12.9808	15.4372	17.3724	15.0106	16.1095	14.5469	15.9987	16.2573	14.5078	15.0512	15.7182	16.0878	15.4311	16.4292	16.6737	15.1085	16.6618	17.4856
P10412_H1-4_K90	18.8667	18.8964	18.9962	18.2697	18.5395	18.3984	19.599	18.6997	18.7875	18.5508	17.9379	19.168	19.078	18.6921	18.1369	18.8506	19.4265	19.1571	19.7745	19.3729	18.5222	19.396	14.9344	17.4752	18.7421	18.4794	18.2592	18.8396	13.8234	17.384	18.4602	18.5022	19.5639	18.4412	18.3398	19.2588	16.9254	18.622	19.005	19.1358	20.06	18.7359	18.604	18.4579	18.9583	18.5152	20.1598	19.3417	18.6056
P68431_H3C_K80	20.2223	20.0249	20.8286	19.573	19.4616	19.3248	20.3549	19.4599	19.3922	19.9921	18.9429	19.8181	20.3669	19.9486	20.2148	20.2083	21.2453	20.6336	20.7138	19.9463	19.4549	20.1594	19.127	18.4961	19.8098	19.0326	19.8662	20.7062	20.7347	19.2184	19.5351	18.4103	20.1176	19.5685	19.575	20.4939	16.0608	19.3557	19.9904	20.0801	21.1985	19.8627	19.9177	19.9534	18.6767	19.3225	19.9329	20.7135	18.0222
O75367_MACROH2A1_K134	17.0155	18.1135	15.9963	17.5733	16.3956	16.9571	17.3507	17.9027	16.7042	17.3548	17.9865	17.0324	16.4119	18.5005	15.0302	16.2126	19.351	16.4653	17.3199	16.3781	17.3719	17.2155	16.5959	15.047	15.2526	17.9461	16.5912	16.3411	14.0204	16.8193	17.064	17.3016	16.9524	17.191	16.4329	17.784	16.2016	18.1333	16.6499	16.076	15.6352	17.9871	18.1346	15.155	18.426	18.2677	17.4808	17.645	13.4858
P62805_H4C_K78	19.5662	19.9154	20.8293	20.156	18.8729	19.2997	20.3163	19.8801	19.0818	20.0602	18.8317	19.5909	20.5144	19.8911	20.0428	18.4708	20.7004	19.7454	20.5214	19.6496	19.7931	19.8596	20.0251	17.7179	21.2864	18.5169	20.2186	20.5334	20.7288	20.2788	20.5704	18.7934	19.449	20.3576	20.0663	20.336	16.3612	20.0672	19.8453	19.7346	20.5455	19.2374	14.5963	20.2095	18.2105	19.6687	18.8714	20.5122	17.8981
P62805_H4C_K92	18.2263	18.47	19.1946	18.6174	17.6482	18.421	19.1134	18.9461	18.5683	18.2492	17.5083	18.7656	19.9684	19.0594	17.5289	17.4325	19.4745	18.2825	19.8282	18.2316	17.6722	18.0738	18.6092	17.4565	19.3479	18.0145	18.4718	19.6039	19.022	17.9272	18.6098	18.2706	18.8227	18.6337	17.8336	18.6027	14.3034	18.1531	18.3383	17.6608	18.7442	18.3288	13.1007	18.3411	16.9684	18.1999	18.1872	19.6243	15.2953
Q93077_H2AC6_K119	18.6015	18.6726	17.9374	18.4235	17.1384	18.2433	17.8613	19.2732	17.5346	18.0435	19.0959	18.2948	17.7629	19.1485	13.7085	18.0673	19.0833	17.4585	18.7228	16.6188	17.0609	17.1762	18.3611	17.6047	16.5357	17.8886	15.5321	18.5119	18.2585	18.0218	18.0879	16.334	14.8612	17.6236	17.0783	18.5135	17.4484	18.1005	18.1171	15.7047	14.5531	18.4257	18.4203	17.1229	17.5592	18.8691	16.6105	18.8021	17.0915
Q9BTM1_H2AJ_K119	18.6015	18.6726	17.9374	18.4235	17.1384	18.2433	17.8613	19.2732	17.5346	18.0435	19.0959	18.2948	17.7629	19.1485	13.7085	18.0673	19.0833	17.4585	18.7228	16.6188	17.0609	17.1762	18.3611	17.6047	16.5357	17.8886	15.5321	18.5119	18.2585	18.0218	18.0879	16.334	14.8612	17.6236	17.0783	18.5135	17.4484	18.1005	18.1171	15.7047	14.5531	18.4257	18.4203	17.1229	17.5592	18.8691	16.6105	18.8021	17.0915
P58876_H2BC5_K6	22.1977	22.9039	21.4614	22.0601	21.9364	22.241	22.0077	22.282	21.523	22.1629	22.5053	21.55	21.3395	22.0201	21.7149	20.7668	22.8142	21.4709	22.3795	22.0511	22.1812	21.496	22.1417	20.9916	21.1808	21.9158	21.9147	21.3694	16.6482	21.4622	21.9623	21.2433	20.9484	21.3245	21.6507	22.0984	21.4318	22.013	21.7513	21.3427	20.8847	21.7319	22.3872	21.5293	22.4198	22.6144	21.0261	21.9778	22.1768
Q5QNW6_H2BC18_K121	19.2338	19.1383	17.7532	17.7834	18.7137	17.2417	19.5394	16.672	19.3659	18.0458	17.6621	19.4258	18.6657	18.9604	18.7625	15.7425	18.8775	16.4849	17.7506	19.7792	17.8796	19.1858	19.7167	18.1116	18.7099	19.207	17.7038	18.5459	19.2953	17.8774	18.259	18.7929	18.7758	18.077	17.7398	18.446	17.5323	18.2533	18.6673	18.3896	18.8758	17.7237	16.7027	18.1303	18.4264	17.3045	19.4847	18.3328	18.2215
Q92522_H1-10_K143	12.9988	13.4983	12.6382	12.1756	12.7974	12.8808	13.1076	14.0298	13.0442	11.6009	13.9729	11.9913	12.3404	14.1624	13.5114	11.6759	13.0037	13.2007	13.9997	13.83	13.681	13.8706	11.4802	12.5751	12.7679	14.1991	13.2101	11.8289	13.2096	12.9297	13.353	12.6171	12.7444	13.3414	13.5598	13.1454	13.7396	12.3968	14.0265	13.2055	12.6996	13.4117	13.1839	12.7582	13.8796	13.3919	12.5922	12.5298	14.9888
Q9BTM1_H2AJ_K96	17.2677	18.072	17.848	17.2839	16.63	17.2189	17.3437	17.7106	16.4902	17.3763	17.8115	16.8164	17.8186	17.7998	17.3896	17.3937	18.2883	17.6954	17.9179	17.4693	17.3322	17.665	16.4086	16.6385	16.7875	17.7883	16.9491	17.5216	18.6149	17.2225	17.5286	17.9382	17.4989	17.3105	17.183	18.3268	17.8028	17.4661	17.4762	17.2575	17.409	18.0161	17.2308	17.3771	16.5953	16.7954	16.3917	17.6665	16.2024
Q8N257_H2BC26_K6	19.318	16.0834	17.9394	18.4357	19.9397	18.1401	19.154	20.0335	19.0681	17.5807	19.8784	19.234	17.4728	19.0917	18.3093	18.4891	18.7442	18.5533	19.4717	17.1338	18.6105	16.5511	18.769	17.92	16.998	18.0526	17.9949	18.4915	17.5101	16.6406	19.1115	19.1093	18.0673	17.7613	17.5797	19.4452	17.9643	18.4808	18.2905	18.836	17.1072	19.8911	20.4277	18.3674	16.2228	17.8692	18.6322	17.7384	18.6007
P84243_H3-3A; H3-3B_K28	16.8706	16.7188	16.9251	16.458	16.5968	17.5218	17.1951	17.722	15.8519	16.3808	17.2441	16.1605	15.9484	16.246	16.325	15.127	17.742	16.4126	17.107	16.5874	16.5553	16.175	16.2351	14.4933	15.1059	16.3469	16.4429	16.8795	15.7561	16.8483	17.156	15.1678	16.2316	16.4448	16.4868	17.0478	15.7002	16.9277	16.243	16.3016	16.4733	17.2777	16.9735	16.6582	17.2212	17.348	15.9453	16.7267	16.0027
P62805_H4C_K32	18.3152	18.3944	19.13	18.2469	17.8585	18.4711	18.9723	18.7991	18.1224	18.779	17.7754	17.9863	19.6278	18.9113	18.5471	18.642	19.2721	19.1937	19.3825	18.3969	18.3107	18.4098	18.4996	17.0395	19.4729	17.8205	18.3299	19.7274	19.6478	18.4748	18.7868	17.4885	18.7568	18.7224	18.2948	19.1162	15.0723	18.7232	18.362	18.573	19.3879	18.4888	18.1203	18.1688	16.7943	17.6232	17.7629	19.1621	16.239
P33778_H2BC3_K6	20.9525	21.9817	20.6025	21.1729	20.3765	20.6046	21.3528	22.1416	21.0784	20.343	21.5022	20.6743	19.8721	20.8798	20.9227	19.8739	22.09	20.5554	21.4792	20.7025	20.9396	20.8352	21.0701	19.7645	20.144	21.6977	20.6811	20.2745	15.0297	20.6153	21.0137	20.2025	20.0952	20.4693	20.8031	21.1008	20.4541	20.9703	21.0572	20.5346	19.9615	21.0827	21.8599	20.7518	21.8525	21.9887	20.3135	20.6071	21.379
Q5QNW6_H2BC18_K44	15.7493	15.2124	15.8366	14.7792	15.4561	14.3947	16.1997	13.9706	15.7585	14.7798	13.9648	15.9164	15.748	15.0653	14.7411	14.8981	14.9142	14.9477	14.8851	15.975	13.9252	15.1749	15.0807	14.9241	14.8345	15.5318	14.4549	15.5846	15.6398	15.6668	15.0912	14.7245	15.8179	14.7641	13.9223	13.9173	14.4729	14.8147	15.0556	14.964	15.5752	14.273	13.6274	14.686	14.9432	13.5695	16.0581	14.8063	12.8651
O75367_MACROH2A1_K123	17.7903	17.19	15.8376	17.5478	16.5975	17.0598	17.2944	17.4918	16.9555	17.2313	16.8157	17.1564	16.5389	17.8718	16.9396	16.3986	18.2728	16.5645	17.5489	16.5305	17.4468	16.5155	17.4026	14.7018	15.9621	17.0451	16.424	16.5165	14.7604	16.4735	17.438	15.934	17.003	16.5699	15.6967	11.1954	13.6675	16.8397	16.3796	16.5624	16.4987	17.6743	17.4943	13.807	17.4521	17.3362	16.3696	16.4352	17.0886
P23527_H2BC17_K47	18.5607	17.2508	18.3976	17.4313	18.4115	16.2921	18.9954	16.7211	18.6042	16.5586	15.9906	18.8994	18.6397	17.5639	16.6149	17.7666	16.7323	17.5836	17.8043	19.1341	17.23	18.5721	18.7933	17.679	17.7736	18.8123	16.2952	17.4397	18.563	18.3675	17.0227	18.2139	19.5856	17.2137	17.8378	17.2814	17.1175	17.1587	18.0004	17.7598	19.19	16.99	15.6326	17.0109	17.6074	16.0537	18.9948	17.075	17.3793
Q5QNW6_H2BC18_K47	18.5607	17.2508	18.3976	17.4313	18.4115	16.2921	18.9954	16.7211	18.6042	16.5586	15.9906	18.8994	18.6397	17.5639	16.6149	17.7666	16.7323	17.5836	17.8043	19.1341	17.23	18.5721	18.7933	17.679	17.7736	18.8123	16.2952	17.4397	18.563	18.3675	17.0227	18.2139	19.5856	17.2137	17.8378	17.2814	17.1175	17.1587	18.0004	17.7598	19.19	16.99	15.6326	17.0109	17.6074	16.0537	18.9948	17.075	17.3793
Q8N257_H2BC26_K47	18.5607	17.2508	18.3976	17.4313	18.4115	16.2921	18.9954	16.7211	18.6042	16.5586	15.9906	18.8994	18.6397	17.5639	16.6149	17.7666	16.7323	17.5836	17.8043	19.1341	17.23	18.5721	18.7933	17.679	17.7736	18.8123	16.2952	17.4397	18.563	18.3675	17.0227	18.2139	19.5856	17.2137	17.8378	17.2814	17.1175	17.1587	18.0004	17.7598	19.19	16.99	15.6326	17.0109	17.6074	16.0537	18.9948	17.075	17.3793
Q96A08_H2BC1_K48	18.5607	17.2508	18.3976	17.4313	18.4115	16.2921	18.9954	16.7211	18.6042	16.5586	15.9906	18.8994	18.6397	17.5639	16.6149	17.7666	16.7323	17.5836	17.8043	19.1341	17.23	18.5721	18.7933	17.679	17.7736	18.8123	16.2952	17.4397	18.563	18.3675	17.0227	18.2139	19.5856	17.2137	17.8378	17.2814	17.1175	17.1587	18.0004	17.7598	19.19	16.99	15.6326	17.0109	17.6074	16.0537	18.9948	17.075	17.3793
Q5QNW6_H2BC18_K6	22.1208	22.8236	21.9969	22.5313	21.5587	22.5556	22.3134	22.6481	21.7073	21.7143	22.8589	22.0012	20.4311	22.3154	22.3585	21.2999	22.9741	22.0002	22.9619	21.9059	22.468	22.3519	22.6025	21.2623	21.9761	22.4763	21.8795	21.8547	16.2729	21.8329	22.5682	21.2911	21.149	21.8384	21.9452	22.5256	21.5329	22.3342	22.1783	22.3375	21.7764	22.795	22.8752	22.3815	22.727	22.9693	22.1477	21.8489	22.5297
P16401_H1-5_K17	15.6294	16.4104	13.7865	15.9368	14.4268	14.475	15.7706	16.0179	14.9881	14.5987	16.0441	15.3008	14.9908	16.2478	15.5431	13.8822	16.3254	13.9356	16.2108	15.6187	15.9874	15.9439	13.0098	14.6609	14.8487	15.3776	14.6079	14.2601	15.4086	14.7835	16.1373	15.3542	14.722	15.8807	16.6432	16.4828	15.8172	15.8894	16.2771	15.8802	16.6873	15.9788	17.6473	15.0715	16.7042	16.2596	14.6868	15.2993	16.1827
P62805_H4C_K80	19.8331	20.2301	21.2274	20.1847	19.234	19.8613	20.6852	20.1559	19.7005	18.9812	19.1133	20.0595	21.1931	20.3123	17.2434	19.1946	20.242	18.293	20.528	17.0972	16.9749	17.036	18.1381	18.77	20.6838	17.1708	19.9143	21.0837	20.5154	17.9774	18.0629	16.3121	20.5384	18.0629	17.6258	17.9998	14.8072	17.6513	18.1303	17.4922	18.3565	17.1222	13.7756	18.1265	18.9707	19.0186	19.7437	21.289	15.2519
P23527_H2BC17_K35	18.3353	17.6899	18.0935	17.0787	18.1389	16.9243	18.2144	16.8933	17.8286	17.0281	17.1347	17.9551	17.8577	18.1175	17.1983	16.7593	18.0219	17.0203	17.6489	17.7165	17.4788	17.8278	17.789	16.8148	17.391	17.8384	16.9576	18.231	18.3172	17.5112	17.0978	17.3144	18.6163	17.0978	17.0512	17.9266	16.2765	17.5241	17.7217	17.7407	18.6685	17.5097	15.3082	17.2807	16.9483	16.715	18.4355	17.4177	16.9774
P68431_H3C_K123	19.8024	19.2688	19.7383	18.6294	18.7917	19.0757	19.8842	19.1534	19.3779	18.9097	18.1916	19.0041	20.459	19.594	17.164	19.4478	19.8496	19.5047	19.7219	18.9595	18.9186	19.3566	18.7143	17.4065	19.2544	17.6652	18.9444	19.6949	20.2826	18.4689	18.9939	17.5913	19.5391	19.1471	18.4975	18.9565	16.8067	18.6938	18.5419	18.2974	18.7442	18.7703	18.3513	18.2515	18.5016	18.5771	18.5451	19.7937	17.0308
Q93077_H2AC6_K96	16.0315	16.5458	16.1314	15.5298	15.3499	15.4706	16.2104	16.2246	15.3265	16.1032	15.4381	15.7513	16.8817	16.4498	15.1613	16.0211	17.6687	16.1399	16.3945	15.6673	16.3122	16.2391	16.0829	14.5361	15.6732	15.4418	15.8473	16.5077	16.9619	15.8501	15.9524	14.3266	15.8308	16.1176	15.4578	16.748	14.1499	15.2545	15.7979	15.2535	16.5037	16.2927	15.5386	16.0217	15.3194	15.5701	14.3235	16.474	13.7862
Q92522_H1-10_K23	16.9049	16.8388	15.8188	16.202	15.9271	16.7431	16.3739	16.9354	16.0037	15.7413	17.4471	16.2127	15.9361	17.291	15.3941	15.6927	17.1048	15.9388	17.3323	16.4326	16.6868	16.7984	13.7816	14.42	15.539	16.5498	15.1316	15.4288	13.631	15.7446	16.3057	15.3317	16.2074	16.3509	15.5199	16.5915	16.0016	16.1263	16.9625	16.2394	16.8841	16.7709	16.9477	16.6257	16.8051	16.7989	15.8933	16.0879	17.9604
P68431_H3C_K24	21.671	22.2093	21.6629	21.9757	22.2275	22.3947	21.4812	21.9196	21.1911	21.9474	22.2888	21.5155	21.3726	22.0462	21.674	21.4649	22.6787	21.7847	22.3255	21.4155	22.2731	21.864	20.1309	19.4779	21.2081	21.2399	22.0023	21.728	15.5736	21.5906	22.0394	21.4283	20.552	21.6942	22.1769	22.599	21.418	22.3825	21.7646	21.4392	21.085	22.2949	22.6025	21.3425	21.6407	22.4347	21.3442	21.9875	21.2899
P10412_H1-4_K34	19.0107	19.5402	19.1884	18.9678	18.7986	18.847	19.5528	19.1498	18.7076	18.8115	19.3002	18.9619	18.5165	19.5632	13.069	18.9555	20.1852	19.525	20.0759	19.2707	18.9027	19.4686	15.5957	17.5003	18.211	18.8456	18.341	18.9233	15.6183	17.562	18.8516	18.3709	19.3832	18.8631	18.4614	19.8446	18.0783	19.2718	19.3688	17.7812	19.5505	19.675	19.6866	19.1583	19.4252	19.2888	20.0363	19.339	16.8099
Q5QNW6_H2BC18_K109	19.6457	19.9757	19.8242	18.6996	18.6922	18.822	19.2339	19.2992	19.391	18.9334	19.0512	19.6263	19.6809	19.6037	18.9795	19.2948	19.4107	19.6072	19.7392	19.5654	18.9963	19.3343	19.6026	18.4549	18.2482	19.069	18.2501	19.1929	20.5383	18.4007	18.7329	18.6659	19.4195	18.8482	18.6538	19.756	17.9093	18.6312	19.386	19.0917	20.15	19.3349	19.388	18.2583	19.0408	18.1382	19.5074	19.3462	18.6554
P57053_H2BC12L_K86	16.2985	16.1203	15.64	15.8912	15.2773	15.0673	16.0737	16.1011	15.7562	15.541	15.8878	16.0029	15.4788	16.2759	15.0856	15.528	16.4313	14.7138	15.9444	15.8477	15.8853	15.9348	16.5377	13.5299	15.0603	15.5421	14.8555	15.0399	16.6528	15.6773	15.2772	14.8652	15.7266	15.4062	14.3573	15.3747	14.2009	14.9069	15.1494	15.2107	15.7913	15.3899	14.6489	14.9662	15.3065	15.3407	15.4362	15.0162	15.3485
P68431_H3C_K57	18.9201	18.7201	19.4839	18.4855	18.1898	18.0285	19.1124	18.5023	17.707	18.0263	17.6437	17.7346	19.2402	18.923	15.8298	18.4653	19.1776	18.7437	18.8406	17.9724	18.2608	18.4661	17.3366	16.2172	18.6289	17.2854	18.0356	18.8411	19.9633	18.0218	17.8937	16.7002	18.8378	18.0258	17.9873	18.1438	15.1873	18.0984	17.461	17.5683	17.4687	18.0104	17.7438	17.222	17.2709	17.753	17.3548	18.673	16.359
Q5QNW6_H2BC18_K35	19.5635	19.1209	19.1449	18.3833	18.6956	18.4521	19.6355	18.0978	19.1117	18.2734	18.3894	18.9959	19.5333	19.193	18.3758	17.5109	19.4434	17.8091	18.8055	18.9632	18.4433	19.1276	18.8726	18.1801	18.7907	19.0973	17.9072	19.4184	19.6301	19.0814	18.3132	19.1677	19.9527	18.2888	18.3895	19.0496	17.2528	18.5568	18.6779	18.4914	19.1931	18.37	15.6821	18.5275	18.5355	18.1126	19.7423	18.6919	18.1802
P10412_H1-4_K17	16.0651	16.5609	16.034	15.7417	15.4849	15.6453	16.2078	15.8387	16.364	16.0279	16.6346	16.7243	16.0898	17.3788	16.3298	16.0323	17.308	16.4723	16.9631	16.832	16.5564	17.2318	13.3293	15.896	15.5335	16.2677	16.0502	16.4812	16.2743	14.7032	16.4897	16.1612	16.4233	16.9658	16.4363	17.9784	16.1725	16.635	17.2832	16.8299	19.3169	17.3302	17.6067	16.1144	16.976	16.9639	16.8722	16.5625	16.8232
Q5QNW6_H2BC18_K86	13.5464	17.1524	16.6735	12.9178	13.3006	13.2617	13.5789	15.2186	13.9674	13.4896	15.0826	13.9762	13.5609	15.8081	19.1985	14.9394	15.1805	17.2893	18.9209	20.0347	19.6863	16.2927	16.006	16.4362	12.7986	13.9425	19.0995	19.6609	20.8537	19.8043	19.6357	13.7133	19.156	19.8903	20.3737	20.8434	20.1168	20.8139	19.1159	20.7968	21.3895	20.5355	19.6356	21.0388	20.4645	20.5737	20.8957	18.5406	20.7304
Q5QNW6_H2BC18_K117	18.1578	17.9652	17.9088	17.7061	19.0525	17.7793	19.0443	18.4818	19.383	17.7952	18.1306	19.6565	19.1799	18.916	18.8011	19.0871	19.2431	19.0412	19.1181	20.5707	19.0402	20.0156	19.9188	18.8396	18.0371	19.4062	17.9294	18.8403	19.7743	19.496	18.3072	19.0872	20.4723	18.5851	18.5914	19.0478	17.9403	18.8756	19.7945	19.8968	20.5147	19.3453	18.9103	18.8643	19.2473	18.0867	20.6639	18.8223	18.9482
Q16778_H2BC21_K6	23.5692	24.379	23.481	23.5822	23.3472	23.5871	23.3594	23.4521	23.0632	23.2917	23.7688	23.2568	22.9122	23.6253	23.3372	22.9647	24.3432	23.1581	23.9395	23.3355	23.6197	23.1824	17.9617	22.8548	23.024	23.7096	23.3644	23.3892	18.9882	23.165	23.6295	22.9297	22.9313	22.9697	23.0985	23.6054	22.8161	23.4201	23.11	23.1748	22.9041	23.1891	23.3649	23.4876	23.2501	23.5979	23.2303	23.6203	23.3433
O75367_MACROH2A1_K301	14.5513	14.6325	14.2279	13.809	14.6856	14.1539	13.3219	14.3926	13.614	14.8224	13.4763	13.6384	13.8215	14.8613	14.4825	12.9016	15.0009	14.2736	14.4962	14.8702	14.5634	15.0839	15.5771	13.3931	14.5928	14.191	14.3517	14.4938	15.6432	14.9125	14.6715	14.9734	14.0755	14.6151	14.2183	14.4588	14.6129	14.3396	14.2446	14.0921	14.9806	14.3051	14.2178	14.0763	14.3561	13.6595	14.7638	14.0268	14.7599
[truncated: 2 more columns]

## Sheet: IS
	C3	C6	C8	C24	C44	C52	C57	C69	C75	C80	C82	C90	C93	C95	C101	C114	C115	C120	C121	C124	C130	C131	C134	C163	C168	C189
P16401_H1-5_K78	12.8385	12.7996	13.6962	13.2443	13.7734	13.2471	13.9991	12.8144	14.8731	15.0314	14.7152	15.181	15.6763	14.7858	14.3141	14.1143	13.9784	15.0796	14.424	13.7415	14.8804	14.1871	13.7773	14.2768	13.05	14.0191
P07305_H1-0_K59	13.5786	14.575	13.4214	14.8275	14.9702	15.6464	16.6515	15.5177	14.6558	15.3037	16.545	15.2245	14.7246	15.4677	15.5931	15.019	14.5918	15.6265	15.4186	14.1897	14.7031	15.2133	15.1257	15.4234	14.8743	12.6041
P07305_H1-0_K82	15.8236	16.2169	14.1202	17.4	15.5618	15.4487	17.7401	15.7989	15.9505	16.9149	17.6342	17.2062	16.9718	16.604	17.3876	16.4907	16.2863	16.4633	17.286	15.9206	16.7286	16.837	16.8835	16.133	15.3517	15.5328
P07305_H1-0_K85	14.408	14.414	14.8394	16.2106	15.3142	15.0144	16.1759	14.914	14.9594	16.0138	16.9351	16.1069	15.8069	15.8672	16.9278	15.3715	14.88	15.2344	15.929	15.3722	15.1803	15.7029	15.7599	15.0472	14.1544	14.4333
Q99880_H2BC13_K6	17.5482	19.3077	19.3308	17.1887	19.0065	14.8892	18.2381	20.1785	17.0092	18.5444	18.1663	16.7716	18.7205	18.7892	17.6777	19.202	18.9504	20.3276	18.6254	17.4662	18.3099	18.1561	18.8071	20.6328	19.4768	19.1379
P68431_H3C_K28	13.679	15.395	15.0414	14.7581	15.1668	14.8944	15.2776	17.0707	15.4819	14.9383	16.2241	14.2497	16.0175	17.5908	14.752	16.9328	15.7911	17.6181	17.385	14.9674	16.5229	16.1445	16.748	17.0547	15.6757	15.2461
P0C0S5_H2AZ1_K116	18.9324	19.9001	19.5215	18.3567	19.7389	20.1044	20.0517	20.2453	18.5809	19.9838	20.0285	18.502	17.8906	19.9962	19.0904	19.4154	19.7229	21.469	18.7507	18.1307	19.6328	19.5145	19.5222	21.2435	19.983	19.1511
P10412_H1-4_K63	16.5043	17.3718	17.3968	18.4566	16.2767	16.1896	18.2692	16.6497	18.3446	18.2322	18.491	18.8045	18.3388	17.6413	17.8628	16.7334	17.0571	16.9158	18.1496	17.0249	17.403	17.4096	17.2693	16.0492	14.848	17.89
P10412_H1-4_K75	15.2533	16.2446	16.444	16.6888	14.9116	13.6703	16.5808	15.3949	16.9049	16.6137	17.2649	17.2159	17.3463	16.2001	16.6881	15.7378	16.0517	16.4006	17.1879	16.0166	16.1056	16.4197	16.0729	15.7334	15.0886	16.2905
Q99879_H2BC14_K6	16.8691	18.4373	18.2129	16.8173	18.2564	18.6898	16.9791	19.7663	17.2118	19.0259	18.2953	15.7048	18.1688	18.8277	16.9613	18.2834	18.2987	20.586	17.2875	16.318	19.1662	17.2527	18.2373	19.8954	19.8911	18.7785
P10412_H1-4_K64	17.7937	18.3038	18.5416	18.9381	17.2356	16.6102	19.179	17.6281	18.691	18.6346	19.5063	19.0527	19.1428	18.6328	18.6266	17.9041	18.1311	18.0058	19.2992	18.8261	18.1233	18.496	18.2178	17.3322	17.1997	18.292
P22492_H1-6_K68	17.7937	18.3038	18.5416	18.9381	17.2356	16.6102	19.179	17.6281	18.691	18.6346	19.5063	19.0527	19.1428	18.6328	18.6266	17.9041	18.1311	18.0058	19.2992	18.8261	18.1233	18.496	18.2178	17.3322	17.1997	18.292
Q02539_H1-1_K67	17.7937	18.3038	18.5416	18.9381	17.2356	16.6102	19.179	17.6281	18.691	18.6346	19.5063	19.0527	19.1428	18.6328	18.6266	17.9041	18.1311	18.0058	19.2992	18.8261	18.1233	18.496	18.2178	17.3322	17.1997	18.292
P10412_H1-4_K97	17.9144	18.1712	18.5053	18.6661	17.8233	17.0303	19.0879	18.5603	18.8332	18.2385	19.2119	18.891	19.0515	18.6575	18.6177	17.9907	18.2085	18.6816	19.313	18.113	18.3979	18.5974	18.1057	18.3778	17.9084	18.5661
P16401_H1-5_K67	15.1253	16.3379	17.0204	16.7098	15.5104	15.4422	16.3073	16.3268	17.2373	17.4466	17.39	17.2431	17.9678	17.2081	16.9229	16.5103	16.4299	17.1691	17.1382	16.8479	17.4083	16.7932	16.3198	16.1724	15.445	16.2475
Q92522_H1-10_K207	14.3114	15.1457	14.8284	13.8175	14.6024	14.9938	15.1339	16.0976	14.3609	15.1414	15.1644	14.1685	15.7965	16.3448	14.7592	14.7391	15.5478	16.3966	15.3915	13.8895	15.3593	15.344	15.2387	16.4005	15.8111	14.8429
P16104_H2AX_K128	16.563	17.3749	16.5648	16.1855	15.2694	16.0358	17.5377	18.3139	15.798	17.0824	17.2785	15.7162	17.1421	17.8335	15.3072	16.9284	17.325	17.1521	17.0572	16.6278	17.24	16.8972	17.6223	16.8962	17.5981	17.1468
P10412_H1-4_K106	16.1862	16.7931	17.0763	16.8647	16.1505	14.5529	17.4965	17.0109	17.4037	17.3512	17.638	17.8985	17.5063	17.1159	17.183	16.5017	16.7955	17.2955	17.6931	15.9081	16.0196	16.4509	16.6505	17.1727	16.5706	17.1625
P07305_H1-0_K149	15.4866	16.0866	15.1313	14.9242	15.5496	16.6586	17.932	14.8896	14.2966	11.5891	14.4194	15.2642	16.158	17.1578	16.4664	16.2725	14.7881	17.3349	16.9661	15.1563	16.5189	16.5463	17.115	16.6604	16.7866	15.3007
P10412_H1-4_K90	18.1618	18.7791	18.9419	19.2497	17.7674	17.0481	19.6604	18.7213	19.3502	19.0956	19.5204	19.6804	19.3376	19.0817	19.2573	18.3959	18.6535	19.0864	19.6671	18.7394	18.7765	18.6859	18.5425	18.7151	17.8103	19.1112
P68431_H3C_K80	20.1116	20.6828	20.6105	20.6232	19.9595	19.2601	21.5713	19.22	18.8034	19.9253	20.7328	20.1597	19.442	20.036	20.3687	19.2682	19.7361	19.0288	20.2403	19.9852	19.8779	20.0787	19.882	18.6643	18.7092	20.3005
O75367_MACROH2A1_K134	15.2745	16.5193	13.0137	15.4663	14.904	16.5701	17.5314	17.8144	15.1657	17.611	14.458	15.8938	16.4505	17.1477	14.9604	17.5412	17.122	17.8831	16.5565	14.8008	15.9613	14.1913	16.6318	18.2794	17.7825	17.3103
P62805_H4C_K78	18.5478	20.0556	20.8616	20.5777	19.7663	18.9248	20.8265	19.5682	19.5043	20.7525	21.2238	20.1399	19.2202	20.2309	21.1662	20.5767	20.0216	18.8971	19.9616	20.0512	20.0976	20.4858	20.6856	18.5496	18.7543	19.7379
P62805_H4C_K92	17.8294	19.3642	19.1584	19.5866	18.1394	17.0349	19.1475	16.9959	18.7271	19.8333	19.4786	19.5382	18.8378	18.5468	19.7134	18.7543	18.5671	17.8489	19.1168	17.925	17.4326	18.2861	19.62	17.2092	17.8246	18.4437
Q93077_H2AC6_K119	18.1948	18.3432	18.1741	18.0211	17.4512	17.193	18.2211	17.7634	15.5212	18.056	16.1251	16.5258	16.6124	16.2593	16.2184	16.844	16.3009	18.2459	17.1254	15.4446	13.4176	16.6971	18.0961	18.1607	18.0679	17.5477
Q9BTM1_H2AJ_K119	18.1948	18.3432	18.1741	18.0211	17.4512	17.193	18.2211	17.7634	15.5212	18.056	16.1251	16.5258	16.6124	16.2593	16.2184	16.844	16.3009	18.2459	17.1254	15.4446	13.4176	16.6971	18.0961	18.1607	18.0679	17.5477
P58876_H2BC5_K6	20.6751	21.9201	21.5469	20.1315	21.2639	21.3809	21.7469	22.1311	20.2392	21.4248	21.8019	19.8579	21.5181	21.7678	20.4387	21.8678	21.0366	22.1232	21.513	20.0881	21.5337	21.1798	21.4513	21.9332	21.3542	21.8609
Q5QNW6_H2BC18_K121	16.041	18.3808	18.0819	18.2264	17.7266	16.7996	18.601	17.4156	20.1153	19.5562	20.4629	20.3586	19.4841	19.3449	19.6632	17.7918	17.9371	19.3625	19.8583	17.5894	18.056	19.2468	18.4646	18.1214	17.9675	18.5589
Q92522_H1-10_K143	12.0488	13.163	12.801	12.7004	12.2356	12.9318	13.4086	14.3255	12.0944	12.797	14.2734	12.0442	12.0862	14.4497	11.8493	11.4825	12.5869	14.0617	13.4058	12.2709	13.1667	12.2318	12.2566	13.6482	12.5086	12.949
Q9BTM1_H2AJ_K96	16.6997	17.4606	17.2026	17.2425	16.1723	16.985	17.3307	16.9936	16.31	17.3337	16.8676	17.8415	16.6876	17.3454	16.7825	17.2682	17.078	17.3985	17.4505	16.9466	17.1132	17.0094	17.5455	17.5595	16.8028	17.5077
Q8N257_H2BC26_K6	16.6859	18.0098	18.22	16.0914	15.882	20.1867	18.3185	19.0736	16.7378	19.4981	18.4506	17.8442	18.0035	18.3792	16.6024	18.9137	17.9071	19.0696	19.222	17.0291	18.4383	19.0067	17.5276	18.701	18.4455	18.0673
P84243_H3-3A; H3-3B_K28	15.9347	16.4637	16.0193	15.8299	15.9083	16.0737	17.1026	16.9363	14.4192	16.0839	16.7382	15.5548	15.7216	16.6405	15.6827	16.8408	16.6795	16.6506	16.7296	15.4412	16.8287	16.2364	16.9775	16.8883	16.8676	16.4457
P62805_H4C_K32	17.8162	18.8026	18.6784	19.6329	17.9879	17.489	19.2389	17.8345	18.4188	19.4407	16.8875	19.1624	18.1762	18.624	20.1932	18.851	18.4407	17.8103	18.8242	18.2353	18.8198	19.1922	19.2207	17.4052	17.2206	18.0598
P33778_H2BC3_K6	20.0919	20.9503	20.2212	19.3307	20.173	20.4989	20.4425	21.7498	18.7028	20.9595	20.754	19.3127	20.4799	20.844	19.3477	21.1124	20.839	21.8076	21.3232	19.3406	20.6826	20.0486	20.4195	21.2521	20.7361	20.8889
Q5QNW6_H2BC18_K44	13.5925	14.6164	14.4702	14.9219	14.1406	13.528	14.6025	13.8983	16.2792	15.7838	15.8923	16.5459	15.6608	16.0839	16.2752	14.6426	14.5086	15.5345	16.0019	14.3044	14.8024	14.6655	14.9786	13.4203	13.7939	15.4539
O75367_MACROH2A1_K123	15.3412	16.1537	15.5594	15.9679	15.517	16.819	17.4278	16.6199	13.2268	17.2844	15.4372	16.8845	16.0439	17.179	15.2498	17.3426	17.1387	17.1804	15.9955	15.355	15.5104	15.6023	17.0654	17.142	16.55	16.5376
P23527_H2BC17_K47	15.1668	17.2946	17.2044	17.7624	16.0064	15.277	16.701	15.5064	19.7236	19.2252	19.7007	20.1919	19.5439	18.7307	19.383	17.282	17.4578	18.559	19.051	16.3954	17.3246	18.3371	17.6504	17.1298	16.2177	18.055
Q5QNW6_H2BC18_K47	15.1668	17.2946	17.2044	17.7624	16.0064	15.277	16.701	15.5064	19.7236	19.2252	19.7007	20.1919	19.5439	18.7307	19.383	17.282	17.4578	18.559	19.051	16.3954	17.3246	18.3371	17.6504	17.1298	16.2177	18.055
Q8N257_H2BC26_K47	15.1668	17.2946	17.2044	17.7624	16.0064	15.277	16.701	15.5064	19.7236	19.2252	19.7007	20.1919	19.5439	18.7307	19.383	17.282	17.4578	18.559	19.051	16.3954	17.3246	18.3371	17.6504	17.1298	16.2177	18.055
Q96A08_H2BC1_K48	15.1668	17.2946	17.2044	17.7624	16.0064	15.277	16.701	15.5064	19.7236	19.2252	19.7007	20.1919	19.5439	18.7307	19.383	17.282	17.4578	18.559	19.051	16.3954	17.3246	18.3371	17.6504	17.1298	16.2177	18.055
Q5QNW6_H2BC18_K6	20.9753	22.2264	21.887	20.8839	21.2806	22.1951	22.0904	22.6271	20.5935	22.1297	22.0679	21.0712	22.0144	22.2079	21.0692	21.8354	21.834	22.5713	22.2001	20.9293	22.47	21.5672	21.6537	22.4222	22.229	22.1384
P16401_H1-5_K17	14.753	14.8307	14.4889	14.3674	14.6347	14.2822	14.9449	15.9048	14.075	15.2495	15.0424	14.3341	15.3706	16.5392	14.1602	15.1103	15.0517	16.3897	15.0977	13.7803	16.2739	15.6785	15.8343	16.5402	16.4848	15.3527
P62805_H4C_K80	19.5401	20.6825	21.1396	21.0589	17.1807	17.2664	18.4866	16.5726	18.3803	18.6051	19.4688	19.655	19.913	20.1908	19.5084	20.4155	20.245	16.5874	17.8835	19.6476	18.0235	18.5576	18.5857	16.0879	19.3781	20.0923
P23527_H2BC17_K35	16.6859	17.7783	17.3507	17.822	16.9029	16.2831	18.2398	17.2746	18.0422	18.267	18.8976	18.5859	17.768	17.7389	18.1405	17.1595	17.6246	17.9465	18.4024	16.8608	16.8568	17.553	17.3295	17.2915	16.9131	17.9833
P68431_H3C_K123	18.1583	18.9939	19.1085	19.8872	18.0518	17.5134	19.6821	18.0581	18.5465	19.9039	18.6774	20.1416	19.4276	19.4678	19.9165	19.3295	19.056	18.5104	19.5382	19.0096	18.3285	19.0433	19.9753	18.062	17.8894	18.7938
Q93077_H2AC6_K96	15.3162	16.2464	15.5151	16.4927	15.4105	14.4741	17.4392	15.5315	14.6132	16.0424	16.0241	16.8832	15.1591	16.0643	16.118	16.1631	15.7808	16.0475	16.5019	16.0979	15.5996	16.4406	16.3959	15.8683	15.2331	15.6439
Q92522_H1-10_K23	15.331	15.6831	15.4677	15.2803	15.8298	15.8078	16.8677	17.0759	15.5834	16.1731	16.7212	15.2664	16.4817	17.0183	15.7936	15.8157	16.6428	16.968	16.3754	14.6887	16.1988	16.1274	16.2219	16.9047	16.406	15.7543
P68431_H3C_K24	20.395	21.9298	20.8192	20.6488	21.0645	21.7714	22.2263	22.4176	19.7991	21.2376	22.0532	20.3154	20.9329	21.3565	20.8229	22.4934	21.4169	21.1043	21.9692	20.547	22.1762	21.8116	21.6374	21.356	22.0107	21.6835
P10412_H1-4_K34	18.8688	19.0475	19.3533	19.1716	18.1599	17.8702	20.3158	19.7435	18.5969	18.9981	17.9116	19.1724	18.6209	19.1466	18.1348	18.5977	18.9816	19.2889	19.3422	17.2424	15.7863	17.2951	14.9506	19.5616	18.6143	19.3272
Q5QNW6_H2BC18_K109	18.4999	19.3307	19.0851	19.2186	18.2287	17.4936	19.9527	18.6734	19.4715	19.4031	19.6894	20.3217	19.2428	19.1288	19.4442	18.9742	18.8597	19.38	19.9791	19.0655	18.5256	19.3694	19.194	19.4081	18.4212	19.1703
P57053_H2BC12L_K86	13.9946	15.3251	15.3807	15.3295	14.5297	14.7629	15.6293	15.8149	15.6716	16.2496	16.4055	16.002	15.6829	15.8829	15.6968	15.3971	15.4222	15.7503	15.6158	14.1591	15.0067	15.2254	15.3995	15.3918	15.0383	15.3396
P68431_H3C_K57	17.1927	17.9826	18.3993	18.7485	17.1571	16.8179	19.1676	17.8017	17.1272	18.5849	17.2956	18.9819	17.9182	18.4482	18.5751	18.6182	18.2175	17.4789	17.9451	16.1154	16.2989	17.3964	18.3291	17.1949	16.9287	18.4501
Q5QNW6_H2BC18_K35	17.5129	18.7518	18.7697	18.8916	17.7033	17.0595	19.1105	18.1289	19.5079	19.3734	19.9823	19.2542	19.1703	19.1073	19.2974	18.6164	18.8583	19.2153	19.6231	17.8889	18.1413	18.5918	18.6816	18.3742	18.0695	19.1187
P10412_H1-4_K17	15.828	16.0766	16.1008	16.3291	16.1951	14.8703	18.0892	17.3214	15.1342	16.9398	17.5315	16.6777	16.4862	17.2956	16.1784	16.6318	17.0772	17.0557	17.3479	15.974	16.3055	17.2084	16.9596	17.2895	16.0874	16.441
Q5QNW6_H2BC18_K86	16.1161	16.555	16.3683	13.6832	17.7817	18.2042	18.2659	15.3101	16.4256	14.326	15.512	16.4103	16.1791	19.1111	20.6677	17.5685	13.864	19.6554	19.4449	19.447	20.7745	20.5425	20.2346	20.5543	20.4332	14.4711
Q5QNW6_H2BC18_K117	16.5246	18.0186	17.1315	18.5881	17.9575	17.1921	19.297	18.0647	20.7052	19.0155	19.8556	20.6645	20.5701	19.6989	19.9555	18.6387	17.2596	20.1735	20.4741	18.4169	18.6451	19.9548	19.1223	19.4196	18.4047	18.6528
Q16778_H2BC21_K6	23.2793	23.6356	23.4847	22.5682	23.0491	23.2113	23.7516	23.8074	22.4018	23.1169	23.4417	22.2478	23.0354	23.178	22.4773	23.3773	23.2566	23.6047	23.5009	22.581	23.3053	22.9999	23.035	23.1299	23.1646	23.5801
O75367_MACROH2A1_K301	13.6913	13.1057	13.7532	14.8117	13.6325	13.7519	14.4628	13.1822	14.2597	15.4049	15.0362	15.4359	13.4329	13.9167	14.9964	14.8102	14.4637	14.0839	14.5513	14.4738	14.9638	15.2794	14.7347	14.3542	14.1626	14.2606
